# Supplementary material for: The Arabidopsis phytohormone crosstalk network involves a consecutive metabolic route and circular control units of transcription factors that regulate enzyme-encoding genes
Source: BMC Syst Biol. 2016 Sep 2;10(1):87. doi: 10.1186/s12918-016-0333-9 (PMC5009710; doi:10.1186/s12918-016-0333-9)
Supplement: Additional file 2: — XML, XGMML, GML, SIF and NNF format of the identified models in the manuscript. (ZIP 164 kb) [file 12918_2016_333_MOESM2_ESM.zip]

Archive with 23 entries (23 files):
- Additional files 2-SBML format.docx
- Supplementary file 1_a.xml
- Supplementary file 1_b.xgmml
- Supplementary file 2_abscisic_acid_a.xml
- Supplementary file 2_abscisic_acid_b.xgmml
- Supplementary file 2_auxin_a.xml
- Supplementary file 2_auxin_b.xgmml
- Supplementary file 2_brassinosteroid_a.xml
- Supplementary file 2_brassinosteroid_b.xgmml
- Supplementary file 2_cytokinin_a.xml
- Supplementary file 2_cytokinin_b.xgmml
- Supplementary file 2_ethylene_a.xml
- Supplementary file 2_ethylene_b.xgmml
- Supplementary file 2_gibberellin_a.xml
- Supplementary file 2_gibberellin_b.xgmml
- Supplementary file 2_jasmonic acid_a.xml
- Supplementary file 2_jasmonic acid_b.xgmml
- Supplementary file 2_salicylic acid_a.xml
- Supplementary file 2_salicylic acid_b.xgmml
- Supplementary file 3_TFs_interactome_network_a.xgmml
- Supplementary file 3_TFs_interactome_network_b.gml
- Supplementary file 3_TFs_interactome_network_c.sif
- Supplementary file 3_TFs_interactome_network_d.nnf
