# Supplementary material for: The Arabidopsis phytohormone crosstalk network involves a consecutive metabolic route and circular control units of transcription factors that regulate enzyme-encoding genes
Source: BMC Syst Biol. 2016 Sep 2;10(1):87. doi: 10.1186/s12918-016-0333-9 (PMC5009710; doi:10.1186/s12918-016-0333-9)
Supplement: Additional file 2: — XML, XGMML, GML, SIF and NNF format of the identified models in the manuscript. (ZIP 164 kb) [file 12918_2016_333_MOESM2_ESM.zip › Supplementary file 1_b.xgmml]

<?xml version="1.0" encoding="UTF-8" standalone="yes"?>
<graph label="ab_h_8ec_corr_all_new" xmlns:dc="http://purl.org/dc/elements/1.1/" xmlns:xlink="http://www.w3.org/1999/xlink" xmlns:rdf="http://www.w3.org/1999/02/22-rdf-syntax-ns#" xmlns:cy="http://www.cytoscape.org" xmlns="http://www.cs.rpi.edu/XGMML"  directed="1">
  <att name="documentVersion" value="1.1"/>
  <att name="networkMetadata">
    <rdf:RDF>
      <rdf:Description rdf:about="http://www.cytoscape.org/">
        <dc:type>Protein-Protein Interaction</dc:type>
        <dc:description>N/A</dc:description>
        <dc:identifier>N/A</dc:identifier>
        <dc:date>2016-02-28 08:20:17</dc:date>
        <dc:title>ab_h_8ec_corr_all_new</dc:title>
        <dc:source>http://www.cytoscape.org/</dc:source>
        <dc:format>Cytoscape-XGMML</dc:format>
      </rdf:Description>
    </rdf:RDF>
  </att>
  <att type="string" name="backgroundColor" value="#ffffff"/>
  <att type="real" name="GRAPH_VIEW_ZOOM" value="0.24694848678180703"/>
  <att type="real" name="GRAPH_VIEW_CENTER_X" value="315.6685319519041"/>
  <att type="real" name="GRAPH_VIEW_CENTER_Y" value="360.2596737670901"/>
  <att type="boolean" name="NODE_SIZE_LOCKED" value="true"/>
  <att type="string" name="__layoutAlgorithm" value="grid" cy:hidden="true"/>
  <node label="3.2.1.1" id="-53">
    <att type="string" name="Column 1" value="3.2.1.1"/>
    <att type="integer" name="Column 2" value="16"/>
    <att type="string" name="Column 3" value="ABSCISIC ACID"/>
    <att type="string" name="canonicalName" value="3.2.1.1"/>
    <att type="list" name="cytoscape.alias.list">
      <att type="string" name="cytoscape.alias.list" value="3.2.1.1"/>
    </att>
    <att type="string" name="vizmap:ab_PLANTCYC_NETWORK_NEW_1--child--child NODE_LABEL" value="3.2.1.1"/>
    <att type="string" name="vizmap:ab_h_8ec_corr_all_new NODE_FILL_COLOR" value="java.awt.Color[r=255,g=153,b=153]"/>
    <att type="string" name="vizmap:ab_h_8ec_corr_all_new NODE_FONT_SIZE" value="35.0"/>
    <att type="string" name="vizmap:ab_h_8ec_corr_all_new NODE_LABEL" value="3.2.1.1"/>
    <att type="string" name="vizmap:ab_h_8ec_corr_all_new NODE_SHAPE" value="RECT"/>
    <att type="string" name="vizmap:ab_h_8ec_corr_all_new NODE_SIZE" value="39.99993896484375"/>
    <graphics type="RECTANGLE" h="39.99993896484375" w="39.9998779296875" x="740.3842163085938" y="227.1071319580078" fill="#ff9999" width="1" outline="#666666" cy:nodeTransparency="1.0" cy:nodeLabelFont="Default-0-35" cy:nodeLabel="3.2.1.1" cy:borderLineType="solid"/>
  </node>
  <node label="1.14.13.-" id="-52">
    <att type="string" name="Column 1" value="1.14.13.-"/>
    <att type="integer" name="Column 2" value="37"/>
    <att type="string" name="Column 3" value="BRASSINOSTEROID"/>
    <att type="string" name="canonicalName" value="1.14.13.-"/>
    <att type="list" name="cytoscape.alias.list">
      <att type="string" name="cytoscape.alias.list" value="1.14.13.-"/>
    </att>
    <att type="string" name="vizmap:ab_PLANTCYC_NETWORK_NEW_1--child--child NODE_LABEL" value="1.14.13.-"/>
    <att type="string" name="vizmap:ab_h_8ec_corr_all_new NODE_FILL_COLOR" value="java.awt.Color[r=255,g=153,b=153]"/>
    <att type="string" name="vizmap:ab_h_8ec_corr_all_new NODE_FONT_SIZE" value="35.0"/>
    <att type="string" name="vizmap:ab_h_8ec_corr_all_new NODE_LABEL" value="1.14.13.-"/>
    <att type="string" name="vizmap:ab_h_8ec_corr_all_new NODE_SHAPE" value="RECT"/>
    <att type="string" name="vizmap:ab_h_8ec_corr_all_new NODE_SIZE" value="40.000030517578125"/>
    <att type="string" name="vizmap:ab_h_8ec_corr_all_new--child NODE_FONT_SIZE" value="12.0"/>
    <att type="string" name="vizmap:ab_h_8ec_corr_all_new--child NODE_LABEL" value="1.14.13.-"/>
    <att type="string" name="vizmap:ab_h_8ec_corr_all_new--child NODE_SHAPE" value="ELLIPSE"/>
    <att type="string" name="vizmap:ab_h_8ec_corr_all_new--child NODE_SIZE" value="40.0"/>
    <graphics type="RECTANGLE" h="40.000030517578125" w="40.0" x="509.94683837890625" y="205.98876953125" fill="#ff9999" width="1" outline="#666666" cy:nodeTransparency="1.0" cy:nodeLabelFont="Default-0-35" cy:nodeLabel="1.14.13.-" cy:borderLineType="solid"/>
  </node>
  <node label="4.1.3.27" id="-51">
    <att type="string" name="Column 1" value="4.1.3.27"/>
    <att type="integer" name="Column 2" value="257"/>
    <att type="string" name="Column 3" value="AUXIN"/>
    <att type="string" name="canonicalName" value="4.1.3.27"/>
    <att type="list" name="cytoscape.alias.list">
      <att type="string" name="cytoscape.alias.list" value="4.1.3.27"/>
    </att>
    <att type="string" name="vizmap:ab_PLANTCYC_NETWORK_NEW_1--child--child NODE_LABEL" value="4.1.3.27"/>
    <att type="string" name="vizmap:ab_h_8ec_corr_all_new NODE_FILL_COLOR" value="java.awt.Color[r=255,g=153,b=153]"/>
    <att type="string" name="vizmap:ab_h_8ec_corr_all_new NODE_FONT_SIZE" value="35.0"/>
    <att type="string" name="vizmap:ab_h_8ec_corr_all_new NODE_LABEL" value="4.1.3.27"/>
    <att type="string" name="vizmap:ab_h_8ec_corr_all_new NODE_SHAPE" value="RECT"/>
    <att type="string" name="vizmap:ab_h_8ec_corr_all_new NODE_SIZE" value="40.0001220703125"/>
    <att type="string" name="vizmap:ab_h_8ec_corr_all_new--child NODE_FONT_SIZE" value="12.0"/>
    <att type="string" name="vizmap:ab_h_8ec_corr_all_new--child NODE_LABEL" value="4.1.3.27"/>
    <att type="string" name="vizmap:ab_h_8ec_corr_all_new--child NODE_SHAPE" value="ELLIPSE"/>
    <att type="string" name="vizmap:ab_h_8ec_corr_all_new--child NODE_SIZE" value="40.0001220703125"/>
    <graphics type="RECTANGLE" h="40.0001220703125" w="40.0001220703125" x="95.05325317382812" y="379.302490234375" fill="#ff9999" width="1" outline="#666666" cy:nodeTransparency="1.0" cy:nodeLabelFont="Default-0-35" cy:nodeLabel="4.1.3.27" cy:borderLineType="solid"/>
  </node>
  <node label="2.6.1.57" id="-50">
    <att type="string" name="Column 1" value="2.6.1.57"/>
    <att type="integer" name="Column 2" value="25"/>
    <att type="string" name="Column 3" value="AUXIN"/>
    <att type="string" name="canonicalName" value="2.6.1.57"/>
    <att type="list" name="cytoscape.alias.list">
      <att type="string" name="cytoscape.alias.list" value="2.6.1.57"/>
    </att>
    <att type="string" name="vizmap:ab_PLANTCYC_NETWORK_NEW_1--child--child NODE_LABEL" value="2.6.1.57"/>
    <att type="string" name="vizmap:ab_h_8ec_corr_all_new NODE_FILL_COLOR" value="java.awt.Color[r=255,g=153,b=153]"/>
    <att type="string" name="vizmap:ab_h_8ec_corr_all_new NODE_FONT_SIZE" value="35.0"/>
    <att type="string" name="vizmap:ab_h_8ec_corr_all_new NODE_LABEL" value="2.6.1.57"/>
    <att type="string" name="vizmap:ab_h_8ec_corr_all_new NODE_SHAPE" value="RECT"/>
    <att type="string" name="vizmap:ab_h_8ec_corr_all_new NODE_SIZE" value="40.0"/>
    <att type="string" name="vizmap:ab_h_8ec_corr_all_new--child NODE_FONT_SIZE" value="12.0"/>
    <att type="string" name="vizmap:ab_h_8ec_corr_all_new--child NODE_LABEL" value="2.6.1.57"/>
    <att type="string" name="vizmap:ab_h_8ec_corr_all_new--child NODE_SHAPE" value="ELLIPSE"/>
    <att type="string" name="vizmap:ab_h_8ec_corr_all_new--child NODE_SIZE" value="40.0"/>
    <graphics type="RECTANGLE" h="40.0" w="40.0" x="96.58561706542969" y="331.08953857421875" fill="#ff9999" width="1" outline="#666666" cy:nodeTransparency="1.0" cy:nodeLabelFont="Default-0-35" cy:nodeLabel="2.6.1.57" cy:borderLineType="solid"/>
  </node>
  <node label="1.1.1.288" id="-49">
    <att type="string" name="Column 1" value="1.1.1.288"/>
    <att type="integer" name="Column 2" value="13"/>
    <att type="string" name="Column 3" value="ABSCISIC ACID"/>
    <att type="string" name="canonicalName" value="1.1.1.288"/>
    <att type="list" name="cytoscape.alias.list">
      <att type="string" name="cytoscape.alias.list" value="1.1.1.288"/>
    </att>
    <att type="string" name="vizmap:ab_PLANTCYC_NETWORK_NEW_1--child--child NODE_LABEL" value="1.1.1.288"/>
    <att type="string" name="vizmap:ab_h_8ec_corr_all_new NODE_FILL_COLOR" value="java.awt.Color[r=255,g=153,b=153]"/>
    <att type="string" name="vizmap:ab_h_8ec_corr_all_new NODE_FONT_SIZE" value="35.0"/>
    <att type="string" name="vizmap:ab_h_8ec_corr_all_new NODE_LABEL" value="1.1.1.288"/>
    <att type="string" name="vizmap:ab_h_8ec_corr_all_new NODE_SHAPE" value="RECT"/>
    <att type="string" name="vizmap:ab_h_8ec_corr_all_new NODE_SIZE" value="40.00006103515625"/>
    <att type="string" name="vizmap:ab_h_8ec_corr_all_new--child NODE_FONT_SIZE" value="12.0"/>
    <att type="string" name="vizmap:ab_h_8ec_corr_all_new--child NODE_LABEL" value="1.1.1.288"/>
    <att type="string" name="vizmap:ab_h_8ec_corr_all_new--child NODE_SHAPE" value="ELLIPSE"/>
    <att type="string" name="vizmap:ab_h_8ec_corr_all_new--child NODE_SIZE" value="40.00006103515625"/>
    <graphics type="RECTANGLE" h="40.00006103515625" w="40.00006103515625" x="399.4564514160156" y="116.55699157714844" fill="#ff9999" width="1" outline="#666666" cy:nodeTransparency="1.0" cy:nodeLabelFont="Default-0-35" cy:nodeLabel="1.1.1.288" cy:borderLineType="solid"/>
  </node>
  <node label="1.13.11.-" id="-48">
    <att type="string" name="Column 1" value="1.13.11.-"/>
    <att type="integer" name="Column 2" value="178"/>
    <att type="string" name="Column 3" value="ABSCISIC ACID"/>
    <att type="string" name="canonicalName" value="1.13.11.-"/>
    <att type="list" name="cytoscape.alias.list">
      <att type="string" name="cytoscape.alias.list" value="1.13.11.-"/>
    </att>
    <att type="string" name="vizmap:ab_PLANTCYC_NETWORK_NEW_1--child--child NODE_LABEL" value="1.13.11.-"/>
    <att type="string" name="vizmap:ab_h_8ec_corr_all_new NODE_FILL_COLOR" value="java.awt.Color[r=255,g=153,b=153]"/>
    <att type="string" name="vizmap:ab_h_8ec_corr_all_new NODE_FONT_SIZE" value="35.0"/>
    <att type="string" name="vizmap:ab_h_8ec_corr_all_new NODE_LABEL" value="1.13.11.-"/>
    <att type="string" name="vizmap:ab_h_8ec_corr_all_new NODE_SHAPE" value="RECT"/>
    <att type="string" name="vizmap:ab_h_8ec_corr_all_new NODE_SIZE" value="40.0"/>
    <att type="string" name="vizmap:ab_h_8ec_corr_all_new--child NODE_FONT_SIZE" value="12.0"/>
    <att type="string" name="vizmap:ab_h_8ec_corr_all_new--child NODE_LABEL" value="1.13.11.-"/>
    <att type="string" name="vizmap:ab_h_8ec_corr_all_new--child NODE_SHAPE" value="ELLIPSE"/>
    <att type="string" name="vizmap:ab_h_8ec_corr_all_new--child NODE_SIZE" value="40.0"/>
    <graphics type="RECTANGLE" h="40.0" w="40.0" x="460.32513427734375" y="242.15402221679688" fill="#ff9999" width="1" outline="#666666" cy:nodeTransparency="1.0" cy:nodeLabelFont="Default-0-35" cy:nodeLabel="1.13.11.-" cy:borderLineType="solid"/>
  </node>
  <node label="4.4.1.14" id="-47">
    <att type="string" name="Column 1" value="4.4.1.14"/>
    <att type="integer" name="Column 2" value="2457"/>
    <att type="string" name="Column 3" value="AUXIN"/>
    <att type="string" name="canonicalName" value="4.4.1.14"/>
    <att type="list" name="cytoscape.alias.list">
      <att type="string" name="cytoscape.alias.list" value="4.4.1.14"/>
    </att>
    <att type="string" name="vizmap:ab_PLANTCYC_NETWORK_NEW_1--child--child NODE_LABEL" value="4.4.1.14"/>
    <att type="string" name="vizmap:ab_h_8ec_corr_all_new NODE_FILL_COLOR" value="java.awt.Color[r=255,g=153,b=153]"/>
    <att type="string" name="vizmap:ab_h_8ec_corr_all_new NODE_FONT_SIZE" value="35.0"/>
    <att type="string" name="vizmap:ab_h_8ec_corr_all_new NODE_LABEL" value="4.4.1.14"/>
    <att type="string" name="vizmap:ab_h_8ec_corr_all_new NODE_SHAPE" value="RECT"/>
    <att type="string" name="vizmap:ab_h_8ec_corr_all_new NODE_SIZE" value="40.0"/>
    <att type="string" name="vizmap:ab_h_8ec_corr_all_new--child NODE_FONT_SIZE" value="12.0"/>
    <att type="string" name="vizmap:ab_h_8ec_corr_all_new--child NODE_LABEL" value="4.4.1.14"/>
    <att type="string" name="vizmap:ab_h_8ec_corr_all_new--child NODE_SHAPE" value="ELLIPSE"/>
    <att type="string" name="vizmap:ab_h_8ec_corr_all_new--child NODE_SIZE" value="40.0"/>
    <graphics type="RECTANGLE" h="40.0" w="40.0" x="203.38784790039062" y="325.64996337890625" fill="#ff9999" width="1" outline="#666666" cy:nodeTransparency="1.0" cy:nodeLabelFont="Default-0-35" cy:nodeLabel="4.4.1.14" cy:borderLineType="solid"/>
  </node>
  <node label="1.1.1.1" id="-46">
    <att type="string" name="Column 1" value="1.1.1.1"/>
    <att type="integer" name="Column 2" value="58"/>
    <att type="string" name="Column 3" value="ETHYLENE"/>
    <att type="string" name="canonicalName" value="1.1.1.1"/>
    <att type="list" name="cytoscape.alias.list">
      <att type="string" name="cytoscape.alias.list" value="1.1.1.1"/>
    </att>
    <att type="string" name="vizmap:ab_PLANTCYC_NETWORK_NEW_1--child--child NODE_LABEL" value="1.1.1.1"/>
    <att type="string" name="vizmap:ab_h_8ec_corr_all_new NODE_FILL_COLOR" value="java.awt.Color[r=255,g=153,b=153]"/>
    <att type="string" name="vizmap:ab_h_8ec_corr_all_new NODE_FONT_SIZE" value="35.0"/>
    <att type="string" name="vizmap:ab_h_8ec_corr_all_new NODE_LABEL" value="1.1.1.1"/>
    <att type="string" name="vizmap:ab_h_8ec_corr_all_new NODE_SHAPE" value="RECT"/>
    <att type="string" name="vizmap:ab_h_8ec_corr_all_new NODE_SIZE" value="40.0"/>
    <graphics type="RECTANGLE" h="40.0" w="40.0" x="521.098388671875" y="840.1926879882812" fill="#ff9999" width="1" outline="#666666" cy:nodeTransparency="1.0" cy:nodeLabelFont="Default-0-35" cy:nodeLabel="1.1.1.1" cy:borderLineType="solid"/>
  </node>
  <node label="2.6.1.5" id="-45">
    <att type="string" name="Column 1" value="2.6.1.5"/>
    <att type="integer" name="Column 2" value="127"/>
    <att type="string" name="Column 3" value="ABSCISIC ACID"/>
    <att type="string" name="canonicalName" value="2.6.1.5"/>
    <att type="list" name="cytoscape.alias.list">
      <att type="string" name="cytoscape.alias.list" value="2.6.1.5"/>
    </att>
    <att type="string" name="vizmap:ab_PLANTCYC_NETWORK_NEW_1--child--child NODE_LABEL" value="2.6.1.5"/>
    <att type="string" name="vizmap:ab_h_8ec_corr_all_new NODE_FILL_COLOR" value="java.awt.Color[r=255,g=153,b=153]"/>
    <att type="string" name="vizmap:ab_h_8ec_corr_all_new NODE_FONT_SIZE" value="35.0"/>
    <att type="string" name="vizmap:ab_h_8ec_corr_all_new NODE_LABEL" value="2.6.1.5"/>
    <att type="string" name="vizmap:ab_h_8ec_corr_all_new NODE_SHAPE" value="RECT"/>
    <att type="string" name="vizmap:ab_h_8ec_corr_all_new NODE_SIZE" value="40.00006103515625"/>
    <att type="string" name="vizmap:ab_h_8ec_corr_all_new--child NODE_FONT_SIZE" value="12.0"/>
    <att type="string" name="vizmap:ab_h_8ec_corr_all_new--child NODE_LABEL" value="2.6.1.5"/>
    <att type="string" name="vizmap:ab_h_8ec_corr_all_new--child NODE_SHAPE" value="ELLIPSE"/>
    <att type="string" name="vizmap:ab_h_8ec_corr_all_new--child NODE_SIZE" value="40.00006103515625"/>
    <graphics type="RECTANGLE" h="40.00006103515625" w="40.00006103515625" x="220.2984619140625" y="165.0440673828125" fill="#ff9999" width="1" outline="#666666" cy:nodeTransparency="1.0" cy:nodeLabelFont="Default-0-35" cy:nodeLabel="2.6.1.5" cy:borderLineType="solid"/>
  </node>
  <node label="2.3.1.74" id="-44">
    <att type="string" name="Column 1" value="2.3.1.74"/>
    <att type="integer" name="Column 2" value="27"/>
    <att type="string" name="Column 3" value="AUXIN"/>
    <att type="string" name="canonicalName" value="2.3.1.74"/>
    <att type="list" name="cytoscape.alias.list">
      <att type="string" name="cytoscape.alias.list" value="2.3.1.74"/>
    </att>
    <att type="string" name="vizmap:ab_PLANTCYC_NETWORK_NEW_1--child--child NODE_LABEL" value="2.3.1.74"/>
    <att type="string" name="vizmap:ab_h_8ec_corr_all_new NODE_FILL_COLOR" value="java.awt.Color[r=255,g=153,b=153]"/>
    <att type="string" name="vizmap:ab_h_8ec_corr_all_new NODE_FONT_SIZE" value="35.0"/>
    <att type="string" name="vizmap:ab_h_8ec_corr_all_new NODE_LABEL" value="2.3.1.74"/>
    <att type="string" name="vizmap:ab_h_8ec_corr_all_new NODE_SHAPE" value="RECT"/>
    <att type="string" name="vizmap:ab_h_8ec_corr_all_new NODE_SIZE" value="40.0"/>
    <graphics type="RECTANGLE" h="40.0" w="40.0" x="-340.25189208984375" y="189.91021728515625" fill="#ff9999" width="1" outline="#666666" cy:nodeTransparency="1.0" cy:nodeLabelFont="Default-0-35" cy:nodeLabel="2.3.1.74" cy:borderLineType="solid"/>
  </node>
  <node label="4.1.1.50" id="-43">
    <att type="string" name="Column 1" value="4.1.1.50"/>
    <att type="integer" name="Column 2" value="24"/>
    <att type="string" name="Column 3" value="AUXIN"/>
    <att type="string" name="canonicalName" value="4.1.1.50"/>
    <att type="list" name="cytoscape.alias.list">
      <att type="string" name="cytoscape.alias.list" value="4.1.1.50"/>
    </att>
    <att type="string" name="vizmap:ab_PLANTCYC_NETWORK_NEW_1--child--child NODE_LABEL" value="4.1.1.50"/>
    <att type="string" name="vizmap:ab_h_8ec_corr_all_new NODE_FILL_COLOR" value="java.awt.Color[r=255,g=153,b=153]"/>
    <att type="string" name="vizmap:ab_h_8ec_corr_all_new NODE_FONT_SIZE" value="35.0"/>
    <att type="string" name="vizmap:ab_h_8ec_corr_all_new NODE_LABEL" value="4.1.1.50"/>
    <att type="string" name="vizmap:ab_h_8ec_corr_all_new NODE_SHAPE" value="RECT"/>
    <att type="string" name="vizmap:ab_h_8ec_corr_all_new NODE_SIZE" value="39.999969482421875"/>
    <graphics type="RECTANGLE" h="39.999969482421875" w="39.999969482421875" x="-0.7939033508300781" y="-168.48477172851562" fill="#ff9999" width="1" outline="#666666" cy:nodeTransparency="1.0" cy:nodeLabelFont="Default-0-35" cy:nodeLabel="4.1.1.50" cy:borderLineType="solid"/>
  </node>
  <node label="1.1.1.-" id="-42">
    <att type="string" name="Column 1" value="1.1.1.-"/>
    <att type="integer" name="Column 2" value="13"/>
    <att type="string" name="canonicalName" value="1.1.1.-"/>
    <att type="list" name="cytoscape.alias.list">
      <att type="string" name="cytoscape.alias.list" value="1.1.1.-"/>
    </att>
    <att type="string" name="vizmap:ab_PLANTCYC_NETWORK_NEW_1--child--child NODE_LABEL" value="1.1.1.-"/>
    <att type="string" name="vizmap:ab_h_8ec_corr_all_new NODE_FILL_COLOR" value="java.awt.Color[r=255,g=153,b=153]"/>
    <att type="string" name="vizmap:ab_h_8ec_corr_all_new NODE_FONT_SIZE" value="35.0"/>
    <att type="string" name="vizmap:ab_h_8ec_corr_all_new NODE_LABEL" value="1.1.1.-"/>
    <att type="string" name="vizmap:ab_h_8ec_corr_all_new NODE_SHAPE" value="RECT"/>
    <att type="string" name="vizmap:ab_h_8ec_corr_all_new NODE_SIZE" value="39.9998779296875"/>
    <att type="string" name="vizmap:ab_h_8ec_corr_all_new--child NODE_FONT_SIZE" value="12.0"/>
    <att type="string" name="vizmap:ab_h_8ec_corr_all_new--child NODE_LABEL" value="1.1.1.-"/>
    <att type="string" name="vizmap:ab_h_8ec_corr_all_new--child NODE_SHAPE" value="ELLIPSE"/>
    <att type="string" name="vizmap:ab_h_8ec_corr_all_new--child NODE_SIZE" value="39.9998779296875"/>
    <graphics type="RECTANGLE" h="39.9998779296875" w="39.9998779296875" x="506.37945556640625" y="154.14547729492188" fill="#ff9999" width="1" outline="#666666" cy:nodeTransparency="1.0" cy:nodeLabelFont="Default-0-35" cy:nodeLabel="1.1.1.-" cy:borderLineType="solid"/>
  </node>
  <node label="5.4.4.2" id="-41">
    <att type="string" name="Column 1" value="5.4.4.2"/>
    <att type="integer" name="Column 2" value="58"/>
    <att type="string" name="Column 3" value="ETHYLENE"/>
    <att type="string" name="canonicalName" value="5.4.4.2"/>
    <att type="list" name="cytoscape.alias.list">
      <att type="string" name="cytoscape.alias.list" value="5.4.4.2"/>
    </att>
    <att type="string" name="vizmap:ab_PLANTCYC_NETWORK_NEW_1--child--child NODE_LABEL" value="5.4.4.2"/>
    <att type="string" name="vizmap:ab_h_8ec_corr_all_new NODE_FILL_COLOR" value="java.awt.Color[r=255,g=153,b=153]"/>
    <att type="string" name="vizmap:ab_h_8ec_corr_all_new NODE_FONT_SIZE" value="35.0"/>
    <att type="string" name="vizmap:ab_h_8ec_corr_all_new NODE_LABEL" value="5.4.4.2"/>
    <att type="string" name="vizmap:ab_h_8ec_corr_all_new NODE_SHAPE" value="RECT"/>
    <att type="string" name="vizmap:ab_h_8ec_corr_all_new NODE_SIZE" value="40.0"/>
    <graphics type="RECTANGLE" h="40.0" w="40.0" x="491.54400634765625" y="781.3787231445312" fill="#ff9999" width="1" outline="#666666" cy:nodeTransparency="1.0" cy:nodeLabelFont="Default-0-35" cy:nodeLabel="5.4.4.2" cy:borderLineType="solid"/>
  </node>
  <node label="3.1.3.57" id="-40">
    <att type="string" name="Column 1" value="3.1.3.57"/>
    <att type="integer" name="Column 2" value="12"/>
    <att type="string" name="Column 3" value="ABSCISIC ACID"/>
    <att type="string" name="canonicalName" value="3.1.3.57"/>
    <att type="list" name="cytoscape.alias.list">
      <att type="string" name="cytoscape.alias.list" value="3.1.3.57"/>
    </att>
    <att type="string" name="vizmap:ab_PLANTCYC_NETWORK_NEW_1--child--child NODE_LABEL" value="3.1.3.57"/>
    <att type="string" name="vizmap:ab_h_8ec_corr_all_new NODE_FILL_COLOR" value="java.awt.Color[r=255,g=153,b=153]"/>
    <att type="string" name="vizmap:ab_h_8ec_corr_all_new NODE_FONT_SIZE" value="35.0"/>
    <att type="string" name="vizmap:ab_h_8ec_corr_all_new NODE_LABEL" value="3.1.3.57"/>
    <att type="string" name="vizmap:ab_h_8ec_corr_all_new NODE_SHAPE" value="RECT"/>
    <att type="string" name="vizmap:ab_h_8ec_corr_all_new NODE_SIZE" value="40.00004577636719"/>
    <graphics type="RECTANGLE" h="40.00004577636719" w="40.00004577636719" x="-118.47794342041016" y="1.9123058319091797" fill="#ff9999" width="1" outline="#666666" cy:nodeTransparency="1.0" cy:nodeLabelFont="Default-0-35" cy:nodeLabel="3.1.3.57" cy:borderLineType="solid"/>
  </node>
  <node label="6.2.1.-" id="-39">
    <att type="string" name="Column 1" value="6.2.1.-"/>
    <att type="integer" name="Column 2" value="27"/>
    <att type="string" name="Column 3" value="JASMONIC ACID"/>
    <att type="string" name="canonicalName" value="6.2.1.-"/>
    <att type="list" name="cytoscape.alias.list">
      <att type="string" name="cytoscape.alias.list" value="6.2.1.-"/>
    </att>
    <att type="string" name="vizmap:ab_PLANTCYC_NETWORK_NEW_1--child--child NODE_LABEL" value="6.2.1.-"/>
    <att type="string" name="vizmap:ab_h_8ec_corr_all_new NODE_FILL_COLOR" value="java.awt.Color[r=255,g=153,b=153]"/>
    <att type="string" name="vizmap:ab_h_8ec_corr_all_new NODE_FONT_SIZE" value="35.0"/>
    <att type="string" name="vizmap:ab_h_8ec_corr_all_new NODE_LABEL" value="6.2.1.-"/>
    <att type="string" name="vizmap:ab_h_8ec_corr_all_new NODE_SHAPE" value="RECT"/>
    <att type="string" name="vizmap:ab_h_8ec_corr_all_new NODE_SIZE" value="40.00006103515625"/>
    <graphics type="RECTANGLE" h="40.00006103515625" w="40.00006103515625" x="-267.73150634765625" y="196.42138671875" fill="#ff9999" width="1" outline="#666666" cy:nodeTransparency="1.0" cy:nodeLabelFont="Default-0-35" cy:nodeLabel="6.2.1.-" cy:borderLineType="solid"/>
  </node>
  <node label="3.1.4.3" id="-38">
    <att type="string" name="Column 1" value="3.1.4.3"/>
    <att type="integer" name="Column 2" value="23"/>
    <att type="string" name="Column 3" value="AUXIN"/>
    <att type="string" name="canonicalName" value="3.1.4.3"/>
    <att type="list" name="cytoscape.alias.list">
      <att type="string" name="cytoscape.alias.list" value="3.1.4.3"/>
    </att>
    <att type="string" name="vizmap:ab_PLANTCYC_NETWORK_NEW_1--child--child NODE_LABEL" value="3.1.4.3"/>
    <att type="string" name="vizmap:ab_h_8ec_corr_all_new NODE_FILL_COLOR" value="java.awt.Color[r=255,g=153,b=153]"/>
    <att type="string" name="vizmap:ab_h_8ec_corr_all_new NODE_FONT_SIZE" value="35.0"/>
    <att type="string" name="vizmap:ab_h_8ec_corr_all_new NODE_LABEL" value="3.1.4.3"/>
    <att type="string" name="vizmap:ab_h_8ec_corr_all_new NODE_SHAPE" value="RECT"/>
    <att type="string" name="vizmap:ab_h_8ec_corr_all_new NODE_SIZE" value="40.00000762939453"/>
    <graphics type="RECTANGLE" h="40.00000762939453" w="40.00001525878906" x="-106.6903305053711" y="-35.86320877075195" fill="#ff9999" width="1" outline="#666666" cy:nodeTransparency="1.0" cy:nodeLabelFont="Default-0-35" cy:nodeLabel="3.1.4.3" cy:borderLineType="solid"/>
  </node>
  <node label="3.1.4.4" id="-37">
    <att type="string" name="Column 1" value="3.1.4.4"/>
    <att type="integer" name="Column 2" value="127"/>
    <att type="string" name="Column 3" value="ABSCISIC ACID"/>
    <att type="string" name="canonicalName" value="3.1.4.4"/>
    <att type="list" name="cytoscape.alias.list">
      <att type="string" name="cytoscape.alias.list" value="3.1.4.4"/>
    </att>
    <att type="string" name="vizmap:ab_PLANTCYC_NETWORK_NEW_1--child--child NODE_LABEL" value="3.1.4.4"/>
    <att type="string" name="vizmap:ab_h_8ec_corr_all_new NODE_FILL_COLOR" value="java.awt.Color[r=255,g=153,b=153]"/>
    <att type="string" name="vizmap:ab_h_8ec_corr_all_new NODE_FONT_SIZE" value="35.0"/>
    <att type="string" name="vizmap:ab_h_8ec_corr_all_new NODE_LABEL" value="3.1.4.4"/>
    <att type="string" name="vizmap:ab_h_8ec_corr_all_new NODE_SHAPE" value="RECT"/>
    <att type="string" name="vizmap:ab_h_8ec_corr_all_new NODE_SIZE" value="40.0"/>
    <att type="string" name="vizmap:ab_h_8ec_corr_all_new--child NODE_FONT_SIZE" value="12.0"/>
    <att type="string" name="vizmap:ab_h_8ec_corr_all_new--child NODE_LABEL" value="3.1.4.4"/>
    <att type="string" name="vizmap:ab_h_8ec_corr_all_new--child NODE_SHAPE" value="ELLIPSE"/>
    <att type="string" name="vizmap:ab_h_8ec_corr_all_new--child NODE_SIZE" value="40.0"/>
    <graphics type="RECTANGLE" h="40.0" w="40.0" x="65.43899536132812" y="246.87054443359375" fill="#ff9999" width="1" outline="#666666" cy:nodeTransparency="1.0" cy:nodeLabelFont="Default-0-35" cy:nodeLabel="3.1.4.4" cy:borderLineType="solid"/>
  </node>
  <node label="CYTOKININ" id="-36">
    <att type="string" name="Column 1" value="CYTOKININ"/>
    <att type="integer" name="Column 2" value="8888"/>
    <att type="string" name="canonicalName" value="CYTOKININ"/>
    <att type="list" name="cytoscape.alias.list">
      <att type="string" name="cytoscape.alias.list" value="CYTOKININ"/>
    </att>
    <att type="string" name="vizmap:ab_h_8ec_corr_all_new NODE_FILL_COLOR" value="java.awt.Color[r=0,g=255,b=0]"/>
    <att type="string" name="vizmap:ab_h_8ec_corr_all_new NODE_FONT_SIZE" value="34.0"/>
    <att type="string" name="vizmap:ab_h_8ec_corr_all_new NODE_LABEL" value="CYTOKININ"/>
    <att type="string" name="vizmap:ab_h_8ec_corr_all_new NODE_SHAPE" value="ELLIPSE"/>
    <att type="string" name="vizmap:ab_h_8ec_corr_all_new NODE_SIZE" value="122.9998779296875"/>
    <att type="string" name="vizmap:ab_h_8ec_corr_all_new--child NODE_FONT_SIZE" value="23.0"/>
    <att type="string" name="vizmap:ab_h_8ec_corr_all_new--child NODE_LABEL" value="CYTOKININ"/>
    <att type="string" name="vizmap:ab_h_8ec_corr_all_new--child NODE_SHAPE" value="RECT"/>
    <att type="string" name="vizmap:ab_h_8ec_corr_all_new--child NODE_SIZE" value="122.99983215332031"/>
    <graphics type="ELLIPSE" h="122.9998779296875" w="122.9998779296875" x="235.41876220703125" y="-244.52386474609375" fill="#00ff00" width="1" outline="#666666" cy:nodeTransparency="1.0" cy:nodeLabelFont="Default-0-34" cy:nodeLabel="CYTOKININ" cy:borderLineType="solid"/>
  </node>
  <node label="1.14.17.4" id="-35">
    <att type="string" name="Column 1" value="1.14.17.4"/>
    <att type="integer" name="Column 2" value="5"/>
    <att type="string" name="Column 3" value="ETHYLENE"/>
    <att type="string" name="canonicalName" value="1.14.17.4"/>
    <att type="list" name="cytoscape.alias.list">
      <att type="string" name="cytoscape.alias.list" value="1.14.17.4"/>
    </att>
    <att type="string" name="vizmap:ab_PLANTCYC_NETWORK_NEW_1--child--child NODE_LABEL" value="1.14.17.4"/>
    <att type="string" name="vizmap:ab_h_8ec_corr_all_new NODE_FILL_COLOR" value="java.awt.Color[r=255,g=153,b=153]"/>
    <att type="string" name="vizmap:ab_h_8ec_corr_all_new NODE_FONT_SIZE" value="35.0"/>
    <att type="string" name="vizmap:ab_h_8ec_corr_all_new NODE_LABEL" value="1.14.17.4"/>
    <att type="string" name="vizmap:ab_h_8ec_corr_all_new NODE_SHAPE" value="RECT"/>
    <att type="string" name="vizmap:ab_h_8ec_corr_all_new NODE_SIZE" value="40.00006103515625"/>
    <att type="string" name="vizmap:ab_h_8ec_corr_all_new--child NODE_FONT_SIZE" value="12.0"/>
    <att type="string" name="vizmap:ab_h_8ec_corr_all_new--child NODE_LABEL" value="1.14.17.4"/>
    <att type="string" name="vizmap:ab_h_8ec_corr_all_new--child NODE_SHAPE" value="ELLIPSE"/>
    <att type="string" name="vizmap:ab_h_8ec_corr_all_new--child NODE_SIZE" value="40.00006103515625"/>
    <graphics type="RECTANGLE" h="40.00006103515625" w="40.00006103515625" x="203.5208740234375" y="388.34393310546875" fill="#ff9999" width="1" outline="#666666" cy:nodeTransparency="1.0" cy:nodeLabelFont="Default-0-35" cy:nodeLabel="1.14.17.4" cy:borderLineType="solid"/>
  </node>
  <node label="1.14.19.2" id="-34">
    <att type="string" name="Column 1" value="1.14.19.2"/>
    <att type="integer" name="Column 2" value="78"/>
    <att type="string" name="Column 3" value="JASMONIC ACID"/>
    <att type="string" name="canonicalName" value="1.14.19.2"/>
    <att type="list" name="cytoscape.alias.list">
      <att type="string" name="cytoscape.alias.list" value="1.14.19.2"/>
    </att>
    <att type="string" name="vizmap:ab_PLANTCYC_NETWORK_NEW_1--child--child NODE_LABEL" value="1.14.19.2"/>
    <att type="string" name="vizmap:ab_h_8ec_corr_all_new NODE_FILL_COLOR" value="java.awt.Color[r=255,g=153,b=153]"/>
    <att type="string" name="vizmap:ab_h_8ec_corr_all_new NODE_FONT_SIZE" value="35.0"/>
    <att type="string" name="vizmap:ab_h_8ec_corr_all_new NODE_LABEL" value="1.14.19.2"/>
    <att type="string" name="vizmap:ab_h_8ec_corr_all_new NODE_SHAPE" value="RECT"/>
    <att type="string" name="vizmap:ab_h_8ec_corr_all_new NODE_SIZE" value="40.0"/>
    <graphics type="RECTANGLE" h="40.0" w="40.0" x="-264.3121337890625" y="384.07080078125" fill="#ff9999" width="1" outline="#666666" cy:nodeTransparency="1.0" cy:nodeLabelFont="Default-0-35" cy:nodeLabel="1.14.19.2" cy:borderLineType="solid"/>
  </node>
  <node label="1.3.1.-" id="-33">
    <att type="string" name="Column 1" value="1.3.1.-"/>
    <att type="integer" name="Column 2" value="13"/>
    <att type="string" name="Column 3" value="ABSCISIC ACID"/>
    <att type="string" name="canonicalName" value="1.3.1.-"/>
    <att type="list" name="cytoscape.alias.list">
      <att type="string" name="cytoscape.alias.list" value="1.3.1.-"/>
    </att>
    <att type="string" name="vizmap:ab_PLANTCYC_NETWORK_NEW_1--child--child NODE_LABEL" value="1.3.1.-"/>
    <att type="string" name="vizmap:ab_h_8ec_corr_all_new NODE_FILL_COLOR" value="java.awt.Color[r=255,g=153,b=153]"/>
    <att type="string" name="vizmap:ab_h_8ec_corr_all_new NODE_FONT_SIZE" value="35.0"/>
    <att type="string" name="vizmap:ab_h_8ec_corr_all_new NODE_LABEL" value="1.3.1.-"/>
    <att type="string" name="vizmap:ab_h_8ec_corr_all_new NODE_SHAPE" value="RECT"/>
    <att type="string" name="vizmap:ab_h_8ec_corr_all_new NODE_SIZE" value="39.99998474121094"/>
    <att type="string" name="vizmap:ab_h_8ec_corr_all_new--child NODE_FONT_SIZE" value="12.0"/>
    <att type="string" name="vizmap:ab_h_8ec_corr_all_new--child NODE_LABEL" value="1.3.1.-"/>
    <att type="string" name="vizmap:ab_h_8ec_corr_all_new--child NODE_SHAPE" value="ELLIPSE"/>
    <att type="string" name="vizmap:ab_h_8ec_corr_all_new--child NODE_SIZE" value="39.99999237060547"/>
    <graphics type="RECTANGLE" h="39.99998474121094" w="40.0" x="775.2534790039062" y="55.788055419921875" fill="#ff9999" width="1" outline="#666666" cy:nodeTransparency="1.0" cy:nodeLabelFont="Default-0-35" cy:nodeLabel="1.3.1.-" cy:borderLineType="solid"/>
  </node>
  <node label="1.13.11.12" id="-32">
    <att type="string" name="Column 1" value="1.13.11.12"/>
    <att type="integer" name="Column 2" value="17"/>
    <att type="string" name="Column 3" value="ABSCISIC ACID"/>
    <att type="string" name="canonicalName" value="1.13.11.12"/>
    <att type="list" name="cytoscape.alias.list">
      <att type="string" name="cytoscape.alias.list" value="1.13.11.12"/>
    </att>
    <att type="string" name="vizmap:ab_PLANTCYC_NETWORK_NEW_1--child--child NODE_LABEL" value="1.13.11.12"/>
    <att type="string" name="vizmap:ab_h_8ec_corr_all_new NODE_FILL_COLOR" value="java.awt.Color[r=255,g=153,b=153]"/>
    <att type="string" name="vizmap:ab_h_8ec_corr_all_new NODE_FONT_SIZE" value="35.0"/>
    <att type="string" name="vizmap:ab_h_8ec_corr_all_new NODE_LABEL" value="1.13.11.12"/>
    <att type="string" name="vizmap:ab_h_8ec_corr_all_new NODE_SHAPE" value="RECT"/>
    <att type="string" name="vizmap:ab_h_8ec_corr_all_new NODE_SIZE" value="40.00006103515625"/>
    <graphics type="RECTANGLE" h="40.00006103515625" w="40.0" x="754.7735595703125" y="340.707275390625" fill="#ff9999" width="1" outline="#666666" cy:nodeTransparency="1.0" cy:nodeLabelFont="Default-0-35" cy:nodeLabel="1.13.11.12" cy:borderLineType="solid"/>
  </node>
  <node label="ETHYLENE" id="-31">
    <att type="string" name="Column 1" value="ETHYLENE"/>
    <att type="integer" name="Column 2" value="8888"/>
    <att type="string" name="canonicalName" value="ETHYLENE"/>
    <att type="list" name="cytoscape.alias.list">
      <att type="string" name="cytoscape.alias.list" value="ETHYLENE"/>
    </att>
    <att type="string" name="vizmap:ab_h_8ec_corr_all_new NODE_FILL_COLOR" value="java.awt.Color[r=0,g=255,b=0]"/>
    <att type="string" name="vizmap:ab_h_8ec_corr_all_new NODE_FONT_SIZE" value="34.0"/>
    <att type="string" name="vizmap:ab_h_8ec_corr_all_new NODE_LABEL" value="ETHYLENE"/>
    <att type="string" name="vizmap:ab_h_8ec_corr_all_new NODE_SHAPE" value="ELLIPSE"/>
    <att type="string" name="vizmap:ab_h_8ec_corr_all_new NODE_SIZE" value="123.0"/>
    <att type="string" name="vizmap:ab_h_8ec_corr_all_new--child NODE_FONT_SIZE" value="23.0"/>
    <att type="string" name="vizmap:ab_h_8ec_corr_all_new--child NODE_LABEL" value="ETHYLENE"/>
    <att type="string" name="vizmap:ab_h_8ec_corr_all_new--child NODE_SHAPE" value="RECT"/>
    <att type="string" name="vizmap:ab_h_8ec_corr_all_new--child NODE_SIZE" value="123.0"/>
    <graphics type="ELLIPSE" h="123.0" w="123.0" x="248.462646484375" y="909.1837768554688" fill="#00ff00" width="1" outline="#666666" cy:nodeTransparency="1.0" cy:nodeLabelFont="Default-0-34" cy:nodeLabel="ETHYLENE" cy:borderLineType="solid"/>
  </node>
  <node label="2.5.1.18" id="-30">
    <att type="string" name="Column 1" value="2.5.1.18"/>
    <att type="integer" name="Column 2" value="578"/>
    <att type="string" name="Column 3" value="ETHYLENE"/>
    <att type="string" name="canonicalName" value="2.5.1.18"/>
    <att type="list" name="cytoscape.alias.list">
      <att type="string" name="cytoscape.alias.list" value="2.5.1.18"/>
    </att>
    <att type="string" name="vizmap:ab_PLANTCYC_NETWORK_NEW_1--child--child NODE_LABEL" value="2.5.1.18"/>
    <att type="string" name="vizmap:ab_h_8ec_corr_all_new NODE_FILL_COLOR" value="java.awt.Color[r=255,g=153,b=153]"/>
    <att type="string" name="vizmap:ab_h_8ec_corr_all_new NODE_FONT_SIZE" value="35.0"/>
    <att type="string" name="vizmap:ab_h_8ec_corr_all_new NODE_LABEL" value="2.5.1.18"/>
    <att type="string" name="vizmap:ab_h_8ec_corr_all_new NODE_SHAPE" value="RECT"/>
    <att type="string" name="vizmap:ab_h_8ec_corr_all_new NODE_SIZE" value="40.0"/>
    <att type="string" name="vizmap:ab_h_8ec_corr_all_new--child NODE_FONT_SIZE" value="12.0"/>
    <att type="string" name="vizmap:ab_h_8ec_corr_all_new--child NODE_LABEL" value="2.5.1.18"/>
    <att type="string" name="vizmap:ab_h_8ec_corr_all_new--child NODE_SHAPE" value="ELLIPSE"/>
    <att type="string" name="vizmap:ab_h_8ec_corr_all_new--child NODE_SIZE" value="40.0"/>
    <graphics type="RECTANGLE" h="40.0" w="40.0" x="139.1092529296875" y="393.6061706542969" fill="#ff9999" width="1" outline="#666666" cy:nodeTransparency="1.0" cy:nodeLabelFont="Default-0-35" cy:nodeLabel="2.5.1.18" cy:borderLineType="solid"/>
  </node>
  <node label="AUXIN" id="-29">
    <att type="string" name="Column 1" value="AUXIN"/>
    <att type="integer" name="Column 2" value="8888"/>
    <att type="string" name="canonicalName" value="AUXIN"/>
    <att type="list" name="cytoscape.alias.list">
      <att type="string" name="cytoscape.alias.list" value="AUXIN"/>
    </att>
    <att type="string" name="vizmap:ab_h_8ec_corr_all_new NODE_FILL_COLOR" value="java.awt.Color[r=0,g=255,b=0]"/>
    <att type="string" name="vizmap:ab_h_8ec_corr_all_new NODE_FONT_SIZE" value="34.0"/>
    <att type="string" name="vizmap:ab_h_8ec_corr_all_new NODE_LABEL" value="AUXIN"/>
    <att type="string" name="vizmap:ab_h_8ec_corr_all_new NODE_SHAPE" value="ELLIPSE"/>
    <att type="string" name="vizmap:ab_h_8ec_corr_all_new NODE_SIZE" value="122.9999885559082"/>
    <att type="string" name="vizmap:ab_h_8ec_corr_all_new--child NODE_FONT_SIZE" value="23.0"/>
    <att type="string" name="vizmap:ab_h_8ec_corr_all_new--child NODE_LABEL" value="AUXIN"/>
    <att type="string" name="vizmap:ab_h_8ec_corr_all_new--child NODE_SHAPE" value="RECT"/>
    <att type="string" name="vizmap:ab_h_8ec_corr_all_new--child NODE_SIZE" value="122.9999885559082"/>
    <graphics type="ELLIPSE" h="122.99998664855957" w="122.99998474121094" x="-201.36942291259766" y="-70.59644222259521" fill="#00ff00" width="1" outline="#666666" cy:nodeTransparency="1.0" cy:nodeLabelFont="Default-0-34" cy:nodeLabel="AUXIN" cy:borderLineType="solid"/>
  </node>
  <node label="1.14.99.-" id="-28">
    <att type="string" name="Column 1" value="1.14.99.-"/>
    <att type="integer" name="Column 2" value="157"/>
    <att type="string" name="Column 3" value="ABSCISIC ACID"/>
    <att type="string" name="canonicalName" value="1.14.99.-"/>
    <att type="list" name="cytoscape.alias.list">
      <att type="string" name="cytoscape.alias.list" value="1.14.99.-"/>
    </att>
    <att type="string" name="vizmap:ab_PLANTCYC_NETWORK_NEW_1--child--child NODE_LABEL" value="1.14.99.-"/>
    <att type="string" name="vizmap:ab_h_8ec_corr_all_new NODE_FILL_COLOR" value="java.awt.Color[r=255,g=153,b=153]"/>
    <att type="string" name="vizmap:ab_h_8ec_corr_all_new NODE_FONT_SIZE" value="35.0"/>
    <att type="string" name="vizmap:ab_h_8ec_corr_all_new NODE_LABEL" value="1.14.99.-"/>
    <att type="string" name="vizmap:ab_h_8ec_corr_all_new NODE_SHAPE" value="RECT"/>
    <att type="string" name="vizmap:ab_h_8ec_corr_all_new NODE_SIZE" value="40.0"/>
    <att type="string" name="vizmap:ab_h_8ec_corr_all_new--child NODE_FONT_SIZE" value="12.0"/>
    <att type="string" name="vizmap:ab_h_8ec_corr_all_new--child NODE_LABEL" value="1.14.99.-"/>
    <att type="string" name="vizmap:ab_h_8ec_corr_all_new--child NODE_SHAPE" value="ELLIPSE"/>
    <att type="string" name="vizmap:ab_h_8ec_corr_all_new--child NODE_SIZE" value="40.0"/>
    <graphics type="RECTANGLE" h="40.0" w="40.0" x="243.463623046875" y="415.72198486328125" fill="#ff9999" width="1" outline="#666666" cy:nodeTransparency="1.0" cy:nodeLabelFont="Default-0-35" cy:nodeLabel="1.14.99.-" cy:borderLineType="solid"/>
  </node>
  <node label="1.2.4.1" id="-27">
    <att type="string" name="Column 1" value="1.2.4.1"/>
    <att type="integer" name="Column 2" value="25"/>
    <att type="string" name="Column 3" value="AUXIN"/>
    <att type="string" name="canonicalName" value="1.2.4.1"/>
    <att type="list" name="cytoscape.alias.list">
      <att type="string" name="cytoscape.alias.list" value="1.2.4.1"/>
    </att>
    <att type="string" name="vizmap:ab_PLANTCYC_NETWORK_NEW_1--child--child NODE_LABEL" value="1.2.4.1"/>
    <att type="string" name="vizmap:ab_h_8ec_corr_all_new NODE_FILL_COLOR" value="java.awt.Color[r=255,g=153,b=153]"/>
    <att type="string" name="vizmap:ab_h_8ec_corr_all_new NODE_FONT_SIZE" value="35.0"/>
    <att type="string" name="vizmap:ab_h_8ec_corr_all_new NODE_LABEL" value="1.2.4.1"/>
    <att type="string" name="vizmap:ab_h_8ec_corr_all_new NODE_SHAPE" value="RECT"/>
    <att type="string" name="vizmap:ab_h_8ec_corr_all_new NODE_SIZE" value="40.00000011920929"/>
    <graphics type="RECTANGLE" h="40.0" w="40.0" x="-160.50210571289062" y="21.320899963378906" fill="#ff9999" width="1" outline="#666666" cy:nodeTransparency="1.0" cy:nodeLabelFont="Default-0-35" cy:nodeLabel="1.2.4.1" cy:borderLineType="solid"/>
  </node>
  <node label="SALICYLIC_ACID" id="-26">
    <att type="string" name="Column 1" value="SALICYLIC_ACID"/>
    <att type="integer" name="Column 2" value="8888"/>
    <att type="string" name="canonicalName" value="SALICYLIC_ACID"/>
    <att type="list" name="cytoscape.alias.list">
      <att type="string" name="cytoscape.alias.list" value="SALICYLIC_ACID"/>
    </att>
    <att type="string" name="vizmap:ab_h_8ec_corr_all_new NODE_FILL_COLOR" value="java.awt.Color[r=0,g=255,b=0]"/>
    <att type="string" name="vizmap:ab_h_8ec_corr_all_new NODE_FONT_SIZE" value="34.0"/>
    <att type="string" name="vizmap:ab_h_8ec_corr_all_new NODE_LABEL" value="SALICYLIC_ACID"/>
    <att type="string" name="vizmap:ab_h_8ec_corr_all_new NODE_SHAPE" value="ELLIPSE"/>
    <att type="string" name="vizmap:ab_h_8ec_corr_all_new NODE_SIZE" value="122.99951171875"/>
    <att type="string" name="vizmap:ab_h_8ec_corr_all_new--child NODE_FONT_SIZE" value="23.0"/>
    <att type="string" name="vizmap:ab_h_8ec_corr_all_new--child NODE_LABEL" value="SALICYLIC_ACID"/>
    <att type="string" name="vizmap:ab_h_8ec_corr_all_new--child NODE_SHAPE" value="RECT"/>
    <att type="string" name="vizmap:ab_h_8ec_corr_all_new--child NODE_SIZE" value="122.99951171875"/>
    <graphics type="ELLIPSE" h="122.99951171875" w="122.99951171875" x="705.3519897460938" y="675.3037719726562" fill="#00ff00" width="1" outline="#666666" cy:nodeTransparency="1.0" cy:nodeLabelFont="Default-0-34" cy:nodeLabel="SALICYLIC_ACID" cy:borderLineType="solid"/>
  </node>
  <node label="JASMONIC_ ACID" id="-25">
    <att type="string" name="Column 1" value="JASMONIC_ ACID"/>
    <att type="integer" name="Column 2" value="8888"/>
    <att type="string" name="canonicalName" value="JASMONIC_ ACID"/>
    <att type="list" name="cytoscape.alias.list">
      <att type="string" name="cytoscape.alias.list" value="JASMONIC_ ACID"/>
    </att>
    <att type="string" name="vizmap:ab_h_8ec_corr_all_new NODE_FILL_COLOR" value="java.awt.Color[r=0,g=255,b=0]"/>
    <att type="string" name="vizmap:ab_h_8ec_corr_all_new NODE_FONT_SIZE" value="34.0"/>
    <att type="string" name="vizmap:ab_h_8ec_corr_all_new NODE_LABEL" value="JASMONIC_ ACID"/>
    <att type="string" name="vizmap:ab_h_8ec_corr_all_new NODE_SHAPE" value="ELLIPSE"/>
    <att type="string" name="vizmap:ab_h_8ec_corr_all_new NODE_SIZE" value="123.0"/>
    <att type="string" name="vizmap:ab_h_8ec_corr_all_new--child NODE_FONT_SIZE" value="23.0"/>
    <att type="string" name="vizmap:ab_h_8ec_corr_all_new--child NODE_LABEL" value="JASMONIC_ ACID"/>
    <att type="string" name="vizmap:ab_h_8ec_corr_all_new--child NODE_SHAPE" value="RECT"/>
    <att type="string" name="vizmap:ab_h_8ec_corr_all_new--child NODE_SIZE" value="123.0"/>
    <graphics type="ELLIPSE" h="123.0" w="123.0" x="-365.8448791503906" y="327.16925048828125" fill="#00ff00" width="1" outline="#666666" cy:nodeTransparency="1.0" cy:nodeLabelFont="Default-0-34" cy:nodeLabel="JASMONIC_ ACID" cy:borderLineType="solid"/>
  </node>
  <node label="2.4.1.237" id="-24">
    <att type="string" name="Column 1" value="2.4.1.237"/>
    <att type="integer" name="Column 2" value="1238"/>
    <att type="string" name="Column 3" value="ABSCISIC ACID"/>
    <att type="string" name="canonicalName" value="2.4.1.237"/>
    <att type="list" name="cytoscape.alias.list">
      <att type="string" name="cytoscape.alias.list" value="2.4.1.237"/>
    </att>
    <att type="string" name="vizmap:ab_PLANTCYC_NETWORK_NEW_1--child--child NODE_LABEL" value="2.4.1.237"/>
    <att type="string" name="vizmap:ab_h_8ec_corr_all_new NODE_FILL_COLOR" value="java.awt.Color[r=255,g=153,b=153]"/>
    <att type="string" name="vizmap:ab_h_8ec_corr_all_new NODE_FONT_SIZE" value="35.0"/>
    <att type="string" name="vizmap:ab_h_8ec_corr_all_new NODE_LABEL" value="2.4.1.237"/>
    <att type="string" name="vizmap:ab_h_8ec_corr_all_new NODE_SHAPE" value="RECT"/>
    <att type="string" name="vizmap:ab_h_8ec_corr_all_new NODE_SIZE" value="39.9998779296875"/>
    <att type="string" name="vizmap:ab_h_8ec_corr_all_new--child NODE_FONT_SIZE" value="12.0"/>
    <att type="string" name="vizmap:ab_h_8ec_corr_all_new--child NODE_LABEL" value="2.4.1.237"/>
    <att type="string" name="vizmap:ab_h_8ec_corr_all_new--child NODE_SHAPE" value="ELLIPSE"/>
    <att type="string" name="vizmap:ab_h_8ec_corr_all_new--child NODE_SIZE" value="39.9998779296875"/>
    <graphics type="RECTANGLE" h="39.9998779296875" w="39.9998779296875" x="282.9297790527344" y="319.2186584472656" fill="#ff9999" width="1" outline="#666666" cy:nodeTransparency="1.0" cy:nodeLabelFont="Default-0-35" cy:nodeLabel="2.4.1.237" cy:borderLineType="solid"/>
  </node>
  <node label="GIBBERELLIN" id="-23">
    <att type="string" name="Column 1" value="GIBBERELLIN"/>
    <att type="integer" name="Column 2" value="8888"/>
    <att type="string" name="canonicalName" value="GIBBERELLIN"/>
    <att type="list" name="cytoscape.alias.list">
      <att type="string" name="cytoscape.alias.list" value="GIBBERELLIN"/>
    </att>
    <att type="string" name="vizmap:ab_h_8ec_corr_all_new NODE_FILL_COLOR" value="java.awt.Color[r=0,g=255,b=0]"/>
    <att type="string" name="vizmap:ab_h_8ec_corr_all_new NODE_FONT_SIZE" value="34.0"/>
    <att type="string" name="vizmap:ab_h_8ec_corr_all_new NODE_LABEL" value="GIBBERELLIN"/>
    <att type="string" name="vizmap:ab_h_8ec_corr_all_new NODE_SHAPE" value="ELLIPSE"/>
    <att type="string" name="vizmap:ab_h_8ec_corr_all_new NODE_SIZE" value="123.0"/>
    <att type="string" name="vizmap:ab_h_8ec_corr_all_new--child NODE_FONT_SIZE" value="23.0"/>
    <att type="string" name="vizmap:ab_h_8ec_corr_all_new--child NODE_LABEL" value="GIBBERELLIN"/>
    <att type="string" name="vizmap:ab_h_8ec_corr_all_new--child NODE_SHAPE" value="RECT"/>
    <att type="string" name="vizmap:ab_h_8ec_corr_all_new--child NODE_SIZE" value="123.0"/>
    <graphics type="ELLIPSE" h="123.0" w="122.99999237060547" x="-167.46930313110352" y="761.9931640625" fill="#00ff00" width="1" outline="#666666" cy:nodeTransparency="1.0" cy:nodeLabelFont="Default-0-34" cy:nodeLabel="GIBBERELLIN" cy:borderLineType="solid"/>
  </node>
  <node label="2.8.1.9" id="-22">
    <att type="string" name="Column 1" value="2.8.1.9"/>
    <att type="integer" name="Column 2" value="12"/>
    <att type="string" name="Column 3" value="ABSCISIC ACID"/>
    <att type="string" name="canonicalName" value="2.8.1.9"/>
    <att type="list" name="cytoscape.alias.list">
      <att type="string" name="cytoscape.alias.list" value="2.8.1.9"/>
    </att>
    <att type="string" name="vizmap:ab_PLANTCYC_NETWORK_NEW_1--child--child NODE_LABEL" value="2.8.1.9"/>
    <att type="string" name="vizmap:ab_h_8ec_corr_all_new NODE_FILL_COLOR" value="java.awt.Color[r=255,g=153,b=153]"/>
    <att type="string" name="vizmap:ab_h_8ec_corr_all_new NODE_FONT_SIZE" value="35.0"/>
    <att type="string" name="vizmap:ab_h_8ec_corr_all_new NODE_LABEL" value="2.8.1.9"/>
    <att type="string" name="vizmap:ab_h_8ec_corr_all_new NODE_SHAPE" value="RECT"/>
    <att type="string" name="vizmap:ab_h_8ec_corr_all_new NODE_SIZE" value="39.999969482421875"/>
    <att type="string" name="vizmap:ab_h_8ec_corr_all_new--child NODE_FONT_SIZE" value="12.0"/>
    <att type="string" name="vizmap:ab_h_8ec_corr_all_new--child NODE_LABEL" value="2.8.1.9"/>
    <att type="string" name="vizmap:ab_h_8ec_corr_all_new--child NODE_SHAPE" value="ELLIPSE"/>
    <att type="string" name="vizmap:ab_h_8ec_corr_all_new--child NODE_SIZE" value="40.0"/>
    <graphics type="RECTANGLE" h="39.999969482421875" w="39.999969482421875" x="134.29664611816406" y="209.70501708984375" fill="#ff9999" width="1" outline="#666666" cy:nodeTransparency="1.0" cy:nodeLabelFont="Default-0-35" cy:nodeLabel="2.8.1.9" cy:borderLineType="solid"/>
  </node>
  <node label="1.2.3.7" id="-21">
    <att type="string" name="Column 1" value="1.2.3.7"/>
    <att type="integer" name="Column 2" value="12"/>
    <att type="string" name="Column 3" value="ABSCISIC ACID"/>
    <att type="string" name="canonicalName" value="1.2.3.7"/>
    <att type="list" name="cytoscape.alias.list">
      <att type="string" name="cytoscape.alias.list" value="1.2.3.7"/>
    </att>
    <att type="string" name="vizmap:ab_PLANTCYC_NETWORK_NEW_1--child--child NODE_LABEL" value="1.2.3.7"/>
    <att type="string" name="vizmap:ab_h_8ec_corr_all_new NODE_FILL_COLOR" value="java.awt.Color[r=255,g=153,b=153]"/>
    <att type="string" name="vizmap:ab_h_8ec_corr_all_new NODE_FONT_SIZE" value="35.0"/>
    <att type="string" name="vizmap:ab_h_8ec_corr_all_new NODE_LABEL" value="1.2.3.7"/>
    <att type="string" name="vizmap:ab_h_8ec_corr_all_new NODE_SHAPE" value="RECT"/>
    <att type="string" name="vizmap:ab_h_8ec_corr_all_new NODE_SIZE" value="40.0"/>
    <att type="string" name="vizmap:ab_h_8ec_corr_all_new--child NODE_FONT_SIZE" value="12.0"/>
    <att type="string" name="vizmap:ab_h_8ec_corr_all_new--child NODE_LABEL" value="1.2.3.7"/>
    <att type="string" name="vizmap:ab_h_8ec_corr_all_new--child NODE_SHAPE" value="ELLIPSE"/>
    <att type="string" name="vizmap:ab_h_8ec_corr_all_new--child NODE_SIZE" value="40.0"/>
    <graphics type="RECTANGLE" h="40.0" w="40.0" x="115.08352661132812" y="259.8822021484375" fill="#ff9999" width="1" outline="#666666" cy:nodeTransparency="1.0" cy:nodeLabelFont="Default-0-35" cy:nodeLabel="1.2.3.7" cy:borderLineType="solid"/>
  </node>
  <node label="ABSCISIC ACID" id="-20">
    <att type="string" name="Column 1" value="ABSCISIC ACID"/>
    <att type="integer" name="Column 2" value="8888"/>
    <att type="string" name="canonicalName" value="ABSCISIC ACID"/>
    <att type="list" name="cytoscape.alias.list">
      <att type="string" name="cytoscape.alias.list" value="ABSCISIC ACID"/>
    </att>
    <att type="string" name="vizmap:ab_h_8ec_corr_all_new NODE_FILL_COLOR" value="java.awt.Color[r=0,g=255,b=0]"/>
    <att type="string" name="vizmap:ab_h_8ec_corr_all_new NODE_FONT_SIZE" value="34.0"/>
    <att type="string" name="vizmap:ab_h_8ec_corr_all_new NODE_LABEL" value="ABSCISIC ACID"/>
    <att type="string" name="vizmap:ab_h_8ec_corr_all_new NODE_SHAPE" value="ELLIPSE"/>
    <att type="string" name="vizmap:ab_h_8ec_corr_all_new NODE_SIZE" value="122.99981689453125"/>
    <att type="string" name="vizmap:ab_h_8ec_corr_all_new--child NODE_FONT_SIZE" value="23.0"/>
    <att type="string" name="vizmap:ab_h_8ec_corr_all_new--child NODE_LABEL" value="ABSCISIC ACID"/>
    <att type="string" name="vizmap:ab_h_8ec_corr_all_new--child NODE_SHAPE" value="RECT"/>
    <att type="string" name="vizmap:ab_h_8ec_corr_all_new--child NODE_SIZE" value="123.0"/>
    <graphics type="ELLIPSE" h="122.99981689453125" w="122.9998779296875" x="861.2765502929688" y="294.6120300292969" fill="#00ff00" width="1" outline="#666666" cy:nodeTransparency="1.0" cy:nodeLabelFont="Default-0-34" cy:nodeLabel="ABSCISIC ACID" cy:borderLineType="solid"/>
  </node>
  <node label="2.4.1.203" id="-19">
    <att type="string" name="Column 1" value="2.4.1.203"/>
    <att type="integer" name="Column 2" value="34"/>
    <att type="string" name="Column 3" value="BRASSINOSTEROID"/>
    <att type="string" name="canonicalName" value="2.4.1.203"/>
    <att type="list" name="cytoscape.alias.list">
      <att type="string" name="cytoscape.alias.list" value="2.4.1.203"/>
    </att>
    <att type="string" name="vizmap:ab_PLANTCYC_NETWORK_NEW_1--child--child NODE_LABEL" value="2.4.1.203"/>
    <att type="string" name="vizmap:ab_h_8ec_corr_all_new NODE_FILL_COLOR" value="java.awt.Color[r=255,g=153,b=153]"/>
    <att type="string" name="vizmap:ab_h_8ec_corr_all_new NODE_FONT_SIZE" value="35.0"/>
    <att type="string" name="vizmap:ab_h_8ec_corr_all_new NODE_LABEL" value="2.4.1.203"/>
    <att type="string" name="vizmap:ab_h_8ec_corr_all_new NODE_SHAPE" value="RECT"/>
    <att type="string" name="vizmap:ab_h_8ec_corr_all_new NODE_SIZE" value="40.0"/>
    <att type="string" name="vizmap:ab_h_8ec_corr_all_new--child NODE_FONT_SIZE" value="12.0"/>
    <att type="string" name="vizmap:ab_h_8ec_corr_all_new--child NODE_LABEL" value="2.4.1.203"/>
    <att type="string" name="vizmap:ab_h_8ec_corr_all_new--child NODE_SHAPE" value="ELLIPSE"/>
    <att type="string" name="vizmap:ab_h_8ec_corr_all_new--child NODE_SIZE" value="40.0"/>
    <graphics type="RECTANGLE" h="40.0" w="40.0" x="469.1536865234375" y="123.88775634765625" fill="#ff9999" width="1" outline="#666666" cy:nodeTransparency="1.0" cy:nodeLabelFont="Default-0-35" cy:nodeLabel="2.4.1.203" cy:borderLineType="solid"/>
  </node>
  <node label="1.14.11.13" id="-18">
    <att type="string" name="Column 1" value="1.14.11.13"/>
    <att type="integer" name="Column 2" value="56"/>
    <att type="string" name="Column 3" value="ETHYLENE"/>
    <att type="string" name="canonicalName" value="1.14.11.13"/>
    <att type="list" name="cytoscape.alias.list">
      <att type="string" name="cytoscape.alias.list" value="1.14.11.13"/>
    </att>
    <att type="string" name="vizmap:ab_PLANTCYC_NETWORK_NEW_1--child--child NODE_LABEL" value="1.14.11.13"/>
    <att type="string" name="vizmap:ab_h_8ec_corr_all_new NODE_FILL_COLOR" value="java.awt.Color[r=255,g=153,b=153]"/>
    <att type="string" name="vizmap:ab_h_8ec_corr_all_new NODE_FONT_SIZE" value="35.0"/>
    <att type="string" name="vizmap:ab_h_8ec_corr_all_new NODE_LABEL" value="1.14.11.13"/>
    <att type="string" name="vizmap:ab_h_8ec_corr_all_new NODE_SHAPE" value="RECT"/>
    <att type="string" name="vizmap:ab_h_8ec_corr_all_new NODE_SIZE" value="40.0"/>
    <att type="string" name="vizmap:ab_h_8ec_corr_all_new--child NODE_FONT_SIZE" value="12.0"/>
    <att type="string" name="vizmap:ab_h_8ec_corr_all_new--child NODE_LABEL" value="1.14.11.13"/>
    <att type="string" name="vizmap:ab_h_8ec_corr_all_new--child NODE_SHAPE" value="ELLIPSE"/>
    <att type="string" name="vizmap:ab_h_8ec_corr_all_new--child NODE_SIZE" value="40.0"/>
    <graphics type="RECTANGLE" h="40.0" w="40.0" x="28.236793518066406" y="859.95849609375" fill="#ff9999" width="1" outline="#666666" cy:nodeTransparency="1.0" cy:nodeLabelFont="Default-0-35" cy:nodeLabel="1.14.11.13" cy:borderLineType="solid"/>
  </node>
  <node label="2.4.1.12" id="-17">
    <att type="string" name="Column 1" value="2.4.1.12"/>
    <att type="integer" name="Column 2" value="157"/>
    <att type="string" name="Column 3" value="ABSCISIC ACID"/>
    <att type="string" name="canonicalName" value="2.4.1.12"/>
    <att type="list" name="cytoscape.alias.list">
      <att type="string" name="cytoscape.alias.list" value="2.4.1.12"/>
    </att>
    <att type="string" name="vizmap:ab_PLANTCYC_NETWORK_NEW_1--child--child NODE_LABEL" value="2.4.1.12"/>
    <att type="string" name="vizmap:ab_h_8ec_corr_all_new NODE_FILL_COLOR" value="java.awt.Color[r=255,g=153,b=153]"/>
    <att type="string" name="vizmap:ab_h_8ec_corr_all_new NODE_FONT_SIZE" value="35.0"/>
    <att type="string" name="vizmap:ab_h_8ec_corr_all_new NODE_LABEL" value="2.4.1.12"/>
    <att type="string" name="vizmap:ab_h_8ec_corr_all_new NODE_SHAPE" value="RECT"/>
    <att type="string" name="vizmap:ab_h_8ec_corr_all_new NODE_SIZE" value="40.00006103515625"/>
    <att type="string" name="vizmap:ab_h_8ec_corr_all_new--child NODE_FONT_SIZE" value="12.0"/>
    <att type="string" name="vizmap:ab_h_8ec_corr_all_new--child NODE_LABEL" value="2.4.1.12"/>
    <att type="string" name="vizmap:ab_h_8ec_corr_all_new--child NODE_SHAPE" value="ELLIPSE"/>
    <att type="string" name="vizmap:ab_h_8ec_corr_all_new--child NODE_SIZE" value="40.00006103515625"/>
    <graphics type="RECTANGLE" h="40.00006103515625" w="40.00006103515625" x="277.82550048828125" y="381.2041015625" fill="#ff9999" width="1" outline="#666666" cy:nodeTransparency="1.0" cy:nodeLabelFont="Default-0-35" cy:nodeLabel="2.4.1.12" cy:borderLineType="solid"/>
  </node>
  <node label="1.14.13.93" id="-16">
    <att type="string" name="Column 1" value="1.14.13.93"/>
    <att type="integer" name="Column 2" value="135"/>
    <att type="string" name="Column 3" value="BRASSINOSTEROID"/>
    <att type="string" name="canonicalName" value="1.14.13.93"/>
    <att type="list" name="cytoscape.alias.list">
      <att type="string" name="cytoscape.alias.list" value="1.14.13.93"/>
    </att>
    <att type="string" name="vizmap:ab_PLANTCYC_NETWORK_NEW_1--child--child NODE_LABEL" value="1.14.13.93"/>
    <att type="string" name="vizmap:ab_h_8ec_corr_all_new NODE_FILL_COLOR" value="java.awt.Color[r=255,g=153,b=153]"/>
    <att type="string" name="vizmap:ab_h_8ec_corr_all_new NODE_FONT_SIZE" value="35.0"/>
    <att type="string" name="vizmap:ab_h_8ec_corr_all_new NODE_LABEL" value="1.14.13.93"/>
    <att type="string" name="vizmap:ab_h_8ec_corr_all_new NODE_SHAPE" value="RECT"/>
    <att type="string" name="vizmap:ab_h_8ec_corr_all_new NODE_SIZE" value="40.0"/>
    <att type="string" name="vizmap:ab_h_8ec_corr_all_new--child NODE_FONT_SIZE" value="12.0"/>
    <att type="string" name="vizmap:ab_h_8ec_corr_all_new--child NODE_LABEL" value="1.14.13.93"/>
    <att type="string" name="vizmap:ab_h_8ec_corr_all_new--child NODE_SHAPE" value="ELLIPSE"/>
    <att type="string" name="vizmap:ab_h_8ec_corr_all_new--child NODE_SIZE" value="40.00006103515625"/>
    <graphics type="RECTANGLE" h="40.0" w="40.0" x="572.45751953125" y="309.17999267578125" fill="#ff9999" width="1" outline="#666666" cy:nodeTransparency="1.0" cy:nodeLabelFont="Default-0-35" cy:nodeLabel="1.14.13.93" cy:borderLineType="solid"/>
  </node>
  <node label="1.13.11.51" id="-15">
    <att type="string" name="Column 1" value="1.13.11.51"/>
    <att type="integer" name="Column 2" value="125"/>
    <att type="string" name="Column 3" value="ABSCISIC ACID"/>
    <att type="string" name="canonicalName" value="1.13.11.51"/>
    <att type="list" name="cytoscape.alias.list">
      <att type="string" name="cytoscape.alias.list" value="1.13.11.51"/>
    </att>
    <att type="string" name="vizmap:ab_PLANTCYC_NETWORK_NEW_1--child--child NODE_LABEL" value="1.13.11.51"/>
    <att type="string" name="vizmap:ab_h_8ec_corr_all_new NODE_FILL_COLOR" value="java.awt.Color[r=255,g=153,b=153]"/>
    <att type="string" name="vizmap:ab_h_8ec_corr_all_new NODE_FONT_SIZE" value="35.0"/>
    <att type="string" name="vizmap:ab_h_8ec_corr_all_new NODE_LABEL" value="1.13.11.51"/>
    <att type="string" name="vizmap:ab_h_8ec_corr_all_new NODE_SHAPE" value="RECT"/>
    <att type="string" name="vizmap:ab_h_8ec_corr_all_new NODE_SIZE" value="39.99993896484375"/>
    <att type="string" name="vizmap:ab_h_8ec_corr_all_new--child NODE_FONT_SIZE" value="12.0"/>
    <att type="string" name="vizmap:ab_h_8ec_corr_all_new--child NODE_LABEL" value="1.13.11.51"/>
    <att type="string" name="vizmap:ab_h_8ec_corr_all_new--child NODE_SHAPE" value="ELLIPSE"/>
    <att type="string" name="vizmap:ab_h_8ec_corr_all_new--child NODE_SIZE" value="39.99993896484375"/>
    <graphics type="RECTANGLE" h="39.99993896484375" w="39.99993896484375" x="239.34970092773438" y="355.9411315917969" fill="#ff9999" width="1" outline="#666666" cy:nodeTransparency="1.0" cy:nodeLabelFont="Default-0-35" cy:nodeLabel="1.13.11.51" cy:borderLineType="solid"/>
  </node>
  <node label="BRASSINOSTEROID" id="-14">
    <att type="string" name="Column 1" value="BRASSINOSTEROID"/>
    <att type="integer" name="Column 2" value="8888"/>
    <att type="string" name="canonicalName" value="BRASSINOSTEROID"/>
    <att type="list" name="cytoscape.alias.list">
      <att type="string" name="cytoscape.alias.list" value="BRASSINOSTEROID"/>
    </att>
    <att type="string" name="vizmap:ab_h_8ec_corr_all_new NODE_FILL_COLOR" value="java.awt.Color[r=0,g=255,b=0]"/>
    <att type="string" name="vizmap:ab_h_8ec_corr_all_new NODE_FONT_SIZE" value="34.0"/>
    <att type="string" name="vizmap:ab_h_8ec_corr_all_new NODE_LABEL" value="BRASSINOSTEROID"/>
    <att type="string" name="vizmap:ab_h_8ec_corr_all_new NODE_SHAPE" value="ELLIPSE"/>
    <att type="string" name="vizmap:ab_h_8ec_corr_all_new NODE_SIZE" value="123.0"/>
    <att type="string" name="vizmap:ab_h_8ec_corr_all_new--child NODE_FONT_SIZE" value="23.0"/>
    <att type="string" name="vizmap:ab_h_8ec_corr_all_new--child NODE_LABEL" value="BRASSINOSTEROID"/>
    <att type="string" name="vizmap:ab_h_8ec_corr_all_new--child NODE_SHAPE" value="RECT"/>
    <att type="string" name="vizmap:ab_h_8ec_corr_all_new--child NODE_SIZE" value="123.0"/>
    <graphics type="ELLIPSE" h="123.0" w="123.0" x="669.4017333984375" y="-92.22055053710938" fill="#00ff00" width="1" outline="#666666" cy:nodeTransparency="1.0" cy:nodeLabelFont="Default-0-34" cy:nodeLabel="BRASSINOSTEROID" cy:borderLineType="solid"/>
  </node>
  <node label="2.3.1.16" id="-13">
    <att type="string" name="Column 1" value="2.3.1.16"/>
    <att type="integer" name="Column 2" value="17"/>
    <att type="string" name="Column 3" value="ABSCISIC ACID"/>
    <att type="string" name="canonicalName" value="2.3.1.16"/>
    <att type="list" name="cytoscape.alias.list">
      <att type="string" name="cytoscape.alias.list" value="2.3.1.16"/>
    </att>
    <att type="string" name="vizmap:ab_PLANTCYC_NETWORK_NEW_1--child--child NODE_LABEL" value="2.3.1.16"/>
    <att type="string" name="vizmap:ab_h_8ec_corr_all_new NODE_FILL_COLOR" value="java.awt.Color[r=255,g=153,b=153]"/>
    <att type="string" name="vizmap:ab_h_8ec_corr_all_new NODE_FONT_SIZE" value="35.0"/>
    <att type="string" name="vizmap:ab_h_8ec_corr_all_new NODE_LABEL" value="2.3.1.16"/>
    <att type="string" name="vizmap:ab_h_8ec_corr_all_new NODE_SHAPE" value="RECT"/>
    <att type="string" name="vizmap:ab_h_8ec_corr_all_new NODE_SIZE" value="40.0"/>
    <att type="string" name="vizmap:ab_h_8ec_corr_all_new--child NODE_FONT_SIZE" value="12.0"/>
    <att type="string" name="vizmap:ab_h_8ec_corr_all_new--child NODE_LABEL" value="2.3.1.16"/>
    <att type="string" name="vizmap:ab_h_8ec_corr_all_new--child NODE_SHAPE" value="ELLIPSE"/>
    <att type="string" name="vizmap:ab_h_8ec_corr_all_new--child NODE_SIZE" value="40.0"/>
    <graphics type="RECTANGLE" h="40.0" w="40.0" x="183.81185913085938" y="278.81170654296875" fill="#ff9999" width="1" outline="#666666" cy:nodeTransparency="1.0" cy:nodeLabelFont="Default-0-35" cy:nodeLabel="2.3.1.16" cy:borderLineType="solid"/>
  </node>
  <node label="2.4.1.-" id="-12">
    <att type="string" name="Column 1" value="2.4.1.-"/>
    <att type="integer" name="Column 2" value="12348"/>
    <att type="string" name="Column 3" value="ABSCISIC ACID"/>
    <att type="string" name="canonicalName" value="2.4.1.-"/>
    <att type="list" name="cytoscape.alias.list">
      <att type="string" name="cytoscape.alias.list" value="2.4.1.-"/>
    </att>
    <att type="string" name="vizmap:ab_PLANTCYC_NETWORK_NEW_1--child--child NODE_LABEL" value="2.4.1.-"/>
    <att type="string" name="vizmap:ab_h_8ec_corr_all_new NODE_FILL_COLOR" value="java.awt.Color[r=255,g=153,b=153]"/>
    <att type="string" name="vizmap:ab_h_8ec_corr_all_new NODE_FONT_SIZE" value="34.0"/>
    <att type="string" name="vizmap:ab_h_8ec_corr_all_new NODE_LABEL" value="2.4.1.-"/>
    <att type="string" name="vizmap:ab_h_8ec_corr_all_new NODE_SHAPE" value="RECT"/>
    <att type="string" name="vizmap:ab_h_8ec_corr_all_new NODE_SIZE" value="39.99993896484375"/>
    <att type="string" name="vizmap:ab_h_8ec_corr_all_new--child NODE_FONT_SIZE" value="12.0"/>
    <att type="string" name="vizmap:ab_h_8ec_corr_all_new--child NODE_LABEL" value="2.4.1.-"/>
    <att type="string" name="vizmap:ab_h_8ec_corr_all_new--child NODE_SHAPE" value="ELLIPSE"/>
    <att type="string" name="vizmap:ab_h_8ec_corr_all_new--child NODE_SIZE" value="39.99993896484375"/>
    <graphics type="RECTANGLE" h="39.99993896484375" w="39.99993896484375" x="465.846435546875" y="180.7396240234375" fill="#ff9999" width="1" outline="#666666" cy:nodeTransparency="1.0" cy:nodeLabelFont="Default-0-34" cy:nodeLabel="2.4.1.-" cy:borderLineType="solid"/>
  </node>
  <node label="2.4.1.195" id="-11">
    <att type="string" name="Column 1" value="2.4.1.195"/>
    <att type="integer" name="Column 2" value="18"/>
    <att type="string" name="Column 3" value="ABSCISIC ACID"/>
    <att type="string" name="canonicalName" value="2.4.1.195"/>
    <att type="list" name="cytoscape.alias.list">
      <att type="string" name="cytoscape.alias.list" value="2.4.1.195"/>
    </att>
    <att type="string" name="vizmap:ab_PLANTCYC_NETWORK_NEW_1--child--child NODE_LABEL" value="2.4.1.195"/>
    <att type="string" name="vizmap:ab_h_8ec_corr_all_new NODE_FILL_COLOR" value="java.awt.Color[r=255,g=153,b=153]"/>
    <att type="string" name="vizmap:ab_h_8ec_corr_all_new NODE_FONT_SIZE" value="35.0"/>
    <att type="string" name="vizmap:ab_h_8ec_corr_all_new NODE_LABEL" value="2.4.1.195"/>
    <att type="string" name="vizmap:ab_h_8ec_corr_all_new NODE_SHAPE" value="RECT"/>
    <att type="string" name="vizmap:ab_h_8ec_corr_all_new NODE_SIZE" value="39.99993896484375"/>
    <graphics type="RECTANGLE" h="39.99993896484375" w="40.0" x="835.4161376953125" y="417.9222412109375" fill="#ff9999" width="1" outline="#666666" cy:nodeTransparency="1.0" cy:nodeLabelFont="Default-0-35" cy:nodeLabel="2.4.1.195" cy:borderLineType="solid"/>
  </node>
  <node label="1.11.1.9" id="-10">
    <att type="string" name="Column 1" value="1.11.1.9"/>
    <att type="integer" name="Column 2" value="15"/>
    <att type="string" name="Column 3" value="ABSCISIC ACID"/>
    <att type="string" name="canonicalName" value="1.11.1.9"/>
    <att type="list" name="cytoscape.alias.list">
      <att type="string" name="cytoscape.alias.list" value="1.11.1.9"/>
    </att>
    <att type="string" name="vizmap:ab_PLANTCYC_NETWORK_NEW_1--child--child NODE_LABEL" value="1.11.1.9"/>
    <att type="string" name="vizmap:ab_h_8ec_corr_all_new NODE_FILL_COLOR" value="java.awt.Color[r=255,g=153,b=153]"/>
    <att type="string" name="vizmap:ab_h_8ec_corr_all_new NODE_FONT_SIZE" value="35.0"/>
    <att type="string" name="vizmap:ab_h_8ec_corr_all_new NODE_LABEL" value="1.11.1.9"/>
    <att type="string" name="vizmap:ab_h_8ec_corr_all_new NODE_SHAPE" value="RECT"/>
    <att type="string" name="vizmap:ab_h_8ec_corr_all_new NODE_SIZE" value="40.0"/>
    <graphics type="RECTANGLE" h="40.0" w="40.0" x="722.5117797851562" y="288.8956604003906" fill="#ff9999" width="1" outline="#666666" cy:nodeTransparency="1.0" cy:nodeLabelFont="Default-0-35" cy:nodeLabel="1.11.1.9" cy:borderLineType="solid"/>
  </node>
  <node label="2.1.1.-" id="-9">
    <att type="string" name="Column 1" value="2.1.1.-"/>
    <att type="integer" name="Column 2" value="26"/>
    <att type="string" name="Column 3" value="AUXIN"/>
    <att type="string" name="canonicalName" value="2.1.1.-"/>
    <att type="list" name="cytoscape.alias.list">
      <att type="string" name="cytoscape.alias.list" value="2.1.1.-"/>
    </att>
    <att type="string" name="vizmap:ab_PLANTCYC_NETWORK_NEW_1--child--child NODE_LABEL" value="2.1.1.-"/>
    <att type="string" name="vizmap:ab_h_8ec_corr_all_new NODE_FILL_COLOR" value="java.awt.Color[r=255,g=153,b=153]"/>
    <att type="string" name="vizmap:ab_h_8ec_corr_all_new NODE_FONT_SIZE" value="35.0"/>
    <att type="string" name="vizmap:ab_h_8ec_corr_all_new NODE_LABEL" value="2.1.1.-"/>
    <att type="string" name="vizmap:ab_h_8ec_corr_all_new NODE_SHAPE" value="RECT"/>
    <att type="string" name="vizmap:ab_h_8ec_corr_all_new NODE_SIZE" value="40.0"/>
    <att type="string" name="vizmap:ab_h_8ec_corr_all_new--child NODE_FONT_SIZE" value="12.0"/>
    <att type="string" name="vizmap:ab_h_8ec_corr_all_new--child NODE_LABEL" value="2.1.1.-"/>
    <att type="string" name="vizmap:ab_h_8ec_corr_all_new--child NODE_SHAPE" value="ELLIPSE"/>
    <att type="string" name="vizmap:ab_h_8ec_corr_all_new--child NODE_SIZE" value="40.0"/>
    <graphics type="RECTANGLE" h="40.0" w="40.0" x="68.92399597167969" y="290.97222900390625" fill="#ff9999" width="1" outline="#666666" cy:nodeTransparency="1.0" cy:nodeLabelFont="Default-0-35" cy:nodeLabel="2.1.1.-" cy:borderLineType="solid"/>
  </node>
  <node label="1.14.11.-" id="-8">
    <att type="string" name="Column 1" value="1.14.11.-"/>
    <att type="integer" name="Column 2" value="567"/>
    <att type="string" name="Column 3" value="ETHYLENE"/>
    <att type="string" name="canonicalName" value="1.14.11.-"/>
    <att type="list" name="cytoscape.alias.list">
      <att type="string" name="cytoscape.alias.list" value="1.14.11.-"/>
    </att>
    <att type="string" name="vizmap:ab_PLANTCYC_NETWORK_NEW_1--child--child NODE_LABEL" value="1.14.11.-"/>
    <att type="string" name="vizmap:ab_h_8ec_corr_all_new NODE_FILL_COLOR" value="java.awt.Color[r=255,g=153,b=153]"/>
    <att type="string" name="vizmap:ab_h_8ec_corr_all_new NODE_FONT_SIZE" value="35.0"/>
    <att type="string" name="vizmap:ab_h_8ec_corr_all_new NODE_LABEL" value="1.14.11.-"/>
    <att type="string" name="vizmap:ab_h_8ec_corr_all_new NODE_SHAPE" value="RECT"/>
    <att type="string" name="vizmap:ab_h_8ec_corr_all_new NODE_SIZE" value="40.0"/>
    <att type="string" name="vizmap:ab_h_8ec_corr_all_new--child NODE_FONT_SIZE" value="12.0"/>
    <att type="string" name="vizmap:ab_h_8ec_corr_all_new--child NODE_LABEL" value="1.14.11.-"/>
    <att type="string" name="vizmap:ab_h_8ec_corr_all_new--child NODE_SHAPE" value="ELLIPSE"/>
    <att type="string" name="vizmap:ab_h_8ec_corr_all_new--child NODE_SIZE" value="40.0"/>
    <graphics type="RECTANGLE" h="40.0" w="40.0" x="-313.8002624511719" y="575.0327758789062" fill="#ff9999" width="1" outline="#666666" cy:nodeTransparency="1.0" cy:nodeLabelFont="Default-0-35" cy:nodeLabel="1.14.11.-" cy:borderLineType="solid"/>
  </node>
  <node label="2.4.1.121" id="-7">
    <att type="string" name="Column 1" value="2.4.1.121"/>
    <att type="integer" name="Column 2" value="128"/>
    <att type="string" name="Column 3" value="ABSCISIC ACID"/>
    <att type="string" name="canonicalName" value="2.4.1.121"/>
    <att type="list" name="cytoscape.alias.list">
      <att type="string" name="cytoscape.alias.list" value="2.4.1.121"/>
    </att>
    <att type="string" name="vizmap:ab_PLANTCYC_NETWORK_NEW_1--child--child NODE_LABEL" value="2.4.1.121"/>
    <att type="string" name="vizmap:ab_h_8ec_corr_all_new NODE_FILL_COLOR" value="java.awt.Color[r=255,g=153,b=153]"/>
    <att type="string" name="vizmap:ab_h_8ec_corr_all_new NODE_FONT_SIZE" value="35.0"/>
    <att type="string" name="vizmap:ab_h_8ec_corr_all_new NODE_LABEL" value="2.4.1.121"/>
    <att type="string" name="vizmap:ab_h_8ec_corr_all_new NODE_SHAPE" value="RECT"/>
    <att type="string" name="vizmap:ab_h_8ec_corr_all_new NODE_SIZE" value="40.0"/>
    <att type="string" name="vizmap:ab_h_8ec_corr_all_new--child NODE_FONT_SIZE" value="12.0"/>
    <att type="string" name="vizmap:ab_h_8ec_corr_all_new--child NODE_LABEL" value="2.4.1.121"/>
    <att type="string" name="vizmap:ab_h_8ec_corr_all_new--child NODE_SHAPE" value="ELLIPSE"/>
    <att type="string" name="vizmap:ab_h_8ec_corr_all_new--child NODE_SIZE" value="40.0"/>
    <graphics type="RECTANGLE" h="40.0" w="40.0" x="253.19375610351562" y="251.48104858398438" fill="#ff9999" width="1" outline="#666666" cy:nodeTransparency="1.0" cy:nodeLabelFont="Default-0-35" cy:nodeLabel="2.4.1.121" cy:borderLineType="solid"/>
  </node>
  <node label="6.3.-.-" id="-6">
    <att type="string" name="Column 1" value="6.3.-.-"/>
    <att type="integer" name="Column 2" value="127"/>
    <att type="string" name="Column 3" value="ABSCISIC ACID"/>
    <att type="string" name="canonicalName" value="6.3.-.-"/>
    <att type="list" name="cytoscape.alias.list">
      <att type="string" name="cytoscape.alias.list" value="6.3.-.-"/>
    </att>
    <att type="string" name="vizmap:ab_PLANTCYC_NETWORK_NEW_1--child--child NODE_LABEL" value="6.3.-.-"/>
    <att type="string" name="vizmap:ab_h_8ec_corr_all_new NODE_FILL_COLOR" value="java.awt.Color[r=255,g=153,b=153]"/>
    <att type="string" name="vizmap:ab_h_8ec_corr_all_new NODE_FONT_SIZE" value="35.0"/>
    <att type="string" name="vizmap:ab_h_8ec_corr_all_new NODE_LABEL" value="6.3.-.-"/>
    <att type="string" name="vizmap:ab_h_8ec_corr_all_new NODE_SHAPE" value="RECT"/>
    <att type="string" name="vizmap:ab_h_8ec_corr_all_new NODE_SIZE" value="40.0"/>
    <att type="string" name="vizmap:ab_h_8ec_corr_all_new--child NODE_FONT_SIZE" value="12.0"/>
    <att type="string" name="vizmap:ab_h_8ec_corr_all_new--child NODE_LABEL" value="6.3.-.-"/>
    <att type="string" name="vizmap:ab_h_8ec_corr_all_new--child NODE_SHAPE" value="ELLIPSE"/>
    <att type="string" name="vizmap:ab_h_8ec_corr_all_new--child NODE_SIZE" value="40.0"/>
    <graphics type="RECTANGLE" h="40.0" w="40.0" x="143.88792419433594" y="251.18988037109375" fill="#ff9999" width="1" outline="#666666" cy:nodeTransparency="1.0" cy:nodeLabelFont="Default-0-35" cy:nodeLabel="6.3.-.-" cy:borderLineType="solid"/>
  </node>
  <node label="1.1.-.-" id="-5">
    <att type="string" name="Column 1" value="1.1.-.-"/>
    <att type="integer" name="Column 2" value="23"/>
    <att type="string" name="canonicalName" value="1.1.-.-"/>
    <att type="list" name="cytoscape.alias.list">
      <att type="string" name="cytoscape.alias.list" value="1.1.-.-"/>
    </att>
    <att type="string" name="vizmap:ab_PLANTCYC_NETWORK_NEW_1--child--child NODE_LABEL" value="1.1.-.-"/>
    <att type="string" name="vizmap:ab_h_8ec_corr_all_new NODE_FILL_COLOR" value="java.awt.Color[r=255,g=153,b=153]"/>
    <att type="string" name="vizmap:ab_h_8ec_corr_all_new NODE_FONT_SIZE" value="35.0"/>
    <att type="string" name="vizmap:ab_h_8ec_corr_all_new NODE_LABEL" value="1.1.-.-"/>
    <att type="string" name="vizmap:ab_h_8ec_corr_all_new NODE_SHAPE" value="RECT"/>
    <att type="string" name="vizmap:ab_h_8ec_corr_all_new NODE_SIZE" value="39.99998474121094"/>
    <graphics type="RECTANGLE" h="39.99999237060547" w="39.999977111816406" x="-90.3292350769043" y="-94.21692276000977" fill="#ff9999" width="1" outline="#666666" cy:nodeTransparency="1.0" cy:nodeLabelFont="Default-0-35" cy:nodeLabel="1.1.-.-" cy:borderLineType="solid"/>
  </node>
  <node label="1.14.11.23" id="-4">
    <att type="string" name="Column 1" value="1.14.11.23"/>
    <att type="integer" name="Column 2" value="67"/>
    <att type="string" name="Column 3" value="GIBBERELLIN"/>
    <att type="string" name="canonicalName" value="1.14.11.23"/>
    <att type="list" name="cytoscape.alias.list">
      <att type="string" name="cytoscape.alias.list" value="1.14.11.23"/>
    </att>
    <att type="string" name="vizmap:ab_PLANTCYC_NETWORK_NEW_1--child--child NODE_LABEL" value="1.14.11.23"/>
    <att type="string" name="vizmap:ab_h_8ec_corr_all_new NODE_FILL_COLOR" value="java.awt.Color[r=255,g=153,b=153]"/>
    <att type="string" name="vizmap:ab_h_8ec_corr_all_new NODE_FONT_SIZE" value="35.0"/>
    <att type="string" name="vizmap:ab_h_8ec_corr_all_new NODE_LABEL" value="1.14.11.23"/>
    <att type="string" name="vizmap:ab_h_8ec_corr_all_new NODE_SHAPE" value="RECT"/>
    <att type="string" name="vizmap:ab_h_8ec_corr_all_new NODE_SIZE" value="40.0"/>
    <att type="string" name="vizmap:ab_h_8ec_corr_all_new--child NODE_FONT_SIZE" value="12.0"/>
    <att type="string" name="vizmap:ab_h_8ec_corr_all_new--child NODE_LABEL" value="1.14.11.23"/>
    <att type="string" name="vizmap:ab_h_8ec_corr_all_new--child NODE_SHAPE" value="ELLIPSE"/>
    <att type="string" name="vizmap:ab_h_8ec_corr_all_new--child NODE_SIZE" value="40.0"/>
    <graphics type="RECTANGLE" h="40.0" w="40.0" x="157.01876831054688" y="348.0956115722656" fill="#ff9999" width="1" outline="#666666" cy:nodeTransparency="1.0" cy:nodeLabelFont="Default-0-35" cy:nodeLabel="1.14.11.23" cy:borderLineType="solid"/>
  </node>
  <node label="2.4.1.215" id="-3">
    <att type="string" name="Column 1" value="2.4.1.215"/>
    <att type="integer" name="Column 2" value="34"/>
    <att type="string" name="Column 3" value="BRASSINOSTEROID"/>
    <att type="string" name="canonicalName" value="2.4.1.215"/>
    <att type="list" name="cytoscape.alias.list">
      <att type="string" name="cytoscape.alias.list" value="2.4.1.215"/>
    </att>
    <att type="string" name="vizmap:ab_PLANTCYC_NETWORK_NEW_1--child--child NODE_LABEL" value="2.4.1.215"/>
    <att type="string" name="vizmap:ab_h_8ec_corr_all_new NODE_FILL_COLOR" value="java.awt.Color[r=255,g=153,b=153]"/>
    <att type="string" name="vizmap:ab_h_8ec_corr_all_new NODE_FONT_SIZE" value="35.0"/>
    <att type="string" name="vizmap:ab_h_8ec_corr_all_new NODE_LABEL" value="2.4.1.215"/>
    <att type="string" name="vizmap:ab_h_8ec_corr_all_new NODE_SHAPE" value="RECT"/>
    <att type="string" name="vizmap:ab_h_8ec_corr_all_new NODE_SIZE" value="39.99993896484375"/>
    <graphics type="RECTANGLE" h="39.99993896484375" w="39.99993896484375" x="400.07257080078125" y="-205.0284423828125" fill="#ff9999" width="1" outline="#666666" cy:nodeTransparency="1.0" cy:nodeLabelFont="Default-0-35" cy:nodeLabel="2.4.1.215" cy:borderLineType="solid"/>
  </node>
  <node label="4.1.1.19" id="-2">
    <att type="string" name="Column 1" value="4.1.1.19"/>
    <att type="integer" name="Column 2" value="17"/>
    <att type="string" name="Column 3" value="ABSCISIC ACID"/>
    <att type="string" name="canonicalName" value="4.1.1.19"/>
    <att type="list" name="cytoscape.alias.list">
      <att type="string" name="cytoscape.alias.list" value="4.1.1.19"/>
    </att>
    <att type="string" name="vizmap:ab_PLANTCYC_NETWORK_NEW_1--child--child NODE_LABEL" value="4.1.1.19"/>
    <att type="string" name="vizmap:ab_h_8ec_corr_all_new NODE_FILL_COLOR" value="java.awt.Color[r=255,g=153,b=153]"/>
    <att type="string" name="vizmap:ab_h_8ec_corr_all_new NODE_FONT_SIZE" value="35.0"/>
    <att type="string" name="vizmap:ab_h_8ec_corr_all_new NODE_LABEL" value="4.1.1.19"/>
    <att type="string" name="vizmap:ab_h_8ec_corr_all_new NODE_SHAPE" value="RECT"/>
    <att type="string" name="vizmap:ab_h_8ec_corr_all_new NODE_SIZE" value="40.000091552734375"/>
    <graphics type="RECTANGLE" h="40.000091552734375" w="40.0001220703125" x="422.26043701171875" y="171.6461639404297" fill="#ff9999" width="1" outline="#666666" cy:nodeTransparency="1.0" cy:nodeLabelFont="Default-0-35" cy:nodeLabel="4.1.1.19" cy:borderLineType="solid"/>
  </node>
  <node label="2.4.1.263" id="-1">
    <att type="string" name="Column 1" value="2.4.1.263"/>
    <att type="integer" name="Column 2" value="128"/>
    <att type="string" name="Column 3" value="ABSCISIC ACID"/>
    <att type="string" name="canonicalName" value="2.4.1.263"/>
    <att type="list" name="cytoscape.alias.list">
      <att type="string" name="cytoscape.alias.list" value="2.4.1.263"/>
    </att>
    <att type="string" name="vizmap:ab_PLANTCYC_NETWORK_NEW_1--child--child NODE_LABEL" value="2.4.1.263"/>
    <att type="string" name="vizmap:ab_h_8ec_corr_all_new NODE_FILL_COLOR" value="java.awt.Color[r=255,g=153,b=153]"/>
    <att type="string" name="vizmap:ab_h_8ec_corr_all_new NODE_FONT_SIZE" value="35.0"/>
    <att type="string" name="vizmap:ab_h_8ec_corr_all_new NODE_LABEL" value="2.4.1.263"/>
    <att type="string" name="vizmap:ab_h_8ec_corr_all_new NODE_SHAPE" value="RECT"/>
    <att type="string" name="vizmap:ab_h_8ec_corr_all_new NODE_SIZE" value="39.99993896484375"/>
    <att type="string" name="vizmap:ab_h_8ec_corr_all_new--child NODE_FONT_SIZE" value="12.0"/>
    <att type="string" name="vizmap:ab_h_8ec_corr_all_new--child NODE_LABEL" value="2.4.1.263"/>
    <att type="string" name="vizmap:ab_h_8ec_corr_all_new--child NODE_SHAPE" value="ELLIPSE"/>
    <att type="string" name="vizmap:ab_h_8ec_corr_all_new--child NODE_SIZE" value="39.99993896484375"/>
    <graphics type="RECTANGLE" h="39.99993896484375" w="39.99993896484375" x="394.4788818359375" y="203.15960693359375" fill="#ff9999" width="1" outline="#666666" cy:nodeTransparency="1.0" cy:nodeLabelFont="Default-0-35" cy:nodeLabel="2.4.1.263" cy:borderLineType="solid"/>
  </node>
  <edge label="4.4.1.14 (PP) 1.14.17.4" source="-47" target="-35">
    <att type="string" name="Column 1" value="4.4.1.14 (PP) 1.14.17.4"/>
    <att type="integer" name="Column 2" value="3"/>
    <att type="string" name="canonicalName" value="4.4.1.14 (PP) 1.14.17.4"/>
    <att type="list" name="cytoscape.alias.list">
      <att type="string" name="cytoscape.alias.list" value="4.4.1.14 (PP) 1.14.17.4"/>
    </att>
    <att type="string" name="interaction" value="PP" cy:editable="false"/>
    <graphics width="4" fill="#333300" cy:sourceArrow="0" cy:targetArrow="0" cy:sourceArrowColor="#000000" cy:targetArrowColor="#000000" cy:edgeLabelFont="SanSerif-0-10" cy:edgeLabel="" cy:edgeLineType="SOLID" cy:curved="STRAIGHT_LINES"/>
  </edge>
  <edge label="2.3.1.74 (PP) 6.2.1.-" source="-44" target="-39">
    <att type="string" name="Column 1" value="2.3.1.74 (PP) 6.2.1.-"/>
    <att type="integer" name="Column 2" value="3"/>
    <att type="string" name="canonicalName" value="2.3.1.74 (PP) 6.2.1.-"/>
    <att type="list" name="cytoscape.alias.list">
      <att type="string" name="cytoscape.alias.list" value="2.3.1.74 (PP) 6.2.1.-"/>
    </att>
    <att type="string" name="interaction" value="PP" cy:editable="false"/>
    <graphics width="4" fill="#333300" cy:sourceArrow="0" cy:targetArrow="0" cy:sourceArrowColor="#000000" cy:targetArrowColor="#000000" cy:edgeLabelFont="SanSerif-0-10" cy:edgeLabel="" cy:edgeLineType="SOLID" cy:curved="STRAIGHT_LINES"/>
  </edge>
  <edge label="1.1.1.- (PP) 1.14.13.-" source="-42" target="-52">
    <att type="string" name="Column 1" value="1.1.1.- (PP) 1.14.13.-"/>
    <att type="integer" name="Column 2" value="3"/>
    <att type="string" name="canonicalName" value="1.1.1.- (PP) 1.14.13.-"/>
    <att type="list" name="cytoscape.alias.list">
      <att type="string" name="cytoscape.alias.list" value="1.1.1.- (PP) 1.14.13.-"/>
    </att>
    <att type="string" name="interaction" value="PP" cy:editable="false"/>
    <graphics width="4" fill="#333300" cy:sourceArrow="0" cy:targetArrow="0" cy:sourceArrowColor="#000000" cy:targetArrowColor="#000000" cy:edgeLabelFont="SanSerif-0-10" cy:edgeLabel="" cy:edgeLineType="SOLID" cy:curved="STRAIGHT_LINES"/>
  </edge>
  <edge label="CYTOKININ (PP) 2.4.1.-" source="-36" target="-12">
    <att type="string" name="Column 1" value="CYTOKININ (PP) 2.4.1.-"/>
    <att type="integer" name="Column 2" value="3"/>
    <att type="string" name="canonicalName" value="CYTOKININ (PP) 2.4.1.-"/>
    <att type="list" name="cytoscape.alias.list">
      <att type="string" name="cytoscape.alias.list" value="CYTOKININ (PP) 2.4.1.-"/>
    </att>
    <att type="string" name="interaction" value="PP" cy:editable="false"/>
    <graphics width="4" fill="#333300" cy:sourceArrow="0" cy:targetArrow="0" cy:sourceArrowColor="#000000" cy:targetArrowColor="#000000" cy:edgeLabelFont="SanSerif-0-10" cy:edgeLabel="" cy:edgeLineType="SOLID" cy:curved="STRAIGHT_LINES"/>
  </edge>
  <edge label="CYTOKININ (PP) 2.4.1.203" source="-36" target="-19">
    <att type="string" name="Column 1" value="CYTOKININ (PP) 2.4.1.203"/>
    <att type="integer" name="Column 2" value="3"/>
    <att type="string" name="canonicalName" value="CYTOKININ (PP) 2.4.1.203"/>
    <att type="list" name="cytoscape.alias.list">
      <att type="string" name="cytoscape.alias.list" value="CYTOKININ (PP) 2.4.1.203"/>
    </att>
    <att type="string" name="interaction" value="PP" cy:editable="false"/>
    <graphics width="4" fill="#333300" cy:sourceArrow="0" cy:targetArrow="0" cy:sourceArrowColor="#000000" cy:targetArrowColor="#000000" cy:edgeLabelFont="SanSerif-0-10" cy:edgeLabel="" cy:edgeLineType="SOLID" cy:curved="STRAIGHT_LINES"/>
  </edge>
  <edge label="CYTOKININ (PP) 2.4.1.215" source="-36" target="-3">
    <att type="string" name="Column 1" value="CYTOKININ (PP) 2.4.1.215"/>
    <att type="integer" name="Column 2" value="1"/>
    <att type="string" name="canonicalName" value="CYTOKININ (PP) 2.4.1.215"/>
    <att type="list" name="cytoscape.alias.list">
      <att type="string" name="cytoscape.alias.list" value="CYTOKININ (PP) 2.4.1.215"/>
    </att>
    <att type="string" name="interaction" value="PP" cy:editable="false"/>
    <graphics width="4" fill="#333300" cy:sourceArrow="0" cy:targetArrow="0" cy:sourceArrowColor="#000000" cy:targetArrowColor="#000000" cy:edgeLabelFont="SanSerif-0-10" cy:edgeLabel="" cy:edgeLineType="SOLID" cy:curved="STRAIGHT_LINES"/>
  </edge>
  <edge label="CYTOKININ (PP) 4.1.1.50" source="-36" target="-43">
    <att type="string" name="Column 1" value="CYTOKININ (PP) 4.1.1.50"/>
    <att type="integer" name="Column 2" value="1"/>
    <att type="string" name="canonicalName" value="CYTOKININ (PP) 4.1.1.50"/>
    <att type="list" name="cytoscape.alias.list">
      <att type="string" name="cytoscape.alias.list" value="CYTOKININ (PP) 4.1.1.50"/>
    </att>
    <att type="string" name="interaction" value="PP" cy:editable="false"/>
    <graphics width="4" fill="#333300" cy:sourceArrow="0" cy:targetArrow="0" cy:sourceArrowColor="#000000" cy:targetArrowColor="#000000" cy:edgeLabelFont="SanSerif-0-10" cy:edgeLabel="" cy:edgeLineType="SOLID" cy:curved="STRAIGHT_LINES"/>
  </edge>
  <edge label="CYTOKININ (PP) 4.4.1.14" source="-36" target="-47">
    <att type="string" name="Column 1" value="CYTOKININ (PP) 4.4.1.14"/>
    <att type="integer" name="Column 2" value="3"/>
    <att type="string" name="canonicalName" value="CYTOKININ (PP) 4.4.1.14"/>
    <att type="list" name="cytoscape.alias.list">
      <att type="string" name="cytoscape.alias.list" value="CYTOKININ (PP) 4.4.1.14"/>
    </att>
    <att type="string" name="interaction" value="PP" cy:editable="false"/>
    <graphics width="4" fill="#333300" cy:sourceArrow="0" cy:targetArrow="0" cy:sourceArrowColor="#000000" cy:targetArrowColor="#000000" cy:edgeLabelFont="SanSerif-0-10" cy:edgeLabel="" cy:edgeLineType="SOLID" cy:curved="STRAIGHT_LINES"/>
  </edge>
  <edge label="1.3.1.- (PP) 1.14.13.-" source="-33" target="-52">
    <att type="string" name="Column 1" value="1.3.1.- (PP) 1.14.13.-"/>
    <att type="integer" name="Column 2" value="3"/>
    <att type="string" name="canonicalName" value="1.3.1.- (PP) 1.14.13.-"/>
    <att type="list" name="cytoscape.alias.list">
      <att type="string" name="cytoscape.alias.list" value="1.3.1.- (PP) 1.14.13.-"/>
    </att>
    <att type="string" name="interaction" value="PP" cy:editable="false"/>
    <graphics width="4" fill="#333300" cy:sourceArrow="0" cy:targetArrow="0" cy:sourceArrowColor="#000000" cy:targetArrowColor="#000000" cy:edgeLabelFont="SanSerif-0-10" cy:edgeLabel="" cy:edgeLineType="SOLID" cy:curved="STRAIGHT_LINES"/>
  </edge>
  <edge label="ETHYLENE (PP) 1.1.1.1" source="-31" target="-46">
    <att type="string" name="Column 1" value="ETHYLENE (PP) 1.1.1.1"/>
    <att type="integer" name="Column 2" value="1"/>
    <att type="string" name="canonicalName" value="ETHYLENE (PP) 1.1.1.1"/>
    <att type="list" name="cytoscape.alias.list">
      <att type="string" name="cytoscape.alias.list" value="ETHYLENE (PP) 1.1.1.1"/>
    </att>
    <att type="string" name="interaction" value="PP" cy:editable="false"/>
    <graphics width="4" fill="#333300" cy:sourceArrow="0" cy:targetArrow="0" cy:sourceArrowColor="#000000" cy:targetArrowColor="#000000" cy:edgeLabelFont="SanSerif-0-10" cy:edgeLabel="" cy:edgeLineType="SOLID" cy:curved="STRAIGHT_LINES"/>
  </edge>
  <edge label="ETHYLENE (PP) 1.11.1.9" source="-31" target="-10">
    <att type="string" name="Column 1" value="ETHYLENE (PP) 1.11.1.9"/>
    <att type="integer" name="Column 2" value="2"/>
    <att type="string" name="canonicalName" value="ETHYLENE (PP) 1.11.1.9"/>
    <att type="list" name="cytoscape.alias.list">
      <att type="string" name="cytoscape.alias.list" value="ETHYLENE (PP) 1.11.1.9"/>
    </att>
    <att type="string" name="interaction" value="PP" cy:editable="false"/>
    <graphics width="4" fill="#333300" cy:sourceArrow="0" cy:targetArrow="0" cy:sourceArrowColor="#000000" cy:targetArrowColor="#000000" cy:edgeLabelFont="SanSerif-0-10" cy:edgeLabel="" cy:edgeLineType="SOLID" cy:curved="STRAIGHT_LINES"/>
  </edge>
  <edge label="ETHYLENE (PP) 1.13.11.51" source="-31" target="-15">
    <att type="string" name="Column 1" value="ETHYLENE (PP) 1.13.11.51"/>
    <att type="integer" name="Column 2" value="3"/>
    <att type="string" name="canonicalName" value="ETHYLENE (PP) 1.13.11.51"/>
    <att type="list" name="cytoscape.alias.list">
      <att type="string" name="cytoscape.alias.list" value="ETHYLENE (PP) 1.13.11.51"/>
    </att>
    <att type="string" name="interaction" value="PP" cy:editable="false"/>
    <graphics width="4" fill="#333300" cy:sourceArrow="0" cy:targetArrow="0" cy:sourceArrowColor="#000000" cy:targetArrowColor="#000000" cy:edgeLabelFont="SanSerif-0-10" cy:edgeLabel="" cy:edgeLineType="SOLID" cy:curved="STRAIGHT_LINES"/>
  </edge>
  <edge label="ETHYLENE (PP) 1.14.11.-" source="-31" target="-8">
    <att type="string" name="Column 1" value="ETHYLENE (PP) 1.14.11.-"/>
    <att type="integer" name="Column 2" value="1"/>
    <att type="string" name="canonicalName" value="ETHYLENE (PP) 1.14.11.-"/>
    <att type="list" name="cytoscape.alias.list">
      <att type="string" name="cytoscape.alias.list" value="ETHYLENE (PP) 1.14.11.-"/>
    </att>
    <att type="string" name="interaction" value="PP" cy:editable="false"/>
    <graphics width="4" fill="#333300" cy:sourceArrow="0" cy:targetArrow="0" cy:sourceArrowColor="#000000" cy:targetArrowColor="#000000" cy:edgeLabelFont="SanSerif-0-10" cy:edgeLabel="" cy:edgeLineType="SOLID" cy:curved="STRAIGHT_LINES"/>
  </edge>
  <edge label="ETHYLENE (PP) 1.14.11.13" source="-31" target="-18">
    <att type="string" name="Column 1" value="ETHYLENE (PP) 1.14.11.13"/>
    <att type="integer" name="Column 2" value="1"/>
    <att type="string" name="canonicalName" value="ETHYLENE (PP) 1.14.11.13"/>
    <att type="list" name="cytoscape.alias.list">
      <att type="string" name="cytoscape.alias.list" value="ETHYLENE (PP) 1.14.11.13"/>
    </att>
    <att type="string" name="interaction" value="PP" cy:editable="false"/>
    <graphics width="4" fill="#333300" cy:sourceArrow="0" cy:targetArrow="0" cy:sourceArrowColor="#000000" cy:targetArrowColor="#000000" cy:edgeLabelFont="SanSerif-0-10" cy:edgeLabel="" cy:edgeLineType="SOLID" cy:curved="STRAIGHT_LINES"/>
  </edge>
  <edge label="ETHYLENE (PP) 1.14.13.93" source="-31" target="-16">
    <att type="string" name="Column 1" value="ETHYLENE (PP) 1.14.13.93"/>
    <att type="integer" name="Column 2" value="3"/>
    <att type="string" name="canonicalName" value="ETHYLENE (PP) 1.14.13.93"/>
    <att type="list" name="cytoscape.alias.list">
      <att type="string" name="cytoscape.alias.list" value="ETHYLENE (PP) 1.14.13.93"/>
    </att>
    <att type="string" name="interaction" value="PP" cy:editable="false"/>
    <graphics width="4" fill="#333300" cy:sourceArrow="0" cy:targetArrow="0" cy:sourceArrowColor="#000000" cy:targetArrowColor="#000000" cy:edgeLabelFont="SanSerif-0-10" cy:edgeLabel="" cy:edgeLineType="SOLID" cy:curved="STRAIGHT_LINES"/>
  </edge>
  <edge label="ETHYLENE (PP) 1.14.17.4" source="-31" target="-35">
    <att type="string" name="Column 1" value="ETHYLENE (PP) 1.14.17.4"/>
    <att type="integer" name="Column 2" value="3"/>
    <att type="string" name="canonicalName" value="ETHYLENE (PP) 1.14.17.4"/>
    <att type="list" name="cytoscape.alias.list">
      <att type="string" name="cytoscape.alias.list" value="ETHYLENE (PP) 1.14.17.4"/>
    </att>
    <att type="string" name="interaction" value="PP" cy:editable="false"/>
    <graphics width="4" fill="#333300" cy:sourceArrow="0" cy:targetArrow="0" cy:sourceArrowColor="#000000" cy:targetArrowColor="#000000" cy:edgeLabelFont="SanSerif-0-10" cy:edgeLabel="" cy:edgeLineType="SOLID" cy:curved="STRAIGHT_LINES"/>
  </edge>
  <edge label="ETHYLENE (PP) 1.14.99.-" source="-31" target="-28">
    <att type="string" name="Column 1" value="ETHYLENE (PP) 1.14.99.-"/>
    <att type="integer" name="Column 2" value="3"/>
    <att type="string" name="canonicalName" value="ETHYLENE (PP) 1.14.99.-"/>
    <att type="list" name="cytoscape.alias.list">
      <att type="string" name="cytoscape.alias.list" value="ETHYLENE (PP) 1.14.99.-"/>
    </att>
    <att type="string" name="interaction" value="PP" cy:editable="false"/>
    <graphics width="4" fill="#333300" cy:sourceArrow="0" cy:targetArrow="0" cy:sourceArrowColor="#000000" cy:targetArrowColor="#000000" cy:edgeLabelFont="SanSerif-0-10" cy:edgeLabel="" cy:edgeLineType="SOLID" cy:curved="STRAIGHT_LINES"/>
  </edge>
  <edge label="ETHYLENE (PP) 1.2.4.1" source="-31" target="-27">
    <att type="string" name="Column 1" value="ETHYLENE (PP) 1.2.4.1"/>
    <att type="integer" name="Column 2" value="2"/>
    <att type="string" name="canonicalName" value="ETHYLENE (PP) 1.2.4.1"/>
    <att type="list" name="cytoscape.alias.list">
      <att type="string" name="cytoscape.alias.list" value="ETHYLENE (PP) 1.2.4.1"/>
    </att>
    <att type="string" name="interaction" value="PP" cy:editable="false"/>
    <graphics width="4" fill="#333300" cy:sourceArrow="0" cy:targetArrow="0" cy:sourceArrowColor="#000000" cy:targetArrowColor="#000000" cy:edgeLabelFont="SanSerif-0-10" cy:edgeLabel="" cy:edgeLineType="SOLID" cy:curved="STRAIGHT_LINES"/>
  </edge>
  <edge label="ETHYLENE (PP) 2.4.1.12" source="-31" target="-17">
    <att type="string" name="Column 1" value="ETHYLENE (PP) 2.4.1.12"/>
    <att type="integer" name="Column 2" value="3"/>
    <att type="string" name="canonicalName" value="ETHYLENE (PP) 2.4.1.12"/>
    <att type="list" name="cytoscape.alias.list">
      <att type="string" name="cytoscape.alias.list" value="ETHYLENE (PP) 2.4.1.12"/>
    </att>
    <att type="string" name="interaction" value="PP" cy:editable="false"/>
    <graphics width="4" fill="#333300" cy:sourceArrow="0" cy:targetArrow="0" cy:sourceArrowColor="#000000" cy:targetArrowColor="#000000" cy:edgeLabelFont="SanSerif-0-10" cy:edgeLabel="" cy:edgeLineType="SOLID" cy:curved="STRAIGHT_LINES"/>
  </edge>
  <edge label="ETHYLENE (PP) 2.5.1.18" source="-31" target="-30">
    <att type="string" name="Column 1" value="ETHYLENE (PP) 2.5.1.18"/>
    <att type="integer" name="Column 2" value="3"/>
    <att type="string" name="canonicalName" value="ETHYLENE (PP) 2.5.1.18"/>
    <att type="list" name="cytoscape.alias.list">
      <att type="string" name="cytoscape.alias.list" value="ETHYLENE (PP) 2.5.1.18"/>
    </att>
    <att type="string" name="interaction" value="PP" cy:editable="false"/>
    <graphics width="4" fill="#333300" cy:sourceArrow="0" cy:targetArrow="0" cy:sourceArrowColor="#000000" cy:targetArrowColor="#000000" cy:edgeLabelFont="SanSerif-0-10" cy:edgeLabel="" cy:edgeLineType="SOLID" cy:curved="STRAIGHT_LINES"/>
  </edge>
  <edge label="ETHYLENE (PP) 2.6.1.57" source="-31" target="-50">
    <att type="string" name="Column 1" value="ETHYLENE (PP) 2.6.1.57"/>
    <att type="integer" name="Column 2" value="3"/>
    <att type="string" name="canonicalName" value="ETHYLENE (PP) 2.6.1.57"/>
    <att type="list" name="cytoscape.alias.list">
      <att type="string" name="cytoscape.alias.list" value="ETHYLENE (PP) 2.6.1.57"/>
    </att>
    <att type="string" name="interaction" value="PP" cy:editable="false"/>
    <graphics width="4" fill="#333300" cy:sourceArrow="0" cy:targetArrow="0" cy:sourceArrowColor="#000000" cy:targetArrowColor="#000000" cy:edgeLabelFont="SanSerif-0-10" cy:edgeLabel="" cy:edgeLineType="SOLID" cy:curved="STRAIGHT_LINES"/>
  </edge>
  <edge label="ETHYLENE (PP) 4.1.3.27" source="-31" target="-51">
    <att type="string" name="Column 1" value="ETHYLENE (PP) 4.1.3.27"/>
    <att type="integer" name="Column 2" value="3"/>
    <att type="string" name="canonicalName" value="ETHYLENE (PP) 4.1.3.27"/>
    <att type="list" name="cytoscape.alias.list">
      <att type="string" name="cytoscape.alias.list" value="ETHYLENE (PP) 4.1.3.27"/>
    </att>
    <att type="string" name="interaction" value="PP" cy:editable="false"/>
    <graphics width="4" fill="#333300" cy:sourceArrow="0" cy:targetArrow="0" cy:sourceArrowColor="#000000" cy:targetArrowColor="#000000" cy:edgeLabelFont="SanSerif-0-10" cy:edgeLabel="" cy:edgeLineType="SOLID" cy:curved="STRAIGHT_LINES"/>
  </edge>
  <edge label="ETHYLENE (PP) 4.4.1.14" source="-31" target="-47">
    <att type="string" name="Column 1" value="ETHYLENE (PP) 4.4.1.14"/>
    <att type="integer" name="Column 2" value="3"/>
    <att type="string" name="canonicalName" value="ETHYLENE (PP) 4.4.1.14"/>
    <att type="list" name="cytoscape.alias.list">
      <att type="string" name="cytoscape.alias.list" value="ETHYLENE (PP) 4.4.1.14"/>
    </att>
    <att type="string" name="interaction" value="PP" cy:editable="false"/>
    <graphics width="4" fill="#333300" cy:sourceArrow="0" cy:targetArrow="0" cy:sourceArrowColor="#000000" cy:targetArrowColor="#000000" cy:edgeLabelFont="SanSerif-0-10" cy:edgeLabel="" cy:edgeLineType="SOLID" cy:curved="STRAIGHT_LINES"/>
  </edge>
  <edge label="ETHYLENE (PP) 5.4.4.2" source="-31" target="-41">
    <att type="string" name="Column 1" value="ETHYLENE (PP) 5.4.4.2"/>
    <att type="integer" name="Column 2" value="1"/>
    <att type="string" name="canonicalName" value="ETHYLENE (PP) 5.4.4.2"/>
    <att type="list" name="cytoscape.alias.list">
      <att type="string" name="cytoscape.alias.list" value="ETHYLENE (PP) 5.4.4.2"/>
    </att>
    <att type="string" name="interaction" value="PP" cy:editable="false"/>
    <graphics width="4" fill="#333300" cy:sourceArrow="0" cy:targetArrow="0" cy:sourceArrowColor="#000000" cy:targetArrowColor="#000000" cy:edgeLabelFont="SanSerif-0-10" cy:edgeLabel="" cy:edgeLineType="SOLID" cy:curved="STRAIGHT_LINES"/>
  </edge>
  <edge label="AUXIN (PP) 1.1.-.-" source="-29" target="-5">
    <att type="string" name="Column 1" value="AUXIN (PP) 1.1.-.-"/>
    <att type="integer" name="Column 2" value="2"/>
    <att type="string" name="canonicalName" value="AUXIN (PP) 1.1.-.-"/>
    <att type="list" name="cytoscape.alias.list">
      <att type="string" name="cytoscape.alias.list" value="AUXIN (PP) 1.1.-.-"/>
    </att>
    <att type="string" name="interaction" value="PP" cy:editable="false"/>
    <graphics width="4" fill="#333300" cy:sourceArrow="0" cy:targetArrow="0" cy:sourceArrowColor="#000000" cy:targetArrowColor="#000000" cy:edgeLabelFont="SanSerif-0-10" cy:edgeLabel="" cy:edgeLineType="SOLID" cy:curved="STRAIGHT_LINES"/>
  </edge>
  <edge label="AUXIN (PP) 1.13.11.51" source="-29" target="-15">
    <att type="string" name="Column 1" value="AUXIN (PP) 1.13.11.51"/>
    <att type="integer" name="Column 2" value="3"/>
    <att type="string" name="canonicalName" value="AUXIN (PP) 1.13.11.51"/>
    <att type="list" name="cytoscape.alias.list">
      <att type="string" name="cytoscape.alias.list" value="AUXIN (PP) 1.13.11.51"/>
    </att>
    <att type="string" name="interaction" value="PP" cy:editable="false"/>
    <graphics width="4" fill="#333300" cy:sourceArrow="0" cy:targetArrow="0" cy:sourceArrowColor="#000000" cy:targetArrowColor="#000000" cy:edgeLabelFont="SanSerif-0-10" cy:edgeLabel="" cy:edgeLineType="SOLID" cy:curved="STRAIGHT_LINES"/>
  </edge>
  <edge label="AUXIN (PP) 1.2.3.7" source="-29" target="-21">
    <att type="string" name="Column 1" value="AUXIN (PP) 1.2.3.7"/>
    <att type="integer" name="Column 2" value="3"/>
    <att type="string" name="canonicalName" value="AUXIN (PP) 1.2.3.7"/>
    <att type="list" name="cytoscape.alias.list">
      <att type="string" name="cytoscape.alias.list" value="AUXIN (PP) 1.2.3.7"/>
    </att>
    <att type="string" name="interaction" value="PP" cy:editable="false"/>
    <graphics width="4" fill="#333300" cy:sourceArrow="0" cy:targetArrow="0" cy:sourceArrowColor="#000000" cy:targetArrowColor="#000000" cy:edgeLabelFont="SanSerif-0-10" cy:edgeLabel="" cy:edgeLineType="SOLID" cy:curved="STRAIGHT_LINES"/>
  </edge>
  <edge label="AUXIN (PP) 1.2.4.1" source="-29" target="-27">
    <att type="string" name="Column 1" value="AUXIN (PP) 1.2.4.1"/>
    <att type="integer" name="Column 2" value="2"/>
    <att type="string" name="canonicalName" value="AUXIN (PP) 1.2.4.1"/>
    <att type="list" name="cytoscape.alias.list">
      <att type="string" name="cytoscape.alias.list" value="AUXIN (PP) 1.2.4.1"/>
    </att>
    <att type="string" name="interaction" value="PP" cy:editable="false"/>
    <graphics width="4" fill="#333300" cy:sourceArrow="0" cy:targetArrow="0" cy:sourceArrowColor="#000000" cy:targetArrowColor="#000000" cy:edgeLabelFont="SanSerif-0-10" cy:edgeLabel="" cy:edgeLineType="SOLID" cy:curved="STRAIGHT_LINES"/>
  </edge>
  <edge label="AUXIN (PP) 2.1.1.-" source="-29" target="-9">
    <att type="string" name="Column 1" value="AUXIN (PP) 2.1.1.-"/>
    <att type="integer" name="Column 2" value="3"/>
    <att type="string" name="canonicalName" value="AUXIN (PP) 2.1.1.-"/>
    <att type="list" name="cytoscape.alias.list">
      <att type="string" name="cytoscape.alias.list" value="AUXIN (PP) 2.1.1.-"/>
    </att>
    <att type="string" name="interaction" value="PP" cy:editable="false"/>
    <graphics width="4" fill="#333300" cy:sourceArrow="0" cy:targetArrow="0" cy:sourceArrowColor="#000000" cy:targetArrowColor="#000000" cy:edgeLabelFont="SanSerif-0-10" cy:edgeLabel="" cy:edgeLineType="SOLID" cy:curved="STRAIGHT_LINES"/>
  </edge>
  <edge label="AUXIN (PP) 2.3.1.74" source="-29" target="-44">
    <att type="string" name="Column 1" value="AUXIN (PP) 2.3.1.74"/>
    <att type="integer" name="Column 2" value="1"/>
    <att type="string" name="canonicalName" value="AUXIN (PP) 2.3.1.74"/>
    <att type="list" name="cytoscape.alias.list">
      <att type="string" name="cytoscape.alias.list" value="AUXIN (PP) 2.3.1.74"/>
    </att>
    <att type="string" name="interaction" value="PP" cy:editable="false"/>
    <graphics width="4" fill="#333300" cy:sourceArrow="0" cy:targetArrow="0" cy:sourceArrowColor="#000000" cy:targetArrowColor="#000000" cy:edgeLabelFont="SanSerif-0-10" cy:edgeLabel="" cy:edgeLineType="SOLID" cy:curved="STRAIGHT_LINES"/>
  </edge>
  <edge label="AUXIN (PP) 2.4.1.-" source="-29" target="-12">
    <att type="string" name="Column 1" value="AUXIN (PP) 2.4.1.-"/>
    <att type="integer" name="Column 2" value="3"/>
    <att type="string" name="canonicalName" value="AUXIN (PP) 2.4.1.-"/>
    <att type="list" name="cytoscape.alias.list">
      <att type="string" name="cytoscape.alias.list" value="AUXIN (PP) 2.4.1.-"/>
    </att>
    <att type="string" name="interaction" value="PP" cy:editable="false"/>
    <graphics width="4" fill="#333300" cy:sourceArrow="0" cy:targetArrow="0" cy:sourceArrowColor="#000000" cy:targetArrowColor="#000000" cy:edgeLabelFont="SanSerif-0-10" cy:edgeLabel="" cy:edgeLineType="SOLID" cy:curved="STRAIGHT_LINES"/>
  </edge>
  <edge label="AUXIN (PP) 2.4.1.121" source="-29" target="-7">
    <att type="string" name="Column 1" value="AUXIN (PP) 2.4.1.121"/>
    <att type="integer" name="Column 2" value="3"/>
    <att type="string" name="canonicalName" value="AUXIN (PP) 2.4.1.121"/>
    <att type="list" name="cytoscape.alias.list">
      <att type="string" name="cytoscape.alias.list" value="AUXIN (PP) 2.4.1.121"/>
    </att>
    <att type="string" name="interaction" value="PP" cy:editable="false"/>
    <graphics width="4" fill="#333300" cy:sourceArrow="0" cy:targetArrow="0" cy:sourceArrowColor="#000000" cy:targetArrowColor="#000000" cy:edgeLabelFont="SanSerif-0-10" cy:edgeLabel="" cy:edgeLineType="SOLID" cy:curved="STRAIGHT_LINES"/>
  </edge>
  <edge label="AUXIN (PP) 2.4.1.237" source="-29" target="-24">
    <att type="string" name="Column 1" value="AUXIN (PP) 2.4.1.237"/>
    <att type="integer" name="Column 2" value="3"/>
    <att type="string" name="canonicalName" value="AUXIN (PP) 2.4.1.237"/>
    <att type="list" name="cytoscape.alias.list">
      <att type="string" name="cytoscape.alias.list" value="AUXIN (PP) 2.4.1.237"/>
    </att>
    <att type="string" name="interaction" value="PP" cy:editable="false"/>
    <graphics width="4" fill="#333300" cy:sourceArrow="0" cy:targetArrow="0" cy:sourceArrowColor="#000000" cy:targetArrowColor="#000000" cy:edgeLabelFont="SanSerif-0-10" cy:edgeLabel="" cy:edgeLineType="SOLID" cy:curved="STRAIGHT_LINES"/>
  </edge>
  <edge label="AUXIN (PP) 2.4.1.263" source="-29" target="-1">
    <att type="string" name="Column 1" value="AUXIN (PP) 2.4.1.263"/>
    <att type="integer" name="Column 2" value="3"/>
    <att type="string" name="canonicalName" value="AUXIN (PP) 2.4.1.263"/>
    <att type="list" name="cytoscape.alias.list">
      <att type="string" name="cytoscape.alias.list" value="AUXIN (PP) 2.4.1.263"/>
    </att>
    <att type="string" name="interaction" value="PP" cy:editable="false"/>
    <graphics width="4" fill="#333300" cy:sourceArrow="0" cy:targetArrow="0" cy:sourceArrowColor="#000000" cy:targetArrowColor="#000000" cy:edgeLabelFont="SanSerif-0-10" cy:edgeLabel="" cy:edgeLineType="SOLID" cy:curved="STRAIGHT_LINES"/>
  </edge>
  <edge label="AUXIN (PP) 2.6.1.5" source="-29" target="-45">
    <att type="string" name="Column 1" value="AUXIN (PP) 2.6.1.5"/>
    <att type="integer" name="Column 2" value="3"/>
    <att type="string" name="canonicalName" value="AUXIN (PP) 2.6.1.5"/>
    <att type="list" name="cytoscape.alias.list">
      <att type="string" name="cytoscape.alias.list" value="AUXIN (PP) 2.6.1.5"/>
    </att>
    <att type="string" name="interaction" value="PP" cy:editable="false"/>
    <graphics width="4" fill="#333300" cy:sourceArrow="0" cy:targetArrow="0" cy:sourceArrowColor="#000000" cy:targetArrowColor="#000000" cy:edgeLabelFont="SanSerif-0-10" cy:edgeLabel="" cy:edgeLineType="SOLID" cy:curved="STRAIGHT_LINES"/>
  </edge>
  <edge label="AUXIN (PP) 2.6.1.57" source="-29" target="-50">
    <att type="string" name="Column 1" value="AUXIN (PP) 2.6.1.57"/>
    <att type="integer" name="Column 2" value="3"/>
    <att type="string" name="canonicalName" value="AUXIN (PP) 2.6.1.57"/>
    <att type="list" name="cytoscape.alias.list">
      <att type="string" name="cytoscape.alias.list" value="AUXIN (PP) 2.6.1.57"/>
    </att>
    <att type="string" name="interaction" value="PP" cy:editable="false"/>
    <graphics width="4" fill="#333300" cy:sourceArrow="0" cy:targetArrow="0" cy:sourceArrowColor="#000000" cy:targetArrowColor="#000000" cy:edgeLabelFont="SanSerif-0-10" cy:edgeLabel="" cy:edgeLineType="SOLID" cy:curved="STRAIGHT_LINES"/>
  </edge>
  <edge label="AUXIN (PP) 2.8.1.9" source="-29" target="-22">
    <att type="string" name="Column 1" value="AUXIN (PP) 2.8.1.9"/>
    <att type="integer" name="Column 2" value="3"/>
    <att type="string" name="canonicalName" value="AUXIN (PP) 2.8.1.9"/>
    <att type="list" name="cytoscape.alias.list">
      <att type="string" name="cytoscape.alias.list" value="AUXIN (PP) 2.8.1.9"/>
    </att>
    <att type="string" name="interaction" value="PP" cy:editable="false"/>
    <graphics width="4" fill="#333300" cy:sourceArrow="0" cy:targetArrow="0" cy:sourceArrowColor="#000000" cy:targetArrowColor="#000000" cy:edgeLabelFont="SanSerif-0-10" cy:edgeLabel="" cy:edgeLineType="SOLID" cy:curved="STRAIGHT_LINES"/>
  </edge>
  <edge label="AUXIN (PP) 3.1.3.57" source="-29" target="-40">
    <att type="string" name="Column 1" value="AUXIN (PP) 3.1.3.57"/>
    <att type="integer" name="Column 2" value="2"/>
    <att type="string" name="canonicalName" value="AUXIN (PP) 3.1.3.57"/>
    <att type="list" name="cytoscape.alias.list">
      <att type="string" name="cytoscape.alias.list" value="AUXIN (PP) 3.1.3.57"/>
    </att>
    <att type="string" name="interaction" value="PP" cy:editable="false"/>
    <graphics width="4" fill="#333300" cy:sourceArrow="0" cy:targetArrow="0" cy:sourceArrowColor="#000000" cy:targetArrowColor="#000000" cy:edgeLabelFont="SanSerif-0-10" cy:edgeLabel="" cy:edgeLineType="SOLID" cy:curved="STRAIGHT_LINES"/>
  </edge>
  <edge label="AUXIN (PP) 3.1.4.3" source="-29" target="-38">
    <att type="string" name="Column 1" value="AUXIN (PP) 3.1.4.3"/>
    <att type="integer" name="Column 2" value="2"/>
    <att type="string" name="canonicalName" value="AUXIN (PP) 3.1.4.3"/>
    <att type="list" name="cytoscape.alias.list">
      <att type="string" name="cytoscape.alias.list" value="AUXIN (PP) 3.1.4.3"/>
    </att>
    <att type="string" name="interaction" value="PP" cy:editable="false"/>
    <graphics width="4" fill="#333300" cy:sourceArrow="0" cy:targetArrow="0" cy:sourceArrowColor="#000000" cy:targetArrowColor="#000000" cy:edgeLabelFont="SanSerif-0-10" cy:edgeLabel="" cy:edgeLineType="SOLID" cy:curved="STRAIGHT_LINES"/>
  </edge>
  <edge label="AUXIN (PP) 3.1.4.4" source="-29" target="-37">
    <att type="string" name="Column 1" value="AUXIN (PP) 3.1.4.4"/>
    <att type="integer" name="Column 2" value="3"/>
    <att type="string" name="canonicalName" value="AUXIN (PP) 3.1.4.4"/>
    <att type="list" name="cytoscape.alias.list">
      <att type="string" name="cytoscape.alias.list" value="AUXIN (PP) 3.1.4.4"/>
    </att>
    <att type="string" name="interaction" value="PP" cy:editable="false"/>
    <graphics width="4" fill="#333300" cy:sourceArrow="0" cy:targetArrow="0" cy:sourceArrowColor="#000000" cy:targetArrowColor="#000000" cy:edgeLabelFont="SanSerif-0-10" cy:edgeLabel="" cy:edgeLineType="SOLID" cy:curved="STRAIGHT_LINES"/>
  </edge>
  <edge label="AUXIN (PP) 4.1.1.50" source="-29" target="-43">
    <att type="string" name="Column 1" value="AUXIN (PP) 4.1.1.50"/>
    <att type="integer" name="Column 2" value="1"/>
    <att type="string" name="canonicalName" value="AUXIN (PP) 4.1.1.50"/>
    <att type="list" name="cytoscape.alias.list">
      <att type="string" name="cytoscape.alias.list" value="AUXIN (PP) 4.1.1.50"/>
    </att>
    <att type="string" name="interaction" value="PP" cy:editable="false"/>
    <graphics width="4" fill="#333300" cy:sourceArrow="0" cy:targetArrow="0" cy:sourceArrowColor="#000000" cy:targetArrowColor="#000000" cy:edgeLabelFont="SanSerif-0-10" cy:edgeLabel="" cy:edgeLineType="SOLID" cy:curved="STRAIGHT_LINES"/>
  </edge>
  <edge label="AUXIN (PP) 4.1.3.27" source="-29" target="-51">
    <att type="string" name="Column 1" value="AUXIN (PP) 4.1.3.27"/>
    <att type="integer" name="Column 2" value="3"/>
    <att type="string" name="canonicalName" value="AUXIN (PP) 4.1.3.27"/>
    <att type="list" name="cytoscape.alias.list">
      <att type="string" name="cytoscape.alias.list" value="AUXIN (PP) 4.1.3.27"/>
    </att>
    <att type="string" name="interaction" value="PP" cy:editable="false"/>
    <graphics width="4" fill="#333300" cy:sourceArrow="0" cy:targetArrow="0" cy:sourceArrowColor="#000000" cy:targetArrowColor="#000000" cy:edgeLabelFont="SanSerif-0-10" cy:edgeLabel="" cy:edgeLineType="SOLID" cy:curved="STRAIGHT_LINES"/>
  </edge>
  <edge label="AUXIN (PP) 4.4.1.14" source="-29" target="-47">
    <att type="string" name="Column 1" value="AUXIN (PP) 4.4.1.14"/>
    <att type="integer" name="Column 2" value="3"/>
    <att type="string" name="canonicalName" value="AUXIN (PP) 4.4.1.14"/>
    <att type="list" name="cytoscape.alias.list">
      <att type="string" name="cytoscape.alias.list" value="AUXIN (PP) 4.4.1.14"/>
    </att>
    <att type="string" name="interaction" value="PP" cy:editable="false"/>
    <graphics width="4" fill="#333300" cy:sourceArrow="0" cy:targetArrow="0" cy:sourceArrowColor="#000000" cy:targetArrowColor="#000000" cy:edgeLabelFont="SanSerif-0-10" cy:edgeLabel="" cy:edgeLineType="SOLID" cy:curved="STRAIGHT_LINES"/>
  </edge>
  <edge label="AUXIN (PP) 6.2.1.-" source="-29" target="-39">
    <att type="string" name="Column 1" value="AUXIN (PP) 6.2.1.-"/>
    <att type="integer" name="Column 2" value="1"/>
    <att type="string" name="canonicalName" value="AUXIN (PP) 6.2.1.-"/>
    <att type="list" name="cytoscape.alias.list">
      <att type="string" name="cytoscape.alias.list" value="AUXIN (PP) 6.2.1.-"/>
    </att>
    <att type="string" name="interaction" value="PP" cy:editable="false"/>
    <graphics width="4" fill="#333300" cy:sourceArrow="0" cy:targetArrow="0" cy:sourceArrowColor="#000000" cy:targetArrowColor="#000000" cy:edgeLabelFont="SanSerif-0-10" cy:edgeLabel="" cy:edgeLineType="SOLID" cy:curved="STRAIGHT_LINES"/>
  </edge>
  <edge label="AUXIN (PP) 6.3.-.-" source="-29" target="-6">
    <att type="string" name="Column 1" value="AUXIN (PP) 6.3.-.-"/>
    <att type="integer" name="Column 2" value="3"/>
    <att type="string" name="canonicalName" value="AUXIN (PP) 6.3.-.-"/>
    <att type="list" name="cytoscape.alias.list">
      <att type="string" name="cytoscape.alias.list" value="AUXIN (PP) 6.3.-.-"/>
    </att>
    <att type="string" name="interaction" value="PP" cy:editable="false"/>
    <graphics width="4" fill="#333300" cy:sourceArrow="0" cy:targetArrow="0" cy:sourceArrowColor="#000000" cy:targetArrowColor="#000000" cy:edgeLabelFont="SanSerif-0-10" cy:edgeLabel="" cy:edgeLineType="SOLID" cy:curved="STRAIGHT_LINES"/>
  </edge>
  <edge label="SALICYLIC_ACID (PP) 1.1.1.1" source="-26" target="-46">
    <att type="string" name="Column 1" value="SALICYLIC_ACID (PP) 1.1.1.1"/>
    <att type="integer" name="Column 2" value="1"/>
    <att type="string" name="canonicalName" value="SALICYLIC_ACID (PP) 1.1.1.1"/>
    <att type="list" name="cytoscape.alias.list">
      <att type="string" name="cytoscape.alias.list" value="SALICYLIC_ACID (PP) 1.1.1.1"/>
    </att>
    <att type="string" name="interaction" value="PP" cy:editable="false"/>
    <graphics width="4" fill="#333300" cy:sourceArrow="0" cy:targetArrow="0" cy:sourceArrowColor="#000000" cy:targetArrowColor="#000000" cy:edgeLabelFont="SanSerif-0-10" cy:edgeLabel="" cy:edgeLineType="SOLID" cy:curved="STRAIGHT_LINES"/>
  </edge>
  <edge label="SALICYLIC_ACID (PP) 1.13.11.-" source="-26" target="-48">
    <att type="string" name="Column 1" value="SALICYLIC_ACID (PP) 1.13.11.-"/>
    <att type="integer" name="Column 2" value="3"/>
    <att type="string" name="canonicalName" value="SALICYLIC_ACID (PP) 1.13.11.-"/>
    <att type="list" name="cytoscape.alias.list">
      <att type="string" name="cytoscape.alias.list" value="SALICYLIC_ACID (PP) 1.13.11.-"/>
    </att>
    <att type="string" name="interaction" value="PP" cy:editable="false"/>
    <graphics width="4" fill="#333300" cy:sourceArrow="0" cy:targetArrow="0" cy:sourceArrowColor="#000000" cy:targetArrowColor="#000000" cy:edgeLabelFont="SanSerif-0-10" cy:edgeLabel="" cy:edgeLineType="SOLID" cy:curved="STRAIGHT_LINES"/>
  </edge>
  <edge label="SALICYLIC_ACID (PP) 1.14.19.2" source="-26" target="-34">
    <att type="string" name="Column 1" value="SALICYLIC_ACID (PP) 1.14.19.2"/>
    <att type="integer" name="Column 2" value="2"/>
    <att type="string" name="canonicalName" value="SALICYLIC_ACID (PP) 1.14.19.2"/>
    <att type="list" name="cytoscape.alias.list">
      <att type="string" name="cytoscape.alias.list" value="SALICYLIC_ACID (PP) 1.14.19.2"/>
    </att>
    <att type="string" name="interaction" value="PP" cy:editable="false"/>
    <graphics width="4" fill="#333300" cy:sourceArrow="0" cy:targetArrow="0" cy:sourceArrowColor="#000000" cy:targetArrowColor="#000000" cy:edgeLabelFont="SanSerif-0-10" cy:edgeLabel="" cy:edgeLineType="SOLID" cy:curved="STRAIGHT_LINES"/>
  </edge>
  <edge label="SALICYLIC_ACID (PP) 2.4.1.-" source="-26" target="-12">
    <att type="string" name="Column 1" value="SALICYLIC_ACID (PP) 2.4.1.-"/>
    <att type="integer" name="Column 2" value="3"/>
    <att type="string" name="canonicalName" value="SALICYLIC_ACID (PP) 2.4.1.-"/>
    <att type="list" name="cytoscape.alias.list">
      <att type="string" name="cytoscape.alias.list" value="SALICYLIC_ACID (PP) 2.4.1.-"/>
    </att>
    <att type="string" name="interaction" value="PP" cy:editable="false"/>
    <graphics width="4" fill="#333300" cy:sourceArrow="0" cy:targetArrow="0" cy:sourceArrowColor="#000000" cy:targetArrowColor="#000000" cy:edgeLabelFont="SanSerif-0-10" cy:edgeLabel="" cy:edgeLineType="SOLID" cy:curved="STRAIGHT_LINES"/>
  </edge>
  <edge label="SALICYLIC_ACID (PP) 2.4.1.121" source="-26" target="-7">
    <att type="string" name="Column 1" value="SALICYLIC_ACID (PP) 2.4.1.121"/>
    <att type="integer" name="Column 2" value="3"/>
    <att type="string" name="canonicalName" value="SALICYLIC_ACID (PP) 2.4.1.121"/>
    <att type="list" name="cytoscape.alias.list">
      <att type="string" name="cytoscape.alias.list" value="SALICYLIC_ACID (PP) 2.4.1.121"/>
    </att>
    <att type="string" name="interaction" value="PP" cy:editable="false"/>
    <graphics width="4" fill="#333300" cy:sourceArrow="0" cy:targetArrow="0" cy:sourceArrowColor="#000000" cy:targetArrowColor="#000000" cy:edgeLabelFont="SanSerif-0-10" cy:edgeLabel="" cy:edgeLineType="SOLID" cy:curved="STRAIGHT_LINES"/>
  </edge>
  <edge label="SALICYLIC_ACID (PP) 2.4.1.195" source="-26" target="-11">
    <att type="string" name="Column 1" value="SALICYLIC_ACID (PP) 2.4.1.195"/>
    <att type="integer" name="Column 2" value="1"/>
    <att type="string" name="canonicalName" value="SALICYLIC_ACID (PP) 2.4.1.195"/>
    <att type="list" name="cytoscape.alias.list">
      <att type="string" name="cytoscape.alias.list" value="SALICYLIC_ACID (PP) 2.4.1.195"/>
    </att>
    <att type="string" name="interaction" value="PP" cy:editable="false"/>
    <graphics width="4" fill="#333300" cy:sourceArrow="0" cy:targetArrow="0" cy:sourceArrowColor="#000000" cy:targetArrowColor="#000000" cy:edgeLabelFont="SanSerif-0-10" cy:edgeLabel="" cy:edgeLineType="SOLID" cy:curved="STRAIGHT_LINES"/>
  </edge>
  <edge label="SALICYLIC_ACID (PP) 2.4.1.237" source="-26" target="-24">
    <att type="string" name="Column 1" value="SALICYLIC_ACID (PP) 2.4.1.237"/>
    <att type="integer" name="Column 2" value="3"/>
    <att type="string" name="canonicalName" value="SALICYLIC_ACID (PP) 2.4.1.237"/>
    <att type="list" name="cytoscape.alias.list">
      <att type="string" name="cytoscape.alias.list" value="SALICYLIC_ACID (PP) 2.4.1.237"/>
    </att>
    <att type="string" name="interaction" value="PP" cy:editable="false"/>
    <graphics width="4" fill="#333300" cy:sourceArrow="0" cy:targetArrow="0" cy:sourceArrowColor="#000000" cy:targetArrowColor="#000000" cy:edgeLabelFont="SanSerif-0-10" cy:edgeLabel="" cy:edgeLineType="SOLID" cy:curved="STRAIGHT_LINES"/>
  </edge>
  <edge label="SALICYLIC_ACID (PP) 2.4.1.263" source="-26" target="-1">
    <att type="string" name="Column 1" value="SALICYLIC_ACID (PP) 2.4.1.263"/>
    <att type="integer" name="Column 2" value="3"/>
    <att type="string" name="canonicalName" value="SALICYLIC_ACID (PP) 2.4.1.263"/>
    <att type="list" name="cytoscape.alias.list">
      <att type="string" name="cytoscape.alias.list" value="SALICYLIC_ACID (PP) 2.4.1.263"/>
    </att>
    <att type="string" name="interaction" value="PP" cy:editable="false"/>
    <graphics width="4" fill="#333300" cy:sourceArrow="0" cy:targetArrow="0" cy:sourceArrowColor="#000000" cy:targetArrowColor="#000000" cy:edgeLabelFont="SanSerif-0-10" cy:edgeLabel="" cy:edgeLineType="SOLID" cy:curved="STRAIGHT_LINES"/>
  </edge>
  <edge label="SALICYLIC_ACID (PP) 2.5.1.18" source="-26" target="-30">
    <att type="string" name="Column 1" value="SALICYLIC_ACID (PP) 2.5.1.18"/>
    <att type="integer" name="Column 2" value="3"/>
    <att type="string" name="canonicalName" value="SALICYLIC_ACID (PP) 2.5.1.18"/>
    <att type="list" name="cytoscape.alias.list">
      <att type="string" name="cytoscape.alias.list" value="SALICYLIC_ACID (PP) 2.5.1.18"/>
    </att>
    <att type="string" name="interaction" value="PP" cy:editable="false"/>
    <graphics width="4" fill="#333300" cy:sourceArrow="0" cy:targetArrow="0" cy:sourceArrowColor="#000000" cy:targetArrowColor="#000000" cy:edgeLabelFont="SanSerif-0-10" cy:edgeLabel="" cy:edgeLineType="SOLID" cy:curved="STRAIGHT_LINES"/>
  </edge>
  <edge label="SALICYLIC_ACID (PP) 5.4.4.2" source="-26" target="-41">
    <att type="string" name="Column 1" value="SALICYLIC_ACID (PP) 5.4.4.2"/>
    <att type="integer" name="Column 2" value="1"/>
    <att type="string" name="canonicalName" value="SALICYLIC_ACID (PP) 5.4.4.2"/>
    <att type="list" name="cytoscape.alias.list">
      <att type="string" name="cytoscape.alias.list" value="SALICYLIC_ACID (PP) 5.4.4.2"/>
    </att>
    <att type="string" name="interaction" value="PP" cy:editable="false"/>
    <graphics width="4" fill="#333300" cy:sourceArrow="0" cy:targetArrow="0" cy:sourceArrowColor="#000000" cy:targetArrowColor="#000000" cy:edgeLabelFont="SanSerif-0-10" cy:edgeLabel="" cy:edgeLineType="SOLID" cy:curved="STRAIGHT_LINES"/>
  </edge>
  <edge label="JASMONIC_ ACID (PP) 1.13.11.-" source="-25" target="-48">
    <att type="string" name="Column 1" value="JASMONIC_ ACID (PP) 1.13.11.-"/>
    <att type="integer" name="Column 2" value="3"/>
    <att type="string" name="canonicalName" value="JASMONIC_ ACID (PP) 1.13.11.-"/>
    <att type="list" name="cytoscape.alias.list">
      <att type="string" name="cytoscape.alias.list" value="JASMONIC_ ACID (PP) 1.13.11.-"/>
    </att>
    <att type="string" name="interaction" value="PP" cy:editable="false"/>
    <graphics width="4" fill="#333300" cy:sourceArrow="0" cy:targetArrow="0" cy:sourceArrowColor="#000000" cy:targetArrowColor="#000000" cy:edgeLabelFont="SanSerif-0-10" cy:edgeLabel="" cy:edgeLineType="SOLID" cy:curved="STRAIGHT_LINES"/>
  </edge>
  <edge label="JASMONIC_ ACID (PP) 1.13.11.12" source="-25" target="-32">
    <att type="string" name="Column 1" value="JASMONIC_ ACID (PP) 1.13.11.12"/>
    <att type="integer" name="Column 2" value="2"/>
    <att type="string" name="canonicalName" value="JASMONIC_ ACID (PP) 1.13.11.12"/>
    <att type="list" name="cytoscape.alias.list">
      <att type="string" name="cytoscape.alias.list" value="JASMONIC_ ACID (PP) 1.13.11.12"/>
    </att>
    <att type="string" name="interaction" value="PP" cy:editable="false"/>
    <graphics width="4" fill="#333300" cy:sourceArrow="0" cy:targetArrow="0" cy:sourceArrowColor="#000000" cy:targetArrowColor="#000000" cy:edgeLabelFont="SanSerif-0-10" cy:edgeLabel="" cy:edgeLineType="SOLID" cy:curved="STRAIGHT_LINES"/>
  </edge>
  <edge label="JASMONIC_ ACID (PP) 1.14.11.-" source="-25" target="-8">
    <att type="string" name="Column 1" value="JASMONIC_ ACID (PP) 1.14.11.-"/>
    <att type="integer" name="Column 2" value="1"/>
    <att type="string" name="canonicalName" value="JASMONIC_ ACID (PP) 1.14.11.-"/>
    <att type="list" name="cytoscape.alias.list">
      <att type="string" name="cytoscape.alias.list" value="JASMONIC_ ACID (PP) 1.14.11.-"/>
    </att>
    <att type="string" name="interaction" value="PP" cy:editable="false"/>
    <graphics width="4" fill="#333300" cy:sourceArrow="0" cy:targetArrow="0" cy:sourceArrowColor="#000000" cy:targetArrowColor="#000000" cy:edgeLabelFont="SanSerif-0-10" cy:edgeLabel="" cy:edgeLineType="SOLID" cy:curved="STRAIGHT_LINES"/>
  </edge>
  <edge label="JASMONIC_ ACID (PP) 1.14.11.23" source="-25" target="-4">
    <att type="string" name="Column 1" value="JASMONIC_ ACID (PP) 1.14.11.23"/>
    <att type="integer" name="Column 2" value="3"/>
    <att type="string" name="canonicalName" value="JASMONIC_ ACID (PP) 1.14.11.23"/>
    <att type="list" name="cytoscape.alias.list">
      <att type="string" name="cytoscape.alias.list" value="JASMONIC_ ACID (PP) 1.14.11.23"/>
    </att>
    <att type="string" name="interaction" value="PP" cy:editable="false"/>
    <graphics width="4" fill="#333300" cy:sourceArrow="0" cy:targetArrow="0" cy:sourceArrowColor="#000000" cy:targetArrowColor="#000000" cy:edgeLabelFont="SanSerif-0-10" cy:edgeLabel="" cy:edgeLineType="SOLID" cy:curved="STRAIGHT_LINES"/>
  </edge>
  <edge label="JASMONIC_ ACID (PP) 1.14.13.-" source="-25" target="-52">
    <att type="string" name="Column 1" value="JASMONIC_ ACID (PP) 1.14.13.-"/>
    <att type="integer" name="Column 2" value="3"/>
    <att type="string" name="canonicalName" value="JASMONIC_ ACID (PP) 1.14.13.-"/>
    <att type="list" name="cytoscape.alias.list">
      <att type="string" name="cytoscape.alias.list" value="JASMONIC_ ACID (PP) 1.14.13.-"/>
    </att>
    <att type="string" name="interaction" value="PP" cy:editable="false"/>
    <graphics width="4" fill="#333300" cy:sourceArrow="0" cy:targetArrow="0" cy:sourceArrowColor="#000000" cy:targetArrowColor="#000000" cy:edgeLabelFont="SanSerif-0-10" cy:edgeLabel="" cy:edgeLineType="SOLID" cy:curved="STRAIGHT_LINES"/>
  </edge>
  <edge label="JASMONIC_ ACID (PP) 1.14.19.2" source="-25" target="-34">
    <att type="string" name="Column 1" value="JASMONIC_ ACID (PP) 1.14.19.2"/>
    <att type="integer" name="Column 2" value="2"/>
    <att type="string" name="canonicalName" value="JASMONIC_ ACID (PP) 1.14.19.2"/>
    <att type="list" name="cytoscape.alias.list">
      <att type="string" name="cytoscape.alias.list" value="JASMONIC_ ACID (PP) 1.14.19.2"/>
    </att>
    <att type="string" name="interaction" value="PP" cy:editable="false"/>
    <graphics width="4" fill="#333300" cy:sourceArrow="0" cy:targetArrow="0" cy:sourceArrowColor="#000000" cy:targetArrowColor="#000000" cy:edgeLabelFont="SanSerif-0-10" cy:edgeLabel="" cy:edgeLineType="SOLID" cy:curved="STRAIGHT_LINES"/>
  </edge>
  <edge label="JASMONIC_ ACID (PP) 1.14.99.-" source="-25" target="-28">
    <att type="string" name="Column 1" value="JASMONIC_ ACID (PP) 1.14.99.-"/>
    <att type="integer" name="Column 2" value="3"/>
    <att type="string" name="canonicalName" value="JASMONIC_ ACID (PP) 1.14.99.-"/>
    <att type="list" name="cytoscape.alias.list">
      <att type="string" name="cytoscape.alias.list" value="JASMONIC_ ACID (PP) 1.14.99.-"/>
    </att>
    <att type="string" name="interaction" value="PP" cy:editable="false"/>
    <graphics width="4" fill="#333300" cy:sourceArrow="0" cy:targetArrow="0" cy:sourceArrowColor="#000000" cy:targetArrowColor="#000000" cy:edgeLabelFont="SanSerif-0-10" cy:edgeLabel="" cy:edgeLineType="SOLID" cy:curved="STRAIGHT_LINES"/>
  </edge>
  <edge label="JASMONIC_ ACID (PP) 2.3.1.16" source="-25" target="-13">
    <att type="string" name="Column 1" value="JASMONIC_ ACID (PP) 2.3.1.16"/>
    <att type="integer" name="Column 2" value="3"/>
    <att type="string" name="canonicalName" value="JASMONIC_ ACID (PP) 2.3.1.16"/>
    <att type="list" name="cytoscape.alias.list">
      <att type="string" name="cytoscape.alias.list" value="JASMONIC_ ACID (PP) 2.3.1.16"/>
    </att>
    <att type="string" name="interaction" value="PP" cy:editable="false"/>
    <graphics width="4" fill="#333300" cy:sourceArrow="0" cy:targetArrow="0" cy:sourceArrowColor="#000000" cy:targetArrowColor="#000000" cy:edgeLabelFont="SanSerif-0-10" cy:edgeLabel="" cy:edgeLineType="SOLID" cy:curved="STRAIGHT_LINES"/>
  </edge>
  <edge label="JASMONIC_ ACID (PP) 2.3.1.74" source="-25" target="-44">
    <att type="string" name="Column 1" value="JASMONIC_ ACID (PP) 2.3.1.74"/>
    <att type="integer" name="Column 2" value="1"/>
    <att type="string" name="canonicalName" value="JASMONIC_ ACID (PP) 2.3.1.74"/>
    <att type="list" name="cytoscape.alias.list">
      <att type="string" name="cytoscape.alias.list" value="JASMONIC_ ACID (PP) 2.3.1.74"/>
    </att>
    <att type="string" name="interaction" value="PP" cy:editable="false"/>
    <graphics width="4" fill="#333300" cy:sourceArrow="0" cy:targetArrow="0" cy:sourceArrowColor="#000000" cy:targetArrowColor="#000000" cy:edgeLabelFont="SanSerif-0-10" cy:edgeLabel="" cy:edgeLineType="SOLID" cy:curved="STRAIGHT_LINES"/>
  </edge>
  <edge label="JASMONIC_ ACID (PP) 2.4.1.12" source="-25" target="-17">
    <att type="string" name="Column 1" value="JASMONIC_ ACID (PP) 2.4.1.12"/>
    <att type="integer" name="Column 2" value="3"/>
    <att type="string" name="canonicalName" value="JASMONIC_ ACID (PP) 2.4.1.12"/>
    <att type="list" name="cytoscape.alias.list">
      <att type="string" name="cytoscape.alias.list" value="JASMONIC_ ACID (PP) 2.4.1.12"/>
    </att>
    <att type="string" name="interaction" value="PP" cy:editable="false"/>
    <graphics width="4" fill="#333300" cy:sourceArrow="0" cy:targetArrow="0" cy:sourceArrowColor="#000000" cy:targetArrowColor="#000000" cy:edgeLabelFont="SanSerif-0-10" cy:edgeLabel="" cy:edgeLineType="SOLID" cy:curved="STRAIGHT_LINES"/>
  </edge>
  <edge label="JASMONIC_ ACID (PP) 2.5.1.18" source="-25" target="-30">
    <att type="string" name="Column 1" value="JASMONIC_ ACID (PP) 2.5.1.18"/>
    <att type="integer" name="Column 2" value="3"/>
    <att type="string" name="canonicalName" value="JASMONIC_ ACID (PP) 2.5.1.18"/>
    <att type="list" name="cytoscape.alias.list">
      <att type="string" name="cytoscape.alias.list" value="JASMONIC_ ACID (PP) 2.5.1.18"/>
    </att>
    <att type="string" name="interaction" value="PP" cy:editable="false"/>
    <graphics width="4" fill="#333300" cy:sourceArrow="0" cy:targetArrow="0" cy:sourceArrowColor="#000000" cy:targetArrowColor="#000000" cy:edgeLabelFont="SanSerif-0-10" cy:edgeLabel="" cy:edgeLineType="SOLID" cy:curved="STRAIGHT_LINES"/>
  </edge>
  <edge label="JASMONIC_ ACID (PP) 2.6.1.5" source="-25" target="-45">
    <att type="string" name="Column 1" value="JASMONIC_ ACID (PP) 2.6.1.5"/>
    <att type="integer" name="Column 2" value="3"/>
    <att type="string" name="canonicalName" value="JASMONIC_ ACID (PP) 2.6.1.5"/>
    <att type="list" name="cytoscape.alias.list">
      <att type="string" name="cytoscape.alias.list" value="JASMONIC_ ACID (PP) 2.6.1.5"/>
    </att>
    <att type="string" name="interaction" value="PP" cy:editable="false"/>
    <graphics width="4" fill="#333300" cy:sourceArrow="0" cy:targetArrow="0" cy:sourceArrowColor="#000000" cy:targetArrowColor="#000000" cy:edgeLabelFont="SanSerif-0-10" cy:edgeLabel="" cy:edgeLineType="SOLID" cy:curved="STRAIGHT_LINES"/>
  </edge>
  <edge label="JASMONIC_ ACID (PP) 3.1.4.4" source="-25" target="-37">
    <att type="string" name="Column 1" value="JASMONIC_ ACID (PP) 3.1.4.4"/>
    <att type="integer" name="Column 2" value="3"/>
    <att type="string" name="canonicalName" value="JASMONIC_ ACID (PP) 3.1.4.4"/>
    <att type="list" name="cytoscape.alias.list">
      <att type="string" name="cytoscape.alias.list" value="JASMONIC_ ACID (PP) 3.1.4.4"/>
    </att>
    <att type="string" name="interaction" value="PP" cy:editable="false"/>
    <graphics width="4" fill="#333300" cy:sourceArrow="0" cy:targetArrow="0" cy:sourceArrowColor="#000000" cy:targetArrowColor="#000000" cy:edgeLabelFont="SanSerif-0-10" cy:edgeLabel="" cy:edgeLineType="SOLID" cy:curved="STRAIGHT_LINES"/>
  </edge>
  <edge label="JASMONIC_ ACID (PP) 4.1.1.19" source="-25" target="-2">
    <att type="string" name="Column 1" value="JASMONIC_ ACID (PP) 4.1.1.19"/>
    <att type="integer" name="Column 2" value="3"/>
    <att type="string" name="canonicalName" value="JASMONIC_ ACID (PP) 4.1.1.19"/>
    <att type="list" name="cytoscape.alias.list">
      <att type="string" name="cytoscape.alias.list" value="JASMONIC_ ACID (PP) 4.1.1.19"/>
    </att>
    <att type="string" name="interaction" value="PP" cy:editable="false"/>
    <graphics width="4" fill="#333300" cy:sourceArrow="0" cy:targetArrow="0" cy:sourceArrowColor="#000000" cy:targetArrowColor="#000000" cy:edgeLabelFont="SanSerif-0-10" cy:edgeLabel="" cy:edgeLineType="SOLID" cy:curved="STRAIGHT_LINES"/>
  </edge>
  <edge label="JASMONIC_ ACID (PP) 4.1.3.27" source="-25" target="-51">
    <att type="string" name="Column 1" value="JASMONIC_ ACID (PP) 4.1.3.27"/>
    <att type="integer" name="Column 2" value="3"/>
    <att type="string" name="canonicalName" value="JASMONIC_ ACID (PP) 4.1.3.27"/>
    <att type="list" name="cytoscape.alias.list">
      <att type="string" name="cytoscape.alias.list" value="JASMONIC_ ACID (PP) 4.1.3.27"/>
    </att>
    <att type="string" name="interaction" value="PP" cy:editable="false"/>
    <graphics width="4" fill="#333300" cy:sourceArrow="0" cy:targetArrow="0" cy:sourceArrowColor="#000000" cy:targetArrowColor="#000000" cy:edgeLabelFont="SanSerif-0-10" cy:edgeLabel="" cy:edgeLineType="SOLID" cy:curved="STRAIGHT_LINES"/>
  </edge>
  <edge label="JASMONIC_ ACID (PP) 4.4.1.14" source="-25" target="-47">
    <att type="string" name="Column 1" value="JASMONIC_ ACID (PP) 4.4.1.14"/>
    <att type="integer" name="Column 2" value="3"/>
    <att type="string" name="canonicalName" value="JASMONIC_ ACID (PP) 4.4.1.14"/>
    <att type="list" name="cytoscape.alias.list">
      <att type="string" name="cytoscape.alias.list" value="JASMONIC_ ACID (PP) 4.4.1.14"/>
    </att>
    <att type="string" name="interaction" value="PP" cy:editable="false"/>
    <graphics width="4" fill="#333300" cy:sourceArrow="0" cy:targetArrow="0" cy:sourceArrowColor="#000000" cy:targetArrowColor="#000000" cy:edgeLabelFont="SanSerif-0-10" cy:edgeLabel="" cy:edgeLineType="SOLID" cy:curved="STRAIGHT_LINES"/>
  </edge>
  <edge label="JASMONIC_ ACID (PP) 6.2.1.-" source="-25" target="-39">
    <att type="string" name="Column 1" value="JASMONIC_ ACID (PP) 6.2.1.-"/>
    <att type="integer" name="Column 2" value="1"/>
    <att type="string" name="canonicalName" value="JASMONIC_ ACID (PP) 6.2.1.-"/>
    <att type="list" name="cytoscape.alias.list">
      <att type="string" name="cytoscape.alias.list" value="JASMONIC_ ACID (PP) 6.2.1.-"/>
    </att>
    <att type="string" name="interaction" value="PP" cy:editable="false"/>
    <graphics width="4" fill="#333300" cy:sourceArrow="0" cy:targetArrow="0" cy:sourceArrowColor="#000000" cy:targetArrowColor="#000000" cy:edgeLabelFont="SanSerif-0-10" cy:edgeLabel="" cy:edgeLineType="SOLID" cy:curved="STRAIGHT_LINES"/>
  </edge>
  <edge label="JASMONIC_ ACID (PP) 6.3.-.-" source="-25" target="-6">
    <att type="string" name="Column 1" value="JASMONIC_ ACID (PP) 6.3.-.-"/>
    <att type="integer" name="Column 2" value="3"/>
    <att type="string" name="canonicalName" value="JASMONIC_ ACID (PP) 6.3.-.-"/>
    <att type="list" name="cytoscape.alias.list">
      <att type="string" name="cytoscape.alias.list" value="JASMONIC_ ACID (PP) 6.3.-.-"/>
    </att>
    <att type="string" name="interaction" value="PP" cy:editable="false"/>
    <graphics width="4" fill="#333300" cy:sourceArrow="0" cy:targetArrow="0" cy:sourceArrowColor="#000000" cy:targetArrowColor="#000000" cy:edgeLabelFont="SanSerif-0-10" cy:edgeLabel="" cy:edgeLineType="SOLID" cy:curved="STRAIGHT_LINES"/>
  </edge>
  <edge label="GIBBERELLIN (PP) 1.14.11.-" source="-23" target="-8">
    <att type="string" name="Column 1" value="GIBBERELLIN (PP) 1.14.11.-"/>
    <att type="integer" name="Column 2" value="1"/>
    <att type="string" name="canonicalName" value="GIBBERELLIN (PP) 1.14.11.-"/>
    <att type="list" name="cytoscape.alias.list">
      <att type="string" name="cytoscape.alias.list" value="GIBBERELLIN (PP) 1.14.11.-"/>
    </att>
    <att type="string" name="interaction" value="PP" cy:editable="false"/>
    <graphics width="4" fill="#333300" cy:sourceArrow="0" cy:targetArrow="0" cy:sourceArrowColor="#000000" cy:targetArrowColor="#000000" cy:edgeLabelFont="SanSerif-0-10" cy:edgeLabel="" cy:edgeLineType="SOLID" cy:curved="STRAIGHT_LINES"/>
  </edge>
  <edge label="GIBBERELLIN (PP) 1.14.11.13" source="-23" target="-18">
    <att type="string" name="Column 1" value="GIBBERELLIN (PP) 1.14.11.13"/>
    <att type="integer" name="Column 2" value="1"/>
    <att type="string" name="canonicalName" value="GIBBERELLIN (PP) 1.14.11.13"/>
    <att type="list" name="cytoscape.alias.list">
      <att type="string" name="cytoscape.alias.list" value="GIBBERELLIN (PP) 1.14.11.13"/>
    </att>
    <att type="string" name="interaction" value="PP" cy:editable="false"/>
    <graphics width="4" fill="#333300" cy:sourceArrow="0" cy:targetArrow="0" cy:sourceArrowColor="#000000" cy:targetArrowColor="#000000" cy:edgeLabelFont="SanSerif-0-10" cy:edgeLabel="" cy:edgeLineType="SOLID" cy:curved="STRAIGHT_LINES"/>
  </edge>
  <edge label="GIBBERELLIN (PP) 1.14.11.23" source="-23" target="-4">
    <att type="string" name="Column 1" value="GIBBERELLIN (PP) 1.14.11.23"/>
    <att type="integer" name="Column 2" value="3"/>
    <att type="string" name="canonicalName" value="GIBBERELLIN (PP) 1.14.11.23"/>
    <att type="list" name="cytoscape.alias.list">
      <att type="string" name="cytoscape.alias.list" value="GIBBERELLIN (PP) 1.14.11.23"/>
    </att>
    <att type="string" name="interaction" value="PP" cy:editable="false"/>
    <graphics width="4" fill="#333300" cy:sourceArrow="0" cy:targetArrow="0" cy:sourceArrowColor="#000000" cy:targetArrowColor="#000000" cy:edgeLabelFont="SanSerif-0-10" cy:edgeLabel="" cy:edgeLineType="SOLID" cy:curved="STRAIGHT_LINES"/>
  </edge>
  <edge label="GIBBERELLIN (PP) 2.1.1.-" source="-23" target="-9">
    <att type="string" name="Column 1" value="GIBBERELLIN (PP) 2.1.1.-"/>
    <att type="integer" name="Column 2" value="3"/>
    <att type="string" name="canonicalName" value="GIBBERELLIN (PP) 2.1.1.-"/>
    <att type="list" name="cytoscape.alias.list">
      <att type="string" name="cytoscape.alias.list" value="GIBBERELLIN (PP) 2.1.1.-"/>
    </att>
    <att type="string" name="interaction" value="PP" cy:editable="false"/>
    <graphics width="4" fill="#333300" cy:sourceArrow="0" cy:targetArrow="0" cy:sourceArrowColor="#000000" cy:targetArrowColor="#000000" cy:edgeLabelFont="SanSerif-0-10" cy:edgeLabel="" cy:edgeLineType="SOLID" cy:curved="STRAIGHT_LINES"/>
  </edge>
  <edge label="GIBBERELLIN (PP) 3.2.1.1" source="-23" target="-53">
    <att type="string" name="Column 1" value="GIBBERELLIN (PP) 3.2.1.1"/>
    <att type="integer" name="Column 2" value="2"/>
    <att type="string" name="canonicalName" value="GIBBERELLIN (PP) 3.2.1.1"/>
    <att type="list" name="cytoscape.alias.list">
      <att type="string" name="cytoscape.alias.list" value="GIBBERELLIN (PP) 3.2.1.1"/>
    </att>
    <att type="string" name="interaction" value="PP" cy:editable="false"/>
    <graphics width="4" fill="#333300" cy:sourceArrow="0" cy:targetArrow="0" cy:sourceArrowColor="#000000" cy:targetArrowColor="#000000" cy:edgeLabelFont="SanSerif-0-10" cy:edgeLabel="" cy:edgeLineType="SOLID" cy:curved="STRAIGHT_LINES"/>
  </edge>
  <edge label="2.8.1.9 (PP) 6.3.-.-" source="-22" target="-6">
    <att type="string" name="Column 1" value="2.8.1.9 (PP) 6.3.-.-"/>
    <att type="integer" name="Column 2" value="3"/>
    <att type="string" name="canonicalName" value="2.8.1.9 (PP) 6.3.-.-"/>
    <att type="list" name="cytoscape.alias.list">
      <att type="string" name="cytoscape.alias.list" value="2.8.1.9 (PP) 6.3.-.-"/>
    </att>
    <att type="string" name="interaction" value="PP" cy:editable="false"/>
    <graphics width="4" fill="#333300" cy:sourceArrow="0" cy:targetArrow="0" cy:sourceArrowColor="#000000" cy:targetArrowColor="#000000" cy:edgeLabelFont="SanSerif-0-10" cy:edgeLabel="" cy:edgeLineType="SOLID" cy:curved="STRAIGHT_LINES"/>
  </edge>
  <edge label="1.2.3.7 (PP) 2.1.1.-" source="-21" target="-9">
    <att type="string" name="Column 1" value="1.2.3.7 (PP) 2.1.1.-"/>
    <att type="integer" name="Column 2" value="3"/>
    <att type="string" name="canonicalName" value="1.2.3.7 (PP) 2.1.1.-"/>
    <att type="list" name="cytoscape.alias.list">
      <att type="string" name="cytoscape.alias.list" value="1.2.3.7 (PP) 2.1.1.-"/>
    </att>
    <att type="string" name="interaction" value="PP" cy:editable="false"/>
    <graphics width="4" fill="#333300" cy:sourceArrow="0" cy:targetArrow="0" cy:sourceArrowColor="#000000" cy:targetArrowColor="#000000" cy:edgeLabelFont="SanSerif-0-10" cy:edgeLabel="" cy:edgeLineType="SOLID" cy:curved="STRAIGHT_LINES"/>
  </edge>
  <edge label="1.2.3.7 (PP) 2.4.1.121" source="-21" target="-7">
    <att type="string" name="Column 1" value="1.2.3.7 (PP) 2.4.1.121"/>
    <att type="integer" name="Column 2" value="3"/>
    <att type="string" name="canonicalName" value="1.2.3.7 (PP) 2.4.1.121"/>
    <att type="list" name="cytoscape.alias.list">
      <att type="string" name="cytoscape.alias.list" value="1.2.3.7 (PP) 2.4.1.121"/>
    </att>
    <att type="string" name="interaction" value="PP" cy:editable="false"/>
    <graphics width="4" fill="#333300" cy:sourceArrow="0" cy:targetArrow="0" cy:sourceArrowColor="#000000" cy:targetArrowColor="#000000" cy:edgeLabelFont="SanSerif-0-10" cy:edgeLabel="" cy:edgeLineType="SOLID" cy:curved="STRAIGHT_LINES"/>
  </edge>
  <edge label="1.2.3.7 (PP) 6.3.-.-" source="-21" target="-6">
    <att type="string" name="Column 1" value="1.2.3.7 (PP) 6.3.-.-"/>
    <att type="integer" name="Column 2" value="3"/>
    <att type="string" name="canonicalName" value="1.2.3.7 (PP) 6.3.-.-"/>
    <att type="list" name="cytoscape.alias.list">
      <att type="string" name="cytoscape.alias.list" value="1.2.3.7 (PP) 6.3.-.-"/>
    </att>
    <att type="string" name="interaction" value="PP" cy:editable="false"/>
    <graphics width="4" fill="#333300" cy:sourceArrow="0" cy:targetArrow="0" cy:sourceArrowColor="#000000" cy:targetArrowColor="#000000" cy:edgeLabelFont="SanSerif-0-10" cy:edgeLabel="" cy:edgeLineType="SOLID" cy:curved="STRAIGHT_LINES"/>
  </edge>
  <edge label="ABSCISIC ACID (PP) 1.1.1.-" source="-20" target="-42">
    <att type="string" name="Column 1" value="ABSCISIC ACID (PP) 1.1.1.-"/>
    <att type="integer" name="Column 2" value="3"/>
    <att type="string" name="canonicalName" value="ABSCISIC ACID (PP) 1.1.1.-"/>
    <att type="list" name="cytoscape.alias.list">
      <att type="string" name="cytoscape.alias.list" value="ABSCISIC ACID (PP) 1.1.1.-"/>
    </att>
    <att type="string" name="interaction" value="PP" cy:editable="false"/>
    <graphics width="4" fill="#333300" cy:sourceArrow="0" cy:targetArrow="0" cy:sourceArrowColor="#000000" cy:targetArrowColor="#000000" cy:edgeLabelFont="SanSerif-0-10" cy:edgeLabel="" cy:edgeLineType="SOLID" cy:curved="STRAIGHT_LINES"/>
  </edge>
  <edge label="ABSCISIC ACID (PP) 1.1.1.288" source="-20" target="-49">
    <att type="string" name="Column 1" value="ABSCISIC ACID (PP) 1.1.1.288"/>
    <att type="integer" name="Column 2" value="3"/>
    <att type="string" name="canonicalName" value="ABSCISIC ACID (PP) 1.1.1.288"/>
    <att type="list" name="cytoscape.alias.list">
      <att type="string" name="cytoscape.alias.list" value="ABSCISIC ACID (PP) 1.1.1.288"/>
    </att>
    <att type="string" name="interaction" value="PP" cy:editable="false"/>
    <graphics width="4" fill="#333300" cy:sourceArrow="0" cy:targetArrow="0" cy:sourceArrowColor="#000000" cy:targetArrowColor="#000000" cy:edgeLabelFont="SanSerif-0-10" cy:edgeLabel="" cy:edgeLineType="SOLID" cy:curved="STRAIGHT_LINES"/>
  </edge>
  <edge label="ABSCISIC ACID (PP) 1.11.1.9" source="-20" target="-10">
    <att type="string" name="Column 1" value="ABSCISIC ACID (PP) 1.11.1.9"/>
    <att type="integer" name="Column 2" value="2"/>
    <att type="string" name="canonicalName" value="ABSCISIC ACID (PP) 1.11.1.9"/>
    <att type="list" name="cytoscape.alias.list">
      <att type="string" name="cytoscape.alias.list" value="ABSCISIC ACID (PP) 1.11.1.9"/>
    </att>
    <att type="string" name="interaction" value="PP" cy:editable="false"/>
    <graphics width="4" fill="#333300" cy:sourceArrow="0" cy:targetArrow="0" cy:sourceArrowColor="#000000" cy:targetArrowColor="#000000" cy:edgeLabelFont="SanSerif-0-10" cy:edgeLabel="" cy:edgeLineType="SOLID" cy:curved="STRAIGHT_LINES"/>
  </edge>
  <edge label="ABSCISIC ACID (PP) 1.13.11.-" source="-20" target="-48">
    <att type="string" name="Column 1" value="ABSCISIC ACID (PP) 1.13.11.-"/>
    <att type="integer" name="Column 2" value="3"/>
    <att type="string" name="canonicalName" value="ABSCISIC ACID (PP) 1.13.11.-"/>
    <att type="list" name="cytoscape.alias.list">
      <att type="string" name="cytoscape.alias.list" value="ABSCISIC ACID (PP) 1.13.11.-"/>
    </att>
    <att type="string" name="interaction" value="PP" cy:editable="false"/>
    <graphics width="4" fill="#333300" cy:sourceArrow="0" cy:targetArrow="0" cy:sourceArrowColor="#000000" cy:targetArrowColor="#000000" cy:edgeLabelFont="SanSerif-0-10" cy:edgeLabel="" cy:edgeLineType="SOLID" cy:curved="STRAIGHT_LINES"/>
  </edge>
  <edge label="ABSCISIC ACID (PP) 1.13.11.12" source="-20" target="-32">
    <att type="string" name="Column 1" value="ABSCISIC ACID (PP) 1.13.11.12"/>
    <att type="integer" name="Column 2" value="2"/>
    <att type="string" name="canonicalName" value="ABSCISIC ACID (PP) 1.13.11.12"/>
    <att type="list" name="cytoscape.alias.list">
      <att type="string" name="cytoscape.alias.list" value="ABSCISIC ACID (PP) 1.13.11.12"/>
    </att>
    <att type="string" name="interaction" value="PP" cy:editable="false"/>
    <graphics width="4" fill="#333300" cy:sourceArrow="0" cy:targetArrow="0" cy:sourceArrowColor="#000000" cy:targetArrowColor="#000000" cy:edgeLabelFont="SanSerif-0-10" cy:edgeLabel="" cy:edgeLineType="SOLID" cy:curved="STRAIGHT_LINES"/>
  </edge>
  <edge label="ABSCISIC ACID (PP) 1.13.11.51" source="-20" target="-15">
    <att type="string" name="Column 1" value="ABSCISIC ACID (PP) 1.13.11.51"/>
    <att type="integer" name="Column 2" value="3"/>
    <att type="string" name="canonicalName" value="ABSCISIC ACID (PP) 1.13.11.51"/>
    <att type="list" name="cytoscape.alias.list">
      <att type="string" name="cytoscape.alias.list" value="ABSCISIC ACID (PP) 1.13.11.51"/>
    </att>
    <att type="string" name="interaction" value="PP" cy:editable="false"/>
    <graphics width="4" fill="#333300" cy:sourceArrow="0" cy:targetArrow="0" cy:sourceArrowColor="#000000" cy:targetArrowColor="#000000" cy:edgeLabelFont="SanSerif-0-10" cy:edgeLabel="" cy:edgeLineType="SOLID" cy:curved="STRAIGHT_LINES"/>
  </edge>
  <edge label="ABSCISIC ACID (PP) 1.14.13.93" source="-20" target="-16">
    <att type="string" name="Column 1" value="ABSCISIC ACID (PP) 1.14.13.93"/>
    <att type="integer" name="Column 2" value="3"/>
    <att type="string" name="canonicalName" value="ABSCISIC ACID (PP) 1.14.13.93"/>
    <att type="list" name="cytoscape.alias.list">
      <att type="string" name="cytoscape.alias.list" value="ABSCISIC ACID (PP) 1.14.13.93"/>
    </att>
    <att type="string" name="interaction" value="PP" cy:editable="false"/>
    <graphics width="4" fill="#333300" cy:sourceArrow="0" cy:targetArrow="0" cy:sourceArrowColor="#000000" cy:targetArrowColor="#000000" cy:edgeLabelFont="SanSerif-0-10" cy:edgeLabel="" cy:edgeLineType="SOLID" cy:curved="STRAIGHT_LINES"/>
  </edge>
  <edge label="ABSCISIC ACID (PP) 1.14.99.-" source="-20" target="-28">
    <att type="string" name="Column 1" value="ABSCISIC ACID (PP) 1.14.99.-"/>
    <att type="integer" name="Column 2" value="3"/>
    <att type="string" name="canonicalName" value="ABSCISIC ACID (PP) 1.14.99.-"/>
    <att type="list" name="cytoscape.alias.list">
      <att type="string" name="cytoscape.alias.list" value="ABSCISIC ACID (PP) 1.14.99.-"/>
    </att>
    <att type="string" name="interaction" value="PP" cy:editable="false"/>
    <graphics width="4" fill="#333300" cy:sourceArrow="0" cy:targetArrow="0" cy:sourceArrowColor="#000000" cy:targetArrowColor="#000000" cy:edgeLabelFont="SanSerif-0-10" cy:edgeLabel="" cy:edgeLineType="SOLID" cy:curved="STRAIGHT_LINES"/>
  </edge>
  <edge label="ABSCISIC ACID (PP) 1.2.3.7" source="-20" target="-21">
    <att type="string" name="Column 1" value="ABSCISIC ACID (PP) 1.2.3.7"/>
    <att type="integer" name="Column 2" value="3"/>
    <att type="string" name="canonicalName" value="ABSCISIC ACID (PP) 1.2.3.7"/>
    <att type="list" name="cytoscape.alias.list">
      <att type="string" name="cytoscape.alias.list" value="ABSCISIC ACID (PP) 1.2.3.7"/>
    </att>
    <att type="string" name="interaction" value="PP" cy:editable="false"/>
    <graphics width="4" fill="#333300" cy:sourceArrow="0" cy:targetArrow="0" cy:sourceArrowColor="#000000" cy:targetArrowColor="#000000" cy:edgeLabelFont="SanSerif-0-10" cy:edgeLabel="" cy:edgeLineType="SOLID" cy:curved="STRAIGHT_LINES"/>
  </edge>
  <edge label="ABSCISIC ACID (PP) 1.3.1.-" source="-20" target="-33">
    <att type="string" name="Column 1" value="ABSCISIC ACID (PP) 1.3.1.-"/>
    <att type="integer" name="Column 2" value="1"/>
    <att type="string" name="canonicalName" value="ABSCISIC ACID (PP) 1.3.1.-"/>
    <att type="list" name="cytoscape.alias.list">
      <att type="string" name="cytoscape.alias.list" value="ABSCISIC ACID (PP) 1.3.1.-"/>
    </att>
    <att type="string" name="interaction" value="PP" cy:editable="false"/>
    <graphics width="4" fill="#333300" cy:sourceArrow="0" cy:targetArrow="0" cy:sourceArrowColor="#000000" cy:targetArrowColor="#000000" cy:edgeLabelFont="SanSerif-0-10" cy:edgeLabel="" cy:edgeLineType="SOLID" cy:curved="STRAIGHT_LINES"/>
  </edge>
  <edge label="ABSCISIC ACID (PP) 2.3.1.16" source="-20" target="-13">
    <att type="string" name="Column 1" value="ABSCISIC ACID (PP) 2.3.1.16"/>
    <att type="integer" name="Column 2" value="3"/>
    <att type="string" name="canonicalName" value="ABSCISIC ACID (PP) 2.3.1.16"/>
    <att type="list" name="cytoscape.alias.list">
      <att type="string" name="cytoscape.alias.list" value="ABSCISIC ACID (PP) 2.3.1.16"/>
    </att>
    <att type="string" name="interaction" value="PP" cy:editable="false"/>
    <graphics width="4" fill="#333300" cy:sourceArrow="0" cy:targetArrow="0" cy:sourceArrowColor="#000000" cy:targetArrowColor="#000000" cy:edgeLabelFont="SanSerif-0-10" cy:edgeLabel="" cy:edgeLineType="SOLID" cy:curved="STRAIGHT_LINES"/>
  </edge>
  <edge label="ABSCISIC ACID (PP) 2.4.1.-" source="-20" target="-12">
    <att type="string" name="Column 1" value="ABSCISIC ACID (PP) 2.4.1.-"/>
    <att type="integer" name="Column 2" value="3"/>
    <att type="string" name="canonicalName" value="ABSCISIC ACID (PP) 2.4.1.-"/>
    <att type="list" name="cytoscape.alias.list">
      <att type="string" name="cytoscape.alias.list" value="ABSCISIC ACID (PP) 2.4.1.-"/>
    </att>
    <att type="string" name="interaction" value="PP" cy:editable="false"/>
    <graphics width="4" fill="#333300" cy:sourceArrow="0" cy:targetArrow="0" cy:sourceArrowColor="#000000" cy:targetArrowColor="#000000" cy:edgeLabelFont="SanSerif-0-10" cy:edgeLabel="" cy:edgeLineType="SOLID" cy:curved="STRAIGHT_LINES"/>
  </edge>
  <edge label="ABSCISIC ACID (PP) 2.4.1.12" source="-20" target="-17">
    <att type="string" name="Column 1" value="ABSCISIC ACID (PP) 2.4.1.12"/>
    <att type="integer" name="Column 2" value="3"/>
    <att type="string" name="canonicalName" value="ABSCISIC ACID (PP) 2.4.1.12"/>
    <att type="list" name="cytoscape.alias.list">
      <att type="string" name="cytoscape.alias.list" value="ABSCISIC ACID (PP) 2.4.1.12"/>
    </att>
    <att type="string" name="interaction" value="PP" cy:editable="false"/>
    <graphics width="4" fill="#333300" cy:sourceArrow="0" cy:targetArrow="0" cy:sourceArrowColor="#000000" cy:targetArrowColor="#000000" cy:edgeLabelFont="SanSerif-0-10" cy:edgeLabel="" cy:edgeLineType="SOLID" cy:curved="STRAIGHT_LINES"/>
  </edge>
  <edge label="ABSCISIC ACID (PP) 2.4.1.121" source="-20" target="-7">
    <att type="string" name="Column 1" value="ABSCISIC ACID (PP) 2.4.1.121"/>
    <att type="integer" name="Column 2" value="3"/>
    <att type="string" name="canonicalName" value="ABSCISIC ACID (PP) 2.4.1.121"/>
    <att type="list" name="cytoscape.alias.list">
      <att type="string" name="cytoscape.alias.list" value="ABSCISIC ACID (PP) 2.4.1.121"/>
    </att>
    <att type="string" name="interaction" value="PP" cy:editable="false"/>
    <graphics width="4" fill="#333300" cy:sourceArrow="0" cy:targetArrow="0" cy:sourceArrowColor="#000000" cy:targetArrowColor="#000000" cy:edgeLabelFont="SanSerif-0-10" cy:edgeLabel="" cy:edgeLineType="SOLID" cy:curved="STRAIGHT_LINES"/>
  </edge>
  <edge label="ABSCISIC ACID (PP) 2.4.1.195" source="-20" target="-11">
    <att type="string" name="Column 1" value="ABSCISIC ACID (PP) 2.4.1.195"/>
    <att type="integer" name="Column 2" value="1"/>
    <att type="string" name="canonicalName" value="ABSCISIC ACID (PP) 2.4.1.195"/>
    <att type="list" name="cytoscape.alias.list">
      <att type="string" name="cytoscape.alias.list" value="ABSCISIC ACID (PP) 2.4.1.195"/>
    </att>
    <att type="string" name="interaction" value="PP" cy:editable="false"/>
    <graphics width="4" fill="#333300" cy:sourceArrow="0" cy:targetArrow="0" cy:sourceArrowColor="#000000" cy:targetArrowColor="#000000" cy:edgeLabelFont="SanSerif-0-10" cy:edgeLabel="" cy:edgeLineType="SOLID" cy:curved="STRAIGHT_LINES"/>
  </edge>
  <edge label="ABSCISIC ACID (PP) 2.4.1.237" source="-20" target="-24">
    <att type="string" name="Column 1" value="ABSCISIC ACID (PP) 2.4.1.237"/>
    <att type="integer" name="Column 2" value="3"/>
    <att type="string" name="canonicalName" value="ABSCISIC ACID (PP) 2.4.1.237"/>
    <att type="list" name="cytoscape.alias.list">
      <att type="string" name="cytoscape.alias.list" value="ABSCISIC ACID (PP) 2.4.1.237"/>
    </att>
    <att type="string" name="interaction" value="PP" cy:editable="false"/>
    <graphics width="4" fill="#333300" cy:sourceArrow="0" cy:targetArrow="0" cy:sourceArrowColor="#000000" cy:targetArrowColor="#000000" cy:edgeLabelFont="SanSerif-0-10" cy:edgeLabel="" cy:edgeLineType="SOLID" cy:curved="STRAIGHT_LINES"/>
  </edge>
  <edge label="ABSCISIC ACID (PP) 2.4.1.263" source="-20" target="-1">
    <att type="string" name="Column 1" value="ABSCISIC ACID (PP) 2.4.1.263"/>
    <att type="integer" name="Column 2" value="3"/>
    <att type="string" name="canonicalName" value="ABSCISIC ACID (PP) 2.4.1.263"/>
    <att type="list" name="cytoscape.alias.list">
      <att type="string" name="cytoscape.alias.list" value="ABSCISIC ACID (PP) 2.4.1.263"/>
    </att>
    <att type="string" name="interaction" value="PP" cy:editable="false"/>
    <graphics width="4" fill="#333300" cy:sourceArrow="0" cy:targetArrow="0" cy:sourceArrowColor="#000000" cy:targetArrowColor="#000000" cy:edgeLabelFont="SanSerif-0-10" cy:edgeLabel="" cy:edgeLineType="SOLID" cy:curved="STRAIGHT_LINES"/>
  </edge>
  <edge label="ABSCISIC ACID (PP) 2.6.1.5" source="-20" target="-45">
    <att type="string" name="Column 1" value="ABSCISIC ACID (PP) 2.6.1.5"/>
    <att type="integer" name="Column 2" value="3"/>
    <att type="string" name="canonicalName" value="ABSCISIC ACID (PP) 2.6.1.5"/>
    <att type="list" name="cytoscape.alias.list">
      <att type="string" name="cytoscape.alias.list" value="ABSCISIC ACID (PP) 2.6.1.5"/>
    </att>
    <att type="string" name="interaction" value="PP" cy:editable="false"/>
    <graphics width="4" fill="#333300" cy:sourceArrow="0" cy:targetArrow="0" cy:sourceArrowColor="#000000" cy:targetArrowColor="#000000" cy:edgeLabelFont="SanSerif-0-10" cy:edgeLabel="" cy:edgeLineType="SOLID" cy:curved="STRAIGHT_LINES"/>
  </edge>
  <edge label="ABSCISIC ACID (PP) 2.8.1.9" source="-20" target="-22">
    <att type="string" name="Column 1" value="ABSCISIC ACID (PP) 2.8.1.9"/>
    <att type="integer" name="Column 2" value="3"/>
    <att type="string" name="canonicalName" value="ABSCISIC ACID (PP) 2.8.1.9"/>
    <att type="list" name="cytoscape.alias.list">
      <att type="string" name="cytoscape.alias.list" value="ABSCISIC ACID (PP) 2.8.1.9"/>
    </att>
    <att type="string" name="interaction" value="PP" cy:editable="false"/>
    <graphics width="4" fill="#333300" cy:sourceArrow="0" cy:targetArrow="0" cy:sourceArrowColor="#000000" cy:targetArrowColor="#000000" cy:edgeLabelFont="SanSerif-0-10" cy:edgeLabel="" cy:edgeLineType="SOLID" cy:curved="STRAIGHT_LINES"/>
  </edge>
  <edge label="ABSCISIC ACID (PP) 3.1.3.57" source="-20" target="-40">
    <att type="string" name="Column 1" value="ABSCISIC ACID (PP) 3.1.3.57"/>
    <att type="integer" name="Column 2" value="2"/>
    <att type="string" name="canonicalName" value="ABSCISIC ACID (PP) 3.1.3.57"/>
    <att type="list" name="cytoscape.alias.list">
      <att type="string" name="cytoscape.alias.list" value="ABSCISIC ACID (PP) 3.1.3.57"/>
    </att>
    <att type="string" name="interaction" value="PP" cy:editable="false"/>
    <graphics width="4" fill="#333300" cy:sourceArrow="0" cy:targetArrow="0" cy:sourceArrowColor="#000000" cy:targetArrowColor="#000000" cy:edgeLabelFont="SanSerif-0-10" cy:edgeLabel="" cy:edgeLineType="SOLID" cy:curved="STRAIGHT_LINES"/>
  </edge>
  <edge label="ABSCISIC ACID (PP) 3.1.4.4" source="-20" target="-37">
    <att type="string" name="Column 1" value="ABSCISIC ACID (PP) 3.1.4.4"/>
    <att type="integer" name="Column 2" value="3"/>
    <att type="string" name="canonicalName" value="ABSCISIC ACID (PP) 3.1.4.4"/>
    <att type="list" name="cytoscape.alias.list">
      <att type="string" name="cytoscape.alias.list" value="ABSCISIC ACID (PP) 3.1.4.4"/>
    </att>
    <att type="string" name="interaction" value="PP" cy:editable="false"/>
    <graphics width="4" fill="#333300" cy:sourceArrow="0" cy:targetArrow="0" cy:sourceArrowColor="#000000" cy:targetArrowColor="#000000" cy:edgeLabelFont="SanSerif-0-10" cy:edgeLabel="" cy:edgeLineType="SOLID" cy:curved="STRAIGHT_LINES"/>
  </edge>
  <edge label="ABSCISIC ACID (PP) 3.2.1.1" source="-20" target="-53">
    <att type="string" name="Column 1" value="ABSCISIC ACID (PP) 3.2.1.1"/>
    <att type="integer" name="Column 2" value="2"/>
    <att type="string" name="canonicalName" value="ABSCISIC ACID (PP) 3.2.1.1"/>
    <att type="list" name="cytoscape.alias.list">
      <att type="string" name="cytoscape.alias.list" value="ABSCISIC ACID (PP) 3.2.1.1"/>
    </att>
    <att type="string" name="interaction" value="PP" cy:editable="false"/>
    <graphics width="4" fill="#333300" cy:sourceArrow="0" cy:targetArrow="0" cy:sourceArrowColor="#000000" cy:targetArrowColor="#000000" cy:edgeLabelFont="SanSerif-0-10" cy:edgeLabel="" cy:edgeLineType="SOLID" cy:curved="STRAIGHT_LINES"/>
  </edge>
  <edge label="ABSCISIC ACID (PP) 4.1.1.19" source="-20" target="-2">
    <att type="string" name="Column 1" value="ABSCISIC ACID (PP) 4.1.1.19"/>
    <att type="integer" name="Column 2" value="3"/>
    <att type="string" name="canonicalName" value="ABSCISIC ACID (PP) 4.1.1.19"/>
    <att type="list" name="cytoscape.alias.list">
      <att type="string" name="cytoscape.alias.list" value="ABSCISIC ACID (PP) 4.1.1.19"/>
    </att>
    <att type="string" name="interaction" value="PP" cy:editable="false"/>
    <graphics width="4" fill="#333300" cy:sourceArrow="0" cy:targetArrow="0" cy:sourceArrowColor="#000000" cy:targetArrowColor="#000000" cy:edgeLabelFont="SanSerif-0-10" cy:edgeLabel="" cy:edgeLineType="SOLID" cy:curved="STRAIGHT_LINES"/>
  </edge>
  <edge label="ABSCISIC ACID (PP) 6.3.-.-" source="-20" target="-6">
    <att type="string" name="Column 1" value="ABSCISIC ACID (PP) 6.3.-.-"/>
    <att type="integer" name="Column 2" value="3"/>
    <att type="string" name="canonicalName" value="ABSCISIC ACID (PP) 6.3.-.-"/>
    <att type="list" name="cytoscape.alias.list">
      <att type="string" name="cytoscape.alias.list" value="ABSCISIC ACID (PP) 6.3.-.-"/>
    </att>
    <att type="string" name="interaction" value="PP" cy:editable="false"/>
    <graphics width="4" fill="#333300" cy:sourceArrow="0" cy:targetArrow="0" cy:sourceArrowColor="#000000" cy:targetArrowColor="#000000" cy:edgeLabelFont="SanSerif-0-10" cy:edgeLabel="" cy:edgeLineType="SOLID" cy:curved="STRAIGHT_LINES"/>
  </edge>
  <edge label="2.4.1.203 (PP) 2.4.1.-" source="-19" target="-12">
    <att type="string" name="Column 1" value="2.4.1.203 (PP) 2.4.1.-"/>
    <att type="integer" name="Column 2" value="3"/>
    <att type="string" name="canonicalName" value="2.4.1.203 (PP) 2.4.1.-"/>
    <att type="list" name="cytoscape.alias.list">
      <att type="string" name="cytoscape.alias.list" value="2.4.1.203 (PP) 2.4.1.-"/>
    </att>
    <att type="string" name="interaction" value="PP" cy:editable="false"/>
    <graphics width="4" fill="#333300" cy:sourceArrow="0" cy:targetArrow="0" cy:sourceArrowColor="#000000" cy:targetArrowColor="#000000" cy:edgeLabelFont="SanSerif-0-10" cy:edgeLabel="" cy:edgeLineType="SOLID" cy:curved="STRAIGHT_LINES"/>
  </edge>
  <edge label="1.14.11.13 (PP) 1.14.11.-" source="-18" target="-8">
    <att type="integer" name="Column 2" value="3"/>
    <att type="string" name="canonicalName" value="1.14.11.13 (PP) 1.14.11.-"/>
    <att type="string" name="interaction" value="PP" cy:editable="false"/>
    <graphics width="4" fill="#333300" cy:sourceArrow="0" cy:targetArrow="0" cy:sourceArrowColor="#000000" cy:targetArrowColor="#000000" cy:edgeLabelFont="SanSerif-0-10" cy:edgeLabel="" cy:edgeLineType="SOLID" cy:curved="STRAIGHT_LINES"/>
  </edge>
  <edge label="1.13.11.51 (PP) 1.1.1.288" source="-15" target="-49">
    <att type="string" name="Column 1" value="1.13.11.51 (PP) 1.1.1.288"/>
    <att type="integer" name="Column 2" value="3"/>
    <att type="string" name="canonicalName" value="1.13.11.51 (PP) 1.1.1.288"/>
    <att type="list" name="cytoscape.alias.list">
      <att type="string" name="cytoscape.alias.list" value="1.13.11.51 (PP) 1.1.1.288"/>
    </att>
    <att type="string" name="interaction" value="PP" cy:editable="false"/>
    <graphics width="4" fill="#333300" cy:sourceArrow="0" cy:targetArrow="0" cy:sourceArrowColor="#000000" cy:targetArrowColor="#000000" cy:edgeLabelFont="SanSerif-0-10" cy:edgeLabel="" cy:edgeLineType="SOLID" cy:curved="STRAIGHT_LINES"/>
  </edge>
  <edge label="BRASSINOSTEROID (PP) 1.1.-.-" source="-14" target="-5">
    <att type="string" name="Column 1" value="BRASSINOSTEROID (PP) 1.1.-.-"/>
    <att type="integer" name="Column 2" value="2"/>
    <att type="string" name="canonicalName" value="BRASSINOSTEROID (PP) 1.1.-.-"/>
    <att type="list" name="cytoscape.alias.list">
      <att type="string" name="cytoscape.alias.list" value="BRASSINOSTEROID (PP) 1.1.-.-"/>
    </att>
    <att type="string" name="interaction" value="PP" cy:editable="false"/>
    <graphics width="4" fill="#333300" cy:sourceArrow="0" cy:targetArrow="0" cy:sourceArrowColor="#000000" cy:targetArrowColor="#000000" cy:edgeLabelFont="SanSerif-0-10" cy:edgeLabel="" cy:edgeLineType="SOLID" cy:curved="STRAIGHT_LINES"/>
  </edge>
  <edge label="BRASSINOSTEROID (PP) 1.1.1.-" source="-14" target="-42">
    <att type="string" name="Column 1" value="BRASSINOSTEROID (PP) 1.1.1.-"/>
    <att type="integer" name="Column 2" value="3"/>
    <att type="string" name="canonicalName" value="BRASSINOSTEROID (PP) 1.1.1.-"/>
    <att type="list" name="cytoscape.alias.list">
      <att type="string" name="cytoscape.alias.list" value="BRASSINOSTEROID (PP) 1.1.1.-"/>
    </att>
    <att type="string" name="interaction" value="PP" cy:editable="false"/>
    <graphics width="4" fill="#333300" cy:sourceArrow="0" cy:targetArrow="0" cy:sourceArrowColor="#000000" cy:targetArrowColor="#000000" cy:edgeLabelFont="SanSerif-0-10" cy:edgeLabel="" cy:edgeLineType="SOLID" cy:curved="STRAIGHT_LINES"/>
  </edge>
  <edge label="BRASSINOSTEROID (PP) 1.1.1.288" source="-14" target="-49">
    <att type="string" name="Column 1" value="BRASSINOSTEROID (PP) 1.1.1.288"/>
    <att type="integer" name="Column 2" value="3"/>
    <att type="string" name="canonicalName" value="BRASSINOSTEROID (PP) 1.1.1.288"/>
    <att type="list" name="cytoscape.alias.list">
      <att type="string" name="cytoscape.alias.list" value="BRASSINOSTEROID (PP) 1.1.1.288"/>
    </att>
    <att type="string" name="interaction" value="PP" cy:editable="false"/>
    <graphics width="4" fill="#333300" cy:sourceArrow="0" cy:targetArrow="0" cy:sourceArrowColor="#000000" cy:targetArrowColor="#000000" cy:edgeLabelFont="SanSerif-0-10" cy:edgeLabel="" cy:edgeLineType="SOLID" cy:curved="STRAIGHT_LINES"/>
  </edge>
  <edge label="BRASSINOSTEROID (PP) 1.14.13.-" source="-14" target="-52">
    <att type="string" name="Column 1" value="BRASSINOSTEROID (PP) 1.14.13.-"/>
    <att type="integer" name="Column 2" value="3"/>
    <att type="string" name="canonicalName" value="BRASSINOSTEROID (PP) 1.14.13.-"/>
    <att type="list" name="cytoscape.alias.list">
      <att type="string" name="cytoscape.alias.list" value="BRASSINOSTEROID (PP) 1.14.13.-"/>
    </att>
    <att type="string" name="interaction" value="PP" cy:editable="false"/>
    <graphics width="4" fill="#333300" cy:sourceArrow="0" cy:targetArrow="0" cy:sourceArrowColor="#000000" cy:targetArrowColor="#000000" cy:edgeLabelFont="SanSerif-0-10" cy:edgeLabel="" cy:edgeLineType="SOLID" cy:curved="STRAIGHT_LINES"/>
  </edge>
  <edge label="BRASSINOSTEROID (PP) 1.14.13.93" source="-14" target="-16">
    <att type="string" name="Column 1" value="BRASSINOSTEROID (PP) 1.14.13.93"/>
    <att type="integer" name="Column 2" value="3"/>
    <att type="string" name="canonicalName" value="BRASSINOSTEROID (PP) 1.14.13.93"/>
    <att type="list" name="cytoscape.alias.list">
      <att type="string" name="cytoscape.alias.list" value="BRASSINOSTEROID (PP) 1.14.13.93"/>
    </att>
    <att type="string" name="interaction" value="PP" cy:editable="false"/>
    <graphics width="4" fill="#333300" cy:sourceArrow="0" cy:targetArrow="0" cy:sourceArrowColor="#000000" cy:targetArrowColor="#000000" cy:edgeLabelFont="SanSerif-0-10" cy:edgeLabel="" cy:edgeLineType="SOLID" cy:curved="STRAIGHT_LINES"/>
  </edge>
  <edge label="BRASSINOSTEROID (PP) 1.3.1.-" source="-14" target="-33">
    <att type="string" name="Column 1" value="BRASSINOSTEROID (PP) 1.3.1.-"/>
    <att type="integer" name="Column 2" value="1"/>
    <att type="string" name="canonicalName" value="BRASSINOSTEROID (PP) 1.3.1.-"/>
    <att type="list" name="cytoscape.alias.list">
      <att type="string" name="cytoscape.alias.list" value="BRASSINOSTEROID (PP) 1.3.1.-"/>
    </att>
    <att type="string" name="interaction" value="PP" cy:editable="false"/>
    <graphics width="4" fill="#333300" cy:sourceArrow="0" cy:targetArrow="0" cy:sourceArrowColor="#000000" cy:targetArrowColor="#000000" cy:edgeLabelFont="SanSerif-0-10" cy:edgeLabel="" cy:edgeLineType="SOLID" cy:curved="STRAIGHT_LINES"/>
  </edge>
  <edge label="BRASSINOSTEROID (PP) 2.4.1.-" source="-14" target="-12">
    <att type="string" name="Column 1" value="BRASSINOSTEROID (PP) 2.4.1.-"/>
    <att type="integer" name="Column 2" value="3"/>
    <att type="string" name="canonicalName" value="BRASSINOSTEROID (PP) 2.4.1.-"/>
    <att type="list" name="cytoscape.alias.list">
      <att type="string" name="cytoscape.alias.list" value="BRASSINOSTEROID (PP) 2.4.1.-"/>
    </att>
    <att type="string" name="interaction" value="PP" cy:editable="false"/>
    <graphics width="4" fill="#333300" cy:sourceArrow="0" cy:targetArrow="0" cy:sourceArrowColor="#000000" cy:targetArrowColor="#000000" cy:edgeLabelFont="SanSerif-0-10" cy:edgeLabel="" cy:edgeLineType="SOLID" cy:curved="STRAIGHT_LINES"/>
  </edge>
  <edge label="BRASSINOSTEROID (PP) 2.4.1.203" source="-14" target="-19">
    <att type="string" name="Column 1" value="BRASSINOSTEROID (PP) 2.4.1.203"/>
    <att type="integer" name="Column 2" value="3"/>
    <att type="string" name="canonicalName" value="BRASSINOSTEROID (PP) 2.4.1.203"/>
    <att type="list" name="cytoscape.alias.list">
      <att type="string" name="cytoscape.alias.list" value="BRASSINOSTEROID (PP) 2.4.1.203"/>
    </att>
    <att type="string" name="interaction" value="PP" cy:editable="false"/>
    <graphics width="4" fill="#333300" cy:sourceArrow="0" cy:targetArrow="0" cy:sourceArrowColor="#000000" cy:targetArrowColor="#000000" cy:edgeLabelFont="SanSerif-0-10" cy:edgeLabel="" cy:edgeLineType="SOLID" cy:curved="STRAIGHT_LINES"/>
  </edge>
  <edge label="BRASSINOSTEROID (PP) 2.4.1.215" source="-14" target="-3">
    <att type="string" name="Column 1" value="BRASSINOSTEROID (PP) 2.4.1.215"/>
    <att type="integer" name="Column 2" value="1"/>
    <att type="string" name="canonicalName" value="BRASSINOSTEROID (PP) 2.4.1.215"/>
    <att type="list" name="cytoscape.alias.list">
      <att type="string" name="cytoscape.alias.list" value="BRASSINOSTEROID (PP) 2.4.1.215"/>
    </att>
    <att type="string" name="interaction" value="PP" cy:editable="false"/>
    <graphics width="4" fill="#333300" cy:sourceArrow="0" cy:targetArrow="0" cy:sourceArrowColor="#000000" cy:targetArrowColor="#000000" cy:edgeLabelFont="SanSerif-0-10" cy:edgeLabel="" cy:edgeLineType="SOLID" cy:curved="STRAIGHT_LINES"/>
  </edge>
  <edge label="BRASSINOSTEROID (PP) 2.4.1.237" source="-14" target="-24">
    <att type="string" name="Column 1" value="BRASSINOSTEROID (PP) 2.4.1.237"/>
    <att type="integer" name="Column 2" value="3"/>
    <att type="string" name="canonicalName" value="BRASSINOSTEROID (PP) 2.4.1.237"/>
    <att type="list" name="cytoscape.alias.list">
      <att type="string" name="cytoscape.alias.list" value="BRASSINOSTEROID (PP) 2.4.1.237"/>
    </att>
    <att type="string" name="interaction" value="PP" cy:editable="false"/>
    <graphics width="4" fill="#333300" cy:sourceArrow="0" cy:targetArrow="0" cy:sourceArrowColor="#000000" cy:targetArrowColor="#000000" cy:edgeLabelFont="SanSerif-0-10" cy:edgeLabel="" cy:edgeLineType="SOLID" cy:curved="STRAIGHT_LINES"/>
  </edge>
  <edge label="BRASSINOSTEROID (PP) 3.1.4.3" source="-14" target="-38">
    <att type="string" name="Column 1" value="BRASSINOSTEROID (PP) 3.1.4.3"/>
    <att type="integer" name="Column 2" value="2"/>
    <att type="string" name="canonicalName" value="BRASSINOSTEROID (PP) 3.1.4.3"/>
    <att type="list" name="cytoscape.alias.list">
      <att type="string" name="cytoscape.alias.list" value="BRASSINOSTEROID (PP) 3.1.4.3"/>
    </att>
    <att type="string" name="interaction" value="PP" cy:editable="false"/>
    <graphics width="4" fill="#333300" cy:sourceArrow="0" cy:targetArrow="0" cy:sourceArrowColor="#000000" cy:targetArrowColor="#000000" cy:edgeLabelFont="SanSerif-0-10" cy:edgeLabel="" cy:edgeLineType="SOLID" cy:curved="STRAIGHT_LINES"/>
  </edge>
  <edge label="2.4.1.- (PP) 1.14.13.-" source="-12" target="-52">
    <att type="string" name="Column 1" value="2.4.1.- (PP) 1.14.13.-"/>
    <att type="integer" name="Column 2" value="3"/>
    <att type="string" name="canonicalName" value="2.4.1.- (PP) 1.14.13.-"/>
    <att type="list" name="cytoscape.alias.list">
      <att type="string" name="cytoscape.alias.list" value="2.4.1.- (PP) 1.14.13.-"/>
    </att>
    <att type="string" name="interaction" value="PP" cy:editable="false"/>
    <graphics width="4" fill="#333300" cy:sourceArrow="0" cy:targetArrow="0" cy:sourceArrowColor="#000000" cy:targetArrowColor="#000000" cy:edgeLabelFont="SanSerif-0-10" cy:edgeLabel="" cy:edgeLineType="SOLID" cy:curved="STRAIGHT_LINES"/>
  </edge>
  <edge label="1.14.11.- (PP) 2.1.1.-" source="-8" target="-9">
    <att type="integer" name="Column 2" value="3"/>
    <att type="string" name="canonicalName" value="1.14.11.- (PP) 2.1.1.-"/>
    <att type="string" name="interaction" value="PP" cy:editable="false"/>
    <graphics width="4" fill="#333300" cy:sourceArrow="0" cy:targetArrow="0" cy:sourceArrowColor="#000000" cy:targetArrowColor="#000000" cy:edgeLabelFont="SanSerif-0-10" cy:edgeLabel="" cy:edgeLineType="SOLID" cy:curved="STRAIGHT_LINES"/>
  </edge>
  <edge label="6.3.-.- (PP) 2.6.1.5" source="-6" target="-45">
    <att type="string" name="Column 1" value="6.3.-.- (PP) 2.6.1.5"/>
    <att type="integer" name="Column 2" value="3"/>
    <att type="string" name="canonicalName" value="6.3.-.- (PP) 2.6.1.5"/>
    <att type="list" name="cytoscape.alias.list">
      <att type="string" name="cytoscape.alias.list" value="6.3.-.- (PP) 2.6.1.5"/>
    </att>
    <att type="string" name="interaction" value="PP" cy:editable="false"/>
    <graphics width="4" fill="#333300" cy:sourceArrow="0" cy:targetArrow="0" cy:sourceArrowColor="#000000" cy:targetArrowColor="#000000" cy:edgeLabelFont="SanSerif-0-10" cy:edgeLabel="" cy:edgeLineType="SOLID" cy:curved="STRAIGHT_LINES"/>
  </edge>
  <edge label="6.3.-.- (PP) 2.6.1.57" source="-6" target="-50">
    <att type="string" name="Column 1" value="6.3.-.- (PP) 2.6.1.57"/>
    <att type="integer" name="Column 2" value="3"/>
    <att type="string" name="canonicalName" value="6.3.-.- (PP) 2.6.1.57"/>
    <att type="list" name="cytoscape.alias.list">
      <att type="string" name="cytoscape.alias.list" value="6.3.-.- (PP) 2.6.1.57"/>
    </att>
    <att type="string" name="interaction" value="PP" cy:editable="false"/>
    <graphics width="4" fill="#333300" cy:sourceArrow="0" cy:targetArrow="0" cy:sourceArrowColor="#000000" cy:targetArrowColor="#000000" cy:edgeLabelFont="SanSerif-0-10" cy:edgeLabel="" cy:edgeLineType="SOLID" cy:curved="STRAIGHT_LINES"/>
  </edge>
  <edge label="6.3.-.- (PP) 4.4.1.14" source="-6" target="-47">
    <att type="string" name="Column 1" value="6.3.-.- (PP) 4.4.1.14"/>
    <att type="integer" name="Column 2" value="3"/>
    <att type="string" name="canonicalName" value="6.3.-.- (PP) 4.4.1.14"/>
    <att type="list" name="cytoscape.alias.list">
      <att type="string" name="cytoscape.alias.list" value="6.3.-.- (PP) 4.4.1.14"/>
    </att>
    <att type="string" name="interaction" value="PP" cy:editable="false"/>
    <graphics width="4" fill="#333300" cy:sourceArrow="0" cy:targetArrow="0" cy:sourceArrowColor="#000000" cy:targetArrowColor="#000000" cy:edgeLabelFont="SanSerif-0-10" cy:edgeLabel="" cy:edgeLineType="SOLID" cy:curved="STRAIGHT_LINES"/>
  </edge>
  <edge label="1.14.11.23 (PP) 2.4.1.203" source="-4" target="-19">
    <att type="integer" name="Column 2" value="3"/>
    <att type="string" name="canonicalName" value="1.14.11.23 (PP) 2.4.1.203"/>
    <att type="string" name="interaction" value="PP" cy:editable="false"/>
    <graphics width="4" fill="#333300" cy:sourceArrow="0" cy:targetArrow="0" cy:sourceArrowColor="#000000" cy:targetArrowColor="#000000" cy:edgeLabelFont="SanSerif-0-10" cy:edgeLabel="" cy:edgeLineType="SOLID" cy:curved="STRAIGHT_LINES"/>
  </edge>
  <edge label="1.14.11.23 (PP) 2.4.1.237" source="-4" target="-24">
    <att type="string" name="canonicalName" value="1.14.11.23 (PP) 2.4.1.237"/>
    <att type="string" name="interaction" value="PP" cy:editable="false"/>
    <graphics width="4" fill="#333300" cy:sourceArrow="0" cy:targetArrow="0" cy:sourceArrowColor="#000000" cy:targetArrowColor="#000000" cy:edgeLabelFont="SanSerif-0-10" cy:edgeLabel="" cy:edgeLineType="SOLID" cy:curved="STRAIGHT_LINES"/>
  </edge>
  <edge label="1.14.11.23 (PP) 2.1.1.-" source="-4" target="-9">
    <att type="integer" name="Column 2" value="3"/>
    <att type="string" name="canonicalName" value="1.14.11.23 (PP) 2.1.1.-"/>
    <att type="string" name="interaction" value="PP" cy:editable="false"/>
    <graphics width="4" fill="#333300" cy:sourceArrow="0" cy:targetArrow="0" cy:sourceArrowColor="#000000" cy:targetArrowColor="#000000" cy:edgeLabelFont="SanSerif-0-10" cy:edgeLabel="" cy:edgeLineType="SOLID" cy:curved="STRAIGHT_LINES"/>
  </edge>
</graph>
