# Supplementary material for: The Arabidopsis phytohormone crosstalk network involves a consecutive metabolic route and circular control units of transcription factors that regulate enzyme-encoding genes
Source: BMC Syst Biol. 2016 Sep 2;10(1):87. doi: 10.1186/s12918-016-0333-9 (PMC5009710; doi:10.1186/s12918-016-0333-9)
Supplement: Additional file 2: — XML, XGMML, GML, SIF and NNF format of the identified models in the manuscript. (ZIP 164 kb) [file 12918_2016_333_MOESM2_ESM.zip › Supplementary file 2_auxin_a.xml]

<?xml version="1.0" encoding="UTF-8" standalone="yes"?>
<graph id="876" label="ab_h_8ec_corr_all_new--child" directed="1" cy:documentVersion="3.0" xmlns:dc="http://purl.org/dc/elements/1.1/" xmlns:xlink="http://www.w3.org/1999/xlink" xmlns:rdf="http://www.w3.org/1999/02/22-rdf-syntax-ns#" xmlns:cy="http://www.cytoscape.org" xmlns="http://www.cs.rpi.edu/XGMML">
  <att name="networkMetadata">
    <rdf:RDF>
      <rdf:Description rdf:about="http://www.cytoscape.org/">
        <dc:type>Protein-Protein Interaction</dc:type>
        <dc:description>N/A</dc:description>
        <dc:identifier>N/A</dc:identifier>
        <dc:date>2016-02-28 08:47:51</dc:date>
        <dc:title>ab_h_8ec_corr_all_new--child</dc:title>
        <dc:source>http://www.cytoscape.org/</dc:source>
        <dc:format>Cytoscape-XGMML</dc:format>
      </rdf:Description>
    </rdf:RDF>
  </att>
  <att name="shared name" value="ab_h_8ec_corr_all_new--child" type="string"/>
  <att name="selected" value="1" type="boolean"/>
  <att name="name" value="ab_h_8ec_corr_all_new--child" type="string"/>
  <att name="__Annotations" type="list">
  </att>
  <att name="__layoutAlgorithm" value="grid" type="string" cy:hidden="1"/>
  <graphics>
    <att name="NETWORK_CENTER_Y_LOCATION" value="333.7409362792969" type="string"/>
    <att name="NETWORK_CENTER_X_LOCATION" value="247.71583557128906" type="string"/>
    <att name="NETWORK_DEPTH" value="0.0" type="string"/>
    <att name="NETWORK_CENTER_Z_LOCATION" value="0.0" type="string"/>
    <att name="NETWORK_WIDTH" value="550.0" type="string"/>
    <att name="NETWORK_NODE_SELECTION" value="true" type="string"/>
    <att name="NETWORK_TITLE" value="ab_h_8ec_corr_all_new--child" type="string"/>
    <att name="NETWORK_BACKGROUND_PAINT" value="#ffffff" type="string"/>
    <att name="NETWORK_HEIGHT" value="400.0" type="string"/>
    <att name="NETWORK_SCALE_FACTOR" value="0.304708210389738" type="string"/>
    <att name="NETWORK_EDGE_SELECTION" value="true" type="string"/>
    <att name="NODE_SIZE_LOCKED" value="true" type="string"/>
  </graphics>
  <node id="914" label="SALICYLIC_ACID">
    <att name="isExcludedFromPaths" value="0" type="boolean"/>
    <att name="Column 1" value="SALICYLIC_ACID" type="string"/>
    <att name="vizmap:ab_PLANTCYC_NETWORK_NEW_1--child--child NODE_LABEL" type="string"/>
    <att name="cytoscape.alias.list" type="list">
      <att name="cytoscape.alias.list" value="SALICYLIC_ACID" type="string"/>
    </att>
    <att name="shared name" value="SALICYLIC_ACID" type="string"/>
    <att name="selected" value="0" type="boolean"/>
    <att name="vizmap:ab_h_8ec_corr_all_new--child NODE_SHAPE" value="RECT" type="string"/>
    <att name="vizmap:ab_h_8ec_corr_all_new NODE_SIZE" value="78.0" type="string"/>
    <att name="vizmap:ab_h_8ec_corr_all_new--child NODE_LABEL" value="SALICYLIC_ACID" type="string"/>
    <att name="name" value="SALICYLIC_ACID" type="string"/>
    <att name="vizmap:ab_h_8ec_corr_all_new--child NODE_FONT_SIZE" value="35.0" type="string"/>
    <att name="canonicalName" value="SALICYLIC_ACID" type="string"/>
    <att name="vizmap:ab_h_8ec_corr_all_new--child NODE_SIZE" value="78.0" type="string"/>
    <att name="vizmap:ab_h_8ec_corr_all_new NODE_FILL_COLOR" value="java.awt.Color[r=51,g=255,b=255]" type="string"/>
    <att name="vizmap:ab_h_8ec_corr_all_new NODE_LABEL" value="SALICYLIC_ACID" type="string"/>
    <att name="vizmap:ab_h_8ec_corr_all_new NODE_SHAPE" value="RECT" type="string"/>
    <att name="Column 3" type="string"/>
    <att name="Column 2" value="8888" type="integer"/>
    <att name="vizmap:ab_h_8ec_corr_all_new--child NODE_FILL_COLOR" value="java.awt.Color[r=51,g=255,b=255]" type="string"/>
    <att name="vizmap:ab_h_8ec_corr_all_new NODE_FONT_SIZE" value="35.0" type="string"/>
    <att name="isInPath" value="0" type="boolean" cy:hidden="1"/>
    <graphics x="626.3832397460938" type="RECTANGLE" y="615.87255859375" fill="#33ffff" w="78.0" z="0.0" h="78.0" outline="#666666" width="1.0">
      <att name="NODE_CUSTOMGRAPHICS_POSITION_9" value="C,C,c,0.00,0.00" type="string"/>
      <att name="NODE_CUSTOMGRAPHICS_POSITION_3" value="C,C,c,0.00,0.00" type="string"/>
      <att name="NODE_LABEL" value="SALICYLIC_ACID" type="string"/>
      <att name="NODE_LABEL_COLOR" value="#000000" type="string"/>
      <att name="NODE_CUSTOMGRAPHICS_9" value="org.cytoscape.ding.customgraphics.NullCustomGraphics,0,[ Remove Graphics ]," type="string"/>
      <att name="NODE_CUSTOMGRAPHICS_SIZE_2" value="0.0" type="string"/>
      <att name="NODE_CUSTOMGRAPHICS_SIZE_7" value="0.0" type="string"/>
      <att name="NODE_CUSTOMGRAPHICS_3" value="org.cytoscape.ding.customgraphics.NullCustomGraphics,0,[ Remove Graphics ]," type="string"/>
      <att name="NODE_CUSTOMGRAPHICS_POSITION_7" value="C,C,c,0.00,0.00" type="string"/>
      <att name="NODE_CUSTOMGRAPHICS_SIZE_5" value="0.0" type="string"/>
      <att name="NODE_CUSTOMGRAPHICS_2" value="org.cytoscape.ding.customgraphics.NullCustomGraphics,0,[ Remove Graphics ]," type="string"/>
      <att name="NODE_CUSTOMGRAPHICS_SIZE_1" value="0.0" type="string"/>
      <att name="NODE_LABEL_WIDTH" value="200.0" type="string"/>
      <att name="NODE_CUSTOMGRAPHICS_SIZE_3" value="0.0" type="string"/>
      <att name="NODE_CUSTOMGRAPHICS_SIZE_8" value="0.0" type="string"/>
      <att name="NODE_CUSTOMGRAPHICS_POSITION_4" value="C,C,c,0.00,0.00" type="string"/>
      <att name="NODE_SELECTED_PAINT" value="#ffff00" type="string"/>
      <att name="NODE_CUSTOMGRAPHICS_SIZE_9" value="0.0" type="string"/>
      <att name="NODE_LABEL_TRANSPARENCY" value="255" type="string"/>
      <att name="NODE_CUSTOMGRAPHICS_8" value="org.cytoscape.ding.customgraphics.NullCustomGraphics,0,[ Remove Graphics ]," type="string"/>
      <att name="NODE_CUSTOMGRAPHICS_7" value="org.cytoscape.ding.customgraphics.NullCustomGraphics,0,[ Remove Graphics ]," type="string"/>
      <att name="NODE_CUSTOMGRAPHICS_1" value="org.cytoscape.ding.customgraphics.NullCustomGraphics,0,[ Remove Graphics ]," type="string"/>
      <att name="NODE_TOOLTIP" value="" type="string"/>
      <att name="NODE_BORDER_TRANSPARENCY" value="255" type="string"/>
      <att name="NODE_CUSTOMGRAPHICS_SIZE_6" value="0.0" type="string"/>
      <att name="NODE_VISIBLE" value="true" type="string"/>
      <att name="NODE_CUSTOMGRAPHICS_4" value="org.cytoscape.ding.customgraphics.NullCustomGraphics,0,[ Remove Graphics ]," type="string"/>
      <att name="NODE_CUSTOMGRAPHICS_POSITION_8" value="C,C,c,0.00,0.00" type="string"/>
      <att name="NODE_CUSTOMGRAPHICS_5" value="org.cytoscape.ding.customgraphics.NullCustomGraphics,0,[ Remove Graphics ]," type="string"/>
      <att name="NODE_CUSTOMGRAPHICS_POSITION_6" value="C,C,c,0.00,0.00" type="string"/>
      <att name="NODE_LABEL_FONT_FACE" value="Dialog.plain,plain,35" type="string"/>
      <att name="NODE_LABEL_FONT_SIZE" value="12" type="string"/>
      <att name="NODE_CUSTOMGRAPHICS_SIZE_4" value="0.0" type="string"/>
      <att name="NODE_DEPTH" value="0.0" type="string"/>
      <att name="NODE_BORDER_STROKE" value="SOLID" type="string"/>
      <att name="NODE_LABEL_POSITION" value="C,C,c,0.00,0.00" type="string"/>
      <att name="NODE_CUSTOMGRAPHICS_6" value="org.cytoscape.ding.customgraphics.NullCustomGraphics,0,[ Remove Graphics ]," type="string"/>
      <att name="NODE_CUSTOMGRAPHICS_POSITION_5" value="C,C,c,0.00,0.00" type="string"/>
      <att name="NODE_NESTED_NETWORK_IMAGE_VISIBLE" value="true" type="string"/>
      <att name="NODE_SELECTED" value="false" type="string"/>
      <att name="NODE_CUSTOMGRAPHICS_POSITION_2" value="C,C,c,0.00,0.00" type="string"/>
      <att name="NODE_CUSTOMGRAPHICS_POSITION_1" value="C,C,c,0.00,0.00" type="string"/>
      <att name="NODE_TRANSPARENCY" value="255" type="string"/>
    </graphics>
  </node>
  <node id="913" label="AUXIN">
    <att name="isExcludedFromPaths" value="0" type="boolean"/>
    <att name="Column 1" value="AUXIN" type="string"/>
    <att name="vizmap:ab_PLANTCYC_NETWORK_NEW_1--child--child NODE_LABEL" type="string"/>
    <att name="cytoscape.alias.list" type="list">
      <att name="cytoscape.alias.list" value="AUXIN" type="string"/>
    </att>
    <att name="shared name" value="AUXIN" type="string"/>
    <att name="selected" value="0" type="boolean"/>
    <att name="vizmap:ab_h_8ec_corr_all_new--child NODE_SHAPE" value="RECT" type="string"/>
    <att name="vizmap:ab_h_8ec_corr_all_new NODE_SIZE" value="78.0" type="string"/>
    <att name="vizmap:ab_h_8ec_corr_all_new--child NODE_LABEL" value="AUXIN" type="string"/>
    <att name="name" value="AUXIN" type="string"/>
    <att name="vizmap:ab_h_8ec_corr_all_new--child NODE_FONT_SIZE" value="35.0" type="string"/>
    <att name="canonicalName" value="AUXIN" type="string"/>
    <att name="vizmap:ab_h_8ec_corr_all_new--child NODE_SIZE" value="77.99995422363281" type="string"/>
    <att name="vizmap:ab_h_8ec_corr_all_new NODE_FILL_COLOR" value="java.awt.Color[r=51,g=255,b=255]" type="string"/>
    <att name="vizmap:ab_h_8ec_corr_all_new NODE_LABEL" value="AUXIN" type="string"/>
    <att name="vizmap:ab_h_8ec_corr_all_new NODE_SHAPE" value="RECT" type="string"/>
    <att name="Column 3" type="string"/>
    <att name="Column 2" value="8888" type="integer"/>
    <att name="vizmap:ab_h_8ec_corr_all_new--child NODE_FILL_COLOR" value="java.awt.Color[r=51,g=255,b=255]" type="string"/>
    <att name="vizmap:ab_h_8ec_corr_all_new NODE_FONT_SIZE" value="35.0" type="string"/>
    <att name="isInPath" value="0" type="boolean" cy:hidden="1"/>
    <graphics x="256.7114486694336" type="RECTANGLE" y="233.83529663085938" fill="#33ffff" w="77.99995422363281" z="0.0" h="77.99993896484375" outline="#666666" width="1.0">
      <att name="NODE_CUSTOMGRAPHICS_POSITION_9" value="C,C,c,0.00,0.00" type="string"/>
      <att name="NODE_CUSTOMGRAPHICS_POSITION_3" value="C,C,c,0.00,0.00" type="string"/>
      <att name="NODE_LABEL" value="AUXIN" type="string"/>
      <att name="NODE_LABEL_COLOR" value="#000000" type="string"/>
      <att name="NODE_CUSTOMGRAPHICS_9" value="org.cytoscape.ding.customgraphics.NullCustomGraphics,0,[ Remove Graphics ]," type="string"/>
      <att name="NODE_CUSTOMGRAPHICS_SIZE_2" value="0.0" type="string"/>
      <att name="NODE_CUSTOMGRAPHICS_SIZE_7" value="0.0" type="string"/>
      <att name="NODE_CUSTOMGRAPHICS_3" value="org.cytoscape.ding.customgraphics.NullCustomGraphics,0,[ Remove Graphics ]," type="string"/>
      <att name="NODE_CUSTOMGRAPHICS_POSITION_7" value="C,C,c,0.00,0.00" type="string"/>
      <att name="NODE_CUSTOMGRAPHICS_SIZE_5" value="0.0" type="string"/>
      <att name="NODE_CUSTOMGRAPHICS_2" value="org.cytoscape.ding.customgraphics.NullCustomGraphics,0,[ Remove Graphics ]," type="string"/>
      <att name="NODE_CUSTOMGRAPHICS_SIZE_1" value="0.0" type="string"/>
      <att name="NODE_LABEL_WIDTH" value="200.0" type="string"/>
      <att name="NODE_CUSTOMGRAPHICS_SIZE_3" value="0.0" type="string"/>
      <att name="NODE_CUSTOMGRAPHICS_SIZE_8" value="0.0" type="string"/>
      <att name="NODE_CUSTOMGRAPHICS_POSITION_4" value="C,C,c,0.00,0.00" type="string"/>
      <att name="NODE_SELECTED_PAINT" value="#ffff00" type="string"/>
      <att name="NODE_CUSTOMGRAPHICS_SIZE_9" value="0.0" type="string"/>
      <att name="NODE_LABEL_TRANSPARENCY" value="255" type="string"/>
      <att name="NODE_CUSTOMGRAPHICS_8" value="org.cytoscape.ding.customgraphics.NullCustomGraphics,0,[ Remove Graphics ]," type="string"/>
      <att name="NODE_CUSTOMGRAPHICS_7" value="org.cytoscape.ding.customgraphics.NullCustomGraphics,0,[ Remove Graphics ]," type="string"/>
      <att name="NODE_CUSTOMGRAPHICS_1" value="org.cytoscape.ding.customgraphics.NullCustomGraphics,0,[ Remove Graphics ]," type="string"/>
      <att name="NODE_TOOLTIP" value="" type="string"/>
      <att name="NODE_BORDER_TRANSPARENCY" value="255" type="string"/>
      <att name="NODE_CUSTOMGRAPHICS_SIZE_6" value="0.0" type="string"/>
      <att name="NODE_VISIBLE" value="true" type="string"/>
      <att name="NODE_CUSTOMGRAPHICS_4" value="org.cytoscape.ding.customgraphics.NullCustomGraphics,0,[ Remove Graphics ]," type="string"/>
      <att name="NODE_CUSTOMGRAPHICS_POSITION_8" value="C,C,c,0.00,0.00" type="string"/>
      <att name="NODE_CUSTOMGRAPHICS_5" value="org.cytoscape.ding.customgraphics.NullCustomGraphics,0,[ Remove Graphics ]," type="string"/>
      <att name="NODE_CUSTOMGRAPHICS_POSITION_6" value="C,C,c,0.00,0.00" type="string"/>
      <att name="NODE_LABEL_FONT_FACE" value="Dialog.plain,plain,35" type="string"/>
      <att name="NODE_LABEL_FONT_SIZE" value="12" type="string"/>
      <att name="NODE_CUSTOMGRAPHICS_SIZE_4" value="0.0" type="string"/>
      <att name="NODE_DEPTH" value="0.0" type="string"/>
      <att name="NODE_BORDER_STROKE" value="SOLID" type="string"/>
      <att name="NODE_LABEL_POSITION" value="C,C,c,0.00,0.00" type="string"/>
      <att name="NODE_CUSTOMGRAPHICS_6" value="org.cytoscape.ding.customgraphics.NullCustomGraphics,0,[ Remove Graphics ]," type="string"/>
      <att name="NODE_CUSTOMGRAPHICS_POSITION_5" value="C,C,c,0.00,0.00" type="string"/>
      <att name="NODE_NESTED_NETWORK_IMAGE_VISIBLE" value="true" type="string"/>
      <att name="NODE_SELECTED" value="false" type="string"/>
      <att name="NODE_CUSTOMGRAPHICS_POSITION_2" value="C,C,c,0.00,0.00" type="string"/>
      <att name="NODE_CUSTOMGRAPHICS_POSITION_1" value="C,C,c,0.00,0.00" type="string"/>
      <att name="NODE_TRANSPARENCY" value="255" type="string"/>
    </graphics>
  </node>
  <node id="912" label="6.2.1.-">
    <att name="isExcludedFromPaths" value="0" type="boolean"/>
    <att name="Column 1" value="6.2.1.-" type="string"/>
    <att name="vizmap:ab_PLANTCYC_NETWORK_NEW_1--child--child NODE_LABEL" value="6.2.1.-" type="string"/>
    <att name="cytoscape.alias.list" type="list">
      <att name="cytoscape.alias.list" value="6.2.1.-" type="string"/>
    </att>
    <att name="shared name" value="6.2.1.-" type="string"/>
    <att name="selected" value="0" type="boolean"/>
    <att name="vizmap:ab_h_8ec_corr_all_new--child NODE_SHAPE" value="RECT" type="string"/>
    <att name="vizmap:ab_h_8ec_corr_all_new NODE_SIZE" value="44.99992752075195" type="string"/>
    <att name="vizmap:ab_h_8ec_corr_all_new--child NODE_LABEL" value="6.2.1.-" type="string"/>
    <att name="name" value="6.2.1.-" type="string"/>
    <att name="vizmap:ab_h_8ec_corr_all_new--child NODE_FONT_SIZE" value="25.0" type="string"/>
    <att name="canonicalName" value="6.2.1.-" type="string"/>
    <att name="vizmap:ab_h_8ec_corr_all_new--child NODE_SIZE" value="44.999969482421875" type="string"/>
    <att name="vizmap:ab_h_8ec_corr_all_new NODE_FILL_COLOR" value="java.awt.Color[r=255,g=255,b=51]" type="string"/>
    <att name="vizmap:ab_h_8ec_corr_all_new NODE_LABEL" value="6.2.1.-" type="string"/>
    <att name="vizmap:ab_h_8ec_corr_all_new NODE_SHAPE" value="RECT" type="string"/>
    <att name="Column 3" value="JASMONIC ACID" type="string"/>
    <att name="Column 2" value="27" type="integer"/>
    <att name="vizmap:ab_h_8ec_corr_all_new--child NODE_FILL_COLOR" value="java.awt.Color[r=255,g=255,b=51]" type="string"/>
    <att name="vizmap:ab_h_8ec_corr_all_new NODE_FONT_SIZE" value="25.0" type="string"/>
    <att name="isInPath" value="0" type="boolean" cy:hidden="1"/>
    <graphics x="-149.88698959350586" type="RECTANGLE" y="124.39303588867188" fill="#ffff33" w="44.999977111816406" z="0.0" h="44.999969482421875" outline="#666666" width="1.0">
      <att name="NODE_CUSTOMGRAPHICS_POSITION_9" value="C,C,c,0.00,0.00" type="string"/>
      <att name="NODE_CUSTOMGRAPHICS_POSITION_3" value="C,C,c,0.00,0.00" type="string"/>
      <att name="NODE_LABEL" value="6.2.1.-" type="string"/>
      <att name="NODE_LABEL_COLOR" value="#000000" type="string"/>
      <att name="NODE_CUSTOMGRAPHICS_9" value="org.cytoscape.ding.customgraphics.NullCustomGraphics,0,[ Remove Graphics ]," type="string"/>
      <att name="NODE_CUSTOMGRAPHICS_SIZE_2" value="0.0" type="string"/>
      <att name="NODE_CUSTOMGRAPHICS_SIZE_7" value="0.0" type="string"/>
      <att name="NODE_CUSTOMGRAPHICS_3" value="org.cytoscape.ding.customgraphics.NullCustomGraphics,0,[ Remove Graphics ]," type="string"/>
      <att name="NODE_CUSTOMGRAPHICS_POSITION_7" value="C,C,c,0.00,0.00" type="string"/>
      <att name="NODE_CUSTOMGRAPHICS_SIZE_5" value="0.0" type="string"/>
      <att name="NODE_CUSTOMGRAPHICS_2" value="org.cytoscape.ding.customgraphics.NullCustomGraphics,0,[ Remove Graphics ]," type="string"/>
      <att name="NODE_CUSTOMGRAPHICS_SIZE_1" value="0.0" type="string"/>
      <att name="NODE_LABEL_WIDTH" value="200.0" type="string"/>
      <att name="NODE_CUSTOMGRAPHICS_SIZE_3" value="0.0" type="string"/>
      <att name="NODE_CUSTOMGRAPHICS_SIZE_8" value="0.0" type="string"/>
      <att name="NODE_CUSTOMGRAPHICS_POSITION_4" value="C,C,c,0.00,0.00" type="string"/>
      <att name="NODE_SELECTED_PAINT" value="#ffff00" type="string"/>
      <att name="NODE_CUSTOMGRAPHICS_SIZE_9" value="0.0" type="string"/>
      <att name="NODE_LABEL_TRANSPARENCY" value="255" type="string"/>
      <att name="NODE_CUSTOMGRAPHICS_8" value="org.cytoscape.ding.customgraphics.NullCustomGraphics,0,[ Remove Graphics ]," type="string"/>
      <att name="NODE_CUSTOMGRAPHICS_7" value="org.cytoscape.ding.customgraphics.NullCustomGraphics,0,[ Remove Graphics ]," type="string"/>
      <att name="NODE_CUSTOMGRAPHICS_1" value="org.cytoscape.ding.customgraphics.NullCustomGraphics,0,[ Remove Graphics ]," type="string"/>
      <att name="NODE_TOOLTIP" value="" type="string"/>
      <att name="NODE_BORDER_TRANSPARENCY" value="255" type="string"/>
      <att name="NODE_CUSTOMGRAPHICS_SIZE_6" value="0.0" type="string"/>
      <att name="NODE_VISIBLE" value="true" type="string"/>
      <att name="NODE_CUSTOMGRAPHICS_4" value="org.cytoscape.ding.customgraphics.NullCustomGraphics,0,[ Remove Graphics ]," type="string"/>
      <att name="NODE_CUSTOMGRAPHICS_POSITION_8" value="C,C,c,0.00,0.00" type="string"/>
      <att name="NODE_CUSTOMGRAPHICS_5" value="org.cytoscape.ding.customgraphics.NullCustomGraphics,0,[ Remove Graphics ]," type="string"/>
      <att name="NODE_CUSTOMGRAPHICS_POSITION_6" value="C,C,c,0.00,0.00" type="string"/>
      <att name="NODE_LABEL_FONT_FACE" value="Dialog.plain,plain,25" type="string"/>
      <att name="NODE_LABEL_FONT_SIZE" value="12" type="string"/>
      <att name="NODE_CUSTOMGRAPHICS_SIZE_4" value="0.0" type="string"/>
      <att name="NODE_DEPTH" value="0.0" type="string"/>
      <att name="NODE_BORDER_STROKE" value="SOLID" type="string"/>
      <att name="NODE_LABEL_POSITION" value="C,C,c,0.00,0.00" type="string"/>
      <att name="NODE_CUSTOMGRAPHICS_6" value="org.cytoscape.ding.customgraphics.NullCustomGraphics,0,[ Remove Graphics ]," type="string"/>
      <att name="NODE_CUSTOMGRAPHICS_POSITION_5" value="C,C,c,0.00,0.00" type="string"/>
      <att name="NODE_NESTED_NETWORK_IMAGE_VISIBLE" value="true" type="string"/>
      <att name="NODE_SELECTED" value="false" type="string"/>
      <att name="NODE_CUSTOMGRAPHICS_POSITION_2" value="C,C,c,0.00,0.00" type="string"/>
      <att name="NODE_CUSTOMGRAPHICS_POSITION_1" value="C,C,c,0.00,0.00" type="string"/>
      <att name="NODE_TRANSPARENCY" value="255" type="string"/>
    </graphics>
  </node>
  <node id="911" label="ETHYLENE">
    <att name="isExcludedFromPaths" value="0" type="boolean"/>
    <att name="Column 1" value="ETHYLENE" type="string"/>
    <att name="vizmap:ab_PLANTCYC_NETWORK_NEW_1--child--child NODE_LABEL" type="string"/>
    <att name="cytoscape.alias.list" type="list">
      <att name="cytoscape.alias.list" value="ETHYLENE" type="string"/>
    </att>
    <att name="shared name" value="ETHYLENE" type="string"/>
    <att name="selected" value="0" type="boolean"/>
    <att name="vizmap:ab_h_8ec_corr_all_new--child NODE_SHAPE" value="RECT" type="string"/>
    <att name="vizmap:ab_h_8ec_corr_all_new NODE_SIZE" value="78.0" type="string"/>
    <att name="vizmap:ab_h_8ec_corr_all_new--child NODE_LABEL" value="ETHYLENE" type="string"/>
    <att name="name" value="ETHYLENE" type="string"/>
    <att name="vizmap:ab_h_8ec_corr_all_new--child NODE_FONT_SIZE" value="35.0" type="string"/>
    <att name="canonicalName" value="ETHYLENE" type="string"/>
    <att name="vizmap:ab_h_8ec_corr_all_new--child NODE_SIZE" value="77.99981689453125" type="string"/>
    <att name="vizmap:ab_h_8ec_corr_all_new NODE_FILL_COLOR" value="java.awt.Color[r=51,g=255,b=255]" type="string"/>
    <att name="vizmap:ab_h_8ec_corr_all_new NODE_LABEL" value="ETHYLENE" type="string"/>
    <att name="vizmap:ab_h_8ec_corr_all_new NODE_SHAPE" value="RECT" type="string"/>
    <att name="Column 3" type="string"/>
    <att name="Column 2" value="8888" type="integer"/>
    <att name="vizmap:ab_h_8ec_corr_all_new--child NODE_FILL_COLOR" value="java.awt.Color[r=51,g=255,b=255]" type="string"/>
    <att name="vizmap:ab_h_8ec_corr_all_new NODE_FONT_SIZE" value="35.0" type="string"/>
    <att name="isInPath" value="0" type="boolean" cy:hidden="1"/>
    <graphics x="-16.403051376342773" type="RECTANGLE" y="647.6080322265625" fill="#33ffff" w="77.99983596801758" z="0.0" h="77.999755859375" outline="#666666" width="1.0">
      <att name="NODE_CUSTOMGRAPHICS_POSITION_9" value="C,C,c,0.00,0.00" type="string"/>
      <att name="NODE_CUSTOMGRAPHICS_POSITION_3" value="C,C,c,0.00,0.00" type="string"/>
      <att name="NODE_LABEL" value="ETHYLENE" type="string"/>
      <att name="NODE_LABEL_COLOR" value="#000000" type="string"/>
      <att name="NODE_CUSTOMGRAPHICS_9" value="org.cytoscape.ding.customgraphics.NullCustomGraphics,0,[ Remove Graphics ]," type="string"/>
      <att name="NODE_CUSTOMGRAPHICS_SIZE_2" value="0.0" type="string"/>
      <att name="NODE_CUSTOMGRAPHICS_SIZE_7" value="0.0" type="string"/>
      <att name="NODE_CUSTOMGRAPHICS_3" value="org.cytoscape.ding.customgraphics.NullCustomGraphics,0,[ Remove Graphics ]," type="string"/>
      <att name="NODE_CUSTOMGRAPHICS_POSITION_7" value="C,C,c,0.00,0.00" type="string"/>
      <att name="NODE_CUSTOMGRAPHICS_SIZE_5" value="0.0" type="string"/>
      <att name="NODE_CUSTOMGRAPHICS_2" value="org.cytoscape.ding.customgraphics.NullCustomGraphics,0,[ Remove Graphics ]," type="string"/>
      <att name="NODE_CUSTOMGRAPHICS_SIZE_1" value="0.0" type="string"/>
      <att name="NODE_LABEL_WIDTH" value="200.0" type="string"/>
      <att name="NODE_CUSTOMGRAPHICS_SIZE_3" value="0.0" type="string"/>
      <att name="NODE_CUSTOMGRAPHICS_SIZE_8" value="0.0" type="string"/>
      <att name="NODE_CUSTOMGRAPHICS_POSITION_4" value="C,C,c,0.00,0.00" type="string"/>
      <att name="NODE_SELECTED_PAINT" value="#ffff00" type="string"/>
      <att name="NODE_CUSTOMGRAPHICS_SIZE_9" value="0.0" type="string"/>
      <att name="NODE_LABEL_TRANSPARENCY" value="255" type="string"/>
      <att name="NODE_CUSTOMGRAPHICS_8" value="org.cytoscape.ding.customgraphics.NullCustomGraphics,0,[ Remove Graphics ]," type="string"/>
      <att name="NODE_CUSTOMGRAPHICS_7" value="org.cytoscape.ding.customgraphics.NullCustomGraphics,0,[ Remove Graphics ]," type="string"/>
      <att name="NODE_CUSTOMGRAPHICS_1" value="org.cytoscape.ding.customgraphics.NullCustomGraphics,0,[ Remove Graphics ]," type="string"/>
      <att name="NODE_TOOLTIP" value="" type="string"/>
      <att name="NODE_BORDER_TRANSPARENCY" value="255" type="string"/>
      <att name="NODE_CUSTOMGRAPHICS_SIZE_6" value="0.0" type="string"/>
      <att name="NODE_VISIBLE" value="true" type="string"/>
      <att name="NODE_CUSTOMGRAPHICS_4" value="org.cytoscape.ding.customgraphics.NullCustomGraphics,0,[ Remove Graphics ]," type="string"/>
      <att name="NODE_CUSTOMGRAPHICS_POSITION_8" value="C,C,c,0.00,0.00" type="string"/>
      <att name="NODE_CUSTOMGRAPHICS_5" value="org.cytoscape.ding.customgraphics.NullCustomGraphics,0,[ Remove Graphics ]," type="string"/>
      <att name="NODE_CUSTOMGRAPHICS_POSITION_6" value="C,C,c,0.00,0.00" type="string"/>
      <att name="NODE_LABEL_FONT_FACE" value="Dialog.plain,plain,35" type="string"/>
      <att name="NODE_LABEL_FONT_SIZE" value="12" type="string"/>
      <att name="NODE_CUSTOMGRAPHICS_SIZE_4" value="0.0" type="string"/>
      <att name="NODE_DEPTH" value="0.0" type="string"/>
      <att name="NODE_BORDER_STROKE" value="SOLID" type="string"/>
      <att name="NODE_LABEL_POSITION" value="C,C,c,0.00,0.00" type="string"/>
      <att name="NODE_CUSTOMGRAPHICS_6" value="org.cytoscape.ding.customgraphics.NullCustomGraphics,0,[ Remove Graphics ]," type="string"/>
      <att name="NODE_CUSTOMGRAPHICS_POSITION_5" value="C,C,c,0.00,0.00" type="string"/>
      <att name="NODE_NESTED_NETWORK_IMAGE_VISIBLE" value="true" type="string"/>
      <att name="NODE_SELECTED" value="false" type="string"/>
      <att name="NODE_CUSTOMGRAPHICS_POSITION_2" value="C,C,c,0.00,0.00" type="string"/>
      <att name="NODE_CUSTOMGRAPHICS_POSITION_1" value="C,C,c,0.00,0.00" type="string"/>
      <att name="NODE_TRANSPARENCY" value="255" type="string"/>
    </graphics>
  </node>
  <node id="910" label="JASMONIC_ ACID">
    <att name="isExcludedFromPaths" value="0" type="boolean"/>
    <att name="Column 1" value="JASMONIC_ ACID" type="string"/>
    <att name="vizmap:ab_PLANTCYC_NETWORK_NEW_1--child--child NODE_LABEL" type="string"/>
    <att name="cytoscape.alias.list" type="list">
      <att name="cytoscape.alias.list" value="JASMONIC_ ACID" type="string"/>
    </att>
    <att name="shared name" value="JASMONIC_ ACID" type="string"/>
    <att name="selected" value="0" type="boolean"/>
    <att name="vizmap:ab_h_8ec_corr_all_new--child NODE_SHAPE" value="RECT" type="string"/>
    <att name="vizmap:ab_h_8ec_corr_all_new NODE_SIZE" value="78.0" type="string"/>
    <att name="vizmap:ab_h_8ec_corr_all_new--child NODE_LABEL" value="JASMONIC_ ACID" type="string"/>
    <att name="name" value="JASMONIC_ ACID" type="string"/>
    <att name="vizmap:ab_h_8ec_corr_all_new--child NODE_FONT_SIZE" value="35.0" type="string"/>
    <att name="canonicalName" value="JASMONIC_ ACID" type="string"/>
    <att name="vizmap:ab_h_8ec_corr_all_new--child NODE_SIZE" value="78.0000114440918" type="string"/>
    <att name="vizmap:ab_h_8ec_corr_all_new NODE_FILL_COLOR" value="java.awt.Color[r=51,g=255,b=255]" type="string"/>
    <att name="vizmap:ab_h_8ec_corr_all_new NODE_LABEL" value="JASMONIC_ ACID" type="string"/>
    <att name="vizmap:ab_h_8ec_corr_all_new NODE_SHAPE" value="RECT" type="string"/>
    <att name="Column 3" type="string"/>
    <att name="Column 2" value="8888" type="integer"/>
    <att name="vizmap:ab_h_8ec_corr_all_new--child NODE_FILL_COLOR" value="java.awt.Color[r=51,g=255,b=255]" type="string"/>
    <att name="vizmap:ab_h_8ec_corr_all_new NODE_FONT_SIZE" value="35.0" type="string"/>
    <att name="isInPath" value="0" type="boolean" cy:hidden="1"/>
    <graphics x="-210.01608276367188" type="RECTANGLE" y="-2.207334518432617" fill="#33ffff" w="78.0" z="0.0" h="78.00001907348633" outline="#666666" width="1.0">
      <att name="NODE_CUSTOMGRAPHICS_POSITION_9" value="C,C,c,0.00,0.00" type="string"/>
      <att name="NODE_CUSTOMGRAPHICS_POSITION_3" value="C,C,c,0.00,0.00" type="string"/>
      <att name="NODE_LABEL" value="JASMONIC_ ACID" type="string"/>
      <att name="NODE_LABEL_COLOR" value="#000000" type="string"/>
      <att name="NODE_CUSTOMGRAPHICS_9" value="org.cytoscape.ding.customgraphics.NullCustomGraphics,0,[ Remove Graphics ]," type="string"/>
      <att name="NODE_CUSTOMGRAPHICS_SIZE_2" value="0.0" type="string"/>
      <att name="NODE_CUSTOMGRAPHICS_SIZE_7" value="0.0" type="string"/>
      <att name="NODE_CUSTOMGRAPHICS_3" value="org.cytoscape.ding.customgraphics.NullCustomGraphics,0,[ Remove Graphics ]," type="string"/>
      <att name="NODE_CUSTOMGRAPHICS_POSITION_7" value="C,C,c,0.00,0.00" type="string"/>
      <att name="NODE_CUSTOMGRAPHICS_SIZE_5" value="0.0" type="string"/>
      <att name="NODE_CUSTOMGRAPHICS_2" value="org.cytoscape.ding.customgraphics.NullCustomGraphics,0,[ Remove Graphics ]," type="string"/>
      <att name="NODE_CUSTOMGRAPHICS_SIZE_1" value="0.0" type="string"/>
      <att name="NODE_LABEL_WIDTH" value="200.0" type="string"/>
      <att name="NODE_CUSTOMGRAPHICS_SIZE_3" value="0.0" type="string"/>
      <att name="NODE_CUSTOMGRAPHICS_SIZE_8" value="0.0" type="string"/>
      <att name="NODE_CUSTOMGRAPHICS_POSITION_4" value="C,C,c,0.00,0.00" type="string"/>
      <att name="NODE_SELECTED_PAINT" value="#ffff00" type="string"/>
      <att name="NODE_CUSTOMGRAPHICS_SIZE_9" value="0.0" type="string"/>
      <att name="NODE_LABEL_TRANSPARENCY" value="255" type="string"/>
      <att name="NODE_CUSTOMGRAPHICS_8" value="org.cytoscape.ding.customgraphics.NullCustomGraphics,0,[ Remove Graphics ]," type="string"/>
      <att name="NODE_CUSTOMGRAPHICS_7" value="org.cytoscape.ding.customgraphics.NullCustomGraphics,0,[ Remove Graphics ]," type="string"/>
      <att name="NODE_CUSTOMGRAPHICS_1" value="org.cytoscape.ding.customgraphics.NullCustomGraphics,0,[ Remove Graphics ]," type="string"/>
      <att name="NODE_TOOLTIP" value="" type="string"/>
      <att name="NODE_BORDER_TRANSPARENCY" value="255" type="string"/>
      <att name="NODE_CUSTOMGRAPHICS_SIZE_6" value="0.0" type="string"/>
      <att name="NODE_VISIBLE" value="true" type="string"/>
      <att name="NODE_CUSTOMGRAPHICS_4" value="org.cytoscape.ding.customgraphics.NullCustomGraphics,0,[ Remove Graphics ]," type="string"/>
      <att name="NODE_CUSTOMGRAPHICS_POSITION_8" value="C,C,c,0.00,0.00" type="string"/>
      <att name="NODE_CUSTOMGRAPHICS_5" value="org.cytoscape.ding.customgraphics.NullCustomGraphics,0,[ Remove Graphics ]," type="string"/>
      <att name="NODE_CUSTOMGRAPHICS_POSITION_6" value="C,C,c,0.00,0.00" type="string"/>
      <att name="NODE_LABEL_FONT_FACE" value="Dialog.plain,plain,35" type="string"/>
      <att name="NODE_LABEL_FONT_SIZE" value="12" type="string"/>
      <att name="NODE_CUSTOMGRAPHICS_SIZE_4" value="0.0" type="string"/>
      <att name="NODE_DEPTH" value="0.0" type="string"/>
      <att name="NODE_BORDER_STROKE" value="SOLID" type="string"/>
      <att name="NODE_LABEL_POSITION" value="C,C,c,0.00,0.00" type="string"/>
      <att name="NODE_CUSTOMGRAPHICS_6" value="org.cytoscape.ding.customgraphics.NullCustomGraphics,0,[ Remove Graphics ]," type="string"/>
      <att name="NODE_CUSTOMGRAPHICS_POSITION_5" value="C,C,c,0.00,0.00" type="string"/>
      <att name="NODE_NESTED_NETWORK_IMAGE_VISIBLE" value="true" type="string"/>
      <att name="NODE_SELECTED" value="false" type="string"/>
      <att name="NODE_CUSTOMGRAPHICS_POSITION_2" value="C,C,c,0.00,0.00" type="string"/>
      <att name="NODE_CUSTOMGRAPHICS_POSITION_1" value="C,C,c,0.00,0.00" type="string"/>
      <att name="NODE_TRANSPARENCY" value="255" type="string"/>
    </graphics>
  </node>
  <node id="909" label="2.4.1.237">
    <att name="isExcludedFromPaths" value="0" type="boolean"/>
    <att name="Column 1" value="2.4.1.237" type="string"/>
    <att name="vizmap:ab_PLANTCYC_NETWORK_NEW_1--child--child NODE_LABEL" value="2.4.1.237" type="string"/>
    <att name="cytoscape.alias.list" type="list">
      <att name="cytoscape.alias.list" value="2.4.1.237" type="string"/>
    </att>
    <att name="shared name" value="2.4.1.237" type="string"/>
    <att name="selected" value="0" type="boolean"/>
    <att name="vizmap:ab_h_8ec_corr_all_new--child NODE_SHAPE" value="RECT" type="string"/>
    <att name="vizmap:ab_h_8ec_corr_all_new NODE_SIZE" value="45.0" type="string"/>
    <att name="vizmap:ab_h_8ec_corr_all_new--child NODE_LABEL" value="2.4.1.237" type="string"/>
    <att name="name" value="2.4.1.237" type="string"/>
    <att name="vizmap:ab_h_8ec_corr_all_new--child NODE_FONT_SIZE" value="25.0" type="string"/>
    <att name="canonicalName" value="2.4.1.237" type="string"/>
    <att name="vizmap:ab_h_8ec_corr_all_new--child NODE_SIZE" value="44.99999237060547" type="string"/>
    <att name="vizmap:ab_h_8ec_corr_all_new NODE_FILL_COLOR" value="java.awt.Color[r=255,g=255,b=51]" type="string"/>
    <att name="vizmap:ab_h_8ec_corr_all_new NODE_LABEL" value="2.4.1.237" type="string"/>
    <att name="vizmap:ab_h_8ec_corr_all_new NODE_SHAPE" value="RECT" type="string"/>
    <att name="Column 3" value="ABSCISIC ACID" type="string"/>
    <att name="Column 2" value="1238" type="integer"/>
    <att name="vizmap:ab_h_8ec_corr_all_new--child NODE_FILL_COLOR" value="java.awt.Color[r=255,g=255,b=51]" type="string"/>
    <att name="vizmap:ab_h_8ec_corr_all_new NODE_FONT_SIZE" value="25.0" type="string"/>
    <att name="isInPath" value="0" type="boolean" cy:hidden="1"/>
    <graphics x="708.8034057617188" type="RECTANGLE" y="138.56991577148438" fill="#ffff33" w="45.0" z="0.0" h="45.0" outline="#666666" width="1.0">
      <att name="NODE_CUSTOMGRAPHICS_POSITION_9" value="C,C,c,0.00,0.00" type="string"/>
      <att name="NODE_CUSTOMGRAPHICS_POSITION_3" value="C,C,c,0.00,0.00" type="string"/>
      <att name="NODE_LABEL" value="2.4.1.237" type="string"/>
      <att name="NODE_LABEL_COLOR" value="#000000" type="string"/>
      <att name="NODE_CUSTOMGRAPHICS_9" value="org.cytoscape.ding.customgraphics.NullCustomGraphics,0,[ Remove Graphics ]," type="string"/>
      <att name="NODE_CUSTOMGRAPHICS_SIZE_2" value="0.0" type="string"/>
      <att name="NODE_CUSTOMGRAPHICS_SIZE_7" value="0.0" type="string"/>
      <att name="NODE_CUSTOMGRAPHICS_3" value="org.cytoscape.ding.customgraphics.NullCustomGraphics,0,[ Remove Graphics ]," type="string"/>
      <att name="NODE_CUSTOMGRAPHICS_POSITION_7" value="C,C,c,0.00,0.00" type="string"/>
      <att name="NODE_CUSTOMGRAPHICS_SIZE_5" value="0.0" type="string"/>
      <att name="NODE_CUSTOMGRAPHICS_2" value="org.cytoscape.ding.customgraphics.NullCustomGraphics,0,[ Remove Graphics ]," type="string"/>
      <att name="NODE_CUSTOMGRAPHICS_SIZE_1" value="0.0" type="string"/>
      <att name="NODE_LABEL_WIDTH" value="200.0" type="string"/>
      <att name="NODE_CUSTOMGRAPHICS_SIZE_3" value="0.0" type="string"/>
      <att name="NODE_CUSTOMGRAPHICS_SIZE_8" value="0.0" type="string"/>
      <att name="NODE_CUSTOMGRAPHICS_POSITION_4" value="C,C,c,0.00,0.00" type="string"/>
      <att name="NODE_SELECTED_PAINT" value="#ffff00" type="string"/>
      <att name="NODE_CUSTOMGRAPHICS_SIZE_9" value="0.0" type="string"/>
      <att name="NODE_LABEL_TRANSPARENCY" value="255" type="string"/>
      <att name="NODE_CUSTOMGRAPHICS_8" value="org.cytoscape.ding.customgraphics.NullCustomGraphics,0,[ Remove Graphics ]," type="string"/>
      <att name="NODE_CUSTOMGRAPHICS_7" value="org.cytoscape.ding.customgraphics.NullCustomGraphics,0,[ Remove Graphics ]," type="string"/>
      <att name="NODE_CUSTOMGRAPHICS_1" value="org.cytoscape.ding.customgraphics.NullCustomGraphics,0,[ Remove Graphics ]," type="string"/>
      <att name="NODE_TOOLTIP" value="" type="string"/>
      <att name="NODE_BORDER_TRANSPARENCY" value="255" type="string"/>
      <att name="NODE_CUSTOMGRAPHICS_SIZE_6" value="0.0" type="string"/>
      <att name="NODE_VISIBLE" value="true" type="string"/>
      <att name="NODE_CUSTOMGRAPHICS_4" value="org.cytoscape.ding.customgraphics.NullCustomGraphics,0,[ Remove Graphics ]," type="string"/>
      <att name="NODE_CUSTOMGRAPHICS_POSITION_8" value="C,C,c,0.00,0.00" type="string"/>
      <att name="NODE_CUSTOMGRAPHICS_5" value="org.cytoscape.ding.customgraphics.NullCustomGraphics,0,[ Remove Graphics ]," type="string"/>
      <att name="NODE_CUSTOMGRAPHICS_POSITION_6" value="C,C,c,0.00,0.00" type="string"/>
      <att name="NODE_LABEL_FONT_FACE" value="Dialog.plain,plain,25" type="string"/>
      <att name="NODE_LABEL_FONT_SIZE" value="12" type="string"/>
      <att name="NODE_CUSTOMGRAPHICS_SIZE_4" value="0.0" type="string"/>
      <att name="NODE_DEPTH" value="0.0" type="string"/>
      <att name="NODE_BORDER_STROKE" value="SOLID" type="string"/>
      <att name="NODE_LABEL_POSITION" value="C,C,c,0.00,0.00" type="string"/>
      <att name="NODE_CUSTOMGRAPHICS_6" value="org.cytoscape.ding.customgraphics.NullCustomGraphics,0,[ Remove Graphics ]," type="string"/>
      <att name="NODE_CUSTOMGRAPHICS_POSITION_5" value="C,C,c,0.00,0.00" type="string"/>
      <att name="NODE_NESTED_NETWORK_IMAGE_VISIBLE" value="true" type="string"/>
      <att name="NODE_SELECTED" value="false" type="string"/>
      <att name="NODE_CUSTOMGRAPHICS_POSITION_2" value="C,C,c,0.00,0.00" type="string"/>
      <att name="NODE_CUSTOMGRAPHICS_POSITION_1" value="C,C,c,0.00,0.00" type="string"/>
      <att name="NODE_TRANSPARENCY" value="255" type="string"/>
    </graphics>
  </node>
  <node id="908" label="BRASSINOSTEROID">
    <att name="isExcludedFromPaths" value="0" type="boolean"/>
    <att name="Column 1" value="BRASSINOSTEROID" type="string"/>
    <att name="vizmap:ab_PLANTCYC_NETWORK_NEW_1--child--child NODE_LABEL" type="string"/>
    <att name="cytoscape.alias.list" type="list">
      <att name="cytoscape.alias.list" value="BRASSINOSTEROID" type="string"/>
    </att>
    <att name="shared name" value="BRASSINOSTEROID" type="string"/>
    <att name="selected" value="0" type="boolean"/>
    <att name="vizmap:ab_h_8ec_corr_all_new--child NODE_SHAPE" value="RECT" type="string"/>
    <att name="vizmap:ab_h_8ec_corr_all_new NODE_SIZE" value="78.0" type="string"/>
    <att name="vizmap:ab_h_8ec_corr_all_new--child NODE_LABEL" value="BRASSINOSTEROID" type="string"/>
    <att name="name" value="BRASSINOSTEROID" type="string"/>
    <att name="vizmap:ab_h_8ec_corr_all_new--child NODE_FONT_SIZE" value="35.0" type="string"/>
    <att name="canonicalName" value="BRASSINOSTEROID" type="string"/>
    <att name="vizmap:ab_h_8ec_corr_all_new--child NODE_SIZE" value="78.0" type="string"/>
    <att name="vizmap:ab_h_8ec_corr_all_new NODE_FILL_COLOR" value="java.awt.Color[r=51,g=255,b=255]" type="string"/>
    <att name="vizmap:ab_h_8ec_corr_all_new NODE_LABEL" value="BRASSINOSTEROID" type="string"/>
    <att name="vizmap:ab_h_8ec_corr_all_new NODE_SHAPE" value="RECT" type="string"/>
    <att name="Column 3" type="string"/>
    <att name="Column 2" value="8888" type="integer"/>
    <att name="vizmap:ab_h_8ec_corr_all_new--child NODE_FILL_COLOR" value="java.awt.Color[r=51,g=255,b=255]" type="string"/>
    <att name="vizmap:ab_h_8ec_corr_all_new NODE_FONT_SIZE" value="35.0" type="string"/>
    <att name="isInPath" value="0" type="boolean" cy:hidden="1"/>
    <graphics x="668.5223999023438" type="RECTANGLE" y="-87.39292907714844" fill="#33ffff" w="78.0" z="0.0" h="78.0" outline="#666666" width="1.0">
      <att name="NODE_CUSTOMGRAPHICS_POSITION_9" value="C,C,c,0.00,0.00" type="string"/>
      <att name="NODE_CUSTOMGRAPHICS_POSITION_3" value="C,C,c,0.00,0.00" type="string"/>
      <att name="NODE_LABEL" value="BRASSINOSTEROID" type="string"/>
      <att name="NODE_LABEL_COLOR" value="#000000" type="string"/>
      <att name="NODE_CUSTOMGRAPHICS_9" value="org.cytoscape.ding.customgraphics.NullCustomGraphics,0,[ Remove Graphics ]," type="string"/>
      <att name="NODE_CUSTOMGRAPHICS_SIZE_2" value="0.0" type="string"/>
      <att name="NODE_CUSTOMGRAPHICS_SIZE_7" value="0.0" type="string"/>
      <att name="NODE_CUSTOMGRAPHICS_3" value="org.cytoscape.ding.customgraphics.NullCustomGraphics,0,[ Remove Graphics ]," type="string"/>
      <att name="NODE_CUSTOMGRAPHICS_POSITION_7" value="C,C,c,0.00,0.00" type="string"/>
      <att name="NODE_CUSTOMGRAPHICS_SIZE_5" value="0.0" type="string"/>
      <att name="NODE_CUSTOMGRAPHICS_2" value="org.cytoscape.ding.customgraphics.NullCustomGraphics,0,[ Remove Graphics ]," type="string"/>
      <att name="NODE_CUSTOMGRAPHICS_SIZE_1" value="0.0" type="string"/>
      <att name="NODE_LABEL_WIDTH" value="200.0" type="string"/>
      <att name="NODE_CUSTOMGRAPHICS_SIZE_3" value="0.0" type="string"/>
      <att name="NODE_CUSTOMGRAPHICS_SIZE_8" value="0.0" type="string"/>
      <att name="NODE_CUSTOMGRAPHICS_POSITION_4" value="C,C,c,0.00,0.00" type="string"/>
      <att name="NODE_SELECTED_PAINT" value="#ffff00" type="string"/>
      <att name="NODE_CUSTOMGRAPHICS_SIZE_9" value="0.0" type="string"/>
      <att name="NODE_LABEL_TRANSPARENCY" value="255" type="string"/>
      <att name="NODE_CUSTOMGRAPHICS_8" value="org.cytoscape.ding.customgraphics.NullCustomGraphics,0,[ Remove Graphics ]," type="string"/>
      <att name="NODE_CUSTOMGRAPHICS_7" value="org.cytoscape.ding.customgraphics.NullCustomGraphics,0,[ Remove Graphics ]," type="string"/>
      <att name="NODE_CUSTOMGRAPHICS_1" value="org.cytoscape.ding.customgraphics.NullCustomGraphics,0,[ Remove Graphics ]," type="string"/>
      <att name="NODE_TOOLTIP" value="" type="string"/>
      <att name="NODE_BORDER_TRANSPARENCY" value="255" type="string"/>
      <att name="NODE_CUSTOMGRAPHICS_SIZE_6" value="0.0" type="string"/>
      <att name="NODE_VISIBLE" value="true" type="string"/>
      <att name="NODE_CUSTOMGRAPHICS_4" value="org.cytoscape.ding.customgraphics.NullCustomGraphics,0,[ Remove Graphics ]," type="string"/>
      <att name="NODE_CUSTOMGRAPHICS_POSITION_8" value="C,C,c,0.00,0.00" type="string"/>
      <att name="NODE_CUSTOMGRAPHICS_5" value="org.cytoscape.ding.customgraphics.NullCustomGraphics,0,[ Remove Graphics ]," type="string"/>
      <att name="NODE_CUSTOMGRAPHICS_POSITION_6" value="C,C,c,0.00,0.00" type="string"/>
      <att name="NODE_LABEL_FONT_FACE" value="Dialog.plain,plain,35" type="string"/>
      <att name="NODE_LABEL_FONT_SIZE" value="12" type="string"/>
      <att name="NODE_CUSTOMGRAPHICS_SIZE_4" value="0.0" type="string"/>
      <att name="NODE_DEPTH" value="0.0" type="string"/>
      <att name="NODE_BORDER_STROKE" value="SOLID" type="string"/>
      <att name="NODE_LABEL_POSITION" value="C,C,c,0.00,0.00" type="string"/>
      <att name="NODE_CUSTOMGRAPHICS_6" value="org.cytoscape.ding.customgraphics.NullCustomGraphics,0,[ Remove Graphics ]," type="string"/>
      <att name="NODE_CUSTOMGRAPHICS_POSITION_5" value="C,C,c,0.00,0.00" type="string"/>
      <att name="NODE_NESTED_NETWORK_IMAGE_VISIBLE" value="true" type="string"/>
      <att name="NODE_SELECTED" value="false" type="string"/>
      <att name="NODE_CUSTOMGRAPHICS_POSITION_2" value="C,C,c,0.00,0.00" type="string"/>
      <att name="NODE_CUSTOMGRAPHICS_POSITION_1" value="C,C,c,0.00,0.00" type="string"/>
      <att name="NODE_TRANSPARENCY" value="255" type="string"/>
    </graphics>
  </node>
  <node id="907" label="ABSCISIC ACID">
    <att name="isExcludedFromPaths" value="0" type="boolean"/>
    <att name="Column 1" value="ABSCISIC ACID" type="string"/>
    <att name="vizmap:ab_PLANTCYC_NETWORK_NEW_1--child--child NODE_LABEL" type="string"/>
    <att name="cytoscape.alias.list" type="list">
      <att name="cytoscape.alias.list" value="ABSCISIC ACID" type="string"/>
    </att>
    <att name="shared name" value="ABSCISIC ACID" type="string"/>
    <att name="selected" value="0" type="boolean"/>
    <att name="vizmap:ab_h_8ec_corr_all_new--child NODE_SHAPE" value="RECT" type="string"/>
    <att name="vizmap:ab_h_8ec_corr_all_new NODE_SIZE" value="78.0" type="string"/>
    <att name="vizmap:ab_h_8ec_corr_all_new--child NODE_LABEL" value="ABSCISIC ACID" type="string"/>
    <att name="name" value="ABSCISIC ACID" type="string"/>
    <att name="vizmap:ab_h_8ec_corr_all_new--child NODE_FONT_SIZE" value="35.0" type="string"/>
    <att name="canonicalName" value="ABSCISIC ACID" type="string"/>
    <att name="vizmap:ab_h_8ec_corr_all_new--child NODE_SIZE" value="78.00004577636719" type="string"/>
    <att name="vizmap:ab_h_8ec_corr_all_new NODE_FILL_COLOR" value="java.awt.Color[r=51,g=255,b=255]" type="string"/>
    <att name="vizmap:ab_h_8ec_corr_all_new NODE_LABEL" value="ABSCISIC ACID" type="string"/>
    <att name="vizmap:ab_h_8ec_corr_all_new NODE_SHAPE" value="RECT" type="string"/>
    <att name="Column 3" type="string"/>
    <att name="Column 2" value="8888" type="integer"/>
    <att name="vizmap:ab_h_8ec_corr_all_new--child NODE_FILL_COLOR" value="java.awt.Color[r=51,g=255,b=255]" type="string"/>
    <att name="vizmap:ab_h_8ec_corr_all_new NODE_FONT_SIZE" value="35.0" type="string"/>
    <att name="isInPath" value="0" type="boolean" cy:hidden="1"/>
    <graphics x="782.6106567382812" type="RECTANGLE" y="285.6705322265625" fill="#33ffff" w="78.0" z="0.0" h="78.00006103515625" outline="#666666" width="1.0">
      <att name="NODE_CUSTOMGRAPHICS_POSITION_9" value="C,C,c,0.00,0.00" type="string"/>
      <att name="NODE_CUSTOMGRAPHICS_POSITION_3" value="C,C,c,0.00,0.00" type="string"/>
      <att name="NODE_LABEL" value="ABSCISIC ACID" type="string"/>
      <att name="NODE_LABEL_COLOR" value="#000000" type="string"/>
      <att name="NODE_CUSTOMGRAPHICS_9" value="org.cytoscape.ding.customgraphics.NullCustomGraphics,0,[ Remove Graphics ]," type="string"/>
      <att name="NODE_CUSTOMGRAPHICS_SIZE_2" value="0.0" type="string"/>
      <att name="NODE_CUSTOMGRAPHICS_SIZE_7" value="0.0" type="string"/>
      <att name="NODE_CUSTOMGRAPHICS_3" value="org.cytoscape.ding.customgraphics.NullCustomGraphics,0,[ Remove Graphics ]," type="string"/>
      <att name="NODE_CUSTOMGRAPHICS_POSITION_7" value="C,C,c,0.00,0.00" type="string"/>
      <att name="NODE_CUSTOMGRAPHICS_SIZE_5" value="0.0" type="string"/>
      <att name="NODE_CUSTOMGRAPHICS_2" value="org.cytoscape.ding.customgraphics.NullCustomGraphics,0,[ Remove Graphics ]," type="string"/>
      <att name="NODE_CUSTOMGRAPHICS_SIZE_1" value="0.0" type="string"/>
      <att name="NODE_LABEL_WIDTH" value="200.0" type="string"/>
      <att name="NODE_CUSTOMGRAPHICS_SIZE_3" value="0.0" type="string"/>
      <att name="NODE_CUSTOMGRAPHICS_SIZE_8" value="0.0" type="string"/>
      <att name="NODE_CUSTOMGRAPHICS_POSITION_4" value="C,C,c,0.00,0.00" type="string"/>
      <att name="NODE_SELECTED_PAINT" value="#ffff00" type="string"/>
      <att name="NODE_CUSTOMGRAPHICS_SIZE_9" value="0.0" type="string"/>
      <att name="NODE_LABEL_TRANSPARENCY" value="255" type="string"/>
      <att name="NODE_CUSTOMGRAPHICS_8" value="org.cytoscape.ding.customgraphics.NullCustomGraphics,0,[ Remove Graphics ]," type="string"/>
      <att name="NODE_CUSTOMGRAPHICS_7" value="org.cytoscape.ding.customgraphics.NullCustomGraphics,0,[ Remove Graphics ]," type="string"/>
      <att name="NODE_CUSTOMGRAPHICS_1" value="org.cytoscape.ding.customgraphics.NullCustomGraphics,0,[ Remove Graphics ]," type="string"/>
      <att name="NODE_TOOLTIP" value="" type="string"/>
      <att name="NODE_BORDER_TRANSPARENCY" value="255" type="string"/>
      <att name="NODE_CUSTOMGRAPHICS_SIZE_6" value="0.0" type="string"/>
      <att name="NODE_VISIBLE" value="true" type="string"/>
      <att name="NODE_CUSTOMGRAPHICS_4" value="org.cytoscape.ding.customgraphics.NullCustomGraphics,0,[ Remove Graphics ]," type="string"/>
      <att name="NODE_CUSTOMGRAPHICS_POSITION_8" value="C,C,c,0.00,0.00" type="string"/>
      <att name="NODE_CUSTOMGRAPHICS_5" value="org.cytoscape.ding.customgraphics.NullCustomGraphics,0,[ Remove Graphics ]," type="string"/>
      <att name="NODE_CUSTOMGRAPHICS_POSITION_6" value="C,C,c,0.00,0.00" type="string"/>
      <att name="NODE_LABEL_FONT_FACE" value="Dialog.plain,plain,35" type="string"/>
      <att name="NODE_LABEL_FONT_SIZE" value="12" type="string"/>
      <att name="NODE_CUSTOMGRAPHICS_SIZE_4" value="0.0" type="string"/>
      <att name="NODE_DEPTH" value="0.0" type="string"/>
      <att name="NODE_BORDER_STROKE" value="SOLID" type="string"/>
      <att name="NODE_LABEL_POSITION" value="C,C,c,0.00,0.00" type="string"/>
      <att name="NODE_CUSTOMGRAPHICS_6" value="org.cytoscape.ding.customgraphics.NullCustomGraphics,0,[ Remove Graphics ]," type="string"/>
      <att name="NODE_CUSTOMGRAPHICS_POSITION_5" value="C,C,c,0.00,0.00" type="string"/>
      <att name="NODE_NESTED_NETWORK_IMAGE_VISIBLE" value="true" type="string"/>
      <att name="NODE_SELECTED" value="false" type="string"/>
      <att name="NODE_CUSTOMGRAPHICS_POSITION_2" value="C,C,c,0.00,0.00" type="string"/>
      <att name="NODE_CUSTOMGRAPHICS_POSITION_1" value="C,C,c,0.00,0.00" type="string"/>
      <att name="NODE_TRANSPARENCY" value="255" type="string"/>
    </graphics>
  </node>
  <node id="906" label="2.4.1.121">
    <att name="isExcludedFromPaths" value="0" type="boolean"/>
    <att name="Column 1" value="2.4.1.121" type="string"/>
    <att name="vizmap:ab_PLANTCYC_NETWORK_NEW_1--child--child NODE_LABEL" value="2.4.1.121" type="string"/>
    <att name="cytoscape.alias.list" type="list">
      <att name="cytoscape.alias.list" value="2.4.1.121" type="string"/>
    </att>
    <att name="shared name" value="2.4.1.121" type="string"/>
    <att name="selected" value="0" type="boolean"/>
    <att name="vizmap:ab_h_8ec_corr_all_new--child NODE_SHAPE" value="RECT" type="string"/>
    <att name="vizmap:ab_h_8ec_corr_all_new NODE_SIZE" value="45.0" type="string"/>
    <att name="vizmap:ab_h_8ec_corr_all_new--child NODE_LABEL" value="2.4.1.121" type="string"/>
    <att name="name" value="2.4.1.121" type="string"/>
    <att name="vizmap:ab_h_8ec_corr_all_new--child NODE_FONT_SIZE" value="25.0" type="string"/>
    <att name="canonicalName" value="2.4.1.121" type="string"/>
    <att name="vizmap:ab_h_8ec_corr_all_new--child NODE_SIZE" value="44.99993896484375" type="string"/>
    <att name="vizmap:ab_h_8ec_corr_all_new NODE_FILL_COLOR" value="java.awt.Color[r=255,g=255,b=51]" type="string"/>
    <att name="vizmap:ab_h_8ec_corr_all_new NODE_LABEL" value="2.4.1.121" type="string"/>
    <att name="vizmap:ab_h_8ec_corr_all_new NODE_SHAPE" value="RECT" type="string"/>
    <att name="Column 3" value="ABSCISIC ACID" type="string"/>
    <att name="Column 2" value="128" type="integer"/>
    <att name="vizmap:ab_h_8ec_corr_all_new--child NODE_FILL_COLOR" value="java.awt.Color[r=255,g=255,b=51]" type="string"/>
    <att name="vizmap:ab_h_8ec_corr_all_new NODE_FONT_SIZE" value="25.0" type="string"/>
    <att name="isInPath" value="0" type="boolean" cy:hidden="1"/>
    <graphics x="536.5547180175781" type="RECTANGLE" y="521.9982147216797" fill="#ffff33" w="45.00006103515625" z="0.0" h="44.999786376953125" outline="#666666" width="1.0">
      <att name="NODE_CUSTOMGRAPHICS_POSITION_9" value="C,C,c,0.00,0.00" type="string"/>
      <att name="NODE_CUSTOMGRAPHICS_POSITION_3" value="C,C,c,0.00,0.00" type="string"/>
      <att name="NODE_LABEL" value="2.4.1.121" type="string"/>
      <att name="NODE_LABEL_COLOR" value="#000000" type="string"/>
      <att name="NODE_CUSTOMGRAPHICS_9" value="org.cytoscape.ding.customgraphics.NullCustomGraphics,0,[ Remove Graphics ]," type="string"/>
      <att name="NODE_CUSTOMGRAPHICS_SIZE_2" value="0.0" type="string"/>
      <att name="NODE_CUSTOMGRAPHICS_SIZE_7" value="0.0" type="string"/>
      <att name="NODE_CUSTOMGRAPHICS_3" value="org.cytoscape.ding.customgraphics.NullCustomGraphics,0,[ Remove Graphics ]," type="string"/>
      <att name="NODE_CUSTOMGRAPHICS_POSITION_7" value="C,C,c,0.00,0.00" type="string"/>
      <att name="NODE_CUSTOMGRAPHICS_SIZE_5" value="0.0" type="string"/>
      <att name="NODE_CUSTOMGRAPHICS_2" value="org.cytoscape.ding.customgraphics.NullCustomGraphics,0,[ Remove Graphics ]," type="string"/>
      <att name="NODE_CUSTOMGRAPHICS_SIZE_1" value="0.0" type="string"/>
      <att name="NODE_LABEL_WIDTH" value="200.0" type="string"/>
      <att name="NODE_CUSTOMGRAPHICS_SIZE_3" value="0.0" type="string"/>
      <att name="NODE_CUSTOMGRAPHICS_SIZE_8" value="0.0" type="string"/>
      <att name="NODE_CUSTOMGRAPHICS_POSITION_4" value="C,C,c,0.00,0.00" type="string"/>
      <att name="NODE_SELECTED_PAINT" value="#ffff00" type="string"/>
      <att name="NODE_CUSTOMGRAPHICS_SIZE_9" value="0.0" type="string"/>
      <att name="NODE_LABEL_TRANSPARENCY" value="255" type="string"/>
      <att name="NODE_CUSTOMGRAPHICS_8" value="org.cytoscape.ding.customgraphics.NullCustomGraphics,0,[ Remove Graphics ]," type="string"/>
      <att name="NODE_CUSTOMGRAPHICS_7" value="org.cytoscape.ding.customgraphics.NullCustomGraphics,0,[ Remove Graphics ]," type="string"/>
      <att name="NODE_CUSTOMGRAPHICS_1" value="org.cytoscape.ding.customgraphics.NullCustomGraphics,0,[ Remove Graphics ]," type="string"/>
      <att name="NODE_TOOLTIP" value="" type="string"/>
      <att name="NODE_BORDER_TRANSPARENCY" value="255" type="string"/>
      <att name="NODE_CUSTOMGRAPHICS_SIZE_6" value="0.0" type="string"/>
      <att name="NODE_VISIBLE" value="true" type="string"/>
      <att name="NODE_CUSTOMGRAPHICS_4" value="org.cytoscape.ding.customgraphics.NullCustomGraphics,0,[ Remove Graphics ]," type="string"/>
      <att name="NODE_CUSTOMGRAPHICS_POSITION_8" value="C,C,c,0.00,0.00" type="string"/>
      <att name="NODE_CUSTOMGRAPHICS_5" value="org.cytoscape.ding.customgraphics.NullCustomGraphics,0,[ Remove Graphics ]," type="string"/>
      <att name="NODE_CUSTOMGRAPHICS_POSITION_6" value="C,C,c,0.00,0.00" type="string"/>
      <att name="NODE_LABEL_FONT_FACE" value="Dialog.plain,plain,25" type="string"/>
      <att name="NODE_LABEL_FONT_SIZE" value="12" type="string"/>
      <att name="NODE_CUSTOMGRAPHICS_SIZE_4" value="0.0" type="string"/>
      <att name="NODE_DEPTH" value="0.0" type="string"/>
      <att name="NODE_BORDER_STROKE" value="SOLID" type="string"/>
      <att name="NODE_LABEL_POSITION" value="C,C,c,0.00,0.00" type="string"/>
      <att name="NODE_CUSTOMGRAPHICS_6" value="org.cytoscape.ding.customgraphics.NullCustomGraphics,0,[ Remove Graphics ]," type="string"/>
      <att name="NODE_CUSTOMGRAPHICS_POSITION_5" value="C,C,c,0.00,0.00" type="string"/>
      <att name="NODE_NESTED_NETWORK_IMAGE_VISIBLE" value="true" type="string"/>
      <att name="NODE_SELECTED" value="false" type="string"/>
      <att name="NODE_CUSTOMGRAPHICS_POSITION_2" value="C,C,c,0.00,0.00" type="string"/>
      <att name="NODE_CUSTOMGRAPHICS_POSITION_1" value="C,C,c,0.00,0.00" type="string"/>
      <att name="NODE_TRANSPARENCY" value="255" type="string"/>
    </graphics>
  </node>
  <node id="905" label="1.2.4.1">
    <att name="isExcludedFromPaths" value="0" type="boolean"/>
    <att name="Column 1" value="1.2.4.1" type="string"/>
    <att name="vizmap:ab_PLANTCYC_NETWORK_NEW_1--child--child NODE_LABEL" value="1.2.4.1" type="string"/>
    <att name="cytoscape.alias.list" type="list">
      <att name="cytoscape.alias.list" value="1.2.4.1" type="string"/>
    </att>
    <att name="shared name" value="1.2.4.1" type="string"/>
    <att name="selected" value="0" type="boolean"/>
    <att name="vizmap:ab_h_8ec_corr_all_new--child NODE_SHAPE" value="RECT" type="string"/>
    <att name="vizmap:ab_h_8ec_corr_all_new NODE_SIZE" value="45.000091552734375" type="string"/>
    <att name="vizmap:ab_h_8ec_corr_all_new--child NODE_LABEL" value="1.2.4.1" type="string"/>
    <att name="name" value="1.2.4.1" type="string"/>
    <att name="vizmap:ab_h_8ec_corr_all_new--child NODE_FONT_SIZE" value="25.0" type="string"/>
    <att name="canonicalName" value="1.2.4.1" type="string"/>
    <att name="vizmap:ab_h_8ec_corr_all_new--child NODE_SIZE" value="45.00018310546875" type="string"/>
    <att name="vizmap:ab_h_8ec_corr_all_new NODE_FILL_COLOR" value="java.awt.Color[r=255,g=255,b=51]" type="string"/>
    <att name="vizmap:ab_h_8ec_corr_all_new NODE_LABEL" value="1.2.4.1" type="string"/>
    <att name="vizmap:ab_h_8ec_corr_all_new NODE_SHAPE" value="RECT" type="string"/>
    <att name="Column 3" value="AUXIN" type="string"/>
    <att name="Column 2" value="25" type="integer"/>
    <att name="vizmap:ab_h_8ec_corr_all_new--child NODE_FILL_COLOR" value="java.awt.Color[r=255,g=255,b=51]" type="string"/>
    <att name="vizmap:ab_h_8ec_corr_all_new NODE_FONT_SIZE" value="25.0" type="string"/>
    <att name="isInPath" value="0" type="boolean" cy:hidden="1"/>
    <graphics x="113.11346435546875" type="RECTANGLE" y="364.9580993652344" fill="#ffff33" w="45.00018310546875" z="0.0" h="45.00018310546875" outline="#666666" width="1.0">
      <att name="NODE_CUSTOMGRAPHICS_POSITION_9" value="C,C,c,0.00,0.00" type="string"/>
      <att name="NODE_CUSTOMGRAPHICS_POSITION_3" value="C,C,c,0.00,0.00" type="string"/>
      <att name="NODE_LABEL" value="1.2.4.1" type="string"/>
      <att name="NODE_LABEL_COLOR" value="#000000" type="string"/>
      <att name="NODE_CUSTOMGRAPHICS_9" value="org.cytoscape.ding.customgraphics.NullCustomGraphics,0,[ Remove Graphics ]," type="string"/>
      <att name="NODE_CUSTOMGRAPHICS_SIZE_2" value="0.0" type="string"/>
      <att name="NODE_CUSTOMGRAPHICS_SIZE_7" value="0.0" type="string"/>
      <att name="NODE_CUSTOMGRAPHICS_3" value="org.cytoscape.ding.customgraphics.NullCustomGraphics,0,[ Remove Graphics ]," type="string"/>
      <att name="NODE_CUSTOMGRAPHICS_POSITION_7" value="C,C,c,0.00,0.00" type="string"/>
      <att name="NODE_CUSTOMGRAPHICS_SIZE_5" value="0.0" type="string"/>
      <att name="NODE_CUSTOMGRAPHICS_2" value="org.cytoscape.ding.customgraphics.NullCustomGraphics,0,[ Remove Graphics ]," type="string"/>
      <att name="NODE_CUSTOMGRAPHICS_SIZE_1" value="0.0" type="string"/>
      <att name="NODE_LABEL_WIDTH" value="200.0" type="string"/>
      <att name="NODE_CUSTOMGRAPHICS_SIZE_3" value="0.0" type="string"/>
      <att name="NODE_CUSTOMGRAPHICS_SIZE_8" value="0.0" type="string"/>
      <att name="NODE_CUSTOMGRAPHICS_POSITION_4" value="C,C,c,0.00,0.00" type="string"/>
      <att name="NODE_SELECTED_PAINT" value="#ffff00" type="string"/>
      <att name="NODE_CUSTOMGRAPHICS_SIZE_9" value="0.0" type="string"/>
      <att name="NODE_LABEL_TRANSPARENCY" value="255" type="string"/>
      <att name="NODE_CUSTOMGRAPHICS_8" value="org.cytoscape.ding.customgraphics.NullCustomGraphics,0,[ Remove Graphics ]," type="string"/>
      <att name="NODE_CUSTOMGRAPHICS_7" value="org.cytoscape.ding.customgraphics.NullCustomGraphics,0,[ Remove Graphics ]," type="string"/>
      <att name="NODE_CUSTOMGRAPHICS_1" value="org.cytoscape.ding.customgraphics.NullCustomGraphics,0,[ Remove Graphics ]," type="string"/>
      <att name="NODE_TOOLTIP" value="" type="string"/>
      <att name="NODE_BORDER_TRANSPARENCY" value="255" type="string"/>
      <att name="NODE_CUSTOMGRAPHICS_SIZE_6" value="0.0" type="string"/>
      <att name="NODE_VISIBLE" value="true" type="string"/>
      <att name="NODE_CUSTOMGRAPHICS_4" value="org.cytoscape.ding.customgraphics.NullCustomGraphics,0,[ Remove Graphics ]," type="string"/>
      <att name="NODE_CUSTOMGRAPHICS_POSITION_8" value="C,C,c,0.00,0.00" type="string"/>
      <att name="NODE_CUSTOMGRAPHICS_5" value="org.cytoscape.ding.customgraphics.NullCustomGraphics,0,[ Remove Graphics ]," type="string"/>
      <att name="NODE_CUSTOMGRAPHICS_POSITION_6" value="C,C,c,0.00,0.00" type="string"/>
      <att name="NODE_LABEL_FONT_FACE" value="Dialog.plain,plain,25" type="string"/>
      <att name="NODE_LABEL_FONT_SIZE" value="12" type="string"/>
      <att name="NODE_CUSTOMGRAPHICS_SIZE_4" value="0.0" type="string"/>
      <att name="NODE_DEPTH" value="0.0" type="string"/>
      <att name="NODE_BORDER_STROKE" value="SOLID" type="string"/>
      <att name="NODE_LABEL_POSITION" value="C,C,c,0.00,0.00" type="string"/>
      <att name="NODE_CUSTOMGRAPHICS_6" value="org.cytoscape.ding.customgraphics.NullCustomGraphics,0,[ Remove Graphics ]," type="string"/>
      <att name="NODE_CUSTOMGRAPHICS_POSITION_5" value="C,C,c,0.00,0.00" type="string"/>
      <att name="NODE_NESTED_NETWORK_IMAGE_VISIBLE" value="true" type="string"/>
      <att name="NODE_SELECTED" value="false" type="string"/>
      <att name="NODE_CUSTOMGRAPHICS_POSITION_2" value="C,C,c,0.00,0.00" type="string"/>
      <att name="NODE_CUSTOMGRAPHICS_POSITION_1" value="C,C,c,0.00,0.00" type="string"/>
      <att name="NODE_TRANSPARENCY" value="255" type="string"/>
    </graphics>
  </node>
  <node id="904" label="CYTOKININ">
    <att name="isExcludedFromPaths" value="0" type="boolean"/>
    <att name="Column 1" value="CYTOKININ" type="string"/>
    <att name="vizmap:ab_PLANTCYC_NETWORK_NEW_1--child--child NODE_LABEL" type="string"/>
    <att name="cytoscape.alias.list" type="list">
      <att name="cytoscape.alias.list" value="CYTOKININ" type="string"/>
    </att>
    <att name="shared name" value="CYTOKININ" type="string"/>
    <att name="selected" value="0" type="boolean"/>
    <att name="vizmap:ab_h_8ec_corr_all_new--child NODE_SHAPE" value="RECT" type="string"/>
    <att name="vizmap:ab_h_8ec_corr_all_new NODE_SIZE" value="78.0" type="string"/>
    <att name="vizmap:ab_h_8ec_corr_all_new--child NODE_LABEL" value="CYTOKININ" type="string"/>
    <att name="name" value="CYTOKININ" type="string"/>
    <att name="vizmap:ab_h_8ec_corr_all_new--child NODE_FONT_SIZE" value="35.0" type="string"/>
    <att name="canonicalName" value="CYTOKININ" type="string"/>
    <att name="vizmap:ab_h_8ec_corr_all_new--child NODE_SIZE" value="78.0" type="string"/>
    <att name="vizmap:ab_h_8ec_corr_all_new NODE_FILL_COLOR" value="java.awt.Color[r=51,g=255,b=255]" type="string"/>
    <att name="vizmap:ab_h_8ec_corr_all_new NODE_LABEL" value="CYTOKININ" type="string"/>
    <att name="vizmap:ab_h_8ec_corr_all_new NODE_SHAPE" value="RECT" type="string"/>
    <att name="Column 3" type="string"/>
    <att name="Column 2" value="8888" type="integer"/>
    <att name="vizmap:ab_h_8ec_corr_all_new--child NODE_FILL_COLOR" value="java.awt.Color[r=51,g=255,b=255]" type="string"/>
    <att name="vizmap:ab_h_8ec_corr_all_new NODE_FONT_SIZE" value="35.0" type="string"/>
    <att name="isInPath" value="0" type="boolean" cy:hidden="1"/>
    <graphics x="270.15716552734375" type="RECTANGLE" y="-221.43783569335938" fill="#33ffff" w="78.0" z="0.0" h="78.0" outline="#666666" width="1.0">
      <att name="NODE_CUSTOMGRAPHICS_POSITION_9" value="C,C,c,0.00,0.00" type="string"/>
      <att name="NODE_CUSTOMGRAPHICS_POSITION_3" value="C,C,c,0.00,0.00" type="string"/>
      <att name="NODE_LABEL" value="CYTOKININ" type="string"/>
      <att name="NODE_LABEL_COLOR" value="#000000" type="string"/>
      <att name="NODE_CUSTOMGRAPHICS_9" value="org.cytoscape.ding.customgraphics.NullCustomGraphics,0,[ Remove Graphics ]," type="string"/>
      <att name="NODE_CUSTOMGRAPHICS_SIZE_2" value="0.0" type="string"/>
      <att name="NODE_CUSTOMGRAPHICS_SIZE_7" value="0.0" type="string"/>
      <att name="NODE_CUSTOMGRAPHICS_3" value="org.cytoscape.ding.customgraphics.NullCustomGraphics,0,[ Remove Graphics ]," type="string"/>
      <att name="NODE_CUSTOMGRAPHICS_POSITION_7" value="C,C,c,0.00,0.00" type="string"/>
      <att name="NODE_CUSTOMGRAPHICS_SIZE_5" value="0.0" type="string"/>
      <att name="NODE_CUSTOMGRAPHICS_2" value="org.cytoscape.ding.customgraphics.NullCustomGraphics,0,[ Remove Graphics ]," type="string"/>
      <att name="NODE_CUSTOMGRAPHICS_SIZE_1" value="0.0" type="string"/>
      <att name="NODE_LABEL_WIDTH" value="200.0" type="string"/>
      <att name="NODE_CUSTOMGRAPHICS_SIZE_3" value="0.0" type="string"/>
      <att name="NODE_CUSTOMGRAPHICS_SIZE_8" value="0.0" type="string"/>
      <att name="NODE_CUSTOMGRAPHICS_POSITION_4" value="C,C,c,0.00,0.00" type="string"/>
      <att name="NODE_SELECTED_PAINT" value="#ffff00" type="string"/>
      <att name="NODE_CUSTOMGRAPHICS_SIZE_9" value="0.0" type="string"/>
      <att name="NODE_LABEL_TRANSPARENCY" value="255" type="string"/>
      <att name="NODE_CUSTOMGRAPHICS_8" value="org.cytoscape.ding.customgraphics.NullCustomGraphics,0,[ Remove Graphics ]," type="string"/>
      <att name="NODE_CUSTOMGRAPHICS_7" value="org.cytoscape.ding.customgraphics.NullCustomGraphics,0,[ Remove Graphics ]," type="string"/>
      <att name="NODE_CUSTOMGRAPHICS_1" value="org.cytoscape.ding.customgraphics.NullCustomGraphics,0,[ Remove Graphics ]," type="string"/>
      <att name="NODE_TOOLTIP" value="" type="string"/>
      <att name="NODE_BORDER_TRANSPARENCY" value="255" type="string"/>
      <att name="NODE_CUSTOMGRAPHICS_SIZE_6" value="0.0" type="string"/>
      <att name="NODE_VISIBLE" value="true" type="string"/>
      <att name="NODE_CUSTOMGRAPHICS_4" value="org.cytoscape.ding.customgraphics.NullCustomGraphics,0,[ Remove Graphics ]," type="string"/>
      <att name="NODE_CUSTOMGRAPHICS_POSITION_8" value="C,C,c,0.00,0.00" type="string"/>
      <att name="NODE_CUSTOMGRAPHICS_5" value="org.cytoscape.ding.customgraphics.NullCustomGraphics,0,[ Remove Graphics ]," type="string"/>
      <att name="NODE_CUSTOMGRAPHICS_POSITION_6" value="C,C,c,0.00,0.00" type="string"/>
      <att name="NODE_LABEL_FONT_FACE" value="Dialog.plain,plain,35" type="string"/>
      <att name="NODE_LABEL_FONT_SIZE" value="12" type="string"/>
      <att name="NODE_CUSTOMGRAPHICS_SIZE_4" value="0.0" type="string"/>
      <att name="NODE_DEPTH" value="0.0" type="string"/>
      <att name="NODE_BORDER_STROKE" value="SOLID" type="string"/>
      <att name="NODE_LABEL_POSITION" value="C,C,c,0.00,0.00" type="string"/>
      <att name="NODE_CUSTOMGRAPHICS_6" value="org.cytoscape.ding.customgraphics.NullCustomGraphics,0,[ Remove Graphics ]," type="string"/>
      <att name="NODE_CUSTOMGRAPHICS_POSITION_5" value="C,C,c,0.00,0.00" type="string"/>
      <att name="NODE_NESTED_NETWORK_IMAGE_VISIBLE" value="true" type="string"/>
      <att name="NODE_SELECTED" value="false" type="string"/>
      <att name="NODE_CUSTOMGRAPHICS_POSITION_2" value="C,C,c,0.00,0.00" type="string"/>
      <att name="NODE_CUSTOMGRAPHICS_POSITION_1" value="C,C,c,0.00,0.00" type="string"/>
      <att name="NODE_TRANSPARENCY" value="255" type="string"/>
    </graphics>
  </node>
  <node id="903" label="4.1.1.50">
    <att name="isExcludedFromPaths" value="0" type="boolean"/>
    <att name="Column 1" value="4.1.1.50" type="string"/>
    <att name="vizmap:ab_PLANTCYC_NETWORK_NEW_1--child--child NODE_LABEL" value="4.1.1.50" type="string"/>
    <att name="cytoscape.alias.list" type="list">
      <att name="cytoscape.alias.list" value="4.1.1.50" type="string"/>
    </att>
    <att name="shared name" value="4.1.1.50" type="string"/>
    <att name="selected" value="0" type="boolean"/>
    <att name="vizmap:ab_h_8ec_corr_all_new--child NODE_SHAPE" value="OCTAGON" type="string"/>
    <att name="vizmap:ab_h_8ec_corr_all_new NODE_SIZE" value="65.0" type="string"/>
    <att name="vizmap:ab_h_8ec_corr_all_new--child NODE_LABEL" value="4.1.1.50" type="string"/>
    <att name="name" value="4.1.1.50" type="string"/>
    <att name="vizmap:ab_h_8ec_corr_all_new--child NODE_FONT_SIZE" value="65.0" type="string"/>
    <att name="canonicalName" value="4.1.1.50" type="string"/>
    <att name="vizmap:ab_h_8ec_corr_all_new--child NODE_SIZE" value="65.00000381469727" type="string"/>
    <att name="vizmap:ab_h_8ec_corr_all_new NODE_FILL_COLOR" value="java.awt.Color[r=255,g=0,b=102]" type="string"/>
    <att name="vizmap:ab_h_8ec_corr_all_new NODE_LABEL" value="4.1.1.50" type="string"/>
    <att name="vizmap:ab_h_8ec_corr_all_new NODE_SHAPE" value="OCTAGON" type="string"/>
    <att name="Column 3" value="AUXIN" type="string"/>
    <att name="Column 2" value="24" type="integer"/>
    <att name="vizmap:ab_h_8ec_corr_all_new--child NODE_FILL_COLOR" value="java.awt.Color[r=255,g=0,b=102]" type="string"/>
    <att name="vizmap:ab_h_8ec_corr_all_new NODE_FONT_SIZE" value="65.0" type="string"/>
    <att name="isInPath" value="0" type="boolean" cy:hidden="1"/>
    <graphics x="268.21138763427734" type="OCTAGON" y="5.859432220458984" fill="#ff0066" w="65.00001525878906" z="0.0" h="65.00000762939453" outline="#666666" width="1.0">
      <att name="NODE_CUSTOMGRAPHICS_POSITION_9" value="C,C,c,0.00,0.00" type="string"/>
      <att name="NODE_CUSTOMGRAPHICS_POSITION_3" value="C,C,c,0.00,0.00" type="string"/>
      <att name="NODE_LABEL" value="4.1.1.50" type="string"/>
      <att name="NODE_LABEL_COLOR" value="#000000" type="string"/>
      <att name="NODE_CUSTOMGRAPHICS_9" value="org.cytoscape.ding.customgraphics.NullCustomGraphics,0,[ Remove Graphics ]," type="string"/>
      <att name="NODE_CUSTOMGRAPHICS_SIZE_2" value="0.0" type="string"/>
      <att name="NODE_CUSTOMGRAPHICS_SIZE_7" value="0.0" type="string"/>
      <att name="NODE_CUSTOMGRAPHICS_3" value="org.cytoscape.ding.customgraphics.NullCustomGraphics,0,[ Remove Graphics ]," type="string"/>
      <att name="NODE_CUSTOMGRAPHICS_POSITION_7" value="C,C,c,0.00,0.00" type="string"/>
      <att name="NODE_CUSTOMGRAPHICS_SIZE_5" value="0.0" type="string"/>
      <att name="NODE_CUSTOMGRAPHICS_2" value="org.cytoscape.ding.customgraphics.NullCustomGraphics,0,[ Remove Graphics ]," type="string"/>
      <att name="NODE_CUSTOMGRAPHICS_SIZE_1" value="0.0" type="string"/>
      <att name="NODE_LABEL_WIDTH" value="200.0" type="string"/>
      <att name="NODE_CUSTOMGRAPHICS_SIZE_3" value="0.0" type="string"/>
      <att name="NODE_CUSTOMGRAPHICS_SIZE_8" value="0.0" type="string"/>
      <att name="NODE_CUSTOMGRAPHICS_POSITION_4" value="C,C,c,0.00,0.00" type="string"/>
      <att name="NODE_SELECTED_PAINT" value="#ffff00" type="string"/>
      <att name="NODE_CUSTOMGRAPHICS_SIZE_9" value="0.0" type="string"/>
      <att name="NODE_LABEL_TRANSPARENCY" value="255" type="string"/>
      <att name="NODE_CUSTOMGRAPHICS_8" value="org.cytoscape.ding.customgraphics.NullCustomGraphics,0,[ Remove Graphics ]," type="string"/>
      <att name="NODE_CUSTOMGRAPHICS_7" value="org.cytoscape.ding.customgraphics.NullCustomGraphics,0,[ Remove Graphics ]," type="string"/>
      <att name="NODE_CUSTOMGRAPHICS_1" value="org.cytoscape.ding.customgraphics.NullCustomGraphics,0,[ Remove Graphics ]," type="string"/>
      <att name="NODE_TOOLTIP" value="" type="string"/>
      <att name="NODE_BORDER_TRANSPARENCY" value="255" type="string"/>
      <att name="NODE_CUSTOMGRAPHICS_SIZE_6" value="0.0" type="string"/>
      <att name="NODE_VISIBLE" value="true" type="string"/>
      <att name="NODE_CUSTOMGRAPHICS_4" value="org.cytoscape.ding.customgraphics.NullCustomGraphics,0,[ Remove Graphics ]," type="string"/>
      <att name="NODE_CUSTOMGRAPHICS_POSITION_8" value="C,C,c,0.00,0.00" type="string"/>
      <att name="NODE_CUSTOMGRAPHICS_5" value="org.cytoscape.ding.customgraphics.NullCustomGraphics,0,[ Remove Graphics ]," type="string"/>
      <att name="NODE_CUSTOMGRAPHICS_POSITION_6" value="C,C,c,0.00,0.00" type="string"/>
      <att name="NODE_LABEL_FONT_FACE" value="Dialog.plain,plain,65" type="string"/>
      <att name="NODE_LABEL_FONT_SIZE" value="12" type="string"/>
      <att name="NODE_CUSTOMGRAPHICS_SIZE_4" value="0.0" type="string"/>
      <att name="NODE_DEPTH" value="0.0" type="string"/>
      <att name="NODE_BORDER_STROKE" value="SOLID" type="string"/>
      <att name="NODE_LABEL_POSITION" value="C,C,c,0.00,0.00" type="string"/>
      <att name="NODE_CUSTOMGRAPHICS_6" value="org.cytoscape.ding.customgraphics.NullCustomGraphics,0,[ Remove Graphics ]," type="string"/>
      <att name="NODE_CUSTOMGRAPHICS_POSITION_5" value="C,C,c,0.00,0.00" type="string"/>
      <att name="NODE_NESTED_NETWORK_IMAGE_VISIBLE" value="true" type="string"/>
      <att name="NODE_SELECTED" value="false" type="string"/>
      <att name="NODE_CUSTOMGRAPHICS_POSITION_2" value="C,C,c,0.00,0.00" type="string"/>
      <att name="NODE_CUSTOMGRAPHICS_POSITION_1" value="C,C,c,0.00,0.00" type="string"/>
      <att name="NODE_TRANSPARENCY" value="255" type="string"/>
    </graphics>
  </node>
  <node id="902" label="2.6.1.57">
    <att name="isExcludedFromPaths" value="0" type="boolean"/>
    <att name="Column 1" value="2.6.1.57" type="string"/>
    <att name="vizmap:ab_PLANTCYC_NETWORK_NEW_1--child--child NODE_LABEL" value="2.6.1.57" type="string"/>
    <att name="cytoscape.alias.list" type="list">
      <att name="cytoscape.alias.list" value="2.6.1.57" type="string"/>
    </att>
    <att name="shared name" value="2.6.1.57" type="string"/>
    <att name="selected" value="0" type="boolean"/>
    <att name="vizmap:ab_h_8ec_corr_all_new--child NODE_SHAPE" value="OCTAGON" type="string"/>
    <att name="vizmap:ab_h_8ec_corr_all_new NODE_SIZE" value="65.00001525878906" type="string"/>
    <att name="vizmap:ab_h_8ec_corr_all_new--child NODE_LABEL" value="2.6.1.57" type="string"/>
    <att name="name" value="2.6.1.57" type="string"/>
    <att name="vizmap:ab_h_8ec_corr_all_new--child NODE_FONT_SIZE" value="65.0" type="string"/>
    <att name="canonicalName" value="2.6.1.57" type="string"/>
    <att name="vizmap:ab_h_8ec_corr_all_new--child NODE_SIZE" value="64.99993896484375" type="string"/>
    <att name="vizmap:ab_h_8ec_corr_all_new NODE_FILL_COLOR" value="java.awt.Color[r=255,g=0,b=102]" type="string"/>
    <att name="vizmap:ab_h_8ec_corr_all_new NODE_LABEL" value="2.6.1.57" type="string"/>
    <att name="vizmap:ab_h_8ec_corr_all_new NODE_SHAPE" value="OCTAGON" type="string"/>
    <att name="Column 3" value="AUXIN" type="string"/>
    <att name="Column 2" value="25" type="integer"/>
    <att name="vizmap:ab_h_8ec_corr_all_new--child NODE_FILL_COLOR" value="java.awt.Color[r=255,g=0,b=102]" type="string"/>
    <att name="vizmap:ab_h_8ec_corr_all_new NODE_FONT_SIZE" value="65.0" type="string"/>
    <att name="isInPath" value="0" type="boolean" cy:hidden="1"/>
    <graphics x="-153.71533203125" type="OCTAGON" y="385.179443359375" fill="#ff0066" w="64.99993896484375" z="0.0" h="64.99993896484375" outline="#666666" width="1.0">
      <att name="NODE_CUSTOMGRAPHICS_POSITION_9" value="C,C,c,0.00,0.00" type="string"/>
      <att name="NODE_CUSTOMGRAPHICS_POSITION_3" value="C,C,c,0.00,0.00" type="string"/>
      <att name="NODE_LABEL" value="2.6.1.57" type="string"/>
      <att name="NODE_LABEL_COLOR" value="#000000" type="string"/>
      <att name="NODE_CUSTOMGRAPHICS_9" value="org.cytoscape.ding.customgraphics.NullCustomGraphics,0,[ Remove Graphics ]," type="string"/>
      <att name="NODE_CUSTOMGRAPHICS_SIZE_2" value="0.0" type="string"/>
      <att name="NODE_CUSTOMGRAPHICS_SIZE_7" value="0.0" type="string"/>
      <att name="NODE_CUSTOMGRAPHICS_3" value="org.cytoscape.ding.customgraphics.NullCustomGraphics,0,[ Remove Graphics ]," type="string"/>
      <att name="NODE_CUSTOMGRAPHICS_POSITION_7" value="C,C,c,0.00,0.00" type="string"/>
      <att name="NODE_CUSTOMGRAPHICS_SIZE_5" value="0.0" type="string"/>
      <att name="NODE_CUSTOMGRAPHICS_2" value="org.cytoscape.ding.customgraphics.NullCustomGraphics,0,[ Remove Graphics ]," type="string"/>
      <att name="NODE_CUSTOMGRAPHICS_SIZE_1" value="0.0" type="string"/>
      <att name="NODE_LABEL_WIDTH" value="200.0" type="string"/>
      <att name="NODE_CUSTOMGRAPHICS_SIZE_3" value="0.0" type="string"/>
      <att name="NODE_CUSTOMGRAPHICS_SIZE_8" value="0.0" type="string"/>
      <att name="NODE_CUSTOMGRAPHICS_POSITION_4" value="C,C,c,0.00,0.00" type="string"/>
      <att name="NODE_SELECTED_PAINT" value="#ffff00" type="string"/>
      <att name="NODE_CUSTOMGRAPHICS_SIZE_9" value="0.0" type="string"/>
      <att name="NODE_LABEL_TRANSPARENCY" value="255" type="string"/>
      <att name="NODE_CUSTOMGRAPHICS_8" value="org.cytoscape.ding.customgraphics.NullCustomGraphics,0,[ Remove Graphics ]," type="string"/>
      <att name="NODE_CUSTOMGRAPHICS_7" value="org.cytoscape.ding.customgraphics.NullCustomGraphics,0,[ Remove Graphics ]," type="string"/>
      <att name="NODE_CUSTOMGRAPHICS_1" value="org.cytoscape.ding.customgraphics.NullCustomGraphics,0,[ Remove Graphics ]," type="string"/>
      <att name="NODE_TOOLTIP" value="" type="string"/>
      <att name="NODE_BORDER_TRANSPARENCY" value="255" type="string"/>
      <att name="NODE_CUSTOMGRAPHICS_SIZE_6" value="0.0" type="string"/>
      <att name="NODE_VISIBLE" value="true" type="string"/>
      <att name="NODE_CUSTOMGRAPHICS_4" value="org.cytoscape.ding.customgraphics.NullCustomGraphics,0,[ Remove Graphics ]," type="string"/>
      <att name="NODE_CUSTOMGRAPHICS_POSITION_8" value="C,C,c,0.00,0.00" type="string"/>
      <att name="NODE_CUSTOMGRAPHICS_5" value="org.cytoscape.ding.customgraphics.NullCustomGraphics,0,[ Remove Graphics ]," type="string"/>
      <att name="NODE_CUSTOMGRAPHICS_POSITION_6" value="C,C,c,0.00,0.00" type="string"/>
      <att name="NODE_LABEL_FONT_FACE" value="Dialog.plain,plain,65" type="string"/>
      <att name="NODE_LABEL_FONT_SIZE" value="12" type="string"/>
      <att name="NODE_CUSTOMGRAPHICS_SIZE_4" value="0.0" type="string"/>
      <att name="NODE_DEPTH" value="0.0" type="string"/>
      <att name="NODE_BORDER_STROKE" value="SOLID" type="string"/>
      <att name="NODE_LABEL_POSITION" value="C,C,c,0.00,0.00" type="string"/>
      <att name="NODE_CUSTOMGRAPHICS_6" value="org.cytoscape.ding.customgraphics.NullCustomGraphics,0,[ Remove Graphics ]," type="string"/>
      <att name="NODE_CUSTOMGRAPHICS_POSITION_5" value="C,C,c,0.00,0.00" type="string"/>
      <att name="NODE_NESTED_NETWORK_IMAGE_VISIBLE" value="true" type="string"/>
      <att name="NODE_SELECTED" value="false" type="string"/>
      <att name="NODE_CUSTOMGRAPHICS_POSITION_2" value="C,C,c,0.00,0.00" type="string"/>
      <att name="NODE_CUSTOMGRAPHICS_POSITION_1" value="C,C,c,0.00,0.00" type="string"/>
      <att name="NODE_TRANSPARENCY" value="255" type="string"/>
    </graphics>
  </node>
  <node id="901" label="2.4.1.-">
    <att name="isExcludedFromPaths" value="0" type="boolean"/>
    <att name="Column 1" value="2.4.1.-" type="string"/>
    <att name="vizmap:ab_PLANTCYC_NETWORK_NEW_1--child--child NODE_LABEL" value="2.4.1.-" type="string"/>
    <att name="cytoscape.alias.list" type="list">
      <att name="cytoscape.alias.list" value="2.4.1.-" type="string"/>
    </att>
    <att name="shared name" value="2.4.1.-" type="string"/>
    <att name="selected" value="0" type="boolean"/>
    <att name="vizmap:ab_h_8ec_corr_all_new--child NODE_SHAPE" value="RECT" type="string"/>
    <att name="vizmap:ab_h_8ec_corr_all_new NODE_SIZE" value="45.0" type="string"/>
    <att name="vizmap:ab_h_8ec_corr_all_new--child NODE_LABEL" value="2.4.1.-" type="string"/>
    <att name="name" value="2.4.1.-" type="string"/>
    <att name="vizmap:ab_h_8ec_corr_all_new--child NODE_FONT_SIZE" value="25.0" type="string"/>
    <att name="canonicalName" value="2.4.1.-" type="string"/>
    <att name="vizmap:ab_h_8ec_corr_all_new--child NODE_SIZE" value="45.00002574920654" type="string"/>
    <att name="vizmap:ab_h_8ec_corr_all_new NODE_FILL_COLOR" value="java.awt.Color[r=255,g=255,b=51]" type="string"/>
    <att name="vizmap:ab_h_8ec_corr_all_new NODE_LABEL" value="2.4.1.-" type="string"/>
    <att name="vizmap:ab_h_8ec_corr_all_new NODE_SHAPE" value="RECT" type="string"/>
    <att name="Column 3" value="ABSCISIC ACID" type="string"/>
    <att name="Column 2" value="12348" type="integer"/>
    <att name="vizmap:ab_h_8ec_corr_all_new--child NODE_FILL_COLOR" value="java.awt.Color[r=255,g=255,b=51]" type="string"/>
    <att name="vizmap:ab_h_8ec_corr_all_new NODE_FONT_SIZE" value="25.0" type="string"/>
    <att name="isInPath" value="0" type="boolean" cy:hidden="1"/>
    <graphics x="519.1007843017578" type="RECTANGLE" y="26.380749225616455" fill="#ffff33" w="44.999969482421875" z="0.0" h="45.00002193450928" outline="#666666" width="1.0">
      <att name="NODE_CUSTOMGRAPHICS_POSITION_9" value="C,C,c,0.00,0.00" type="string"/>
      <att name="NODE_CUSTOMGRAPHICS_POSITION_3" value="C,C,c,0.00,0.00" type="string"/>
      <att name="NODE_LABEL" value="2.4.1.-" type="string"/>
      <att name="NODE_LABEL_COLOR" value="#000000" type="string"/>
      <att name="NODE_CUSTOMGRAPHICS_9" value="org.cytoscape.ding.customgraphics.NullCustomGraphics,0,[ Remove Graphics ]," type="string"/>
      <att name="NODE_CUSTOMGRAPHICS_SIZE_2" value="0.0" type="string"/>
      <att name="NODE_CUSTOMGRAPHICS_SIZE_7" value="0.0" type="string"/>
      <att name="NODE_CUSTOMGRAPHICS_3" value="org.cytoscape.ding.customgraphics.NullCustomGraphics,0,[ Remove Graphics ]," type="string"/>
      <att name="NODE_CUSTOMGRAPHICS_POSITION_7" value="C,C,c,0.00,0.00" type="string"/>
      <att name="NODE_CUSTOMGRAPHICS_SIZE_5" value="0.0" type="string"/>
      <att name="NODE_CUSTOMGRAPHICS_2" value="org.cytoscape.ding.customgraphics.NullCustomGraphics,0,[ Remove Graphics ]," type="string"/>
      <att name="NODE_CUSTOMGRAPHICS_SIZE_1" value="0.0" type="string"/>
      <att name="NODE_LABEL_WIDTH" value="200.0" type="string"/>
      <att name="NODE_CUSTOMGRAPHICS_SIZE_3" value="0.0" type="string"/>
      <att name="NODE_CUSTOMGRAPHICS_SIZE_8" value="0.0" type="string"/>
      <att name="NODE_CUSTOMGRAPHICS_POSITION_4" value="C,C,c,0.00,0.00" type="string"/>
      <att name="NODE_SELECTED_PAINT" value="#ffff00" type="string"/>
      <att name="NODE_CUSTOMGRAPHICS_SIZE_9" value="0.0" type="string"/>
      <att name="NODE_LABEL_TRANSPARENCY" value="255" type="string"/>
      <att name="NODE_CUSTOMGRAPHICS_8" value="org.cytoscape.ding.customgraphics.NullCustomGraphics,0,[ Remove Graphics ]," type="string"/>
      <att name="NODE_CUSTOMGRAPHICS_7" value="org.cytoscape.ding.customgraphics.NullCustomGraphics,0,[ Remove Graphics ]," type="string"/>
      <att name="NODE_CUSTOMGRAPHICS_1" value="org.cytoscape.ding.customgraphics.NullCustomGraphics,0,[ Remove Graphics ]," type="string"/>
      <att name="NODE_TOOLTIP" value="" type="string"/>
      <att name="NODE_BORDER_TRANSPARENCY" value="255" type="string"/>
      <att name="NODE_CUSTOMGRAPHICS_SIZE_6" value="0.0" type="string"/>
      <att name="NODE_VISIBLE" value="true" type="string"/>
      <att name="NODE_CUSTOMGRAPHICS_4" value="org.cytoscape.ding.customgraphics.NullCustomGraphics,0,[ Remove Graphics ]," type="string"/>
      <att name="NODE_CUSTOMGRAPHICS_POSITION_8" value="C,C,c,0.00,0.00" type="string"/>
      <att name="NODE_CUSTOMGRAPHICS_5" value="org.cytoscape.ding.customgraphics.NullCustomGraphics,0,[ Remove Graphics ]," type="string"/>
      <att name="NODE_CUSTOMGRAPHICS_POSITION_6" value="C,C,c,0.00,0.00" type="string"/>
      <att name="NODE_LABEL_FONT_FACE" value="Dialog.plain,plain,25" type="string"/>
      <att name="NODE_LABEL_FONT_SIZE" value="12" type="string"/>
      <att name="NODE_CUSTOMGRAPHICS_SIZE_4" value="0.0" type="string"/>
      <att name="NODE_DEPTH" value="0.0" type="string"/>
      <att name="NODE_BORDER_STROKE" value="SOLID" type="string"/>
      <att name="NODE_LABEL_POSITION" value="C,C,c,0.00,0.00" type="string"/>
      <att name="NODE_CUSTOMGRAPHICS_6" value="org.cytoscape.ding.customgraphics.NullCustomGraphics,0,[ Remove Graphics ]," type="string"/>
      <att name="NODE_CUSTOMGRAPHICS_POSITION_5" value="C,C,c,0.00,0.00" type="string"/>
      <att name="NODE_NESTED_NETWORK_IMAGE_VISIBLE" value="true" type="string"/>
      <att name="NODE_SELECTED" value="false" type="string"/>
      <att name="NODE_CUSTOMGRAPHICS_POSITION_2" value="C,C,c,0.00,0.00" type="string"/>
      <att name="NODE_CUSTOMGRAPHICS_POSITION_1" value="C,C,c,0.00,0.00" type="string"/>
      <att name="NODE_TRANSPARENCY" value="255" type="string"/>
    </graphics>
  </node>
  <node id="900" label="1.2.3.7">
    <att name="isExcludedFromPaths" value="0" type="boolean"/>
    <att name="Column 1" value="1.2.3.7" type="string"/>
    <att name="vizmap:ab_PLANTCYC_NETWORK_NEW_1--child--child NODE_LABEL" value="1.2.3.7" type="string"/>
    <att name="cytoscape.alias.list" type="list">
      <att name="cytoscape.alias.list" value="1.2.3.7" type="string"/>
    </att>
    <att name="shared name" value="1.2.3.7" type="string"/>
    <att name="selected" value="0" type="boolean"/>
    <att name="vizmap:ab_h_8ec_corr_all_new--child NODE_SHAPE" value="RECT" type="string"/>
    <att name="vizmap:ab_h_8ec_corr_all_new NODE_SIZE" value="44.99998474121094" type="string"/>
    <att name="vizmap:ab_h_8ec_corr_all_new--child NODE_LABEL" value="1.2.3.7" type="string"/>
    <att name="name" value="1.2.3.7" type="string"/>
    <att name="vizmap:ab_h_8ec_corr_all_new--child NODE_FONT_SIZE" value="25.0" type="string"/>
    <att name="canonicalName" value="1.2.3.7" type="string"/>
    <att name="vizmap:ab_h_8ec_corr_all_new--child NODE_SIZE" value="45.0001220703125" type="string"/>
    <att name="vizmap:ab_h_8ec_corr_all_new NODE_FILL_COLOR" value="java.awt.Color[r=255,g=255,b=51]" type="string"/>
    <att name="vizmap:ab_h_8ec_corr_all_new NODE_LABEL" value="1.2.3.7" type="string"/>
    <att name="vizmap:ab_h_8ec_corr_all_new NODE_SHAPE" value="RECT" type="string"/>
    <att name="Column 3" value="ABSCISIC ACID" type="string"/>
    <att name="Column 2" value="12" type="integer"/>
    <att name="vizmap:ab_h_8ec_corr_all_new--child NODE_FILL_COLOR" value="java.awt.Color[r=255,g=255,b=51]" type="string"/>
    <att name="vizmap:ab_h_8ec_corr_all_new NODE_FONT_SIZE" value="25.0" type="string"/>
    <att name="isInPath" value="0" type="boolean" cy:hidden="1"/>
    <graphics x="378.5506286621094" type="RECTANGLE" y="516.6140289306641" fill="#ffff33" w="45.0001220703125" z="0.0" h="45.000091552734375" outline="#666666" width="1.0">
      <att name="NODE_CUSTOMGRAPHICS_POSITION_9" value="C,C,c,0.00,0.00" type="string"/>
      <att name="NODE_CUSTOMGRAPHICS_POSITION_3" value="C,C,c,0.00,0.00" type="string"/>
      <att name="NODE_LABEL" value="1.2.3.7" type="string"/>
      <att name="NODE_LABEL_COLOR" value="#000000" type="string"/>
      <att name="NODE_CUSTOMGRAPHICS_9" value="org.cytoscape.ding.customgraphics.NullCustomGraphics,0,[ Remove Graphics ]," type="string"/>
      <att name="NODE_CUSTOMGRAPHICS_SIZE_2" value="0.0" type="string"/>
      <att name="NODE_CUSTOMGRAPHICS_SIZE_7" value="0.0" type="string"/>
      <att name="NODE_CUSTOMGRAPHICS_3" value="org.cytoscape.ding.customgraphics.NullCustomGraphics,0,[ Remove Graphics ]," type="string"/>
      <att name="NODE_CUSTOMGRAPHICS_POSITION_7" value="C,C,c,0.00,0.00" type="string"/>
      <att name="NODE_CUSTOMGRAPHICS_SIZE_5" value="0.0" type="string"/>
      <att name="NODE_CUSTOMGRAPHICS_2" value="org.cytoscape.ding.customgraphics.NullCustomGraphics,0,[ Remove Graphics ]," type="string"/>
      <att name="NODE_CUSTOMGRAPHICS_SIZE_1" value="0.0" type="string"/>
      <att name="NODE_LABEL_WIDTH" value="200.0" type="string"/>
      <att name="NODE_CUSTOMGRAPHICS_SIZE_3" value="0.0" type="string"/>
      <att name="NODE_CUSTOMGRAPHICS_SIZE_8" value="0.0" type="string"/>
      <att name="NODE_CUSTOMGRAPHICS_POSITION_4" value="C,C,c,0.00,0.00" type="string"/>
      <att name="NODE_SELECTED_PAINT" value="#ffff00" type="string"/>
      <att name="NODE_CUSTOMGRAPHICS_SIZE_9" value="0.0" type="string"/>
      <att name="NODE_LABEL_TRANSPARENCY" value="255" type="string"/>
      <att name="NODE_CUSTOMGRAPHICS_8" value="org.cytoscape.ding.customgraphics.NullCustomGraphics,0,[ Remove Graphics ]," type="string"/>
      <att name="NODE_CUSTOMGRAPHICS_7" value="org.cytoscape.ding.customgraphics.NullCustomGraphics,0,[ Remove Graphics ]," type="string"/>
      <att name="NODE_CUSTOMGRAPHICS_1" value="org.cytoscape.ding.customgraphics.NullCustomGraphics,0,[ Remove Graphics ]," type="string"/>
      <att name="NODE_TOOLTIP" value="" type="string"/>
      <att name="NODE_BORDER_TRANSPARENCY" value="255" type="string"/>
      <att name="NODE_CUSTOMGRAPHICS_SIZE_6" value="0.0" type="string"/>
      <att name="NODE_VISIBLE" value="true" type="string"/>
      <att name="NODE_CUSTOMGRAPHICS_4" value="org.cytoscape.ding.customgraphics.NullCustomGraphics,0,[ Remove Graphics ]," type="string"/>
      <att name="NODE_CUSTOMGRAPHICS_POSITION_8" value="C,C,c,0.00,0.00" type="string"/>
      <att name="NODE_CUSTOMGRAPHICS_5" value="org.cytoscape.ding.customgraphics.NullCustomGraphics,0,[ Remove Graphics ]," type="string"/>
      <att name="NODE_CUSTOMGRAPHICS_POSITION_6" value="C,C,c,0.00,0.00" type="string"/>
      <att name="NODE_LABEL_FONT_FACE" value="Dialog.plain,plain,25" type="string"/>
      <att name="NODE_LABEL_FONT_SIZE" value="12" type="string"/>
      <att name="NODE_CUSTOMGRAPHICS_SIZE_4" value="0.0" type="string"/>
      <att name="NODE_DEPTH" value="0.0" type="string"/>
      <att name="NODE_BORDER_STROKE" value="SOLID" type="string"/>
      <att name="NODE_LABEL_POSITION" value="C,C,c,0.00,0.00" type="string"/>
      <att name="NODE_CUSTOMGRAPHICS_6" value="org.cytoscape.ding.customgraphics.NullCustomGraphics,0,[ Remove Graphics ]," type="string"/>
      <att name="NODE_CUSTOMGRAPHICS_POSITION_5" value="C,C,c,0.00,0.00" type="string"/>
      <att name="NODE_NESTED_NETWORK_IMAGE_VISIBLE" value="true" type="string"/>
      <att name="NODE_SELECTED" value="false" type="string"/>
      <att name="NODE_CUSTOMGRAPHICS_POSITION_2" value="C,C,c,0.00,0.00" type="string"/>
      <att name="NODE_CUSTOMGRAPHICS_POSITION_1" value="C,C,c,0.00,0.00" type="string"/>
      <att name="NODE_TRANSPARENCY" value="255" type="string"/>
    </graphics>
  </node>
  <node id="899" label="4.1.3.27">
    <att name="isExcludedFromPaths" value="0" type="boolean"/>
    <att name="Column 1" value="4.1.3.27" type="string"/>
    <att name="vizmap:ab_PLANTCYC_NETWORK_NEW_1--child--child NODE_LABEL" value="4.1.3.27" type="string"/>
    <att name="cytoscape.alias.list" type="list">
      <att name="cytoscape.alias.list" value="4.1.3.27" type="string"/>
    </att>
    <att name="shared name" value="4.1.3.27" type="string"/>
    <att name="selected" value="0" type="boolean"/>
    <att name="vizmap:ab_h_8ec_corr_all_new--child NODE_SHAPE" value="OCTAGON" type="string"/>
    <att name="vizmap:ab_h_8ec_corr_all_new NODE_SIZE" value="65.00006103515625" type="string"/>
    <att name="vizmap:ab_h_8ec_corr_all_new--child NODE_LABEL" value="4.1.3.27" type="string"/>
    <att name="name" value="4.1.3.27" type="string"/>
    <att name="vizmap:ab_h_8ec_corr_all_new--child NODE_FONT_SIZE" value="65.0" type="string"/>
    <att name="canonicalName" value="4.1.3.27" type="string"/>
    <att name="vizmap:ab_h_8ec_corr_all_new--child NODE_SIZE" value="65.00021362304688" type="string"/>
    <att name="vizmap:ab_h_8ec_corr_all_new NODE_FILL_COLOR" value="java.awt.Color[r=255,g=0,b=102]" type="string"/>
    <att name="vizmap:ab_h_8ec_corr_all_new NODE_LABEL" value="4.1.3.27" type="string"/>
    <att name="vizmap:ab_h_8ec_corr_all_new NODE_SHAPE" value="OCTAGON" type="string"/>
    <att name="Column 3" value="AUXIN" type="string"/>
    <att name="Column 2" value="257" type="integer"/>
    <att name="vizmap:ab_h_8ec_corr_all_new--child NODE_FILL_COLOR" value="java.awt.Color[r=255,g=0,b=102]" type="string"/>
    <att name="vizmap:ab_h_8ec_corr_all_new NODE_FONT_SIZE" value="65.0" type="string"/>
    <att name="isInPath" value="0" type="boolean" cy:hidden="1"/>
    <graphics x="107.95788955688477" type="OCTAGON" y="485.44056701660156" fill="#ff0066" w="65.00020599365234" z="0.0" h="64.99996948242188" outline="#666666" width="1.0">
      <att name="NODE_CUSTOMGRAPHICS_POSITION_9" value="C,C,c,0.00,0.00" type="string"/>
      <att name="NODE_CUSTOMGRAPHICS_POSITION_3" value="C,C,c,0.00,0.00" type="string"/>
      <att name="NODE_LABEL" value="4.1.3.27" type="string"/>
      <att name="NODE_LABEL_COLOR" value="#000000" type="string"/>
      <att name="NODE_CUSTOMGRAPHICS_9" value="org.cytoscape.ding.customgraphics.NullCustomGraphics,0,[ Remove Graphics ]," type="string"/>
      <att name="NODE_CUSTOMGRAPHICS_SIZE_2" value="0.0" type="string"/>
      <att name="NODE_CUSTOMGRAPHICS_SIZE_7" value="0.0" type="string"/>
      <att name="NODE_CUSTOMGRAPHICS_3" value="org.cytoscape.ding.customgraphics.NullCustomGraphics,0,[ Remove Graphics ]," type="string"/>
      <att name="NODE_CUSTOMGRAPHICS_POSITION_7" value="C,C,c,0.00,0.00" type="string"/>
      <att name="NODE_CUSTOMGRAPHICS_SIZE_5" value="0.0" type="string"/>
      <att name="NODE_CUSTOMGRAPHICS_2" value="org.cytoscape.ding.customgraphics.NullCustomGraphics,0,[ Remove Graphics ]," type="string"/>
      <att name="NODE_CUSTOMGRAPHICS_SIZE_1" value="0.0" type="string"/>
      <att name="NODE_LABEL_WIDTH" value="200.0" type="string"/>
      <att name="NODE_CUSTOMGRAPHICS_SIZE_3" value="0.0" type="string"/>
      <att name="NODE_CUSTOMGRAPHICS_SIZE_8" value="0.0" type="string"/>
      <att name="NODE_CUSTOMGRAPHICS_POSITION_4" value="C,C,c,0.00,0.00" type="string"/>
      <att name="NODE_SELECTED_PAINT" value="#ffff00" type="string"/>
      <att name="NODE_CUSTOMGRAPHICS_SIZE_9" value="0.0" type="string"/>
      <att name="NODE_LABEL_TRANSPARENCY" value="255" type="string"/>
      <att name="NODE_CUSTOMGRAPHICS_8" value="org.cytoscape.ding.customgraphics.NullCustomGraphics,0,[ Remove Graphics ]," type="string"/>
      <att name="NODE_CUSTOMGRAPHICS_7" value="org.cytoscape.ding.customgraphics.NullCustomGraphics,0,[ Remove Graphics ]," type="string"/>
      <att name="NODE_CUSTOMGRAPHICS_1" value="org.cytoscape.ding.customgraphics.NullCustomGraphics,0,[ Remove Graphics ]," type="string"/>
      <att name="NODE_TOOLTIP" value="" type="string"/>
      <att name="NODE_BORDER_TRANSPARENCY" value="255" type="string"/>
      <att name="NODE_CUSTOMGRAPHICS_SIZE_6" value="0.0" type="string"/>
      <att name="NODE_VISIBLE" value="true" type="string"/>
      <att name="NODE_CUSTOMGRAPHICS_4" value="org.cytoscape.ding.customgraphics.NullCustomGraphics,0,[ Remove Graphics ]," type="string"/>
      <att name="NODE_CUSTOMGRAPHICS_POSITION_8" value="C,C,c,0.00,0.00" type="string"/>
      <att name="NODE_CUSTOMGRAPHICS_5" value="org.cytoscape.ding.customgraphics.NullCustomGraphics,0,[ Remove Graphics ]," type="string"/>
      <att name="NODE_CUSTOMGRAPHICS_POSITION_6" value="C,C,c,0.00,0.00" type="string"/>
      <att name="NODE_LABEL_FONT_FACE" value="Dialog.plain,plain,65" type="string"/>
      <att name="NODE_LABEL_FONT_SIZE" value="12" type="string"/>
      <att name="NODE_CUSTOMGRAPHICS_SIZE_4" value="0.0" type="string"/>
      <att name="NODE_DEPTH" value="0.0" type="string"/>
      <att name="NODE_BORDER_STROKE" value="SOLID" type="string"/>
      <att name="NODE_LABEL_POSITION" value="C,C,c,0.00,0.00" type="string"/>
      <att name="NODE_CUSTOMGRAPHICS_6" value="org.cytoscape.ding.customgraphics.NullCustomGraphics,0,[ Remove Graphics ]," type="string"/>
      <att name="NODE_CUSTOMGRAPHICS_POSITION_5" value="C,C,c,0.00,0.00" type="string"/>
      <att name="NODE_NESTED_NETWORK_IMAGE_VISIBLE" value="true" type="string"/>
      <att name="NODE_SELECTED" value="false" type="string"/>
      <att name="NODE_CUSTOMGRAPHICS_POSITION_2" value="C,C,c,0.00,0.00" type="string"/>
      <att name="NODE_CUSTOMGRAPHICS_POSITION_1" value="C,C,c,0.00,0.00" type="string"/>
      <att name="NODE_TRANSPARENCY" value="255" type="string"/>
    </graphics>
  </node>
  <node id="898" label="3.1.3.57">
    <att name="isExcludedFromPaths" value="0" type="boolean"/>
    <att name="Column 1" value="3.1.3.57" type="string"/>
    <att name="vizmap:ab_PLANTCYC_NETWORK_NEW_1--child--child NODE_LABEL" value="3.1.3.57" type="string"/>
    <att name="cytoscape.alias.list" type="list">
      <att name="cytoscape.alias.list" value="3.1.3.57" type="string"/>
    </att>
    <att name="shared name" value="3.1.3.57" type="string"/>
    <att name="selected" value="0" type="boolean"/>
    <att name="vizmap:ab_h_8ec_corr_all_new--child NODE_SHAPE" value="RECT" type="string"/>
    <att name="vizmap:ab_h_8ec_corr_all_new NODE_SIZE" value="44.999969482421875" type="string"/>
    <att name="vizmap:ab_h_8ec_corr_all_new--child NODE_LABEL" value="3.1.3.57" type="string"/>
    <att name="name" value="3.1.3.57" type="string"/>
    <att name="vizmap:ab_h_8ec_corr_all_new--child NODE_FONT_SIZE" value="25.0" type="string"/>
    <att name="canonicalName" value="3.1.3.57" type="string"/>
    <att name="vizmap:ab_h_8ec_corr_all_new--child NODE_SIZE" value="44.99998474121094" type="string"/>
    <att name="vizmap:ab_h_8ec_corr_all_new NODE_FILL_COLOR" value="java.awt.Color[r=255,g=255,b=51]" type="string"/>
    <att name="vizmap:ab_h_8ec_corr_all_new NODE_LABEL" value="3.1.3.57" type="string"/>
    <att name="vizmap:ab_h_8ec_corr_all_new NODE_SHAPE" value="RECT" type="string"/>
    <att name="Column 3" value="ABSCISIC ACID" type="string"/>
    <att name="Column 2" value="12" type="integer"/>
    <att name="vizmap:ab_h_8ec_corr_all_new--child NODE_FILL_COLOR" value="java.awt.Color[r=255,g=255,b=51]" type="string"/>
    <att name="vizmap:ab_h_8ec_corr_all_new NODE_FONT_SIZE" value="25.0" type="string"/>
    <att name="isInPath" value="0" type="boolean" cy:hidden="1"/>
    <graphics x="506.335205078125" type="RECTANGLE" y="239.08016967773438" fill="#ffff33" w="45.0" z="0.0" h="45.0" outline="#666666" width="1.0">
      <att name="NODE_CUSTOMGRAPHICS_POSITION_9" value="C,C,c,0.00,0.00" type="string"/>
      <att name="NODE_CUSTOMGRAPHICS_POSITION_3" value="C,C,c,0.00,0.00" type="string"/>
      <att name="NODE_LABEL" value="3.1.3.57" type="string"/>
      <att name="NODE_LABEL_COLOR" value="#000000" type="string"/>
      <att name="NODE_CUSTOMGRAPHICS_9" value="org.cytoscape.ding.customgraphics.NullCustomGraphics,0,[ Remove Graphics ]," type="string"/>
      <att name="NODE_CUSTOMGRAPHICS_SIZE_2" value="0.0" type="string"/>
      <att name="NODE_CUSTOMGRAPHICS_SIZE_7" value="0.0" type="string"/>
      <att name="NODE_CUSTOMGRAPHICS_3" value="org.cytoscape.ding.customgraphics.NullCustomGraphics,0,[ Remove Graphics ]," type="string"/>
      <att name="NODE_CUSTOMGRAPHICS_POSITION_7" value="C,C,c,0.00,0.00" type="string"/>
      <att name="NODE_CUSTOMGRAPHICS_SIZE_5" value="0.0" type="string"/>
      <att name="NODE_CUSTOMGRAPHICS_2" value="org.cytoscape.ding.customgraphics.NullCustomGraphics,0,[ Remove Graphics ]," type="string"/>
      <att name="NODE_CUSTOMGRAPHICS_SIZE_1" value="0.0" type="string"/>
      <att name="NODE_LABEL_WIDTH" value="200.0" type="string"/>
      <att name="NODE_CUSTOMGRAPHICS_SIZE_3" value="0.0" type="string"/>
      <att name="NODE_CUSTOMGRAPHICS_SIZE_8" value="0.0" type="string"/>
      <att name="NODE_CUSTOMGRAPHICS_POSITION_4" value="C,C,c,0.00,0.00" type="string"/>
      <att name="NODE_SELECTED_PAINT" value="#ffff00" type="string"/>
      <att name="NODE_CUSTOMGRAPHICS_SIZE_9" value="0.0" type="string"/>
      <att name="NODE_LABEL_TRANSPARENCY" value="255" type="string"/>
      <att name="NODE_CUSTOMGRAPHICS_8" value="org.cytoscape.ding.customgraphics.NullCustomGraphics,0,[ Remove Graphics ]," type="string"/>
      <att name="NODE_CUSTOMGRAPHICS_7" value="org.cytoscape.ding.customgraphics.NullCustomGraphics,0,[ Remove Graphics ]," type="string"/>
      <att name="NODE_CUSTOMGRAPHICS_1" value="org.cytoscape.ding.customgraphics.NullCustomGraphics,0,[ Remove Graphics ]," type="string"/>
      <att name="NODE_TOOLTIP" value="" type="string"/>
      <att name="NODE_BORDER_TRANSPARENCY" value="255" type="string"/>
      <att name="NODE_CUSTOMGRAPHICS_SIZE_6" value="0.0" type="string"/>
      <att name="NODE_VISIBLE" value="true" type="string"/>
      <att name="NODE_CUSTOMGRAPHICS_4" value="org.cytoscape.ding.customgraphics.NullCustomGraphics,0,[ Remove Graphics ]," type="string"/>
      <att name="NODE_CUSTOMGRAPHICS_POSITION_8" value="C,C,c,0.00,0.00" type="string"/>
      <att name="NODE_CUSTOMGRAPHICS_5" value="org.cytoscape.ding.customgraphics.NullCustomGraphics,0,[ Remove Graphics ]," type="string"/>
      <att name="NODE_CUSTOMGRAPHICS_POSITION_6" value="C,C,c,0.00,0.00" type="string"/>
      <att name="NODE_LABEL_FONT_FACE" value="Dialog.plain,plain,25" type="string"/>
      <att name="NODE_LABEL_FONT_SIZE" value="12" type="string"/>
      <att name="NODE_CUSTOMGRAPHICS_SIZE_4" value="0.0" type="string"/>
      <att name="NODE_DEPTH" value="0.0" type="string"/>
      <att name="NODE_BORDER_STROKE" value="SOLID" type="string"/>
      <att name="NODE_LABEL_POSITION" value="C,C,c,0.00,0.00" type="string"/>
      <att name="NODE_CUSTOMGRAPHICS_6" value="org.cytoscape.ding.customgraphics.NullCustomGraphics,0,[ Remove Graphics ]," type="string"/>
      <att name="NODE_CUSTOMGRAPHICS_POSITION_5" value="C,C,c,0.00,0.00" type="string"/>
      <att name="NODE_NESTED_NETWORK_IMAGE_VISIBLE" value="true" type="string"/>
      <att name="NODE_SELECTED" value="false" type="string"/>
      <att name="NODE_CUSTOMGRAPHICS_POSITION_2" value="C,C,c,0.00,0.00" type="string"/>
      <att name="NODE_CUSTOMGRAPHICS_POSITION_1" value="C,C,c,0.00,0.00" type="string"/>
      <att name="NODE_TRANSPARENCY" value="255" type="string"/>
    </graphics>
  </node>
  <node id="897" label="2.6.1.5">
    <att name="isExcludedFromPaths" value="0" type="boolean"/>
    <att name="Column 1" value="2.6.1.5" type="string"/>
    <att name="vizmap:ab_PLANTCYC_NETWORK_NEW_1--child--child NODE_LABEL" value="2.6.1.5" type="string"/>
    <att name="cytoscape.alias.list" type="list">
      <att name="cytoscape.alias.list" value="2.6.1.5" type="string"/>
    </att>
    <att name="shared name" value="2.6.1.5" type="string"/>
    <att name="selected" value="0" type="boolean"/>
    <att name="vizmap:ab_h_8ec_corr_all_new--child NODE_SHAPE" value="RECT" type="string"/>
    <att name="vizmap:ab_h_8ec_corr_all_new NODE_SIZE" value="45.0" type="string"/>
    <att name="vizmap:ab_h_8ec_corr_all_new--child NODE_LABEL" value="2.6.1.5" type="string"/>
    <att name="name" value="2.6.1.5" type="string"/>
    <att name="vizmap:ab_h_8ec_corr_all_new--child NODE_FONT_SIZE" value="25.0" type="string"/>
    <att name="canonicalName" value="2.6.1.5" type="string"/>
    <att name="vizmap:ab_h_8ec_corr_all_new--child NODE_SIZE" value="45.000083923339844" type="string"/>
    <att name="vizmap:ab_h_8ec_corr_all_new NODE_FILL_COLOR" value="java.awt.Color[r=255,g=255,b=51]" type="string"/>
    <att name="vizmap:ab_h_8ec_corr_all_new NODE_LABEL" value="2.6.1.5" type="string"/>
    <att name="vizmap:ab_h_8ec_corr_all_new NODE_SHAPE" value="RECT" type="string"/>
    <att name="Column 3" value="ABSCISIC ACID" type="string"/>
    <att name="Column 2" value="127" type="integer"/>
    <att name="vizmap:ab_h_8ec_corr_all_new--child NODE_FILL_COLOR" value="java.awt.Color[r=255,g=255,b=51]" type="string"/>
    <att name="vizmap:ab_h_8ec_corr_all_new NODE_FONT_SIZE" value="25.0" type="string"/>
    <att name="isInPath" value="0" type="boolean" cy:hidden="1"/>
    <graphics x="81.13347625732422" type="RECTANGLE" y="70.78543090820312" fill="#ffff33" w="45.000091552734375" z="0.0" h="45.000091552734375" outline="#666666" width="1.0">
      <att name="NODE_CUSTOMGRAPHICS_POSITION_9" value="C,C,c,0.00,0.00" type="string"/>
      <att name="NODE_CUSTOMGRAPHICS_POSITION_3" value="C,C,c,0.00,0.00" type="string"/>
      <att name="NODE_LABEL" value="2.6.1.5" type="string"/>
      <att name="NODE_LABEL_COLOR" value="#000000" type="string"/>
      <att name="NODE_CUSTOMGRAPHICS_9" value="org.cytoscape.ding.customgraphics.NullCustomGraphics,0,[ Remove Graphics ]," type="string"/>
      <att name="NODE_CUSTOMGRAPHICS_SIZE_2" value="0.0" type="string"/>
      <att name="NODE_CUSTOMGRAPHICS_SIZE_7" value="0.0" type="string"/>
      <att name="NODE_CUSTOMGRAPHICS_3" value="org.cytoscape.ding.customgraphics.NullCustomGraphics,0,[ Remove Graphics ]," type="string"/>
      <att name="NODE_CUSTOMGRAPHICS_POSITION_7" value="C,C,c,0.00,0.00" type="string"/>
      <att name="NODE_CUSTOMGRAPHICS_SIZE_5" value="0.0" type="string"/>
      <att name="NODE_CUSTOMGRAPHICS_2" value="org.cytoscape.ding.customgraphics.NullCustomGraphics,0,[ Remove Graphics ]," type="string"/>
      <att name="NODE_CUSTOMGRAPHICS_SIZE_1" value="0.0" type="string"/>
      <att name="NODE_LABEL_WIDTH" value="200.0" type="string"/>
      <att name="NODE_CUSTOMGRAPHICS_SIZE_3" value="0.0" type="string"/>
      <att name="NODE_CUSTOMGRAPHICS_SIZE_8" value="0.0" type="string"/>
      <att name="NODE_CUSTOMGRAPHICS_POSITION_4" value="C,C,c,0.00,0.00" type="string"/>
      <att name="NODE_SELECTED_PAINT" value="#ffff00" type="string"/>
      <att name="NODE_CUSTOMGRAPHICS_SIZE_9" value="0.0" type="string"/>
      <att name="NODE_LABEL_TRANSPARENCY" value="255" type="string"/>
      <att name="NODE_CUSTOMGRAPHICS_8" value="org.cytoscape.ding.customgraphics.NullCustomGraphics,0,[ Remove Graphics ]," type="string"/>
      <att name="NODE_CUSTOMGRAPHICS_7" value="org.cytoscape.ding.customgraphics.NullCustomGraphics,0,[ Remove Graphics ]," type="string"/>
      <att name="NODE_CUSTOMGRAPHICS_1" value="org.cytoscape.ding.customgraphics.NullCustomGraphics,0,[ Remove Graphics ]," type="string"/>
      <att name="NODE_TOOLTIP" value="" type="string"/>
      <att name="NODE_BORDER_TRANSPARENCY" value="255" type="string"/>
      <att name="NODE_CUSTOMGRAPHICS_SIZE_6" value="0.0" type="string"/>
      <att name="NODE_VISIBLE" value="true" type="string"/>
      <att name="NODE_CUSTOMGRAPHICS_4" value="org.cytoscape.ding.customgraphics.NullCustomGraphics,0,[ Remove Graphics ]," type="string"/>
      <att name="NODE_CUSTOMGRAPHICS_POSITION_8" value="C,C,c,0.00,0.00" type="string"/>
      <att name="NODE_CUSTOMGRAPHICS_5" value="org.cytoscape.ding.customgraphics.NullCustomGraphics,0,[ Remove Graphics ]," type="string"/>
      <att name="NODE_CUSTOMGRAPHICS_POSITION_6" value="C,C,c,0.00,0.00" type="string"/>
      <att name="NODE_LABEL_FONT_FACE" value="Dialog.plain,plain,25" type="string"/>
      <att name="NODE_LABEL_FONT_SIZE" value="12" type="string"/>
      <att name="NODE_CUSTOMGRAPHICS_SIZE_4" value="0.0" type="string"/>
      <att name="NODE_DEPTH" value="0.0" type="string"/>
      <att name="NODE_BORDER_STROKE" value="SOLID" type="string"/>
      <att name="NODE_LABEL_POSITION" value="C,C,c,0.00,0.00" type="string"/>
      <att name="NODE_CUSTOMGRAPHICS_6" value="org.cytoscape.ding.customgraphics.NullCustomGraphics,0,[ Remove Graphics ]," type="string"/>
      <att name="NODE_CUSTOMGRAPHICS_POSITION_5" value="C,C,c,0.00,0.00" type="string"/>
      <att name="NODE_NESTED_NETWORK_IMAGE_VISIBLE" value="true" type="string"/>
      <att name="NODE_SELECTED" value="false" type="string"/>
      <att name="NODE_CUSTOMGRAPHICS_POSITION_2" value="C,C,c,0.00,0.00" type="string"/>
      <att name="NODE_CUSTOMGRAPHICS_POSITION_1" value="C,C,c,0.00,0.00" type="string"/>
      <att name="NODE_TRANSPARENCY" value="255" type="string"/>
    </graphics>
  </node>
  <node id="896" label="2.3.1.74">
    <att name="isExcludedFromPaths" value="0" type="boolean"/>
    <att name="Column 1" value="2.3.1.74" type="string"/>
    <att name="vizmap:ab_PLANTCYC_NETWORK_NEW_1--child--child NODE_LABEL" value="2.3.1.74" type="string"/>
    <att name="cytoscape.alias.list" type="list">
      <att name="cytoscape.alias.list" value="2.3.1.74" type="string"/>
    </att>
    <att name="shared name" value="2.3.1.74" type="string"/>
    <att name="selected" value="0" type="boolean"/>
    <att name="vizmap:ab_h_8ec_corr_all_new--child NODE_SHAPE" value="RECT" type="string"/>
    <att name="vizmap:ab_h_8ec_corr_all_new NODE_SIZE" value="44.999900817871094" type="string"/>
    <att name="vizmap:ab_h_8ec_corr_all_new--child NODE_LABEL" value="2.3.1.74" type="string"/>
    <att name="name" value="2.3.1.74" type="string"/>
    <att name="vizmap:ab_h_8ec_corr_all_new--child NODE_FONT_SIZE" value="25.0" type="string"/>
    <att name="canonicalName" value="2.3.1.74" type="string"/>
    <att name="vizmap:ab_h_8ec_corr_all_new--child NODE_SIZE" value="44.999908447265625" type="string"/>
    <att name="vizmap:ab_h_8ec_corr_all_new NODE_FILL_COLOR" value="java.awt.Color[r=255,g=255,b=51]" type="string"/>
    <att name="vizmap:ab_h_8ec_corr_all_new NODE_LABEL" value="2.3.1.74" type="string"/>
    <att name="vizmap:ab_h_8ec_corr_all_new NODE_SHAPE" value="RECT" type="string"/>
    <att name="Column 3" value="AUXIN" type="string"/>
    <att name="Column 2" value="27" type="integer"/>
    <att name="vizmap:ab_h_8ec_corr_all_new--child NODE_FILL_COLOR" value="java.awt.Color[r=255,g=255,b=51]" type="string"/>
    <att name="vizmap:ab_h_8ec_corr_all_new NODE_FONT_SIZE" value="25.0" type="string"/>
    <att name="isInPath" value="0" type="boolean" cy:hidden="1"/>
    <graphics x="58.60693168640137" type="RECTANGLE" y="206.37811279296875" fill="#ffff33" w="44.99989700317383" z="0.0" h="44.9998779296875" outline="#666666" width="1.0">
      <att name="NODE_CUSTOMGRAPHICS_POSITION_9" value="C,C,c,0.00,0.00" type="string"/>
      <att name="NODE_CUSTOMGRAPHICS_POSITION_3" value="C,C,c,0.00,0.00" type="string"/>
      <att name="NODE_LABEL" value="2.3.1.74" type="string"/>
      <att name="NODE_LABEL_COLOR" value="#000000" type="string"/>
      <att name="NODE_CUSTOMGRAPHICS_9" value="org.cytoscape.ding.customgraphics.NullCustomGraphics,0,[ Remove Graphics ]," type="string"/>
      <att name="NODE_CUSTOMGRAPHICS_SIZE_2" value="0.0" type="string"/>
      <att name="NODE_CUSTOMGRAPHICS_SIZE_7" value="0.0" type="string"/>
      <att name="NODE_CUSTOMGRAPHICS_3" value="org.cytoscape.ding.customgraphics.NullCustomGraphics,0,[ Remove Graphics ]," type="string"/>
      <att name="NODE_CUSTOMGRAPHICS_POSITION_7" value="C,C,c,0.00,0.00" type="string"/>
      <att name="NODE_CUSTOMGRAPHICS_SIZE_5" value="0.0" type="string"/>
      <att name="NODE_CUSTOMGRAPHICS_2" value="org.cytoscape.ding.customgraphics.NullCustomGraphics,0,[ Remove Graphics ]," type="string"/>
      <att name="NODE_CUSTOMGRAPHICS_SIZE_1" value="0.0" type="string"/>
      <att name="NODE_LABEL_WIDTH" value="200.0" type="string"/>
      <att name="NODE_CUSTOMGRAPHICS_SIZE_3" value="0.0" type="string"/>
      <att name="NODE_CUSTOMGRAPHICS_SIZE_8" value="0.0" type="string"/>
      <att name="NODE_CUSTOMGRAPHICS_POSITION_4" value="C,C,c,0.00,0.00" type="string"/>
      <att name="NODE_SELECTED_PAINT" value="#ffff00" type="string"/>
      <att name="NODE_CUSTOMGRAPHICS_SIZE_9" value="0.0" type="string"/>
      <att name="NODE_LABEL_TRANSPARENCY" value="255" type="string"/>
      <att name="NODE_CUSTOMGRAPHICS_8" value="org.cytoscape.ding.customgraphics.NullCustomGraphics,0,[ Remove Graphics ]," type="string"/>
      <att name="NODE_CUSTOMGRAPHICS_7" value="org.cytoscape.ding.customgraphics.NullCustomGraphics,0,[ Remove Graphics ]," type="string"/>
      <att name="NODE_CUSTOMGRAPHICS_1" value="org.cytoscape.ding.customgraphics.NullCustomGraphics,0,[ Remove Graphics ]," type="string"/>
      <att name="NODE_TOOLTIP" value="" type="string"/>
      <att name="NODE_BORDER_TRANSPARENCY" value="255" type="string"/>
      <att name="NODE_CUSTOMGRAPHICS_SIZE_6" value="0.0" type="string"/>
      <att name="NODE_VISIBLE" value="true" type="string"/>
      <att name="NODE_CUSTOMGRAPHICS_4" value="org.cytoscape.ding.customgraphics.NullCustomGraphics,0,[ Remove Graphics ]," type="string"/>
      <att name="NODE_CUSTOMGRAPHICS_POSITION_8" value="C,C,c,0.00,0.00" type="string"/>
      <att name="NODE_CUSTOMGRAPHICS_5" value="org.cytoscape.ding.customgraphics.NullCustomGraphics,0,[ Remove Graphics ]," type="string"/>
      <att name="NODE_CUSTOMGRAPHICS_POSITION_6" value="C,C,c,0.00,0.00" type="string"/>
      <att name="NODE_LABEL_FONT_FACE" value="Dialog.plain,plain,25" type="string"/>
      <att name="NODE_LABEL_FONT_SIZE" value="12" type="string"/>
      <att name="NODE_CUSTOMGRAPHICS_SIZE_4" value="0.0" type="string"/>
      <att name="NODE_DEPTH" value="0.0" type="string"/>
      <att name="NODE_BORDER_STROKE" value="SOLID" type="string"/>
      <att name="NODE_LABEL_POSITION" value="C,C,c,0.00,0.00" type="string"/>
      <att name="NODE_CUSTOMGRAPHICS_6" value="org.cytoscape.ding.customgraphics.NullCustomGraphics,0,[ Remove Graphics ]," type="string"/>
      <att name="NODE_CUSTOMGRAPHICS_POSITION_5" value="C,C,c,0.00,0.00" type="string"/>
      <att name="NODE_NESTED_NETWORK_IMAGE_VISIBLE" value="true" type="string"/>
      <att name="NODE_SELECTED" value="false" type="string"/>
      <att name="NODE_CUSTOMGRAPHICS_POSITION_2" value="C,C,c,0.00,0.00" type="string"/>
      <att name="NODE_CUSTOMGRAPHICS_POSITION_1" value="C,C,c,0.00,0.00" type="string"/>
      <att name="NODE_TRANSPARENCY" value="255" type="string"/>
    </graphics>
  </node>
  <node id="895" label="2.8.1.9">
    <att name="isExcludedFromPaths" value="0" type="boolean"/>
    <att name="Column 1" value="2.8.1.9" type="string"/>
    <att name="vizmap:ab_PLANTCYC_NETWORK_NEW_1--child--child NODE_LABEL" value="2.8.1.9" type="string"/>
    <att name="cytoscape.alias.list" type="list">
      <att name="cytoscape.alias.list" value="2.8.1.9" type="string"/>
    </att>
    <att name="shared name" value="2.8.1.9" type="string"/>
    <att name="selected" value="0" type="boolean"/>
    <att name="vizmap:ab_h_8ec_corr_all_new--child NODE_SHAPE" value="RECT" type="string"/>
    <att name="vizmap:ab_h_8ec_corr_all_new NODE_SIZE" value="45.0" type="string"/>
    <att name="vizmap:ab_h_8ec_corr_all_new--child NODE_LABEL" value="2.8.1.9" type="string"/>
    <att name="name" value="2.8.1.9" type="string"/>
    <att name="vizmap:ab_h_8ec_corr_all_new--child NODE_FONT_SIZE" value="25.0" type="string"/>
    <att name="canonicalName" value="2.8.1.9" type="string"/>
    <att name="vizmap:ab_h_8ec_corr_all_new--child NODE_SIZE" value="45.0" type="string"/>
    <att name="vizmap:ab_h_8ec_corr_all_new NODE_FILL_COLOR" value="java.awt.Color[r=255,g=255,b=51]" type="string"/>
    <att name="vizmap:ab_h_8ec_corr_all_new NODE_LABEL" value="2.8.1.9" type="string"/>
    <att name="vizmap:ab_h_8ec_corr_all_new NODE_SHAPE" value="RECT" type="string"/>
    <att name="Column 3" value="ABSCISIC ACID" type="string"/>
    <att name="Column 2" value="12" type="integer"/>
    <att name="vizmap:ab_h_8ec_corr_all_new--child NODE_FILL_COLOR" value="java.awt.Color[r=255,g=255,b=51]" type="string"/>
    <att name="vizmap:ab_h_8ec_corr_all_new NODE_FONT_SIZE" value="25.0" type="string"/>
    <att name="isInPath" value="0" type="boolean" cy:hidden="1"/>
    <graphics x="433.00164794921875" type="RECTANGLE" y="354.72491455078125" fill="#ffff33" w="45.0" z="0.0" h="45.0" outline="#666666" width="1.0">
      <att name="NODE_CUSTOMGRAPHICS_POSITION_9" value="C,C,c,0.00,0.00" type="string"/>
      <att name="NODE_CUSTOMGRAPHICS_POSITION_3" value="C,C,c,0.00,0.00" type="string"/>
      <att name="NODE_LABEL" value="2.8.1.9" type="string"/>
      <att name="NODE_LABEL_COLOR" value="#000000" type="string"/>
      <att name="NODE_CUSTOMGRAPHICS_9" value="org.cytoscape.ding.customgraphics.NullCustomGraphics,0,[ Remove Graphics ]," type="string"/>
      <att name="NODE_CUSTOMGRAPHICS_SIZE_2" value="0.0" type="string"/>
      <att name="NODE_CUSTOMGRAPHICS_SIZE_7" value="0.0" type="string"/>
      <att name="NODE_CUSTOMGRAPHICS_3" value="org.cytoscape.ding.customgraphics.NullCustomGraphics,0,[ Remove Graphics ]," type="string"/>
      <att name="NODE_CUSTOMGRAPHICS_POSITION_7" value="C,C,c,0.00,0.00" type="string"/>
      <att name="NODE_CUSTOMGRAPHICS_SIZE_5" value="0.0" type="string"/>
      <att name="NODE_CUSTOMGRAPHICS_2" value="org.cytoscape.ding.customgraphics.NullCustomGraphics,0,[ Remove Graphics ]," type="string"/>
      <att name="NODE_CUSTOMGRAPHICS_SIZE_1" value="0.0" type="string"/>
      <att name="NODE_LABEL_WIDTH" value="200.0" type="string"/>
      <att name="NODE_CUSTOMGRAPHICS_SIZE_3" value="0.0" type="string"/>
      <att name="NODE_CUSTOMGRAPHICS_SIZE_8" value="0.0" type="string"/>
      <att name="NODE_CUSTOMGRAPHICS_POSITION_4" value="C,C,c,0.00,0.00" type="string"/>
      <att name="NODE_SELECTED_PAINT" value="#ffff00" type="string"/>
      <att name="NODE_CUSTOMGRAPHICS_SIZE_9" value="0.0" type="string"/>
      <att name="NODE_LABEL_TRANSPARENCY" value="255" type="string"/>
      <att name="NODE_CUSTOMGRAPHICS_8" value="org.cytoscape.ding.customgraphics.NullCustomGraphics,0,[ Remove Graphics ]," type="string"/>
      <att name="NODE_CUSTOMGRAPHICS_7" value="org.cytoscape.ding.customgraphics.NullCustomGraphics,0,[ Remove Graphics ]," type="string"/>
      <att name="NODE_CUSTOMGRAPHICS_1" value="org.cytoscape.ding.customgraphics.NullCustomGraphics,0,[ Remove Graphics ]," type="string"/>
      <att name="NODE_TOOLTIP" value="" type="string"/>
      <att name="NODE_BORDER_TRANSPARENCY" value="255" type="string"/>
      <att name="NODE_CUSTOMGRAPHICS_SIZE_6" value="0.0" type="string"/>
      <att name="NODE_VISIBLE" value="true" type="string"/>
      <att name="NODE_CUSTOMGRAPHICS_4" value="org.cytoscape.ding.customgraphics.NullCustomGraphics,0,[ Remove Graphics ]," type="string"/>
      <att name="NODE_CUSTOMGRAPHICS_POSITION_8" value="C,C,c,0.00,0.00" type="string"/>
      <att name="NODE_CUSTOMGRAPHICS_5" value="org.cytoscape.ding.customgraphics.NullCustomGraphics,0,[ Remove Graphics ]," type="string"/>
      <att name="NODE_CUSTOMGRAPHICS_POSITION_6" value="C,C,c,0.00,0.00" type="string"/>
      <att name="NODE_LABEL_FONT_FACE" value="Dialog.plain,plain,25" type="string"/>
      <att name="NODE_LABEL_FONT_SIZE" value="12" type="string"/>
      <att name="NODE_CUSTOMGRAPHICS_SIZE_4" value="0.0" type="string"/>
      <att name="NODE_DEPTH" value="0.0" type="string"/>
      <att name="NODE_BORDER_STROKE" value="SOLID" type="string"/>
      <att name="NODE_LABEL_POSITION" value="C,C,c,0.00,0.00" type="string"/>
      <att name="NODE_CUSTOMGRAPHICS_6" value="org.cytoscape.ding.customgraphics.NullCustomGraphics,0,[ Remove Graphics ]," type="string"/>
      <att name="NODE_CUSTOMGRAPHICS_POSITION_5" value="C,C,c,0.00,0.00" type="string"/>
      <att name="NODE_NESTED_NETWORK_IMAGE_VISIBLE" value="true" type="string"/>
      <att name="NODE_SELECTED" value="false" type="string"/>
      <att name="NODE_CUSTOMGRAPHICS_POSITION_2" value="C,C,c,0.00,0.00" type="string"/>
      <att name="NODE_CUSTOMGRAPHICS_POSITION_1" value="C,C,c,0.00,0.00" type="string"/>
      <att name="NODE_TRANSPARENCY" value="255" type="string"/>
    </graphics>
  </node>
  <node id="894" label="6.3.-.-">
    <att name="isExcludedFromPaths" value="0" type="boolean"/>
    <att name="Column 1" value="6.3.-.-" type="string"/>
    <att name="vizmap:ab_PLANTCYC_NETWORK_NEW_1--child--child NODE_LABEL" value="6.3.-.-" type="string"/>
    <att name="cytoscape.alias.list" type="list">
      <att name="cytoscape.alias.list" value="6.3.-.-" type="string"/>
    </att>
    <att name="shared name" value="6.3.-.-" type="string"/>
    <att name="selected" value="0" type="boolean"/>
    <att name="vizmap:ab_h_8ec_corr_all_new--child NODE_SHAPE" value="OCTAGON" type="string"/>
    <att name="vizmap:ab_h_8ec_corr_all_new NODE_SIZE" value="65.0" type="string"/>
    <att name="vizmap:ab_h_8ec_corr_all_new--child NODE_LABEL" value="6.3.-.-" type="string"/>
    <att name="name" value="6.3.-.-" type="string"/>
    <att name="vizmap:ab_h_8ec_corr_all_new--child NODE_FONT_SIZE" value="65.0" type="string"/>
    <att name="canonicalName" value="6.3.-.-" type="string"/>
    <att name="vizmap:ab_h_8ec_corr_all_new--child NODE_SIZE" value="65.00009155273438" type="string"/>
    <att name="vizmap:ab_h_8ec_corr_all_new NODE_FILL_COLOR" value="java.awt.Color[r=255,g=0,b=102]" type="string"/>
    <att name="vizmap:ab_h_8ec_corr_all_new NODE_LABEL" value="6.3.-.-" type="string"/>
    <att name="vizmap:ab_h_8ec_corr_all_new NODE_SHAPE" value="OCTAGON" type="string"/>
    <att name="Column 3" value="ABSCISIC ACID" type="string"/>
    <att name="Column 2" value="127" type="integer"/>
    <att name="vizmap:ab_h_8ec_corr_all_new--child NODE_FILL_COLOR" value="java.awt.Color[r=255,g=0,b=102]" type="string"/>
    <att name="vizmap:ab_h_8ec_corr_all_new NODE_FONT_SIZE" value="65.0" type="string"/>
    <att name="isInPath" value="0" type="boolean" cy:hidden="1"/>
    <graphics x="-201.1608123779297" type="OCTAGON" y="281.2717971801758" fill="#ff0066" w="65.00009155273438" z="0.0" h="65.00010681152344" outline="#666666" width="1.0">
      <att name="NODE_CUSTOMGRAPHICS_POSITION_9" value="C,C,c,0.00,0.00" type="string"/>
      <att name="NODE_CUSTOMGRAPHICS_POSITION_3" value="C,C,c,0.00,0.00" type="string"/>
      <att name="NODE_LABEL" value="6.3.-.-" type="string"/>
      <att name="NODE_LABEL_COLOR" value="#000000" type="string"/>
      <att name="NODE_CUSTOMGRAPHICS_9" value="org.cytoscape.ding.customgraphics.NullCustomGraphics,0,[ Remove Graphics ]," type="string"/>
      <att name="NODE_CUSTOMGRAPHICS_SIZE_2" value="0.0" type="string"/>
      <att name="NODE_CUSTOMGRAPHICS_SIZE_7" value="0.0" type="string"/>
      <att name="NODE_CUSTOMGRAPHICS_3" value="org.cytoscape.ding.customgraphics.NullCustomGraphics,0,[ Remove Graphics ]," type="string"/>
      <att name="NODE_CUSTOMGRAPHICS_POSITION_7" value="C,C,c,0.00,0.00" type="string"/>
      <att name="NODE_CUSTOMGRAPHICS_SIZE_5" value="0.0" type="string"/>
      <att name="NODE_CUSTOMGRAPHICS_2" value="org.cytoscape.ding.customgraphics.NullCustomGraphics,0,[ Remove Graphics ]," type="string"/>
      <att name="NODE_CUSTOMGRAPHICS_SIZE_1" value="0.0" type="string"/>
      <att name="NODE_LABEL_WIDTH" value="200.0" type="string"/>
      <att name="NODE_CUSTOMGRAPHICS_SIZE_3" value="0.0" type="string"/>
      <att name="NODE_CUSTOMGRAPHICS_SIZE_8" value="0.0" type="string"/>
      <att name="NODE_CUSTOMGRAPHICS_POSITION_4" value="C,C,c,0.00,0.00" type="string"/>
      <att name="NODE_SELECTED_PAINT" value="#ffff00" type="string"/>
      <att name="NODE_CUSTOMGRAPHICS_SIZE_9" value="0.0" type="string"/>
      <att name="NODE_LABEL_TRANSPARENCY" value="255" type="string"/>
      <att name="NODE_CUSTOMGRAPHICS_8" value="org.cytoscape.ding.customgraphics.NullCustomGraphics,0,[ Remove Graphics ]," type="string"/>
      <att name="NODE_CUSTOMGRAPHICS_7" value="org.cytoscape.ding.customgraphics.NullCustomGraphics,0,[ Remove Graphics ]," type="string"/>
      <att name="NODE_CUSTOMGRAPHICS_1" value="org.cytoscape.ding.customgraphics.NullCustomGraphics,0,[ Remove Graphics ]," type="string"/>
      <att name="NODE_TOOLTIP" value="" type="string"/>
      <att name="NODE_BORDER_TRANSPARENCY" value="255" type="string"/>
      <att name="NODE_CUSTOMGRAPHICS_SIZE_6" value="0.0" type="string"/>
      <att name="NODE_VISIBLE" value="true" type="string"/>
      <att name="NODE_CUSTOMGRAPHICS_4" value="org.cytoscape.ding.customgraphics.NullCustomGraphics,0,[ Remove Graphics ]," type="string"/>
      <att name="NODE_CUSTOMGRAPHICS_POSITION_8" value="C,C,c,0.00,0.00" type="string"/>
      <att name="NODE_CUSTOMGRAPHICS_5" value="org.cytoscape.ding.customgraphics.NullCustomGraphics,0,[ Remove Graphics ]," type="string"/>
      <att name="NODE_CUSTOMGRAPHICS_POSITION_6" value="C,C,c,0.00,0.00" type="string"/>
      <att name="NODE_LABEL_FONT_FACE" value="Dialog.plain,plain,65" type="string"/>
      <att name="NODE_LABEL_FONT_SIZE" value="12" type="string"/>
      <att name="NODE_CUSTOMGRAPHICS_SIZE_4" value="0.0" type="string"/>
      <att name="NODE_DEPTH" value="0.0" type="string"/>
      <att name="NODE_BORDER_STROKE" value="SOLID" type="string"/>
      <att name="NODE_LABEL_POSITION" value="C,C,c,0.00,0.00" type="string"/>
      <att name="NODE_CUSTOMGRAPHICS_6" value="org.cytoscape.ding.customgraphics.NullCustomGraphics,0,[ Remove Graphics ]," type="string"/>
      <att name="NODE_CUSTOMGRAPHICS_POSITION_5" value="C,C,c,0.00,0.00" type="string"/>
      <att name="NODE_NESTED_NETWORK_IMAGE_VISIBLE" value="true" type="string"/>
      <att name="NODE_SELECTED" value="false" type="string"/>
      <att name="NODE_CUSTOMGRAPHICS_POSITION_2" value="C,C,c,0.00,0.00" type="string"/>
      <att name="NODE_CUSTOMGRAPHICS_POSITION_1" value="C,C,c,0.00,0.00" type="string"/>
      <att name="NODE_TRANSPARENCY" value="255" type="string"/>
    </graphics>
  </node>
  <node id="893" label="1.1.-.-">
    <att name="isExcludedFromPaths" value="0" type="boolean"/>
    <att name="Column 1" value="1.1.-.-" type="string"/>
    <att name="vizmap:ab_PLANTCYC_NETWORK_NEW_1--child--child NODE_LABEL" value="1.1.-.-" type="string"/>
    <att name="cytoscape.alias.list" type="list">
      <att name="cytoscape.alias.list" value="1.1.-.-" type="string"/>
    </att>
    <att name="shared name" value="1.1.-.-" type="string"/>
    <att name="selected" value="0" type="boolean"/>
    <att name="vizmap:ab_h_8ec_corr_all_new--child NODE_SHAPE" value="RECT" type="string"/>
    <att name="vizmap:ab_h_8ec_corr_all_new NODE_SIZE" value="45.0" type="string"/>
    <att name="vizmap:ab_h_8ec_corr_all_new--child NODE_LABEL" value="1.1.-.-" type="string"/>
    <att name="name" value="1.1.-.-" type="string"/>
    <att name="vizmap:ab_h_8ec_corr_all_new--child NODE_FONT_SIZE" value="25.0" type="string"/>
    <att name="canonicalName" value="1.1.-.-" type="string"/>
    <att name="vizmap:ab_h_8ec_corr_all_new--child NODE_SIZE" value="45.000017166137695" type="string"/>
    <att name="vizmap:ab_h_8ec_corr_all_new NODE_FILL_COLOR" value="java.awt.Color[r=255,g=255,b=51]" type="string"/>
    <att name="vizmap:ab_h_8ec_corr_all_new NODE_LABEL" value="1.1.-.-" type="string"/>
    <att name="vizmap:ab_h_8ec_corr_all_new NODE_SHAPE" value="RECT" type="string"/>
    <att name="Column 3" type="string"/>
    <att name="Column 2" value="23" type="integer"/>
    <att name="vizmap:ab_h_8ec_corr_all_new--child NODE_FILL_COLOR" value="java.awt.Color[r=255,g=255,b=51]" type="string"/>
    <att name="vizmap:ab_h_8ec_corr_all_new NODE_FONT_SIZE" value="25.0" type="string"/>
    <att name="isInPath" value="0" type="boolean" cy:hidden="1"/>
    <graphics x="605.900634765625" type="RECTANGLE" y="36.634395599365234" fill="#ffff33" w="45.0" z="0.0" h="45.000022888183594" outline="#666666" width="1.0">
      <att name="NODE_CUSTOMGRAPHICS_POSITION_9" value="C,C,c,0.00,0.00" type="string"/>
      <att name="NODE_CUSTOMGRAPHICS_POSITION_3" value="C,C,c,0.00,0.00" type="string"/>
      <att name="NODE_LABEL" value="1.1.-.-" type="string"/>
      <att name="NODE_LABEL_COLOR" value="#000000" type="string"/>
      <att name="NODE_CUSTOMGRAPHICS_9" value="org.cytoscape.ding.customgraphics.NullCustomGraphics,0,[ Remove Graphics ]," type="string"/>
      <att name="NODE_CUSTOMGRAPHICS_SIZE_2" value="0.0" type="string"/>
      <att name="NODE_CUSTOMGRAPHICS_SIZE_7" value="0.0" type="string"/>
      <att name="NODE_CUSTOMGRAPHICS_3" value="org.cytoscape.ding.customgraphics.NullCustomGraphics,0,[ Remove Graphics ]," type="string"/>
      <att name="NODE_CUSTOMGRAPHICS_POSITION_7" value="C,C,c,0.00,0.00" type="string"/>
      <att name="NODE_CUSTOMGRAPHICS_SIZE_5" value="0.0" type="string"/>
      <att name="NODE_CUSTOMGRAPHICS_2" value="org.cytoscape.ding.customgraphics.NullCustomGraphics,0,[ Remove Graphics ]," type="string"/>
      <att name="NODE_CUSTOMGRAPHICS_SIZE_1" value="0.0" type="string"/>
      <att name="NODE_LABEL_WIDTH" value="200.0" type="string"/>
      <att name="NODE_CUSTOMGRAPHICS_SIZE_3" value="0.0" type="string"/>
      <att name="NODE_CUSTOMGRAPHICS_SIZE_8" value="0.0" type="string"/>
      <att name="NODE_CUSTOMGRAPHICS_POSITION_4" value="C,C,c,0.00,0.00" type="string"/>
      <att name="NODE_SELECTED_PAINT" value="#ffff00" type="string"/>
      <att name="NODE_CUSTOMGRAPHICS_SIZE_9" value="0.0" type="string"/>
      <att name="NODE_LABEL_TRANSPARENCY" value="255" type="string"/>
      <att name="NODE_CUSTOMGRAPHICS_8" value="org.cytoscape.ding.customgraphics.NullCustomGraphics,0,[ Remove Graphics ]," type="string"/>
      <att name="NODE_CUSTOMGRAPHICS_7" value="org.cytoscape.ding.customgraphics.NullCustomGraphics,0,[ Remove Graphics ]," type="string"/>
      <att name="NODE_CUSTOMGRAPHICS_1" value="org.cytoscape.ding.customgraphics.NullCustomGraphics,0,[ Remove Graphics ]," type="string"/>
      <att name="NODE_TOOLTIP" value="" type="string"/>
      <att name="NODE_BORDER_TRANSPARENCY" value="255" type="string"/>
      <att name="NODE_CUSTOMGRAPHICS_SIZE_6" value="0.0" type="string"/>
      <att name="NODE_VISIBLE" value="true" type="string"/>
      <att name="NODE_CUSTOMGRAPHICS_4" value="org.cytoscape.ding.customgraphics.NullCustomGraphics,0,[ Remove Graphics ]," type="string"/>
      <att name="NODE_CUSTOMGRAPHICS_POSITION_8" value="C,C,c,0.00,0.00" type="string"/>
      <att name="NODE_CUSTOMGRAPHICS_5" value="org.cytoscape.ding.customgraphics.NullCustomGraphics,0,[ Remove Graphics ]," type="string"/>
      <att name="NODE_CUSTOMGRAPHICS_POSITION_6" value="C,C,c,0.00,0.00" type="string"/>
      <att name="NODE_LABEL_FONT_FACE" value="Dialog.plain,plain,25" type="string"/>
      <att name="NODE_LABEL_FONT_SIZE" value="12" type="string"/>
      <att name="NODE_CUSTOMGRAPHICS_SIZE_4" value="0.0" type="string"/>
      <att name="NODE_DEPTH" value="0.0" type="string"/>
      <att name="NODE_BORDER_STROKE" value="SOLID" type="string"/>
      <att name="NODE_LABEL_POSITION" value="C,C,c,0.00,0.00" type="string"/>
      <att name="NODE_CUSTOMGRAPHICS_6" value="org.cytoscape.ding.customgraphics.NullCustomGraphics,0,[ Remove Graphics ]," type="string"/>
      <att name="NODE_CUSTOMGRAPHICS_POSITION_5" value="C,C,c,0.00,0.00" type="string"/>
      <att name="NODE_NESTED_NETWORK_IMAGE_VISIBLE" value="true" type="string"/>
      <att name="NODE_SELECTED" value="false" type="string"/>
      <att name="NODE_CUSTOMGRAPHICS_POSITION_2" value="C,C,c,0.00,0.00" type="string"/>
      <att name="NODE_CUSTOMGRAPHICS_POSITION_1" value="C,C,c,0.00,0.00" type="string"/>
      <att name="NODE_TRANSPARENCY" value="255" type="string"/>
    </graphics>
  </node>
  <node id="892" label="1.13.11.51">
    <att name="isExcludedFromPaths" value="0" type="boolean"/>
    <att name="Column 1" value="1.13.11.51" type="string"/>
    <att name="vizmap:ab_PLANTCYC_NETWORK_NEW_1--child--child NODE_LABEL" value="1.13.11.51" type="string"/>
    <att name="cytoscape.alias.list" type="list">
      <att name="cytoscape.alias.list" value="1.13.11.51" type="string"/>
    </att>
    <att name="shared name" value="1.13.11.51" type="string"/>
    <att name="selected" value="0" type="boolean"/>
    <att name="vizmap:ab_h_8ec_corr_all_new--child NODE_SHAPE" value="RECT" type="string"/>
    <att name="vizmap:ab_h_8ec_corr_all_new NODE_SIZE" value="45.0" type="string"/>
    <att name="vizmap:ab_h_8ec_corr_all_new--child NODE_LABEL" value="1.13.11.51" type="string"/>
    <att name="name" value="1.13.11.51" type="string"/>
    <att name="vizmap:ab_h_8ec_corr_all_new--child NODE_FONT_SIZE" value="25.0" type="string"/>
    <att name="canonicalName" value="1.13.11.51" type="string"/>
    <att name="vizmap:ab_h_8ec_corr_all_new--child NODE_SIZE" value="45.0001220703125" type="string"/>
    <att name="vizmap:ab_h_8ec_corr_all_new NODE_FILL_COLOR" value="java.awt.Color[r=255,g=255,b=51]" type="string"/>
    <att name="vizmap:ab_h_8ec_corr_all_new NODE_LABEL" value="1.13.11.51" type="string"/>
    <att name="vizmap:ab_h_8ec_corr_all_new NODE_SHAPE" value="RECT" type="string"/>
    <att name="Column 3" value="ABSCISIC ACID" type="string"/>
    <att name="Column 2" value="125" type="integer"/>
    <att name="vizmap:ab_h_8ec_corr_all_new--child NODE_FILL_COLOR" value="java.awt.Color[r=255,g=255,b=51]" type="string"/>
    <att name="vizmap:ab_h_8ec_corr_all_new NODE_FONT_SIZE" value="25.0" type="string"/>
    <att name="isInPath" value="0" type="boolean" cy:hidden="1"/>
    <graphics x="302.856201171875" type="RECTANGLE" y="427.0017395019531" fill="#ffff33" w="45.0001220703125" z="0.0" h="45.0001220703125" outline="#666666" width="1.0">
      <att name="NODE_CUSTOMGRAPHICS_POSITION_9" value="C,C,c,0.00,0.00" type="string"/>
      <att name="NODE_CUSTOMGRAPHICS_POSITION_3" value="C,C,c,0.00,0.00" type="string"/>
      <att name="NODE_LABEL" value="1.13.11.51" type="string"/>
      <att name="NODE_LABEL_COLOR" value="#000000" type="string"/>
      <att name="NODE_CUSTOMGRAPHICS_9" value="org.cytoscape.ding.customgraphics.NullCustomGraphics,0,[ Remove Graphics ]," type="string"/>
      <att name="NODE_CUSTOMGRAPHICS_SIZE_2" value="0.0" type="string"/>
      <att name="NODE_CUSTOMGRAPHICS_SIZE_7" value="0.0" type="string"/>
      <att name="NODE_CUSTOMGRAPHICS_3" value="org.cytoscape.ding.customgraphics.NullCustomGraphics,0,[ Remove Graphics ]," type="string"/>
      <att name="NODE_CUSTOMGRAPHICS_POSITION_7" value="C,C,c,0.00,0.00" type="string"/>
      <att name="NODE_CUSTOMGRAPHICS_SIZE_5" value="0.0" type="string"/>
      <att name="NODE_CUSTOMGRAPHICS_2" value="org.cytoscape.ding.customgraphics.NullCustomGraphics,0,[ Remove Graphics ]," type="string"/>
      <att name="NODE_CUSTOMGRAPHICS_SIZE_1" value="0.0" type="string"/>
      <att name="NODE_LABEL_WIDTH" value="200.0" type="string"/>
      <att name="NODE_CUSTOMGRAPHICS_SIZE_3" value="0.0" type="string"/>
      <att name="NODE_CUSTOMGRAPHICS_SIZE_8" value="0.0" type="string"/>
      <att name="NODE_CUSTOMGRAPHICS_POSITION_4" value="C,C,c,0.00,0.00" type="string"/>
      <att name="NODE_SELECTED_PAINT" value="#ffff00" type="string"/>
      <att name="NODE_CUSTOMGRAPHICS_SIZE_9" value="0.0" type="string"/>
      <att name="NODE_LABEL_TRANSPARENCY" value="255" type="string"/>
      <att name="NODE_CUSTOMGRAPHICS_8" value="org.cytoscape.ding.customgraphics.NullCustomGraphics,0,[ Remove Graphics ]," type="string"/>
      <att name="NODE_CUSTOMGRAPHICS_7" value="org.cytoscape.ding.customgraphics.NullCustomGraphics,0,[ Remove Graphics ]," type="string"/>
      <att name="NODE_CUSTOMGRAPHICS_1" value="org.cytoscape.ding.customgraphics.NullCustomGraphics,0,[ Remove Graphics ]," type="string"/>
      <att name="NODE_TOOLTIP" value="" type="string"/>
      <att name="NODE_BORDER_TRANSPARENCY" value="255" type="string"/>
      <att name="NODE_CUSTOMGRAPHICS_SIZE_6" value="0.0" type="string"/>
      <att name="NODE_VISIBLE" value="true" type="string"/>
      <att name="NODE_CUSTOMGRAPHICS_4" value="org.cytoscape.ding.customgraphics.NullCustomGraphics,0,[ Remove Graphics ]," type="string"/>
      <att name="NODE_CUSTOMGRAPHICS_POSITION_8" value="C,C,c,0.00,0.00" type="string"/>
      <att name="NODE_CUSTOMGRAPHICS_5" value="org.cytoscape.ding.customgraphics.NullCustomGraphics,0,[ Remove Graphics ]," type="string"/>
      <att name="NODE_CUSTOMGRAPHICS_POSITION_6" value="C,C,c,0.00,0.00" type="string"/>
      <att name="NODE_LABEL_FONT_FACE" value="Dialog.plain,plain,25" type="string"/>
      <att name="NODE_LABEL_FONT_SIZE" value="12" type="string"/>
      <att name="NODE_CUSTOMGRAPHICS_SIZE_4" value="0.0" type="string"/>
      <att name="NODE_DEPTH" value="0.0" type="string"/>
      <att name="NODE_BORDER_STROKE" value="SOLID" type="string"/>
      <att name="NODE_LABEL_POSITION" value="C,C,c,0.00,0.00" type="string"/>
      <att name="NODE_CUSTOMGRAPHICS_6" value="org.cytoscape.ding.customgraphics.NullCustomGraphics,0,[ Remove Graphics ]," type="string"/>
      <att name="NODE_CUSTOMGRAPHICS_POSITION_5" value="C,C,c,0.00,0.00" type="string"/>
      <att name="NODE_NESTED_NETWORK_IMAGE_VISIBLE" value="true" type="string"/>
      <att name="NODE_SELECTED" value="false" type="string"/>
      <att name="NODE_CUSTOMGRAPHICS_POSITION_2" value="C,C,c,0.00,0.00" type="string"/>
      <att name="NODE_CUSTOMGRAPHICS_POSITION_1" value="C,C,c,0.00,0.00" type="string"/>
      <att name="NODE_TRANSPARENCY" value="255" type="string"/>
    </graphics>
  </node>
  <node id="891" label="3.1.4.4">
    <att name="isExcludedFromPaths" value="0" type="boolean"/>
    <att name="Column 1" value="3.1.4.4" type="string"/>
    <att name="vizmap:ab_PLANTCYC_NETWORK_NEW_1--child--child NODE_LABEL" value="3.1.4.4" type="string"/>
    <att name="cytoscape.alias.list" type="list">
      <att name="cytoscape.alias.list" value="3.1.4.4" type="string"/>
    </att>
    <att name="shared name" value="3.1.4.4" type="string"/>
    <att name="selected" value="0" type="boolean"/>
    <att name="vizmap:ab_h_8ec_corr_all_new--child NODE_SHAPE" value="RECT" type="string"/>
    <att name="vizmap:ab_h_8ec_corr_all_new NODE_SIZE" value="45.00004577636719" type="string"/>
    <att name="vizmap:ab_h_8ec_corr_all_new--child NODE_LABEL" value="3.1.4.4" type="string"/>
    <att name="name" value="3.1.4.4" type="string"/>
    <att name="vizmap:ab_h_8ec_corr_all_new--child NODE_FONT_SIZE" value="25.0" type="string"/>
    <att name="canonicalName" value="3.1.4.4" type="string"/>
    <att name="vizmap:ab_h_8ec_corr_all_new--child NODE_SIZE" value="45.000038146972656" type="string"/>
    <att name="vizmap:ab_h_8ec_corr_all_new NODE_FILL_COLOR" value="java.awt.Color[r=255,g=255,b=51]" type="string"/>
    <att name="vizmap:ab_h_8ec_corr_all_new NODE_LABEL" value="3.1.4.4" type="string"/>
    <att name="vizmap:ab_h_8ec_corr_all_new NODE_SHAPE" value="RECT" type="string"/>
    <att name="Column 3" value="ABSCISIC ACID" type="string"/>
    <att name="Column 2" value="127" type="integer"/>
    <att name="vizmap:ab_h_8ec_corr_all_new--child NODE_FILL_COLOR" value="java.awt.Color[r=255,g=255,b=51]" type="string"/>
    <att name="vizmap:ab_h_8ec_corr_all_new NODE_FONT_SIZE" value="25.0" type="string"/>
    <att name="isInPath" value="0" type="boolean" cy:hidden="1"/>
    <graphics x="74.99303436279297" type="RECTANGLE" y="135.27752304077148" fill="#ffff33" w="45.000030517578125" z="0.0" h="45.000038146972656" outline="#666666" width="1.0">
      <att name="NODE_CUSTOMGRAPHICS_POSITION_9" value="C,C,c,0.00,0.00" type="string"/>
      <att name="NODE_CUSTOMGRAPHICS_POSITION_3" value="C,C,c,0.00,0.00" type="string"/>
      <att name="NODE_LABEL" value="3.1.4.4" type="string"/>
      <att name="NODE_LABEL_COLOR" value="#000000" type="string"/>
      <att name="NODE_CUSTOMGRAPHICS_9" value="org.cytoscape.ding.customgraphics.NullCustomGraphics,0,[ Remove Graphics ]," type="string"/>
      <att name="NODE_CUSTOMGRAPHICS_SIZE_2" value="0.0" type="string"/>
      <att name="NODE_CUSTOMGRAPHICS_SIZE_7" value="0.0" type="string"/>
      <att name="NODE_CUSTOMGRAPHICS_3" value="org.cytoscape.ding.customgraphics.NullCustomGraphics,0,[ Remove Graphics ]," type="string"/>
      <att name="NODE_CUSTOMGRAPHICS_POSITION_7" value="C,C,c,0.00,0.00" type="string"/>
      <att name="NODE_CUSTOMGRAPHICS_SIZE_5" value="0.0" type="string"/>
      <att name="NODE_CUSTOMGRAPHICS_2" value="org.cytoscape.ding.customgraphics.NullCustomGraphics,0,[ Remove Graphics ]," type="string"/>
      <att name="NODE_CUSTOMGRAPHICS_SIZE_1" value="0.0" type="string"/>
      <att name="NODE_LABEL_WIDTH" value="200.0" type="string"/>
      <att name="NODE_CUSTOMGRAPHICS_SIZE_3" value="0.0" type="string"/>
      <att name="NODE_CUSTOMGRAPHICS_SIZE_8" value="0.0" type="string"/>
      <att name="NODE_CUSTOMGRAPHICS_POSITION_4" value="C,C,c,0.00,0.00" type="string"/>
      <att name="NODE_SELECTED_PAINT" value="#ffff00" type="string"/>
      <att name="NODE_CUSTOMGRAPHICS_SIZE_9" value="0.0" type="string"/>
      <att name="NODE_LABEL_TRANSPARENCY" value="255" type="string"/>
      <att name="NODE_CUSTOMGRAPHICS_8" value="org.cytoscape.ding.customgraphics.NullCustomGraphics,0,[ Remove Graphics ]," type="string"/>
      <att name="NODE_CUSTOMGRAPHICS_7" value="org.cytoscape.ding.customgraphics.NullCustomGraphics,0,[ Remove Graphics ]," type="string"/>
      <att name="NODE_CUSTOMGRAPHICS_1" value="org.cytoscape.ding.customgraphics.NullCustomGraphics,0,[ Remove Graphics ]," type="string"/>
      <att name="NODE_TOOLTIP" value="" type="string"/>
      <att name="NODE_BORDER_TRANSPARENCY" value="255" type="string"/>
      <att name="NODE_CUSTOMGRAPHICS_SIZE_6" value="0.0" type="string"/>
      <att name="NODE_VISIBLE" value="true" type="string"/>
      <att name="NODE_CUSTOMGRAPHICS_4" value="org.cytoscape.ding.customgraphics.NullCustomGraphics,0,[ Remove Graphics ]," type="string"/>
      <att name="NODE_CUSTOMGRAPHICS_POSITION_8" value="C,C,c,0.00,0.00" type="string"/>
      <att name="NODE_CUSTOMGRAPHICS_5" value="org.cytoscape.ding.customgraphics.NullCustomGraphics,0,[ Remove Graphics ]," type="string"/>
      <att name="NODE_CUSTOMGRAPHICS_POSITION_6" value="C,C,c,0.00,0.00" type="string"/>
      <att name="NODE_LABEL_FONT_FACE" value="Dialog.plain,plain,25" type="string"/>
      <att name="NODE_LABEL_FONT_SIZE" value="12" type="string"/>
      <att name="NODE_CUSTOMGRAPHICS_SIZE_4" value="0.0" type="string"/>
      <att name="NODE_DEPTH" value="0.0" type="string"/>
      <att name="NODE_BORDER_STROKE" value="SOLID" type="string"/>
      <att name="NODE_LABEL_POSITION" value="C,C,c,0.00,0.00" type="string"/>
      <att name="NODE_CUSTOMGRAPHICS_6" value="org.cytoscape.ding.customgraphics.NullCustomGraphics,0,[ Remove Graphics ]," type="string"/>
      <att name="NODE_CUSTOMGRAPHICS_POSITION_5" value="C,C,c,0.00,0.00" type="string"/>
      <att name="NODE_NESTED_NETWORK_IMAGE_VISIBLE" value="true" type="string"/>
      <att name="NODE_SELECTED" value="false" type="string"/>
      <att name="NODE_CUSTOMGRAPHICS_POSITION_2" value="C,C,c,0.00,0.00" type="string"/>
      <att name="NODE_CUSTOMGRAPHICS_POSITION_1" value="C,C,c,0.00,0.00" type="string"/>
      <att name="NODE_TRANSPARENCY" value="255" type="string"/>
    </graphics>
  </node>
  <node id="890" label="GIBBERELLIN">
    <att name="isExcludedFromPaths" value="0" type="boolean"/>
    <att name="Column 1" value="GIBBERELLIN" type="string"/>
    <att name="vizmap:ab_PLANTCYC_NETWORK_NEW_1--child--child NODE_LABEL" type="string"/>
    <att name="cytoscape.alias.list" type="list">
      <att name="cytoscape.alias.list" value="GIBBERELLIN" type="string"/>
    </att>
    <att name="shared name" value="GIBBERELLIN" type="string"/>
    <att name="selected" value="0" type="boolean"/>
    <att name="vizmap:ab_h_8ec_corr_all_new--child NODE_SHAPE" value="RECT" type="string"/>
    <att name="vizmap:ab_h_8ec_corr_all_new NODE_SIZE" value="78.0" type="string"/>
    <att name="vizmap:ab_h_8ec_corr_all_new--child NODE_LABEL" value="GIBBERELLIN" type="string"/>
    <att name="name" value="GIBBERELLIN" type="string"/>
    <att name="vizmap:ab_h_8ec_corr_all_new--child NODE_FONT_SIZE" value="35.0" type="string"/>
    <att name="canonicalName" value="GIBBERELLIN" type="string"/>
    <att name="vizmap:ab_h_8ec_corr_all_new--child NODE_SIZE" value="78.0" type="string"/>
    <att name="vizmap:ab_h_8ec_corr_all_new NODE_FILL_COLOR" value="java.awt.Color[r=51,g=255,b=255]" type="string"/>
    <att name="vizmap:ab_h_8ec_corr_all_new NODE_LABEL" value="GIBBERELLIN" type="string"/>
    <att name="vizmap:ab_h_8ec_corr_all_new NODE_SHAPE" value="RECT" type="string"/>
    <att name="Column 3" type="string"/>
    <att name="Column 2" value="8888" type="integer"/>
    <att name="vizmap:ab_h_8ec_corr_all_new--child NODE_FILL_COLOR" value="java.awt.Color[r=51,g=255,b=255]" type="string"/>
    <att name="vizmap:ab_h_8ec_corr_all_new NODE_FONT_SIZE" value="35.0" type="string"/>
    <att name="isInPath" value="0" type="boolean" cy:hidden="1"/>
    <graphics x="265.6741943359375" type="RECTANGLE" y="716.8570556640625" fill="#33ffff" w="78.0" z="0.0" h="78.0" outline="#666666" width="1.0">
      <att name="NODE_CUSTOMGRAPHICS_POSITION_9" value="C,C,c,0.00,0.00" type="string"/>
      <att name="NODE_CUSTOMGRAPHICS_POSITION_3" value="C,C,c,0.00,0.00" type="string"/>
      <att name="NODE_LABEL" value="GIBBERELLIN" type="string"/>
      <att name="NODE_LABEL_COLOR" value="#000000" type="string"/>
      <att name="NODE_CUSTOMGRAPHICS_9" value="org.cytoscape.ding.customgraphics.NullCustomGraphics,0,[ Remove Graphics ]," type="string"/>
      <att name="NODE_CUSTOMGRAPHICS_SIZE_2" value="0.0" type="string"/>
      <att name="NODE_CUSTOMGRAPHICS_SIZE_7" value="0.0" type="string"/>
      <att name="NODE_CUSTOMGRAPHICS_3" value="org.cytoscape.ding.customgraphics.NullCustomGraphics,0,[ Remove Graphics ]," type="string"/>
      <att name="NODE_CUSTOMGRAPHICS_POSITION_7" value="C,C,c,0.00,0.00" type="string"/>
      <att name="NODE_CUSTOMGRAPHICS_SIZE_5" value="0.0" type="string"/>
      <att name="NODE_CUSTOMGRAPHICS_2" value="org.cytoscape.ding.customgraphics.NullCustomGraphics,0,[ Remove Graphics ]," type="string"/>
      <att name="NODE_CUSTOMGRAPHICS_SIZE_1" value="0.0" type="string"/>
      <att name="NODE_LABEL_WIDTH" value="200.0" type="string"/>
      <att name="NODE_CUSTOMGRAPHICS_SIZE_3" value="0.0" type="string"/>
      <att name="NODE_CUSTOMGRAPHICS_SIZE_8" value="0.0" type="string"/>
      <att name="NODE_CUSTOMGRAPHICS_POSITION_4" value="C,C,c,0.00,0.00" type="string"/>
      <att name="NODE_SELECTED_PAINT" value="#ffff00" type="string"/>
      <att name="NODE_CUSTOMGRAPHICS_SIZE_9" value="0.0" type="string"/>
      <att name="NODE_LABEL_TRANSPARENCY" value="255" type="string"/>
      <att name="NODE_CUSTOMGRAPHICS_8" value="org.cytoscape.ding.customgraphics.NullCustomGraphics,0,[ Remove Graphics ]," type="string"/>
      <att name="NODE_CUSTOMGRAPHICS_7" value="org.cytoscape.ding.customgraphics.NullCustomGraphics,0,[ Remove Graphics ]," type="string"/>
      <att name="NODE_CUSTOMGRAPHICS_1" value="org.cytoscape.ding.customgraphics.NullCustomGraphics,0,[ Remove Graphics ]," type="string"/>
      <att name="NODE_TOOLTIP" value="" type="string"/>
      <att name="NODE_BORDER_TRANSPARENCY" value="255" type="string"/>
      <att name="NODE_CUSTOMGRAPHICS_SIZE_6" value="0.0" type="string"/>
      <att name="NODE_VISIBLE" value="true" type="string"/>
      <att name="NODE_CUSTOMGRAPHICS_4" value="org.cytoscape.ding.customgraphics.NullCustomGraphics,0,[ Remove Graphics ]," type="string"/>
      <att name="NODE_CUSTOMGRAPHICS_POSITION_8" value="C,C,c,0.00,0.00" type="string"/>
      <att name="NODE_CUSTOMGRAPHICS_5" value="org.cytoscape.ding.customgraphics.NullCustomGraphics,0,[ Remove Graphics ]," type="string"/>
      <att name="NODE_CUSTOMGRAPHICS_POSITION_6" value="C,C,c,0.00,0.00" type="string"/>
      <att name="NODE_LABEL_FONT_FACE" value="Dialog.plain,plain,35" type="string"/>
      <att name="NODE_LABEL_FONT_SIZE" value="12" type="string"/>
      <att name="NODE_CUSTOMGRAPHICS_SIZE_4" value="0.0" type="string"/>
      <att name="NODE_DEPTH" value="0.0" type="string"/>
      <att name="NODE_BORDER_STROKE" value="SOLID" type="string"/>
      <att name="NODE_LABEL_POSITION" value="C,C,c,0.00,0.00" type="string"/>
      <att name="NODE_CUSTOMGRAPHICS_6" value="org.cytoscape.ding.customgraphics.NullCustomGraphics,0,[ Remove Graphics ]," type="string"/>
      <att name="NODE_CUSTOMGRAPHICS_POSITION_5" value="C,C,c,0.00,0.00" type="string"/>
      <att name="NODE_NESTED_NETWORK_IMAGE_VISIBLE" value="true" type="string"/>
      <att name="NODE_SELECTED" value="false" type="string"/>
      <att name="NODE_CUSTOMGRAPHICS_POSITION_2" value="C,C,c,0.00,0.00" type="string"/>
      <att name="NODE_CUSTOMGRAPHICS_POSITION_1" value="C,C,c,0.00,0.00" type="string"/>
      <att name="NODE_TRANSPARENCY" value="255" type="string"/>
    </graphics>
  </node>
  <node id="889" label="4.4.1.14">
    <att name="isExcludedFromPaths" value="0" type="boolean"/>
    <att name="Column 1" value="4.4.1.14" type="string"/>
    <att name="vizmap:ab_PLANTCYC_NETWORK_NEW_1--child--child NODE_LABEL" value="4.4.1.14" type="string"/>
    <att name="cytoscape.alias.list" type="list">
      <att name="cytoscape.alias.list" value="4.4.1.14" type="string"/>
    </att>
    <att name="shared name" value="4.4.1.14" type="string"/>
    <att name="selected" value="0" type="boolean"/>
    <att name="vizmap:ab_h_8ec_corr_all_new--child NODE_SHAPE" value="OCTAGON" type="string"/>
    <att name="vizmap:ab_h_8ec_corr_all_new NODE_SIZE" value="65.0" type="string"/>
    <att name="vizmap:ab_h_8ec_corr_all_new--child NODE_LABEL" value="4.4.1.14" type="string"/>
    <att name="name" value="4.4.1.14" type="string"/>
    <att name="vizmap:ab_h_8ec_corr_all_new--child NODE_FONT_SIZE" value="65.0" type="string"/>
    <att name="canonicalName" value="4.4.1.14" type="string"/>
    <att name="vizmap:ab_h_8ec_corr_all_new--child NODE_SIZE" value="64.99996054172516" type="string"/>
    <att name="vizmap:ab_h_8ec_corr_all_new NODE_FILL_COLOR" value="java.awt.Color[r=255,g=0,b=102]" type="string"/>
    <att name="vizmap:ab_h_8ec_corr_all_new NODE_LABEL" value="4.4.1.14" type="string"/>
    <att name="vizmap:ab_h_8ec_corr_all_new NODE_SHAPE" value="OCTAGON" type="string"/>
    <att name="Column 3" value="AUXIN" type="string"/>
    <att name="Column 2" value="2457" type="integer"/>
    <att name="vizmap:ab_h_8ec_corr_all_new--child NODE_FILL_COLOR" value="java.awt.Color[r=255,g=0,b=102]" type="string"/>
    <att name="vizmap:ab_h_8ec_corr_all_new NODE_FONT_SIZE" value="65.0" type="string"/>
    <att name="isInPath" value="0" type="boolean" cy:hidden="1"/>
    <graphics x="53.22934627532959" type="OCTAGON" y="-68.73616409301758" fill="#ff0066" w="64.99995613098145" z="0.0" h="64.99996185302734" outline="#666666" width="1.0">
      <att name="NODE_CUSTOMGRAPHICS_POSITION_9" value="C,C,c,0.00,0.00" type="string"/>
      <att name="NODE_CUSTOMGRAPHICS_POSITION_3" value="C,C,c,0.00,0.00" type="string"/>
      <att name="NODE_LABEL" value="4.4.1.14" type="string"/>
      <att name="NODE_LABEL_COLOR" value="#000000" type="string"/>
      <att name="NODE_CUSTOMGRAPHICS_9" value="org.cytoscape.ding.customgraphics.NullCustomGraphics,0,[ Remove Graphics ]," type="string"/>
      <att name="NODE_CUSTOMGRAPHICS_SIZE_2" value="0.0" type="string"/>
      <att name="NODE_CUSTOMGRAPHICS_SIZE_7" value="0.0" type="string"/>
      <att name="NODE_CUSTOMGRAPHICS_3" value="org.cytoscape.ding.customgraphics.NullCustomGraphics,0,[ Remove Graphics ]," type="string"/>
      <att name="NODE_CUSTOMGRAPHICS_POSITION_7" value="C,C,c,0.00,0.00" type="string"/>
      <att name="NODE_CUSTOMGRAPHICS_SIZE_5" value="0.0" type="string"/>
      <att name="NODE_CUSTOMGRAPHICS_2" value="org.cytoscape.ding.customgraphics.NullCustomGraphics,0,[ Remove Graphics ]," type="string"/>
      <att name="NODE_CUSTOMGRAPHICS_SIZE_1" value="0.0" type="string"/>
      <att name="NODE_LABEL_WIDTH" value="200.0" type="string"/>
      <att name="NODE_CUSTOMGRAPHICS_SIZE_3" value="0.0" type="string"/>
      <att name="NODE_CUSTOMGRAPHICS_SIZE_8" value="0.0" type="string"/>
      <att name="NODE_CUSTOMGRAPHICS_POSITION_4" value="C,C,c,0.00,0.00" type="string"/>
      <att name="NODE_SELECTED_PAINT" value="#ffff00" type="string"/>
      <att name="NODE_CUSTOMGRAPHICS_SIZE_9" value="0.0" type="string"/>
      <att name="NODE_LABEL_TRANSPARENCY" value="255" type="string"/>
      <att name="NODE_CUSTOMGRAPHICS_8" value="org.cytoscape.ding.customgraphics.NullCustomGraphics,0,[ Remove Graphics ]," type="string"/>
      <att name="NODE_CUSTOMGRAPHICS_7" value="org.cytoscape.ding.customgraphics.NullCustomGraphics,0,[ Remove Graphics ]," type="string"/>
      <att name="NODE_CUSTOMGRAPHICS_1" value="org.cytoscape.ding.customgraphics.NullCustomGraphics,0,[ Remove Graphics ]," type="string"/>
      <att name="NODE_TOOLTIP" value="" type="string"/>
      <att name="NODE_BORDER_TRANSPARENCY" value="255" type="string"/>
      <att name="NODE_CUSTOMGRAPHICS_SIZE_6" value="0.0" type="string"/>
      <att name="NODE_VISIBLE" value="true" type="string"/>
      <att name="NODE_CUSTOMGRAPHICS_4" value="org.cytoscape.ding.customgraphics.NullCustomGraphics,0,[ Remove Graphics ]," type="string"/>
      <att name="NODE_CUSTOMGRAPHICS_POSITION_8" value="C,C,c,0.00,0.00" type="string"/>
      <att name="NODE_CUSTOMGRAPHICS_5" value="org.cytoscape.ding.customgraphics.NullCustomGraphics,0,[ Remove Graphics ]," type="string"/>
      <att name="NODE_CUSTOMGRAPHICS_POSITION_6" value="C,C,c,0.00,0.00" type="string"/>
      <att name="NODE_LABEL_FONT_FACE" value="Dialog.plain,plain,65" type="string"/>
      <att name="NODE_LABEL_FONT_SIZE" value="12" type="string"/>
      <att name="NODE_CUSTOMGRAPHICS_SIZE_4" value="0.0" type="string"/>
      <att name="NODE_DEPTH" value="0.0" type="string"/>
      <att name="NODE_BORDER_STROKE" value="SOLID" type="string"/>
      <att name="NODE_LABEL_POSITION" value="C,C,c,0.00,0.00" type="string"/>
      <att name="NODE_CUSTOMGRAPHICS_6" value="org.cytoscape.ding.customgraphics.NullCustomGraphics,0,[ Remove Graphics ]," type="string"/>
      <att name="NODE_CUSTOMGRAPHICS_POSITION_5" value="C,C,c,0.00,0.00" type="string"/>
      <att name="NODE_NESTED_NETWORK_IMAGE_VISIBLE" value="true" type="string"/>
      <att name="NODE_SELECTED" value="false" type="string"/>
      <att name="NODE_CUSTOMGRAPHICS_POSITION_2" value="C,C,c,0.00,0.00" type="string"/>
      <att name="NODE_CUSTOMGRAPHICS_POSITION_1" value="C,C,c,0.00,0.00" type="string"/>
      <att name="NODE_TRANSPARENCY" value="255" type="string"/>
    </graphics>
  </node>
  <node id="888" label="2.4.1.263">
    <att name="isExcludedFromPaths" value="0" type="boolean"/>
    <att name="Column 1" value="2.4.1.263" type="string"/>
    <att name="vizmap:ab_PLANTCYC_NETWORK_NEW_1--child--child NODE_LABEL" value="2.4.1.263" type="string"/>
    <att name="cytoscape.alias.list" type="list">
      <att name="cytoscape.alias.list" value="2.4.1.263" type="string"/>
    </att>
    <att name="shared name" value="2.4.1.263" type="string"/>
    <att name="selected" value="0" type="boolean"/>
    <att name="vizmap:ab_h_8ec_corr_all_new--child NODE_SHAPE" value="RECT" type="string"/>
    <att name="vizmap:ab_h_8ec_corr_all_new NODE_SIZE" value="45.0" type="string"/>
    <att name="vizmap:ab_h_8ec_corr_all_new--child NODE_LABEL" value="2.4.1.263" type="string"/>
    <att name="name" value="2.4.1.263" type="string"/>
    <att name="vizmap:ab_h_8ec_corr_all_new--child NODE_FONT_SIZE" value="25.0" type="string"/>
    <att name="canonicalName" value="2.4.1.263" type="string"/>
    <att name="vizmap:ab_h_8ec_corr_all_new--child NODE_SIZE" value="44.99993896484375" type="string"/>
    <att name="vizmap:ab_h_8ec_corr_all_new NODE_FILL_COLOR" value="java.awt.Color[r=255,g=255,b=51]" type="string"/>
    <att name="vizmap:ab_h_8ec_corr_all_new NODE_LABEL" value="2.4.1.263" type="string"/>
    <att name="vizmap:ab_h_8ec_corr_all_new NODE_SHAPE" value="RECT" type="string"/>
    <att name="Column 3" value="ABSCISIC ACID" type="string"/>
    <att name="Column 2" value="128" type="integer"/>
    <att name="vizmap:ab_h_8ec_corr_all_new--child NODE_FILL_COLOR" value="java.awt.Color[r=255,g=255,b=51]" type="string"/>
    <att name="vizmap:ab_h_8ec_corr_all_new NODE_FONT_SIZE" value="25.0" type="string"/>
    <att name="isInPath" value="0" type="boolean" cy:hidden="1"/>
    <graphics x="643.5955810546875" type="RECTANGLE" y="410.79833984375" fill="#ffff33" w="45.0" z="0.0" h="44.99993896484375" outline="#666666" width="1.0">
      <att name="NODE_CUSTOMGRAPHICS_POSITION_9" value="C,C,c,0.00,0.00" type="string"/>
      <att name="NODE_CUSTOMGRAPHICS_POSITION_3" value="C,C,c,0.00,0.00" type="string"/>
      <att name="NODE_LABEL" value="2.4.1.263" type="string"/>
      <att name="NODE_LABEL_COLOR" value="#000000" type="string"/>
      <att name="NODE_CUSTOMGRAPHICS_9" value="org.cytoscape.ding.customgraphics.NullCustomGraphics,0,[ Remove Graphics ]," type="string"/>
      <att name="NODE_CUSTOMGRAPHICS_SIZE_2" value="0.0" type="string"/>
      <att name="NODE_CUSTOMGRAPHICS_SIZE_7" value="0.0" type="string"/>
      <att name="NODE_CUSTOMGRAPHICS_3" value="org.cytoscape.ding.customgraphics.NullCustomGraphics,0,[ Remove Graphics ]," type="string"/>
      <att name="NODE_CUSTOMGRAPHICS_POSITION_7" value="C,C,c,0.00,0.00" type="string"/>
      <att name="NODE_CUSTOMGRAPHICS_SIZE_5" value="0.0" type="string"/>
      <att name="NODE_CUSTOMGRAPHICS_2" value="org.cytoscape.ding.customgraphics.NullCustomGraphics,0,[ Remove Graphics ]," type="string"/>
      <att name="NODE_CUSTOMGRAPHICS_SIZE_1" value="0.0" type="string"/>
      <att name="NODE_LABEL_WIDTH" value="200.0" type="string"/>
      <att name="NODE_CUSTOMGRAPHICS_SIZE_3" value="0.0" type="string"/>
      <att name="NODE_CUSTOMGRAPHICS_SIZE_8" value="0.0" type="string"/>
      <att name="NODE_CUSTOMGRAPHICS_POSITION_4" value="C,C,c,0.00,0.00" type="string"/>
      <att name="NODE_SELECTED_PAINT" value="#ffff00" type="string"/>
      <att name="NODE_CUSTOMGRAPHICS_SIZE_9" value="0.0" type="string"/>
      <att name="NODE_LABEL_TRANSPARENCY" value="255" type="string"/>
      <att name="NODE_CUSTOMGRAPHICS_8" value="org.cytoscape.ding.customgraphics.NullCustomGraphics,0,[ Remove Graphics ]," type="string"/>
      <att name="NODE_CUSTOMGRAPHICS_7" value="org.cytoscape.ding.customgraphics.NullCustomGraphics,0,[ Remove Graphics ]," type="string"/>
      <att name="NODE_CUSTOMGRAPHICS_1" value="org.cytoscape.ding.customgraphics.NullCustomGraphics,0,[ Remove Graphics ]," type="string"/>
      <att name="NODE_TOOLTIP" value="" type="string"/>
      <att name="NODE_BORDER_TRANSPARENCY" value="255" type="string"/>
      <att name="NODE_CUSTOMGRAPHICS_SIZE_6" value="0.0" type="string"/>
      <att name="NODE_VISIBLE" value="true" type="string"/>
      <att name="NODE_CUSTOMGRAPHICS_4" value="org.cytoscape.ding.customgraphics.NullCustomGraphics,0,[ Remove Graphics ]," type="string"/>
      <att name="NODE_CUSTOMGRAPHICS_POSITION_8" value="C,C,c,0.00,0.00" type="string"/>
      <att name="NODE_CUSTOMGRAPHICS_5" value="org.cytoscape.ding.customgraphics.NullCustomGraphics,0,[ Remove Graphics ]," type="string"/>
      <att name="NODE_CUSTOMGRAPHICS_POSITION_6" value="C,C,c,0.00,0.00" type="string"/>
      <att name="NODE_LABEL_FONT_FACE" value="Dialog.plain,plain,25" type="string"/>
      <att name="NODE_LABEL_FONT_SIZE" value="12" type="string"/>
      <att name="NODE_CUSTOMGRAPHICS_SIZE_4" value="0.0" type="string"/>
      <att name="NODE_DEPTH" value="0.0" type="string"/>
      <att name="NODE_BORDER_STROKE" value="SOLID" type="string"/>
      <att name="NODE_LABEL_POSITION" value="C,C,c,0.00,0.00" type="string"/>
      <att name="NODE_CUSTOMGRAPHICS_6" value="org.cytoscape.ding.customgraphics.NullCustomGraphics,0,[ Remove Graphics ]," type="string"/>
      <att name="NODE_CUSTOMGRAPHICS_POSITION_5" value="C,C,c,0.00,0.00" type="string"/>
      <att name="NODE_NESTED_NETWORK_IMAGE_VISIBLE" value="true" type="string"/>
      <att name="NODE_SELECTED" value="false" type="string"/>
      <att name="NODE_CUSTOMGRAPHICS_POSITION_2" value="C,C,c,0.00,0.00" type="string"/>
      <att name="NODE_CUSTOMGRAPHICS_POSITION_1" value="C,C,c,0.00,0.00" type="string"/>
      <att name="NODE_TRANSPARENCY" value="255" type="string"/>
    </graphics>
  </node>
  <node id="887" label="3.1.4.3">
    <att name="isExcludedFromPaths" value="0" type="boolean"/>
    <att name="Column 1" value="3.1.4.3" type="string"/>
    <att name="vizmap:ab_PLANTCYC_NETWORK_NEW_1--child--child NODE_LABEL" value="3.1.4.3" type="string"/>
    <att name="cytoscape.alias.list" type="list">
      <att name="cytoscape.alias.list" value="3.1.4.3" type="string"/>
    </att>
    <att name="shared name" value="3.1.4.3" type="string"/>
    <att name="selected" value="0" type="boolean"/>
    <att name="vizmap:ab_h_8ec_corr_all_new--child NODE_SHAPE" value="RECT" type="string"/>
    <att name="vizmap:ab_h_8ec_corr_all_new NODE_SIZE" value="45.000001430511475" type="string"/>
    <att name="vizmap:ab_h_8ec_corr_all_new--child NODE_LABEL" value="3.1.4.3" type="string"/>
    <att name="name" value="3.1.4.3" type="string"/>
    <att name="vizmap:ab_h_8ec_corr_all_new--child NODE_FONT_SIZE" value="25.0" type="string"/>
    <att name="canonicalName" value="3.1.4.3" type="string"/>
    <att name="vizmap:ab_h_8ec_corr_all_new--child NODE_SIZE" value="45.00004196166992" type="string"/>
    <att name="vizmap:ab_h_8ec_corr_all_new NODE_FILL_COLOR" value="java.awt.Color[r=255,g=255,b=51]" type="string"/>
    <att name="vizmap:ab_h_8ec_corr_all_new NODE_LABEL" value="3.1.4.3" type="string"/>
    <att name="vizmap:ab_h_8ec_corr_all_new NODE_SHAPE" value="RECT" type="string"/>
    <att name="Column 3" value="AUXIN" type="string"/>
    <att name="Column 2" value="23" type="integer"/>
    <att name="vizmap:ab_h_8ec_corr_all_new--child NODE_FILL_COLOR" value="java.awt.Color[r=255,g=255,b=51]" type="string"/>
    <att name="vizmap:ab_h_8ec_corr_all_new NODE_FONT_SIZE" value="25.0" type="string"/>
    <att name="isInPath" value="0" type="boolean" cy:hidden="1"/>
    <graphics x="423.6372985839844" type="RECTANGLE" y="-4.142426490783691" fill="#ffff33" w="45.00006103515625" z="0.0" h="45.000051498413086" outline="#666666" width="1.0">
      <att name="NODE_CUSTOMGRAPHICS_POSITION_9" value="C,C,c,0.00,0.00" type="string"/>
      <att name="NODE_CUSTOMGRAPHICS_POSITION_3" value="C,C,c,0.00,0.00" type="string"/>
      <att name="NODE_LABEL" value="3.1.4.3" type="string"/>
      <att name="NODE_LABEL_COLOR" value="#000000" type="string"/>
      <att name="NODE_CUSTOMGRAPHICS_9" value="org.cytoscape.ding.customgraphics.NullCustomGraphics,0,[ Remove Graphics ]," type="string"/>
      <att name="NODE_CUSTOMGRAPHICS_SIZE_2" value="0.0" type="string"/>
      <att name="NODE_CUSTOMGRAPHICS_SIZE_7" value="0.0" type="string"/>
      <att name="NODE_CUSTOMGRAPHICS_3" value="org.cytoscape.ding.customgraphics.NullCustomGraphics,0,[ Remove Graphics ]," type="string"/>
      <att name="NODE_CUSTOMGRAPHICS_POSITION_7" value="C,C,c,0.00,0.00" type="string"/>
      <att name="NODE_CUSTOMGRAPHICS_SIZE_5" value="0.0" type="string"/>
      <att name="NODE_CUSTOMGRAPHICS_2" value="org.cytoscape.ding.customgraphics.NullCustomGraphics,0,[ Remove Graphics ]," type="string"/>
      <att name="NODE_CUSTOMGRAPHICS_SIZE_1" value="0.0" type="string"/>
      <att name="NODE_LABEL_WIDTH" value="200.0" type="string"/>
      <att name="NODE_CUSTOMGRAPHICS_SIZE_3" value="0.0" type="string"/>
      <att name="NODE_CUSTOMGRAPHICS_SIZE_8" value="0.0" type="string"/>
      <att name="NODE_CUSTOMGRAPHICS_POSITION_4" value="C,C,c,0.00,0.00" type="string"/>
      <att name="NODE_SELECTED_PAINT" value="#ffff00" type="string"/>
      <att name="NODE_CUSTOMGRAPHICS_SIZE_9" value="0.0" type="string"/>
      <att name="NODE_LABEL_TRANSPARENCY" value="255" type="string"/>
      <att name="NODE_CUSTOMGRAPHICS_8" value="org.cytoscape.ding.customgraphics.NullCustomGraphics,0,[ Remove Graphics ]," type="string"/>
      <att name="NODE_CUSTOMGRAPHICS_7" value="org.cytoscape.ding.customgraphics.NullCustomGraphics,0,[ Remove Graphics ]," type="string"/>
      <att name="NODE_CUSTOMGRAPHICS_1" value="org.cytoscape.ding.customgraphics.NullCustomGraphics,0,[ Remove Graphics ]," type="string"/>
      <att name="NODE_TOOLTIP" value="" type="string"/>
      <att name="NODE_BORDER_TRANSPARENCY" value="255" type="string"/>
      <att name="NODE_CUSTOMGRAPHICS_SIZE_6" value="0.0" type="string"/>
      <att name="NODE_VISIBLE" value="true" type="string"/>
      <att name="NODE_CUSTOMGRAPHICS_4" value="org.cytoscape.ding.customgraphics.NullCustomGraphics,0,[ Remove Graphics ]," type="string"/>
      <att name="NODE_CUSTOMGRAPHICS_POSITION_8" value="C,C,c,0.00,0.00" type="string"/>
      <att name="NODE_CUSTOMGRAPHICS_5" value="org.cytoscape.ding.customgraphics.NullCustomGraphics,0,[ Remove Graphics ]," type="string"/>
      <att name="NODE_CUSTOMGRAPHICS_POSITION_6" value="C,C,c,0.00,0.00" type="string"/>
      <att name="NODE_LABEL_FONT_FACE" value="Dialog.plain,plain,25" type="string"/>
      <att name="NODE_LABEL_FONT_SIZE" value="12" type="string"/>
      <att name="NODE_CUSTOMGRAPHICS_SIZE_4" value="0.0" type="string"/>
      <att name="NODE_DEPTH" value="0.0" type="string"/>
      <att name="NODE_BORDER_STROKE" value="SOLID" type="string"/>
      <att name="NODE_LABEL_POSITION" value="C,C,c,0.00,0.00" type="string"/>
      <att name="NODE_CUSTOMGRAPHICS_6" value="org.cytoscape.ding.customgraphics.NullCustomGraphics,0,[ Remove Graphics ]," type="string"/>
      <att name="NODE_CUSTOMGRAPHICS_POSITION_5" value="C,C,c,0.00,0.00" type="string"/>
      <att name="NODE_NESTED_NETWORK_IMAGE_VISIBLE" value="true" type="string"/>
      <att name="NODE_SELECTED" value="false" type="string"/>
      <att name="NODE_CUSTOMGRAPHICS_POSITION_2" value="C,C,c,0.00,0.00" type="string"/>
      <att name="NODE_CUSTOMGRAPHICS_POSITION_1" value="C,C,c,0.00,0.00" type="string"/>
      <att name="NODE_TRANSPARENCY" value="255" type="string"/>
    </graphics>
  </node>
  <node id="886" label="2.1.1.-">
    <att name="isExcludedFromPaths" value="0" type="boolean"/>
    <att name="Column 1" value="2.1.1.-" type="string"/>
    <att name="vizmap:ab_PLANTCYC_NETWORK_NEW_1--child--child NODE_LABEL" value="2.1.1.-" type="string"/>
    <att name="cytoscape.alias.list" type="list">
      <att name="cytoscape.alias.list" value="2.1.1.-" type="string"/>
    </att>
    <att name="shared name" value="2.1.1.-" type="string"/>
    <att name="selected" value="0" type="boolean"/>
    <att name="vizmap:ab_h_8ec_corr_all_new--child NODE_SHAPE" value="RECT" type="string"/>
    <att name="vizmap:ab_h_8ec_corr_all_new NODE_SIZE" value="45.0" type="string"/>
    <att name="vizmap:ab_h_8ec_corr_all_new--child NODE_LABEL" value="2.1.1.-" type="string"/>
    <att name="name" value="2.1.1.-" type="string"/>
    <att name="vizmap:ab_h_8ec_corr_all_new--child NODE_FONT_SIZE" value="25.0" type="string"/>
    <att name="canonicalName" value="2.1.1.-" type="string"/>
    <att name="vizmap:ab_h_8ec_corr_all_new--child NODE_SIZE" value="45.00006103515625" type="string"/>
    <att name="vizmap:ab_h_8ec_corr_all_new NODE_FILL_COLOR" value="java.awt.Color[r=255,g=255,b=51]" type="string"/>
    <att name="vizmap:ab_h_8ec_corr_all_new NODE_LABEL" value="2.1.1.-" type="string"/>
    <att name="vizmap:ab_h_8ec_corr_all_new NODE_SHAPE" value="RECT" type="string"/>
    <att name="Column 3" value="AUXIN" type="string"/>
    <att name="Column 2" value="26" type="integer"/>
    <att name="vizmap:ab_h_8ec_corr_all_new--child NODE_FILL_COLOR" value="java.awt.Color[r=255,g=255,b=51]" type="string"/>
    <att name="vizmap:ab_h_8ec_corr_all_new NODE_FONT_SIZE" value="25.0" type="string"/>
    <att name="isInPath" value="0" type="boolean" cy:hidden="1"/>
    <graphics x="261.25984954833984" type="RECTANGLE" y="565.0213012695312" fill="#ffff33" w="45.00007629394531" z="0.0" h="45.0" outline="#666666" width="1.0">
      <att name="NODE_CUSTOMGRAPHICS_POSITION_9" value="C,C,c,0.00,0.00" type="string"/>
      <att name="NODE_CUSTOMGRAPHICS_POSITION_3" value="C,C,c,0.00,0.00" type="string"/>
      <att name="NODE_LABEL" value="2.1.1.-" type="string"/>
      <att name="NODE_LABEL_COLOR" value="#000000" type="string"/>
      <att name="NODE_CUSTOMGRAPHICS_9" value="org.cytoscape.ding.customgraphics.NullCustomGraphics,0,[ Remove Graphics ]," type="string"/>
      <att name="NODE_CUSTOMGRAPHICS_SIZE_2" value="0.0" type="string"/>
      <att name="NODE_CUSTOMGRAPHICS_SIZE_7" value="0.0" type="string"/>
      <att name="NODE_CUSTOMGRAPHICS_3" value="org.cytoscape.ding.customgraphics.NullCustomGraphics,0,[ Remove Graphics ]," type="string"/>
      <att name="NODE_CUSTOMGRAPHICS_POSITION_7" value="C,C,c,0.00,0.00" type="string"/>
      <att name="NODE_CUSTOMGRAPHICS_SIZE_5" value="0.0" type="string"/>
      <att name="NODE_CUSTOMGRAPHICS_2" value="org.cytoscape.ding.customgraphics.NullCustomGraphics,0,[ Remove Graphics ]," type="string"/>
      <att name="NODE_CUSTOMGRAPHICS_SIZE_1" value="0.0" type="string"/>
      <att name="NODE_LABEL_WIDTH" value="200.0" type="string"/>
      <att name="NODE_CUSTOMGRAPHICS_SIZE_3" value="0.0" type="string"/>
      <att name="NODE_CUSTOMGRAPHICS_SIZE_8" value="0.0" type="string"/>
      <att name="NODE_CUSTOMGRAPHICS_POSITION_4" value="C,C,c,0.00,0.00" type="string"/>
      <att name="NODE_SELECTED_PAINT" value="#ffff00" type="string"/>
      <att name="NODE_CUSTOMGRAPHICS_SIZE_9" value="0.0" type="string"/>
      <att name="NODE_LABEL_TRANSPARENCY" value="255" type="string"/>
      <att name="NODE_CUSTOMGRAPHICS_8" value="org.cytoscape.ding.customgraphics.NullCustomGraphics,0,[ Remove Graphics ]," type="string"/>
      <att name="NODE_CUSTOMGRAPHICS_7" value="org.cytoscape.ding.customgraphics.NullCustomGraphics,0,[ Remove Graphics ]," type="string"/>
      <att name="NODE_CUSTOMGRAPHICS_1" value="org.cytoscape.ding.customgraphics.NullCustomGraphics,0,[ Remove Graphics ]," type="string"/>
      <att name="NODE_TOOLTIP" value="" type="string"/>
      <att name="NODE_BORDER_TRANSPARENCY" value="255" type="string"/>
      <att name="NODE_CUSTOMGRAPHICS_SIZE_6" value="0.0" type="string"/>
      <att name="NODE_VISIBLE" value="true" type="string"/>
      <att name="NODE_CUSTOMGRAPHICS_4" value="org.cytoscape.ding.customgraphics.NullCustomGraphics,0,[ Remove Graphics ]," type="string"/>
      <att name="NODE_CUSTOMGRAPHICS_POSITION_8" value="C,C,c,0.00,0.00" type="string"/>
      <att name="NODE_CUSTOMGRAPHICS_5" value="org.cytoscape.ding.customgraphics.NullCustomGraphics,0,[ Remove Graphics ]," type="string"/>
      <att name="NODE_CUSTOMGRAPHICS_POSITION_6" value="C,C,c,0.00,0.00" type="string"/>
      <att name="NODE_LABEL_FONT_FACE" value="Dialog.plain,plain,25" type="string"/>
      <att name="NODE_LABEL_FONT_SIZE" value="12" type="string"/>
      <att name="NODE_CUSTOMGRAPHICS_SIZE_4" value="0.0" type="string"/>
      <att name="NODE_DEPTH" value="0.0" type="string"/>
      <att name="NODE_BORDER_STROKE" value="SOLID" type="string"/>
      <att name="NODE_LABEL_POSITION" value="C,C,c,0.00,0.00" type="string"/>
      <att name="NODE_CUSTOMGRAPHICS_6" value="org.cytoscape.ding.customgraphics.NullCustomGraphics,0,[ Remove Graphics ]," type="string"/>
      <att name="NODE_CUSTOMGRAPHICS_POSITION_5" value="C,C,c,0.00,0.00" type="string"/>
      <att name="NODE_NESTED_NETWORK_IMAGE_VISIBLE" value="true" type="string"/>
      <att name="NODE_SELECTED" value="false" type="string"/>
      <att name="NODE_CUSTOMGRAPHICS_POSITION_2" value="C,C,c,0.00,0.00" type="string"/>
      <att name="NODE_CUSTOMGRAPHICS_POSITION_1" value="C,C,c,0.00,0.00" type="string"/>
      <att name="NODE_TRANSPARENCY" value="255" type="string"/>
    </graphics>
  </node>
  <edge id="978" label="SALICYLIC_ACID (PP) 2.4.1.263" source="914" target="888" cy:directed="1">
    <att name="Column 1" value="SALICYLIC_ACID (PP) 2.4.1.263" type="string"/>
    <att name="cytoscape.alias.list" type="list">
      <att name="cytoscape.alias.list" value="SALICYLIC_ACID (PP) 2.4.1.263" type="string"/>
    </att>
    <att name="interaction" value="PP" type="string"/>
    <att name="shared name" value="SALICYLIC_ACID (PP) 2.4.1.263" type="string"/>
    <att name="selected" value="0" type="boolean"/>
    <att name="name" value="SALICYLIC_ACID (PP) 2.4.1.263" type="string"/>
    <att name="canonicalName" value="SALICYLIC_ACID (PP) 2.4.1.263" type="string"/>
    <att name="shared interaction" value="PP" type="string"/>
    <att name="Column 2" value="3" type="integer"/>
    <att name="isInPath" value="0" type="boolean" cy:hidden="1"/>
    <graphics width="4.0" fill="#333300">
      <att name="EDGE_LABEL" value="" type="string"/>
      <att name="EDGE_TOOLTIP" value="" type="string"/>
      <att name="EDGE_STROKE_SELECTED_PAINT" value="#ff0000" type="string"/>
      <att name="EDGE_SOURCE_ARROW_SELECTED_PAINT" value="#ffff00" type="string"/>
      <att name="EDGE_SOURCE_ARROW_UNSELECTED_PAINT" value="#000000" type="string"/>
      <att name="EDGE_TRANSPARENCY" value="255" type="string"/>
      <att name="EDGE_BEND" value="" type="string"/>
      <att name="EDGE_LABEL_TRANSPARENCY" value="255" type="string"/>
      <att name="EDGE_LABEL_FONT_SIZE" value="10" type="string"/>
      <att name="EDGE_LABEL_COLOR" value="#000000" type="string"/>
      <att name="EDGE_LINE_TYPE" value="SOLID" type="string"/>
      <att name="EDGE_TARGET_ARROW_UNSELECTED_PAINT" value="#000000" type="string"/>
      <att name="EDGE_TARGET_ARROW_SELECTED_PAINT" value="#ffff00" type="string"/>
      <att name="EDGE_VISIBLE" value="true" type="string"/>
      <att name="EDGE_SOURCE_ARROW_SHAPE" value="NONE" type="string"/>
      <att name="EDGE_LABEL_FONT_FACE" value="Dialog.plain,plain,25" type="string"/>
      <att name="EDGE_SELECTED" value="false" type="string"/>
      <att name="EDGE_TARGET_ARROW_SHAPE" value="NONE" type="string"/>
      <att name="EDGE_CURVED" value="true" type="string"/>
      <att name="curved" value="STRAIGHT_LINES" type="string"/>
    </graphics>
  </edge>
  <edge id="977" label="SALICYLIC_ACID (PP) 2.4.1.237" source="914" target="909" cy:directed="1">
    <att name="Column 1" value="SALICYLIC_ACID (PP) 2.4.1.237" type="string"/>
    <att name="cytoscape.alias.list" type="list">
      <att name="cytoscape.alias.list" value="SALICYLIC_ACID (PP) 2.4.1.237" type="string"/>
    </att>
    <att name="interaction" value="PP" type="string"/>
    <att name="shared name" value="SALICYLIC_ACID (PP) 2.4.1.237" type="string"/>
    <att name="selected" value="0" type="boolean"/>
    <att name="name" value="SALICYLIC_ACID (PP) 2.4.1.237" type="string"/>
    <att name="canonicalName" value="SALICYLIC_ACID (PP) 2.4.1.237" type="string"/>
    <att name="shared interaction" value="PP" type="string"/>
    <att name="Column 2" value="3" type="integer"/>
    <att name="isInPath" value="0" type="boolean" cy:hidden="1"/>
    <graphics width="4.0" fill="#333300">
      <att name="EDGE_LABEL" value="" type="string"/>
      <att name="EDGE_TOOLTIP" value="" type="string"/>
      <att name="EDGE_STROKE_SELECTED_PAINT" value="#ff0000" type="string"/>
      <att name="EDGE_SOURCE_ARROW_SELECTED_PAINT" value="#ffff00" type="string"/>
      <att name="EDGE_SOURCE_ARROW_UNSELECTED_PAINT" value="#000000" type="string"/>
      <att name="EDGE_TRANSPARENCY" value="255" type="string"/>
      <att name="EDGE_BEND" value="" type="string"/>
      <att name="EDGE_LABEL_TRANSPARENCY" value="255" type="string"/>
      <att name="EDGE_LABEL_FONT_SIZE" value="10" type="string"/>
      <att name="EDGE_LABEL_COLOR" value="#000000" type="string"/>
      <att name="EDGE_LINE_TYPE" value="SOLID" type="string"/>
      <att name="EDGE_TARGET_ARROW_UNSELECTED_PAINT" value="#000000" type="string"/>
      <att name="EDGE_TARGET_ARROW_SELECTED_PAINT" value="#ffff00" type="string"/>
      <att name="EDGE_VISIBLE" value="true" type="string"/>
      <att name="EDGE_SOURCE_ARROW_SHAPE" value="NONE" type="string"/>
      <att name="EDGE_LABEL_FONT_FACE" value="Dialog.plain,plain,25" type="string"/>
      <att name="EDGE_SELECTED" value="false" type="string"/>
      <att name="EDGE_TARGET_ARROW_SHAPE" value="NONE" type="string"/>
      <att name="EDGE_CURVED" value="true" type="string"/>
      <att name="curved" value="STRAIGHT_LINES" type="string"/>
    </graphics>
  </edge>
  <edge id="976" label="SALICYLIC_ACID (PP) 2.4.1.121" source="914" target="906" cy:directed="1">
    <att name="Column 1" value="SALICYLIC_ACID (PP) 2.4.1.121" type="string"/>
    <att name="cytoscape.alias.list" type="list">
      <att name="cytoscape.alias.list" value="SALICYLIC_ACID (PP) 2.4.1.121" type="string"/>
    </att>
    <att name="interaction" value="PP" type="string"/>
    <att name="shared name" value="SALICYLIC_ACID (PP) 2.4.1.121" type="string"/>
    <att name="selected" value="0" type="boolean"/>
    <att name="name" value="SALICYLIC_ACID (PP) 2.4.1.121" type="string"/>
    <att name="canonicalName" value="SALICYLIC_ACID (PP) 2.4.1.121" type="string"/>
    <att name="shared interaction" value="PP" type="string"/>
    <att name="Column 2" value="3" type="integer"/>
    <att name="isInPath" value="0" type="boolean" cy:hidden="1"/>
    <graphics width="4.0" fill="#333300">
      <att name="EDGE_LABEL" value="" type="string"/>
      <att name="EDGE_TOOLTIP" value="" type="string"/>
      <att name="EDGE_STROKE_SELECTED_PAINT" value="#ff0000" type="string"/>
      <att name="EDGE_SOURCE_ARROW_SELECTED_PAINT" value="#ffff00" type="string"/>
      <att name="EDGE_SOURCE_ARROW_UNSELECTED_PAINT" value="#000000" type="string"/>
      <att name="EDGE_TRANSPARENCY" value="255" type="string"/>
      <att name="EDGE_BEND" value="" type="string"/>
      <att name="EDGE_LABEL_TRANSPARENCY" value="255" type="string"/>
      <att name="EDGE_LABEL_FONT_SIZE" value="10" type="string"/>
      <att name="EDGE_LABEL_COLOR" value="#000000" type="string"/>
      <att name="EDGE_LINE_TYPE" value="SOLID" type="string"/>
      <att name="EDGE_TARGET_ARROW_UNSELECTED_PAINT" value="#000000" type="string"/>
      <att name="EDGE_TARGET_ARROW_SELECTED_PAINT" value="#ffff00" type="string"/>
      <att name="EDGE_VISIBLE" value="true" type="string"/>
      <att name="EDGE_SOURCE_ARROW_SHAPE" value="NONE" type="string"/>
      <att name="EDGE_LABEL_FONT_FACE" value="Dialog.plain,plain,25" type="string"/>
      <att name="EDGE_SELECTED" value="false" type="string"/>
      <att name="EDGE_TARGET_ARROW_SHAPE" value="NONE" type="string"/>
      <att name="EDGE_CURVED" value="true" type="string"/>
      <att name="curved" value="STRAIGHT_LINES" type="string"/>
    </graphics>
  </edge>
  <edge id="975" label="SALICYLIC_ACID (PP) 2.4.1.-" source="914" target="901" cy:directed="1">
    <att name="Column 1" value="SALICYLIC_ACID (PP) 2.4.1.-" type="string"/>
    <att name="cytoscape.alias.list" type="list">
      <att name="cytoscape.alias.list" value="SALICYLIC_ACID (PP) 2.4.1.-" type="string"/>
    </att>
    <att name="interaction" value="PP" type="string"/>
    <att name="shared name" value="SALICYLIC_ACID (PP) 2.4.1.-" type="string"/>
    <att name="selected" value="0" type="boolean"/>
    <att name="name" value="SALICYLIC_ACID (PP) 2.4.1.-" type="string"/>
    <att name="canonicalName" value="SALICYLIC_ACID (PP) 2.4.1.-" type="string"/>
    <att name="shared interaction" value="PP" type="string"/>
    <att name="Column 2" value="3" type="integer"/>
    <att name="isInPath" value="0" type="boolean" cy:hidden="1"/>
    <graphics width="4.0" fill="#333300">
      <att name="EDGE_LABEL" value="" type="string"/>
      <att name="EDGE_TOOLTIP" value="" type="string"/>
      <att name="EDGE_STROKE_SELECTED_PAINT" value="#ff0000" type="string"/>
      <att name="EDGE_SOURCE_ARROW_SELECTED_PAINT" value="#ffff00" type="string"/>
      <att name="EDGE_SOURCE_ARROW_UNSELECTED_PAINT" value="#000000" type="string"/>
      <att name="EDGE_TRANSPARENCY" value="255" type="string"/>
      <att name="EDGE_BEND" value="" type="string"/>
      <att name="EDGE_LABEL_TRANSPARENCY" value="255" type="string"/>
      <att name="EDGE_LABEL_FONT_SIZE" value="10" type="string"/>
      <att name="EDGE_LABEL_COLOR" value="#000000" type="string"/>
      <att name="EDGE_LINE_TYPE" value="SOLID" type="string"/>
      <att name="EDGE_TARGET_ARROW_UNSELECTED_PAINT" value="#000000" type="string"/>
      <att name="EDGE_TARGET_ARROW_SELECTED_PAINT" value="#ffff00" type="string"/>
      <att name="EDGE_VISIBLE" value="true" type="string"/>
      <att name="EDGE_SOURCE_ARROW_SHAPE" value="NONE" type="string"/>
      <att name="EDGE_LABEL_FONT_FACE" value="Dialog.plain,plain,25" type="string"/>
      <att name="EDGE_SELECTED" value="false" type="string"/>
      <att name="EDGE_TARGET_ARROW_SHAPE" value="NONE" type="string"/>
      <att name="EDGE_CURVED" value="true" type="string"/>
      <att name="curved" value="STRAIGHT_LINES" type="string"/>
    </graphics>
  </edge>
  <edge id="974" label="AUXIN (PP) 6.3.-.-" source="913" target="894" cy:directed="1">
    <att name="Column 1" value="AUXIN (PP) 6.3.-.-" type="string"/>
    <att name="cytoscape.alias.list" type="list">
      <att name="cytoscape.alias.list" value="AUXIN (PP) 6.3.-.-" type="string"/>
    </att>
    <att name="interaction" value="PP" type="string"/>
    <att name="shared name" value="AUXIN (PP) 6.3.-.-" type="string"/>
    <att name="selected" value="0" type="boolean"/>
    <att name="name" value="AUXIN (PP) 6.3.-.-" type="string"/>
    <att name="canonicalName" value="AUXIN (PP) 6.3.-.-" type="string"/>
    <att name="shared interaction" value="PP" type="string"/>
    <att name="Column 2" value="3" type="integer"/>
    <att name="isInPath" value="0" type="boolean" cy:hidden="1"/>
    <graphics width="4.0" fill="#333300">
      <att name="EDGE_LABEL" value="" type="string"/>
      <att name="EDGE_TOOLTIP" value="" type="string"/>
      <att name="EDGE_STROKE_SELECTED_PAINT" value="#ff0000" type="string"/>
      <att name="EDGE_SOURCE_ARROW_SELECTED_PAINT" value="#ffff00" type="string"/>
      <att name="EDGE_SOURCE_ARROW_UNSELECTED_PAINT" value="#000000" type="string"/>
      <att name="EDGE_TRANSPARENCY" value="255" type="string"/>
      <att name="EDGE_BEND" value="" type="string"/>
      <att name="EDGE_LABEL_TRANSPARENCY" value="255" type="string"/>
      <att name="EDGE_LABEL_FONT_SIZE" value="10" type="string"/>
      <att name="EDGE_LABEL_COLOR" value="#000000" type="string"/>
      <att name="EDGE_LINE_TYPE" value="SOLID" type="string"/>
      <att name="EDGE_TARGET_ARROW_UNSELECTED_PAINT" value="#000000" type="string"/>
      <att name="EDGE_TARGET_ARROW_SELECTED_PAINT" value="#ffff00" type="string"/>
      <att name="EDGE_VISIBLE" value="true" type="string"/>
      <att name="EDGE_SOURCE_ARROW_SHAPE" value="NONE" type="string"/>
      <att name="EDGE_LABEL_FONT_FACE" value="Dialog.plain,plain,25" type="string"/>
      <att name="EDGE_SELECTED" value="false" type="string"/>
      <att name="EDGE_TARGET_ARROW_SHAPE" value="NONE" type="string"/>
      <att name="EDGE_CURVED" value="true" type="string"/>
      <att name="curved" value="STRAIGHT_LINES" type="string"/>
    </graphics>
  </edge>
  <edge id="973" label="AUXIN (PP) 6.2.1.-" source="913" target="912" cy:directed="1">
    <att name="Column 1" value="AUXIN (PP) 6.2.1.-" type="string"/>
    <att name="cytoscape.alias.list" type="list">
      <att name="cytoscape.alias.list" value="AUXIN (PP) 6.2.1.-" type="string"/>
    </att>
    <att name="interaction" value="PP" type="string"/>
    <att name="shared name" value="AUXIN (PP) 6.2.1.-" type="string"/>
    <att name="selected" value="0" type="boolean"/>
    <att name="name" value="AUXIN (PP) 6.2.1.-" type="string"/>
    <att name="canonicalName" value="AUXIN (PP) 6.2.1.-" type="string"/>
    <att name="shared interaction" value="PP" type="string"/>
    <att name="Column 2" value="1" type="integer"/>
    <att name="isInPath" value="0" type="boolean" cy:hidden="1"/>
    <graphics width="4.0" fill="#333300">
      <att name="EDGE_LABEL" value="" type="string"/>
      <att name="EDGE_TOOLTIP" value="" type="string"/>
      <att name="EDGE_STROKE_SELECTED_PAINT" value="#ff0000" type="string"/>
      <att name="EDGE_SOURCE_ARROW_SELECTED_PAINT" value="#ffff00" type="string"/>
      <att name="EDGE_SOURCE_ARROW_UNSELECTED_PAINT" value="#000000" type="string"/>
      <att name="EDGE_TRANSPARENCY" value="255" type="string"/>
      <att name="EDGE_BEND" value="" type="string"/>
      <att name="EDGE_LABEL_TRANSPARENCY" value="255" type="string"/>
      <att name="EDGE_LABEL_FONT_SIZE" value="10" type="string"/>
      <att name="EDGE_LABEL_COLOR" value="#000000" type="string"/>
      <att name="EDGE_LINE_TYPE" value="SOLID" type="string"/>
      <att name="EDGE_TARGET_ARROW_UNSELECTED_PAINT" value="#000000" type="string"/>
      <att name="EDGE_TARGET_ARROW_SELECTED_PAINT" value="#ffff00" type="string"/>
      <att name="EDGE_VISIBLE" value="true" type="string"/>
      <att name="EDGE_SOURCE_ARROW_SHAPE" value="NONE" type="string"/>
      <att name="EDGE_LABEL_FONT_FACE" value="Dialog.plain,plain,25" type="string"/>
      <att name="EDGE_SELECTED" value="false" type="string"/>
      <att name="EDGE_TARGET_ARROW_SHAPE" value="NONE" type="string"/>
      <att name="EDGE_CURVED" value="true" type="string"/>
      <att name="curved" value="STRAIGHT_LINES" type="string"/>
    </graphics>
  </edge>
  <edge id="972" label="AUXIN (PP) 4.4.1.14" source="913" target="889" cy:directed="1">
    <att name="Column 1" value="AUXIN (PP) 4.4.1.14" type="string"/>
    <att name="cytoscape.alias.list" type="list">
      <att name="cytoscape.alias.list" value="AUXIN (PP) 4.4.1.14" type="string"/>
    </att>
    <att name="interaction" value="PP" type="string"/>
    <att name="shared name" value="AUXIN (PP) 4.4.1.14" type="string"/>
    <att name="selected" value="0" type="boolean"/>
    <att name="name" value="AUXIN (PP) 4.4.1.14" type="string"/>
    <att name="canonicalName" value="AUXIN (PP) 4.4.1.14" type="string"/>
    <att name="shared interaction" value="PP" type="string"/>
    <att name="Column 2" value="3" type="integer"/>
    <att name="isInPath" value="0" type="boolean" cy:hidden="1"/>
    <graphics width="4.0" fill="#333300">
      <att name="EDGE_LABEL" value="" type="string"/>
      <att name="EDGE_TOOLTIP" value="" type="string"/>
      <att name="EDGE_STROKE_SELECTED_PAINT" value="#ff0000" type="string"/>
      <att name="EDGE_SOURCE_ARROW_SELECTED_PAINT" value="#ffff00" type="string"/>
      <att name="EDGE_SOURCE_ARROW_UNSELECTED_PAINT" value="#000000" type="string"/>
      <att name="EDGE_TRANSPARENCY" value="255" type="string"/>
      <att name="EDGE_BEND" value="" type="string"/>
      <att name="EDGE_LABEL_TRANSPARENCY" value="255" type="string"/>
      <att name="EDGE_LABEL_FONT_SIZE" value="10" type="string"/>
      <att name="EDGE_LABEL_COLOR" value="#000000" type="string"/>
      <att name="EDGE_LINE_TYPE" value="SOLID" type="string"/>
      <att name="EDGE_TARGET_ARROW_UNSELECTED_PAINT" value="#000000" type="string"/>
      <att name="EDGE_TARGET_ARROW_SELECTED_PAINT" value="#ffff00" type="string"/>
      <att name="EDGE_VISIBLE" value="true" type="string"/>
      <att name="EDGE_SOURCE_ARROW_SHAPE" value="NONE" type="string"/>
      <att name="EDGE_LABEL_FONT_FACE" value="Dialog.plain,plain,25" type="string"/>
      <att name="EDGE_SELECTED" value="false" type="string"/>
      <att name="EDGE_TARGET_ARROW_SHAPE" value="NONE" type="string"/>
      <att name="EDGE_CURVED" value="true" type="string"/>
      <att name="curved" value="STRAIGHT_LINES" type="string"/>
    </graphics>
  </edge>
  <edge id="971" label="AUXIN (PP) 4.1.3.27" source="913" target="899" cy:directed="1">
    <att name="Column 1" value="AUXIN (PP) 4.1.3.27" type="string"/>
    <att name="cytoscape.alias.list" type="list">
      <att name="cytoscape.alias.list" value="AUXIN (PP) 4.1.3.27" type="string"/>
    </att>
    <att name="interaction" value="PP" type="string"/>
    <att name="shared name" value="AUXIN (PP) 4.1.3.27" type="string"/>
    <att name="selected" value="0" type="boolean"/>
    <att name="name" value="AUXIN (PP) 4.1.3.27" type="string"/>
    <att name="canonicalName" value="AUXIN (PP) 4.1.3.27" type="string"/>
    <att name="shared interaction" value="PP" type="string"/>
    <att name="Column 2" value="3" type="integer"/>
    <att name="isInPath" value="0" type="boolean" cy:hidden="1"/>
    <graphics width="4.0" fill="#333300">
      <att name="EDGE_LABEL" value="" type="string"/>
      <att name="EDGE_TOOLTIP" value="" type="string"/>
      <att name="EDGE_STROKE_SELECTED_PAINT" value="#ff0000" type="string"/>
      <att name="EDGE_SOURCE_ARROW_SELECTED_PAINT" value="#ffff00" type="string"/>
      <att name="EDGE_SOURCE_ARROW_UNSELECTED_PAINT" value="#000000" type="string"/>
      <att name="EDGE_TRANSPARENCY" value="255" type="string"/>
      <att name="EDGE_BEND" value="" type="string"/>
      <att name="EDGE_LABEL_TRANSPARENCY" value="255" type="string"/>
      <att name="EDGE_LABEL_FONT_SIZE" value="10" type="string"/>
      <att name="EDGE_LABEL_COLOR" value="#000000" type="string"/>
      <att name="EDGE_LINE_TYPE" value="SOLID" type="string"/>
      <att name="EDGE_TARGET_ARROW_UNSELECTED_PAINT" value="#000000" type="string"/>
      <att name="EDGE_TARGET_ARROW_SELECTED_PAINT" value="#ffff00" type="string"/>
      <att name="EDGE_VISIBLE" value="true" type="string"/>
      <att name="EDGE_SOURCE_ARROW_SHAPE" value="NONE" type="string"/>
      <att name="EDGE_LABEL_FONT_FACE" value="Dialog.plain,plain,25" type="string"/>
      <att name="EDGE_SELECTED" value="false" type="string"/>
      <att name="EDGE_TARGET_ARROW_SHAPE" value="NONE" type="string"/>
      <att name="EDGE_CURVED" value="true" type="string"/>
      <att name="curved" value="STRAIGHT_LINES" type="string"/>
    </graphics>
  </edge>
  <edge id="970" label="AUXIN (PP) 4.1.1.50" source="913" target="903" cy:directed="1">
    <att name="Column 1" value="AUXIN (PP) 4.1.1.50" type="string"/>
    <att name="cytoscape.alias.list" type="list">
      <att name="cytoscape.alias.list" value="AUXIN (PP) 4.1.1.50" type="string"/>
    </att>
    <att name="interaction" value="PP" type="string"/>
    <att name="shared name" value="AUXIN (PP) 4.1.1.50" type="string"/>
    <att name="selected" value="0" type="boolean"/>
    <att name="name" value="AUXIN (PP) 4.1.1.50" type="string"/>
    <att name="canonicalName" value="AUXIN (PP) 4.1.1.50" type="string"/>
    <att name="shared interaction" value="PP" type="string"/>
    <att name="Column 2" value="1" type="integer"/>
    <att name="isInPath" value="0" type="boolean" cy:hidden="1"/>
    <graphics width="4.0" fill="#333300">
      <att name="EDGE_LABEL" value="" type="string"/>
      <att name="EDGE_TOOLTIP" value="" type="string"/>
      <att name="EDGE_STROKE_SELECTED_PAINT" value="#ff0000" type="string"/>
      <att name="EDGE_SOURCE_ARROW_SELECTED_PAINT" value="#ffff00" type="string"/>
      <att name="EDGE_SOURCE_ARROW_UNSELECTED_PAINT" value="#000000" type="string"/>
      <att name="EDGE_TRANSPARENCY" value="255" type="string"/>
      <att name="EDGE_BEND" value="" type="string"/>
      <att name="EDGE_LABEL_TRANSPARENCY" value="255" type="string"/>
      <att name="EDGE_LABEL_FONT_SIZE" value="10" type="string"/>
      <att name="EDGE_LABEL_COLOR" value="#000000" type="string"/>
      <att name="EDGE_LINE_TYPE" value="SOLID" type="string"/>
      <att name="EDGE_TARGET_ARROW_UNSELECTED_PAINT" value="#000000" type="string"/>
      <att name="EDGE_TARGET_ARROW_SELECTED_PAINT" value="#ffff00" type="string"/>
      <att name="EDGE_VISIBLE" value="true" type="string"/>
      <att name="EDGE_SOURCE_ARROW_SHAPE" value="NONE" type="string"/>
      <att name="EDGE_LABEL_FONT_FACE" value="Dialog.plain,plain,25" type="string"/>
      <att name="EDGE_SELECTED" value="false" type="string"/>
      <att name="EDGE_TARGET_ARROW_SHAPE" value="NONE" type="string"/>
      <att name="EDGE_CURVED" value="true" type="string"/>
      <att name="curved" value="STRAIGHT_LINES" type="string"/>
    </graphics>
  </edge>
  <edge id="969" label="AUXIN (PP) 3.1.4.4" source="913" target="891" cy:directed="1">
    <att name="Column 1" value="AUXIN (PP) 3.1.4.4" type="string"/>
    <att name="cytoscape.alias.list" type="list">
      <att name="cytoscape.alias.list" value="AUXIN (PP) 3.1.4.4" type="string"/>
    </att>
    <att name="interaction" value="PP" type="string"/>
    <att name="shared name" value="AUXIN (PP) 3.1.4.4" type="string"/>
    <att name="selected" value="0" type="boolean"/>
    <att name="name" value="AUXIN (PP) 3.1.4.4" type="string"/>
    <att name="canonicalName" value="AUXIN (PP) 3.1.4.4" type="string"/>
    <att name="shared interaction" value="PP" type="string"/>
    <att name="Column 2" value="3" type="integer"/>
    <att name="isInPath" value="0" type="boolean" cy:hidden="1"/>
    <graphics width="4.0" fill="#333300">
      <att name="EDGE_LABEL" value="" type="string"/>
      <att name="EDGE_TOOLTIP" value="" type="string"/>
      <att name="EDGE_STROKE_SELECTED_PAINT" value="#ff0000" type="string"/>
      <att name="EDGE_SOURCE_ARROW_SELECTED_PAINT" value="#ffff00" type="string"/>
      <att name="EDGE_SOURCE_ARROW_UNSELECTED_PAINT" value="#000000" type="string"/>
      <att name="EDGE_TRANSPARENCY" value="255" type="string"/>
      <att name="EDGE_BEND" value="" type="string"/>
      <att name="EDGE_LABEL_TRANSPARENCY" value="255" type="string"/>
      <att name="EDGE_LABEL_FONT_SIZE" value="10" type="string"/>
      <att name="EDGE_LABEL_COLOR" value="#000000" type="string"/>
      <att name="EDGE_LINE_TYPE" value="SOLID" type="string"/>
      <att name="EDGE_TARGET_ARROW_UNSELECTED_PAINT" value="#000000" type="string"/>
      <att name="EDGE_TARGET_ARROW_SELECTED_PAINT" value="#ffff00" type="string"/>
      <att name="EDGE_VISIBLE" value="true" type="string"/>
      <att name="EDGE_SOURCE_ARROW_SHAPE" value="NONE" type="string"/>
      <att name="EDGE_LABEL_FONT_FACE" value="Dialog.plain,plain,25" type="string"/>
      <att name="EDGE_SELECTED" value="false" type="string"/>
      <att name="EDGE_TARGET_ARROW_SHAPE" value="NONE" type="string"/>
      <att name="EDGE_CURVED" value="true" type="string"/>
      <att name="curved" value="STRAIGHT_LINES" type="string"/>
    </graphics>
  </edge>
  <edge id="968" label="AUXIN (PP) 3.1.4.3" source="913" target="887" cy:directed="1">
    <att name="Column 1" value="AUXIN (PP) 3.1.4.3" type="string"/>
    <att name="cytoscape.alias.list" type="list">
      <att name="cytoscape.alias.list" value="AUXIN (PP) 3.1.4.3" type="string"/>
    </att>
    <att name="interaction" value="PP" type="string"/>
    <att name="shared name" value="AUXIN (PP) 3.1.4.3" type="string"/>
    <att name="selected" value="0" type="boolean"/>
    <att name="name" value="AUXIN (PP) 3.1.4.3" type="string"/>
    <att name="canonicalName" value="AUXIN (PP) 3.1.4.3" type="string"/>
    <att name="shared interaction" value="PP" type="string"/>
    <att name="Column 2" value="2" type="integer"/>
    <att name="isInPath" value="0" type="boolean" cy:hidden="1"/>
    <graphics width="4.0" fill="#333300">
      <att name="EDGE_LABEL" value="" type="string"/>
      <att name="EDGE_TOOLTIP" value="" type="string"/>
      <att name="EDGE_STROKE_SELECTED_PAINT" value="#ff0000" type="string"/>
      <att name="EDGE_SOURCE_ARROW_SELECTED_PAINT" value="#ffff00" type="string"/>
      <att name="EDGE_SOURCE_ARROW_UNSELECTED_PAINT" value="#000000" type="string"/>
      <att name="EDGE_TRANSPARENCY" value="255" type="string"/>
      <att name="EDGE_BEND" value="" type="string"/>
      <att name="EDGE_LABEL_TRANSPARENCY" value="255" type="string"/>
      <att name="EDGE_LABEL_FONT_SIZE" value="10" type="string"/>
      <att name="EDGE_LABEL_COLOR" value="#000000" type="string"/>
      <att name="EDGE_LINE_TYPE" value="SOLID" type="string"/>
      <att name="EDGE_TARGET_ARROW_UNSELECTED_PAINT" value="#000000" type="string"/>
      <att name="EDGE_TARGET_ARROW_SELECTED_PAINT" value="#ffff00" type="string"/>
      <att name="EDGE_VISIBLE" value="true" type="string"/>
      <att name="EDGE_SOURCE_ARROW_SHAPE" value="NONE" type="string"/>
      <att name="EDGE_LABEL_FONT_FACE" value="Dialog.plain,plain,25" type="string"/>
      <att name="EDGE_SELECTED" value="false" type="string"/>
      <att name="EDGE_TARGET_ARROW_SHAPE" value="NONE" type="string"/>
      <att name="EDGE_CURVED" value="true" type="string"/>
      <att name="curved" value="STRAIGHT_LINES" type="string"/>
    </graphics>
  </edge>
  <edge id="967" label="AUXIN (PP) 3.1.3.57" source="913" target="898" cy:directed="1">
    <att name="Column 1" value="AUXIN (PP) 3.1.3.57" type="string"/>
    <att name="cytoscape.alias.list" type="list">
      <att name="cytoscape.alias.list" value="AUXIN (PP) 3.1.3.57" type="string"/>
    </att>
    <att name="interaction" value="PP" type="string"/>
    <att name="shared name" value="AUXIN (PP) 3.1.3.57" type="string"/>
    <att name="selected" value="0" type="boolean"/>
    <att name="name" value="AUXIN (PP) 3.1.3.57" type="string"/>
    <att name="canonicalName" value="AUXIN (PP) 3.1.3.57" type="string"/>
    <att name="shared interaction" value="PP" type="string"/>
    <att name="Column 2" value="2" type="integer"/>
    <att name="isInPath" value="0" type="boolean" cy:hidden="1"/>
    <graphics width="4.0" fill="#333300">
      <att name="EDGE_LABEL" value="" type="string"/>
      <att name="EDGE_TOOLTIP" value="" type="string"/>
      <att name="EDGE_STROKE_SELECTED_PAINT" value="#ff0000" type="string"/>
      <att name="EDGE_SOURCE_ARROW_SELECTED_PAINT" value="#ffff00" type="string"/>
      <att name="EDGE_SOURCE_ARROW_UNSELECTED_PAINT" value="#000000" type="string"/>
      <att name="EDGE_TRANSPARENCY" value="255" type="string"/>
      <att name="EDGE_BEND" value="" type="string"/>
      <att name="EDGE_LABEL_TRANSPARENCY" value="255" type="string"/>
      <att name="EDGE_LABEL_FONT_SIZE" value="10" type="string"/>
      <att name="EDGE_LABEL_COLOR" value="#000000" type="string"/>
      <att name="EDGE_LINE_TYPE" value="SOLID" type="string"/>
      <att name="EDGE_TARGET_ARROW_UNSELECTED_PAINT" value="#000000" type="string"/>
      <att name="EDGE_TARGET_ARROW_SELECTED_PAINT" value="#ffff00" type="string"/>
      <att name="EDGE_VISIBLE" value="true" type="string"/>
      <att name="EDGE_SOURCE_ARROW_SHAPE" value="NONE" type="string"/>
      <att name="EDGE_LABEL_FONT_FACE" value="Dialog.plain,plain,25" type="string"/>
      <att name="EDGE_SELECTED" value="false" type="string"/>
      <att name="EDGE_TARGET_ARROW_SHAPE" value="NONE" type="string"/>
      <att name="EDGE_CURVED" value="true" type="string"/>
      <att name="curved" value="STRAIGHT_LINES" type="string"/>
    </graphics>
  </edge>
  <edge id="966" label="AUXIN (PP) 2.8.1.9" source="913" target="895" cy:directed="1">
    <att name="Column 1" value="AUXIN (PP) 2.8.1.9" type="string"/>
    <att name="cytoscape.alias.list" type="list">
      <att name="cytoscape.alias.list" value="AUXIN (PP) 2.8.1.9" type="string"/>
    </att>
    <att name="interaction" value="PP" type="string"/>
    <att name="shared name" value="AUXIN (PP) 2.8.1.9" type="string"/>
    <att name="selected" value="0" type="boolean"/>
    <att name="name" value="AUXIN (PP) 2.8.1.9" type="string"/>
    <att name="canonicalName" value="AUXIN (PP) 2.8.1.9" type="string"/>
    <att name="shared interaction" value="PP" type="string"/>
    <att name="Column 2" value="3" type="integer"/>
    <att name="isInPath" value="0" type="boolean" cy:hidden="1"/>
    <graphics width="4.0" fill="#333300">
      <att name="EDGE_LABEL" value="" type="string"/>
      <att name="EDGE_TOOLTIP" value="" type="string"/>
      <att name="EDGE_STROKE_SELECTED_PAINT" value="#ff0000" type="string"/>
      <att name="EDGE_SOURCE_ARROW_SELECTED_PAINT" value="#ffff00" type="string"/>
      <att name="EDGE_SOURCE_ARROW_UNSELECTED_PAINT" value="#000000" type="string"/>
      <att name="EDGE_TRANSPARENCY" value="255" type="string"/>
      <att name="EDGE_BEND" value="" type="string"/>
      <att name="EDGE_LABEL_TRANSPARENCY" value="255" type="string"/>
      <att name="EDGE_LABEL_FONT_SIZE" value="10" type="string"/>
      <att name="EDGE_LABEL_COLOR" value="#000000" type="string"/>
      <att name="EDGE_LINE_TYPE" value="SOLID" type="string"/>
      <att name="EDGE_TARGET_ARROW_UNSELECTED_PAINT" value="#000000" type="string"/>
      <att name="EDGE_TARGET_ARROW_SELECTED_PAINT" value="#ffff00" type="string"/>
      <att name="EDGE_VISIBLE" value="true" type="string"/>
      <att name="EDGE_SOURCE_ARROW_SHAPE" value="NONE" type="string"/>
      <att name="EDGE_LABEL_FONT_FACE" value="Dialog.plain,plain,25" type="string"/>
      <att name="EDGE_SELECTED" value="false" type="string"/>
      <att name="EDGE_TARGET_ARROW_SHAPE" value="NONE" type="string"/>
      <att name="EDGE_CURVED" value="true" type="string"/>
      <att name="curved" value="STRAIGHT_LINES" type="string"/>
    </graphics>
  </edge>
  <edge id="965" label="AUXIN (PP) 2.6.1.57" source="913" target="902" cy:directed="1">
    <att name="Column 1" value="AUXIN (PP) 2.6.1.57" type="string"/>
    <att name="cytoscape.alias.list" type="list">
      <att name="cytoscape.alias.list" value="AUXIN (PP) 2.6.1.57" type="string"/>
    </att>
    <att name="interaction" value="PP" type="string"/>
    <att name="shared name" value="AUXIN (PP) 2.6.1.57" type="string"/>
    <att name="selected" value="0" type="boolean"/>
    <att name="name" value="AUXIN (PP) 2.6.1.57" type="string"/>
    <att name="canonicalName" value="AUXIN (PP) 2.6.1.57" type="string"/>
    <att name="shared interaction" value="PP" type="string"/>
    <att name="Column 2" value="3" type="integer"/>
    <att name="isInPath" value="0" type="boolean" cy:hidden="1"/>
    <graphics width="4.0" fill="#333300">
      <att name="EDGE_LABEL" value="" type="string"/>
      <att name="EDGE_TOOLTIP" value="" type="string"/>
      <att name="EDGE_STROKE_SELECTED_PAINT" value="#ff0000" type="string"/>
      <att name="EDGE_SOURCE_ARROW_SELECTED_PAINT" value="#ffff00" type="string"/>
      <att name="EDGE_SOURCE_ARROW_UNSELECTED_PAINT" value="#000000" type="string"/>
      <att name="EDGE_TRANSPARENCY" value="255" type="string"/>
      <att name="EDGE_BEND" value="" type="string"/>
      <att name="EDGE_LABEL_TRANSPARENCY" value="255" type="string"/>
      <att name="EDGE_LABEL_FONT_SIZE" value="10" type="string"/>
      <att name="EDGE_LABEL_COLOR" value="#000000" type="string"/>
      <att name="EDGE_LINE_TYPE" value="SOLID" type="string"/>
      <att name="EDGE_TARGET_ARROW_UNSELECTED_PAINT" value="#000000" type="string"/>
      <att name="EDGE_TARGET_ARROW_SELECTED_PAINT" value="#ffff00" type="string"/>
      <att name="EDGE_VISIBLE" value="true" type="string"/>
      <att name="EDGE_SOURCE_ARROW_SHAPE" value="NONE" type="string"/>
      <att name="EDGE_LABEL_FONT_FACE" value="Dialog.plain,plain,25" type="string"/>
      <att name="EDGE_SELECTED" value="false" type="string"/>
      <att name="EDGE_TARGET_ARROW_SHAPE" value="NONE" type="string"/>
      <att name="EDGE_CURVED" value="true" type="string"/>
      <att name="curved" value="STRAIGHT_LINES" type="string"/>
    </graphics>
  </edge>
  <edge id="964" label="AUXIN (PP) 2.6.1.5" source="913" target="897" cy:directed="1">
    <att name="Column 1" value="AUXIN (PP) 2.6.1.5" type="string"/>
    <att name="cytoscape.alias.list" type="list">
      <att name="cytoscape.alias.list" value="AUXIN (PP) 2.6.1.5" type="string"/>
    </att>
    <att name="interaction" value="PP" type="string"/>
    <att name="shared name" value="AUXIN (PP) 2.6.1.5" type="string"/>
    <att name="selected" value="0" type="boolean"/>
    <att name="name" value="AUXIN (PP) 2.6.1.5" type="string"/>
    <att name="canonicalName" value="AUXIN (PP) 2.6.1.5" type="string"/>
    <att name="shared interaction" value="PP" type="string"/>
    <att name="Column 2" value="3" type="integer"/>
    <att name="isInPath" value="0" type="boolean" cy:hidden="1"/>
    <graphics width="4.0" fill="#333300">
      <att name="EDGE_LABEL" value="" type="string"/>
      <att name="EDGE_TOOLTIP" value="" type="string"/>
      <att name="EDGE_STROKE_SELECTED_PAINT" value="#ff0000" type="string"/>
      <att name="EDGE_SOURCE_ARROW_SELECTED_PAINT" value="#ffff00" type="string"/>
      <att name="EDGE_SOURCE_ARROW_UNSELECTED_PAINT" value="#000000" type="string"/>
      <att name="EDGE_TRANSPARENCY" value="255" type="string"/>
      <att name="EDGE_BEND" value="" type="string"/>
      <att name="EDGE_LABEL_TRANSPARENCY" value="255" type="string"/>
      <att name="EDGE_LABEL_FONT_SIZE" value="10" type="string"/>
      <att name="EDGE_LABEL_COLOR" value="#000000" type="string"/>
      <att name="EDGE_LINE_TYPE" value="SOLID" type="string"/>
      <att name="EDGE_TARGET_ARROW_UNSELECTED_PAINT" value="#000000" type="string"/>
      <att name="EDGE_TARGET_ARROW_SELECTED_PAINT" value="#ffff00" type="string"/>
      <att name="EDGE_VISIBLE" value="true" type="string"/>
      <att name="EDGE_SOURCE_ARROW_SHAPE" value="NONE" type="string"/>
      <att name="EDGE_LABEL_FONT_FACE" value="Dialog.plain,plain,25" type="string"/>
      <att name="EDGE_SELECTED" value="false" type="string"/>
      <att name="EDGE_TARGET_ARROW_SHAPE" value="NONE" type="string"/>
      <att name="EDGE_CURVED" value="true" type="string"/>
      <att name="curved" value="STRAIGHT_LINES" type="string"/>
    </graphics>
  </edge>
  <edge id="963" label="AUXIN (PP) 2.4.1.263" source="913" target="888" cy:directed="1">
    <att name="Column 1" value="AUXIN (PP) 2.4.1.263" type="string"/>
    <att name="cytoscape.alias.list" type="list">
      <att name="cytoscape.alias.list" value="AUXIN (PP) 2.4.1.263" type="string"/>
    </att>
    <att name="interaction" value="PP" type="string"/>
    <att name="shared name" value="AUXIN (PP) 2.4.1.263" type="string"/>
    <att name="selected" value="0" type="boolean"/>
    <att name="name" value="AUXIN (PP) 2.4.1.263" type="string"/>
    <att name="canonicalName" value="AUXIN (PP) 2.4.1.263" type="string"/>
    <att name="shared interaction" value="PP" type="string"/>
    <att name="Column 2" value="3" type="integer"/>
    <att name="isInPath" value="0" type="boolean" cy:hidden="1"/>
    <graphics width="4.0" fill="#333300">
      <att name="EDGE_LABEL" value="" type="string"/>
      <att name="EDGE_TOOLTIP" value="" type="string"/>
      <att name="EDGE_STROKE_SELECTED_PAINT" value="#ff0000" type="string"/>
      <att name="EDGE_SOURCE_ARROW_SELECTED_PAINT" value="#ffff00" type="string"/>
      <att name="EDGE_SOURCE_ARROW_UNSELECTED_PAINT" value="#000000" type="string"/>
      <att name="EDGE_TRANSPARENCY" value="255" type="string"/>
      <att name="EDGE_BEND" value="" type="string"/>
      <att name="EDGE_LABEL_TRANSPARENCY" value="255" type="string"/>
      <att name="EDGE_LABEL_FONT_SIZE" value="10" type="string"/>
      <att name="EDGE_LABEL_COLOR" value="#000000" type="string"/>
      <att name="EDGE_LINE_TYPE" value="SOLID" type="string"/>
      <att name="EDGE_TARGET_ARROW_UNSELECTED_PAINT" value="#000000" type="string"/>
      <att name="EDGE_TARGET_ARROW_SELECTED_PAINT" value="#ffff00" type="string"/>
      <att name="EDGE_VISIBLE" value="true" type="string"/>
      <att name="EDGE_SOURCE_ARROW_SHAPE" value="NONE" type="string"/>
      <att name="EDGE_LABEL_FONT_FACE" value="Dialog.plain,plain,25" type="string"/>
      <att name="EDGE_SELECTED" value="false" type="string"/>
      <att name="EDGE_TARGET_ARROW_SHAPE" value="NONE" type="string"/>
      <att name="EDGE_CURVED" value="true" type="string"/>
      <att name="curved" value="STRAIGHT_LINES" type="string"/>
    </graphics>
  </edge>
  <edge id="962" label="AUXIN (PP) 2.4.1.237" source="913" target="909" cy:directed="1">
    <att name="Column 1" value="AUXIN (PP) 2.4.1.237" type="string"/>
    <att name="cytoscape.alias.list" type="list">
      <att name="cytoscape.alias.list" value="AUXIN (PP) 2.4.1.237" type="string"/>
    </att>
    <att name="interaction" value="PP" type="string"/>
    <att name="shared name" value="AUXIN (PP) 2.4.1.237" type="string"/>
    <att name="selected" value="0" type="boolean"/>
    <att name="name" value="AUXIN (PP) 2.4.1.237" type="string"/>
    <att name="canonicalName" value="AUXIN (PP) 2.4.1.237" type="string"/>
    <att name="shared interaction" value="PP" type="string"/>
    <att name="Column 2" value="3" type="integer"/>
    <att name="isInPath" value="0" type="boolean" cy:hidden="1"/>
    <graphics width="4.0" fill="#333300">
      <att name="EDGE_LABEL" value="" type="string"/>
      <att name="EDGE_TOOLTIP" value="" type="string"/>
      <att name="EDGE_STROKE_SELECTED_PAINT" value="#ff0000" type="string"/>
      <att name="EDGE_SOURCE_ARROW_SELECTED_PAINT" value="#ffff00" type="string"/>
      <att name="EDGE_SOURCE_ARROW_UNSELECTED_PAINT" value="#000000" type="string"/>
      <att name="EDGE_TRANSPARENCY" value="255" type="string"/>
      <att name="EDGE_BEND" value="" type="string"/>
      <att name="EDGE_LABEL_TRANSPARENCY" value="255" type="string"/>
      <att name="EDGE_LABEL_FONT_SIZE" value="10" type="string"/>
      <att name="EDGE_LABEL_COLOR" value="#000000" type="string"/>
      <att name="EDGE_LINE_TYPE" value="SOLID" type="string"/>
      <att name="EDGE_TARGET_ARROW_UNSELECTED_PAINT" value="#000000" type="string"/>
      <att name="EDGE_TARGET_ARROW_SELECTED_PAINT" value="#ffff00" type="string"/>
      <att name="EDGE_VISIBLE" value="true" type="string"/>
      <att name="EDGE_SOURCE_ARROW_SHAPE" value="NONE" type="string"/>
      <att name="EDGE_LABEL_FONT_FACE" value="Dialog.plain,plain,25" type="string"/>
      <att name="EDGE_SELECTED" value="false" type="string"/>
      <att name="EDGE_TARGET_ARROW_SHAPE" value="NONE" type="string"/>
      <att name="EDGE_CURVED" value="true" type="string"/>
      <att name="curved" value="STRAIGHT_LINES" type="string"/>
    </graphics>
  </edge>
  <edge id="961" label="AUXIN (PP) 2.4.1.121" source="913" target="906" cy:directed="1">
    <att name="Column 1" value="AUXIN (PP) 2.4.1.121" type="string"/>
    <att name="cytoscape.alias.list" type="list">
      <att name="cytoscape.alias.list" value="AUXIN (PP) 2.4.1.121" type="string"/>
    </att>
    <att name="interaction" value="PP" type="string"/>
    <att name="shared name" value="AUXIN (PP) 2.4.1.121" type="string"/>
    <att name="selected" value="0" type="boolean"/>
    <att name="name" value="AUXIN (PP) 2.4.1.121" type="string"/>
    <att name="canonicalName" value="AUXIN (PP) 2.4.1.121" type="string"/>
    <att name="shared interaction" value="PP" type="string"/>
    <att name="Column 2" value="3" type="integer"/>
    <att name="isInPath" value="0" type="boolean" cy:hidden="1"/>
    <graphics width="4.0" fill="#333300">
      <att name="EDGE_LABEL" value="" type="string"/>
      <att name="EDGE_TOOLTIP" value="" type="string"/>
      <att name="EDGE_STROKE_SELECTED_PAINT" value="#ff0000" type="string"/>
      <att name="EDGE_SOURCE_ARROW_SELECTED_PAINT" value="#ffff00" type="string"/>
      <att name="EDGE_SOURCE_ARROW_UNSELECTED_PAINT" value="#000000" type="string"/>
      <att name="EDGE_TRANSPARENCY" value="255" type="string"/>
      <att name="EDGE_BEND" value="" type="string"/>
      <att name="EDGE_LABEL_TRANSPARENCY" value="255" type="string"/>
      <att name="EDGE_LABEL_FONT_SIZE" value="10" type="string"/>
      <att name="EDGE_LABEL_COLOR" value="#000000" type="string"/>
      <att name="EDGE_LINE_TYPE" value="SOLID" type="string"/>
      <att name="EDGE_TARGET_ARROW_UNSELECTED_PAINT" value="#000000" type="string"/>
      <att name="EDGE_TARGET_ARROW_SELECTED_PAINT" value="#ffff00" type="string"/>
      <att name="EDGE_VISIBLE" value="true" type="string"/>
      <att name="EDGE_SOURCE_ARROW_SHAPE" value="NONE" type="string"/>
      <att name="EDGE_LABEL_FONT_FACE" value="Dialog.plain,plain,25" type="string"/>
      <att name="EDGE_SELECTED" value="false" type="string"/>
      <att name="EDGE_TARGET_ARROW_SHAPE" value="NONE" type="string"/>
      <att name="EDGE_CURVED" value="true" type="string"/>
      <att name="curved" value="STRAIGHT_LINES" type="string"/>
    </graphics>
  </edge>
  <edge id="960" label="AUXIN (PP) 2.4.1.-" source="913" target="901" cy:directed="1">
    <att name="Column 1" value="AUXIN (PP) 2.4.1.-" type="string"/>
    <att name="cytoscape.alias.list" type="list">
      <att name="cytoscape.alias.list" value="AUXIN (PP) 2.4.1.-" type="string"/>
    </att>
    <att name="interaction" value="PP" type="string"/>
    <att name="shared name" value="AUXIN (PP) 2.4.1.-" type="string"/>
    <att name="selected" value="0" type="boolean"/>
    <att name="name" value="AUXIN (PP) 2.4.1.-" type="string"/>
    <att name="canonicalName" value="AUXIN (PP) 2.4.1.-" type="string"/>
    <att name="shared interaction" value="PP" type="string"/>
    <att name="Column 2" value="3" type="integer"/>
    <att name="isInPath" value="0" type="boolean" cy:hidden="1"/>
    <graphics width="4.0" fill="#333300">
      <att name="EDGE_LABEL" value="" type="string"/>
      <att name="EDGE_TOOLTIP" value="" type="string"/>
      <att name="EDGE_STROKE_SELECTED_PAINT" value="#ff0000" type="string"/>
      <att name="EDGE_SOURCE_ARROW_SELECTED_PAINT" value="#ffff00" type="string"/>
      <att name="EDGE_SOURCE_ARROW_UNSELECTED_PAINT" value="#000000" type="string"/>
      <att name="EDGE_TRANSPARENCY" value="255" type="string"/>
      <att name="EDGE_BEND" value="" type="string"/>
      <att name="EDGE_LABEL_TRANSPARENCY" value="255" type="string"/>
      <att name="EDGE_LABEL_FONT_SIZE" value="10" type="string"/>
      <att name="EDGE_LABEL_COLOR" value="#000000" type="string"/>
      <att name="EDGE_LINE_TYPE" value="SOLID" type="string"/>
      <att name="EDGE_TARGET_ARROW_UNSELECTED_PAINT" value="#000000" type="string"/>
      <att name="EDGE_TARGET_ARROW_SELECTED_PAINT" value="#ffff00" type="string"/>
      <att name="EDGE_VISIBLE" value="true" type="string"/>
      <att name="EDGE_SOURCE_ARROW_SHAPE" value="NONE" type="string"/>
      <att name="EDGE_LABEL_FONT_FACE" value="Dialog.plain,plain,25" type="string"/>
      <att name="EDGE_SELECTED" value="false" type="string"/>
      <att name="EDGE_TARGET_ARROW_SHAPE" value="NONE" type="string"/>
      <att name="EDGE_CURVED" value="true" type="string"/>
      <att name="curved" value="STRAIGHT_LINES" type="string"/>
    </graphics>
  </edge>
  <edge id="959" label="AUXIN (PP) 2.3.1.74" source="913" target="896" cy:directed="1">
    <att name="Column 1" value="AUXIN (PP) 2.3.1.74" type="string"/>
    <att name="cytoscape.alias.list" type="list">
      <att name="cytoscape.alias.list" value="AUXIN (PP) 2.3.1.74" type="string"/>
    </att>
    <att name="interaction" value="PP" type="string"/>
    <att name="shared name" value="AUXIN (PP) 2.3.1.74" type="string"/>
    <att name="selected" value="0" type="boolean"/>
    <att name="name" value="AUXIN (PP) 2.3.1.74" type="string"/>
    <att name="canonicalName" value="AUXIN (PP) 2.3.1.74" type="string"/>
    <att name="shared interaction" value="PP" type="string"/>
    <att name="Column 2" value="1" type="integer"/>
    <att name="isInPath" value="0" type="boolean" cy:hidden="1"/>
    <graphics width="4.0" fill="#333300">
      <att name="EDGE_LABEL" value="" type="string"/>
      <att name="EDGE_TOOLTIP" value="" type="string"/>
      <att name="EDGE_STROKE_SELECTED_PAINT" value="#ff0000" type="string"/>
      <att name="EDGE_SOURCE_ARROW_SELECTED_PAINT" value="#ffff00" type="string"/>
      <att name="EDGE_SOURCE_ARROW_UNSELECTED_PAINT" value="#000000" type="string"/>
      <att name="EDGE_TRANSPARENCY" value="255" type="string"/>
      <att name="EDGE_BEND" value="" type="string"/>
      <att name="EDGE_LABEL_TRANSPARENCY" value="255" type="string"/>
      <att name="EDGE_LABEL_FONT_SIZE" value="10" type="string"/>
      <att name="EDGE_LABEL_COLOR" value="#000000" type="string"/>
      <att name="EDGE_LINE_TYPE" value="SOLID" type="string"/>
      <att name="EDGE_TARGET_ARROW_UNSELECTED_PAINT" value="#000000" type="string"/>
      <att name="EDGE_TARGET_ARROW_SELECTED_PAINT" value="#ffff00" type="string"/>
      <att name="EDGE_VISIBLE" value="true" type="string"/>
      <att name="EDGE_SOURCE_ARROW_SHAPE" value="NONE" type="string"/>
      <att name="EDGE_LABEL_FONT_FACE" value="Dialog.plain,plain,25" type="string"/>
      <att name="EDGE_SELECTED" value="false" type="string"/>
      <att name="EDGE_TARGET_ARROW_SHAPE" value="NONE" type="string"/>
      <att name="EDGE_CURVED" value="true" type="string"/>
      <att name="curved" value="STRAIGHT_LINES" type="string"/>
    </graphics>
  </edge>
  <edge id="958" label="AUXIN (PP) 2.1.1.-" source="913" target="886" cy:directed="1">
    <att name="Column 1" value="AUXIN (PP) 2.1.1.-" type="string"/>
    <att name="cytoscape.alias.list" type="list">
      <att name="cytoscape.alias.list" value="AUXIN (PP) 2.1.1.-" type="string"/>
    </att>
    <att name="interaction" value="PP" type="string"/>
    <att name="shared name" value="AUXIN (PP) 2.1.1.-" type="string"/>
    <att name="selected" value="0" type="boolean"/>
    <att name="name" value="AUXIN (PP) 2.1.1.-" type="string"/>
    <att name="canonicalName" value="AUXIN (PP) 2.1.1.-" type="string"/>
    <att name="shared interaction" value="PP" type="string"/>
    <att name="Column 2" value="3" type="integer"/>
    <att name="isInPath" value="0" type="boolean" cy:hidden="1"/>
    <graphics width="4.0" fill="#333300">
      <att name="EDGE_LABEL" value="" type="string"/>
      <att name="EDGE_TOOLTIP" value="" type="string"/>
      <att name="EDGE_STROKE_SELECTED_PAINT" value="#ff0000" type="string"/>
      <att name="EDGE_SOURCE_ARROW_SELECTED_PAINT" value="#ffff00" type="string"/>
      <att name="EDGE_SOURCE_ARROW_UNSELECTED_PAINT" value="#000000" type="string"/>
      <att name="EDGE_TRANSPARENCY" value="255" type="string"/>
      <att name="EDGE_BEND" value="" type="string"/>
      <att name="EDGE_LABEL_TRANSPARENCY" value="255" type="string"/>
      <att name="EDGE_LABEL_FONT_SIZE" value="10" type="string"/>
      <att name="EDGE_LABEL_COLOR" value="#000000" type="string"/>
      <att name="EDGE_LINE_TYPE" value="SOLID" type="string"/>
      <att name="EDGE_TARGET_ARROW_UNSELECTED_PAINT" value="#000000" type="string"/>
      <att name="EDGE_TARGET_ARROW_SELECTED_PAINT" value="#ffff00" type="string"/>
      <att name="EDGE_VISIBLE" value="true" type="string"/>
      <att name="EDGE_SOURCE_ARROW_SHAPE" value="NONE" type="string"/>
      <att name="EDGE_LABEL_FONT_FACE" value="Dialog.plain,plain,25" type="string"/>
      <att name="EDGE_SELECTED" value="false" type="string"/>
      <att name="EDGE_TARGET_ARROW_SHAPE" value="NONE" type="string"/>
      <att name="EDGE_CURVED" value="true" type="string"/>
      <att name="curved" value="STRAIGHT_LINES" type="string"/>
    </graphics>
  </edge>
  <edge id="957" label="AUXIN (PP) 1.2.4.1" source="913" target="905" cy:directed="1">
    <att name="Column 1" value="AUXIN (PP) 1.2.4.1" type="string"/>
    <att name="cytoscape.alias.list" type="list">
      <att name="cytoscape.alias.list" value="AUXIN (PP) 1.2.4.1" type="string"/>
    </att>
    <att name="interaction" value="PP" type="string"/>
    <att name="shared name" value="AUXIN (PP) 1.2.4.1" type="string"/>
    <att name="selected" value="0" type="boolean"/>
    <att name="name" value="AUXIN (PP) 1.2.4.1" type="string"/>
    <att name="canonicalName" value="AUXIN (PP) 1.2.4.1" type="string"/>
    <att name="shared interaction" value="PP" type="string"/>
    <att name="Column 2" value="2" type="integer"/>
    <att name="isInPath" value="0" type="boolean" cy:hidden="1"/>
    <graphics width="4.0" fill="#333300">
      <att name="EDGE_LABEL" value="" type="string"/>
      <att name="EDGE_TOOLTIP" value="" type="string"/>
      <att name="EDGE_STROKE_SELECTED_PAINT" value="#ff0000" type="string"/>
      <att name="EDGE_SOURCE_ARROW_SELECTED_PAINT" value="#ffff00" type="string"/>
      <att name="EDGE_SOURCE_ARROW_UNSELECTED_PAINT" value="#000000" type="string"/>
      <att name="EDGE_TRANSPARENCY" value="255" type="string"/>
      <att name="EDGE_BEND" value="" type="string"/>
      <att name="EDGE_LABEL_TRANSPARENCY" value="255" type="string"/>
      <att name="EDGE_LABEL_FONT_SIZE" value="10" type="string"/>
      <att name="EDGE_LABEL_COLOR" value="#000000" type="string"/>
      <att name="EDGE_LINE_TYPE" value="SOLID" type="string"/>
      <att name="EDGE_TARGET_ARROW_UNSELECTED_PAINT" value="#000000" type="string"/>
      <att name="EDGE_TARGET_ARROW_SELECTED_PAINT" value="#ffff00" type="string"/>
      <att name="EDGE_VISIBLE" value="true" type="string"/>
      <att name="EDGE_SOURCE_ARROW_SHAPE" value="NONE" type="string"/>
      <att name="EDGE_LABEL_FONT_FACE" value="Dialog.plain,plain,25" type="string"/>
      <att name="EDGE_SELECTED" value="false" type="string"/>
      <att name="EDGE_TARGET_ARROW_SHAPE" value="NONE" type="string"/>
      <att name="EDGE_CURVED" value="true" type="string"/>
      <att name="curved" value="STRAIGHT_LINES" type="string"/>
    </graphics>
  </edge>
  <edge id="956" label="AUXIN (PP) 1.2.3.7" source="913" target="900" cy:directed="1">
    <att name="Column 1" value="AUXIN (PP) 1.2.3.7" type="string"/>
    <att name="cytoscape.alias.list" type="list">
      <att name="cytoscape.alias.list" value="AUXIN (PP) 1.2.3.7" type="string"/>
    </att>
    <att name="interaction" value="PP" type="string"/>
    <att name="shared name" value="AUXIN (PP) 1.2.3.7" type="string"/>
    <att name="selected" value="0" type="boolean"/>
    <att name="name" value="AUXIN (PP) 1.2.3.7" type="string"/>
    <att name="canonicalName" value="AUXIN (PP) 1.2.3.7" type="string"/>
    <att name="shared interaction" value="PP" type="string"/>
    <att name="Column 2" value="3" type="integer"/>
    <att name="isInPath" value="0" type="boolean" cy:hidden="1"/>
    <graphics width="4.0" fill="#333300">
      <att name="EDGE_LABEL" value="" type="string"/>
      <att name="EDGE_TOOLTIP" value="" type="string"/>
      <att name="EDGE_STROKE_SELECTED_PAINT" value="#ff0000" type="string"/>
      <att name="EDGE_SOURCE_ARROW_SELECTED_PAINT" value="#ffff00" type="string"/>
      <att name="EDGE_SOURCE_ARROW_UNSELECTED_PAINT" value="#000000" type="string"/>
      <att name="EDGE_TRANSPARENCY" value="255" type="string"/>
      <att name="EDGE_BEND" value="" type="string"/>
      <att name="EDGE_LABEL_TRANSPARENCY" value="255" type="string"/>
      <att name="EDGE_LABEL_FONT_SIZE" value="10" type="string"/>
      <att name="EDGE_LABEL_COLOR" value="#000000" type="string"/>
      <att name="EDGE_LINE_TYPE" value="SOLID" type="string"/>
      <att name="EDGE_TARGET_ARROW_UNSELECTED_PAINT" value="#000000" type="string"/>
      <att name="EDGE_TARGET_ARROW_SELECTED_PAINT" value="#ffff00" type="string"/>
      <att name="EDGE_VISIBLE" value="true" type="string"/>
      <att name="EDGE_SOURCE_ARROW_SHAPE" value="NONE" type="string"/>
      <att name="EDGE_LABEL_FONT_FACE" value="Dialog.plain,plain,25" type="string"/>
      <att name="EDGE_SELECTED" value="false" type="string"/>
      <att name="EDGE_TARGET_ARROW_SHAPE" value="NONE" type="string"/>
      <att name="EDGE_CURVED" value="true" type="string"/>
      <att name="curved" value="STRAIGHT_LINES" type="string"/>
    </graphics>
  </edge>
  <edge id="955" label="AUXIN (PP) 1.13.11.51" source="913" target="892" cy:directed="1">
    <att name="Column 1" value="AUXIN (PP) 1.13.11.51" type="string"/>
    <att name="cytoscape.alias.list" type="list">
      <att name="cytoscape.alias.list" value="AUXIN (PP) 1.13.11.51" type="string"/>
    </att>
    <att name="interaction" value="PP" type="string"/>
    <att name="shared name" value="AUXIN (PP) 1.13.11.51" type="string"/>
    <att name="selected" value="0" type="boolean"/>
    <att name="name" value="AUXIN (PP) 1.13.11.51" type="string"/>
    <att name="canonicalName" value="AUXIN (PP) 1.13.11.51" type="string"/>
    <att name="shared interaction" value="PP" type="string"/>
    <att name="Column 2" value="3" type="integer"/>
    <att name="isInPath" value="0" type="boolean" cy:hidden="1"/>
    <graphics width="4.0" fill="#333300">
      <att name="EDGE_LABEL" value="" type="string"/>
      <att name="EDGE_TOOLTIP" value="" type="string"/>
      <att name="EDGE_STROKE_SELECTED_PAINT" value="#ff0000" type="string"/>
      <att name="EDGE_SOURCE_ARROW_SELECTED_PAINT" value="#ffff00" type="string"/>
      <att name="EDGE_SOURCE_ARROW_UNSELECTED_PAINT" value="#000000" type="string"/>
      <att name="EDGE_TRANSPARENCY" value="255" type="string"/>
      <att name="EDGE_BEND" value="" type="string"/>
      <att name="EDGE_LABEL_TRANSPARENCY" value="255" type="string"/>
      <att name="EDGE_LABEL_FONT_SIZE" value="10" type="string"/>
      <att name="EDGE_LABEL_COLOR" value="#000000" type="string"/>
      <att name="EDGE_LINE_TYPE" value="SOLID" type="string"/>
      <att name="EDGE_TARGET_ARROW_UNSELECTED_PAINT" value="#000000" type="string"/>
      <att name="EDGE_TARGET_ARROW_SELECTED_PAINT" value="#ffff00" type="string"/>
      <att name="EDGE_VISIBLE" value="true" type="string"/>
      <att name="EDGE_SOURCE_ARROW_SHAPE" value="NONE" type="string"/>
      <att name="EDGE_LABEL_FONT_FACE" value="Dialog.plain,plain,25" type="string"/>
      <att name="EDGE_SELECTED" value="false" type="string"/>
      <att name="EDGE_TARGET_ARROW_SHAPE" value="NONE" type="string"/>
      <att name="EDGE_CURVED" value="true" type="string"/>
      <att name="curved" value="STRAIGHT_LINES" type="string"/>
    </graphics>
  </edge>
  <edge id="954" label="AUXIN (PP) 1.1.-.-" source="913" target="893" cy:directed="1">
    <att name="Column 1" value="AUXIN (PP) 1.1.-.-" type="string"/>
    <att name="cytoscape.alias.list" type="list">
      <att name="cytoscape.alias.list" value="AUXIN (PP) 1.1.-.-" type="string"/>
    </att>
    <att name="interaction" value="PP" type="string"/>
    <att name="shared name" value="AUXIN (PP) 1.1.-.-" type="string"/>
    <att name="selected" value="0" type="boolean"/>
    <att name="name" value="AUXIN (PP) 1.1.-.-" type="string"/>
    <att name="canonicalName" value="AUXIN (PP) 1.1.-.-" type="string"/>
    <att name="shared interaction" value="PP" type="string"/>
    <att name="Column 2" value="2" type="integer"/>
    <att name="isInPath" value="0" type="boolean" cy:hidden="1"/>
    <graphics width="4.0" fill="#333300">
      <att name="EDGE_LABEL" value="" type="string"/>
      <att name="EDGE_TOOLTIP" value="" type="string"/>
      <att name="EDGE_STROKE_SELECTED_PAINT" value="#ff0000" type="string"/>
      <att name="EDGE_SOURCE_ARROW_SELECTED_PAINT" value="#ffff00" type="string"/>
      <att name="EDGE_SOURCE_ARROW_UNSELECTED_PAINT" value="#000000" type="string"/>
      <att name="EDGE_TRANSPARENCY" value="255" type="string"/>
      <att name="EDGE_BEND" value="" type="string"/>
      <att name="EDGE_LABEL_TRANSPARENCY" value="255" type="string"/>
      <att name="EDGE_LABEL_FONT_SIZE" value="10" type="string"/>
      <att name="EDGE_LABEL_COLOR" value="#000000" type="string"/>
      <att name="EDGE_LINE_TYPE" value="SOLID" type="string"/>
      <att name="EDGE_TARGET_ARROW_UNSELECTED_PAINT" value="#000000" type="string"/>
      <att name="EDGE_TARGET_ARROW_SELECTED_PAINT" value="#ffff00" type="string"/>
      <att name="EDGE_VISIBLE" value="true" type="string"/>
      <att name="EDGE_SOURCE_ARROW_SHAPE" value="NONE" type="string"/>
      <att name="EDGE_LABEL_FONT_FACE" value="Dialog.plain,plain,25" type="string"/>
      <att name="EDGE_SELECTED" value="false" type="string"/>
      <att name="EDGE_TARGET_ARROW_SHAPE" value="NONE" type="string"/>
      <att name="EDGE_CURVED" value="true" type="string"/>
      <att name="curved" value="STRAIGHT_LINES" type="string"/>
    </graphics>
  </edge>
  <edge id="953" label="ETHYLENE (PP) 4.4.1.14" source="911" target="889" cy:directed="1">
    <att name="Column 1" value="ETHYLENE (PP) 4.4.1.14" type="string"/>
    <att name="cytoscape.alias.list" type="list">
      <att name="cytoscape.alias.list" value="ETHYLENE (PP) 4.4.1.14" type="string"/>
    </att>
    <att name="interaction" value="PP" type="string"/>
    <att name="shared name" value="ETHYLENE (PP) 4.4.1.14" type="string"/>
    <att name="selected" value="0" type="boolean"/>
    <att name="name" value="ETHYLENE (PP) 4.4.1.14" type="string"/>
    <att name="canonicalName" value="ETHYLENE (PP) 4.4.1.14" type="string"/>
    <att name="shared interaction" value="PP" type="string"/>
    <att name="Column 2" value="3" type="integer"/>
    <att name="isInPath" value="0" type="boolean" cy:hidden="1"/>
    <graphics width="4.0" fill="#333300">
      <att name="EDGE_LABEL" value="" type="string"/>
      <att name="EDGE_TOOLTIP" value="" type="string"/>
      <att name="EDGE_STROKE_SELECTED_PAINT" value="#ff0000" type="string"/>
      <att name="EDGE_SOURCE_ARROW_SELECTED_PAINT" value="#ffff00" type="string"/>
      <att name="EDGE_SOURCE_ARROW_UNSELECTED_PAINT" value="#000000" type="string"/>
      <att name="EDGE_TRANSPARENCY" value="255" type="string"/>
      <att name="EDGE_BEND" value="" type="string"/>
      <att name="EDGE_LABEL_TRANSPARENCY" value="255" type="string"/>
      <att name="EDGE_LABEL_FONT_SIZE" value="10" type="string"/>
      <att name="EDGE_LABEL_COLOR" value="#000000" type="string"/>
      <att name="EDGE_LINE_TYPE" value="SOLID" type="string"/>
      <att name="EDGE_TARGET_ARROW_UNSELECTED_PAINT" value="#000000" type="string"/>
      <att name="EDGE_TARGET_ARROW_SELECTED_PAINT" value="#ffff00" type="string"/>
      <att name="EDGE_VISIBLE" value="true" type="string"/>
      <att name="EDGE_SOURCE_ARROW_SHAPE" value="NONE" type="string"/>
      <att name="EDGE_LABEL_FONT_FACE" value="Dialog.plain,plain,25" type="string"/>
      <att name="EDGE_SELECTED" value="false" type="string"/>
      <att name="EDGE_TARGET_ARROW_SHAPE" value="NONE" type="string"/>
      <att name="EDGE_CURVED" value="true" type="string"/>
      <att name="curved" value="STRAIGHT_LINES" type="string"/>
    </graphics>
  </edge>
  <edge id="952" label="ETHYLENE (PP) 4.1.3.27" source="911" target="899" cy:directed="1">
    <att name="Column 1" value="ETHYLENE (PP) 4.1.3.27" type="string"/>
    <att name="cytoscape.alias.list" type="list">
      <att name="cytoscape.alias.list" value="ETHYLENE (PP) 4.1.3.27" type="string"/>
    </att>
    <att name="interaction" value="PP" type="string"/>
    <att name="shared name" value="ETHYLENE (PP) 4.1.3.27" type="string"/>
    <att name="selected" value="0" type="boolean"/>
    <att name="name" value="ETHYLENE (PP) 4.1.3.27" type="string"/>
    <att name="canonicalName" value="ETHYLENE (PP) 4.1.3.27" type="string"/>
    <att name="shared interaction" value="PP" type="string"/>
    <att name="Column 2" value="3" type="integer"/>
    <att name="isInPath" value="0" type="boolean" cy:hidden="1"/>
    <graphics width="4.0" fill="#333300">
      <att name="EDGE_LABEL" value="" type="string"/>
      <att name="EDGE_TOOLTIP" value="" type="string"/>
      <att name="EDGE_STROKE_SELECTED_PAINT" value="#ff0000" type="string"/>
      <att name="EDGE_SOURCE_ARROW_SELECTED_PAINT" value="#ffff00" type="string"/>
      <att name="EDGE_SOURCE_ARROW_UNSELECTED_PAINT" value="#000000" type="string"/>
      <att name="EDGE_TRANSPARENCY" value="255" type="string"/>
      <att name="EDGE_BEND" value="" type="string"/>
      <att name="EDGE_LABEL_TRANSPARENCY" value="255" type="string"/>
      <att name="EDGE_LABEL_FONT_SIZE" value="10" type="string"/>
      <att name="EDGE_LABEL_COLOR" value="#000000" type="string"/>
      <att name="EDGE_LINE_TYPE" value="SOLID" type="string"/>
      <att name="EDGE_TARGET_ARROW_UNSELECTED_PAINT" value="#000000" type="string"/>
      <att name="EDGE_TARGET_ARROW_SELECTED_PAINT" value="#ffff00" type="string"/>
      <att name="EDGE_VISIBLE" value="true" type="string"/>
      <att name="EDGE_SOURCE_ARROW_SHAPE" value="NONE" type="string"/>
      <att name="EDGE_LABEL_FONT_FACE" value="Dialog.plain,plain,25" type="string"/>
      <att name="EDGE_SELECTED" value="false" type="string"/>
      <att name="EDGE_TARGET_ARROW_SHAPE" value="NONE" type="string"/>
      <att name="EDGE_CURVED" value="true" type="string"/>
      <att name="curved" value="STRAIGHT_LINES" type="string"/>
    </graphics>
  </edge>
  <edge id="951" label="ETHYLENE (PP) 2.6.1.57" source="911" target="902" cy:directed="1">
    <att name="Column 1" value="ETHYLENE (PP) 2.6.1.57" type="string"/>
    <att name="cytoscape.alias.list" type="list">
      <att name="cytoscape.alias.list" value="ETHYLENE (PP) 2.6.1.57" type="string"/>
    </att>
    <att name="interaction" value="PP" type="string"/>
    <att name="shared name" value="ETHYLENE (PP) 2.6.1.57" type="string"/>
    <att name="selected" value="0" type="boolean"/>
    <att name="name" value="ETHYLENE (PP) 2.6.1.57" type="string"/>
    <att name="canonicalName" value="ETHYLENE (PP) 2.6.1.57" type="string"/>
    <att name="shared interaction" value="PP" type="string"/>
    <att name="Column 2" value="3" type="integer"/>
    <att name="isInPath" value="0" type="boolean" cy:hidden="1"/>
    <graphics width="4.0" fill="#333300">
      <att name="EDGE_LABEL" value="" type="string"/>
      <att name="EDGE_TOOLTIP" value="" type="string"/>
      <att name="EDGE_STROKE_SELECTED_PAINT" value="#ff0000" type="string"/>
      <att name="EDGE_SOURCE_ARROW_SELECTED_PAINT" value="#ffff00" type="string"/>
      <att name="EDGE_SOURCE_ARROW_UNSELECTED_PAINT" value="#000000" type="string"/>
      <att name="EDGE_TRANSPARENCY" value="255" type="string"/>
      <att name="EDGE_BEND" value="" type="string"/>
      <att name="EDGE_LABEL_TRANSPARENCY" value="255" type="string"/>
      <att name="EDGE_LABEL_FONT_SIZE" value="10" type="string"/>
      <att name="EDGE_LABEL_COLOR" value="#000000" type="string"/>
      <att name="EDGE_LINE_TYPE" value="SOLID" type="string"/>
      <att name="EDGE_TARGET_ARROW_UNSELECTED_PAINT" value="#000000" type="string"/>
      <att name="EDGE_TARGET_ARROW_SELECTED_PAINT" value="#ffff00" type="string"/>
      <att name="EDGE_VISIBLE" value="true" type="string"/>
      <att name="EDGE_SOURCE_ARROW_SHAPE" value="NONE" type="string"/>
      <att name="EDGE_LABEL_FONT_FACE" value="Dialog.plain,plain,25" type="string"/>
      <att name="EDGE_SELECTED" value="false" type="string"/>
      <att name="EDGE_TARGET_ARROW_SHAPE" value="NONE" type="string"/>
      <att name="EDGE_CURVED" value="true" type="string"/>
      <att name="curved" value="STRAIGHT_LINES" type="string"/>
    </graphics>
  </edge>
  <edge id="950" label="ETHYLENE (PP) 1.2.4.1" source="911" target="905" cy:directed="1">
    <att name="Column 1" value="ETHYLENE (PP) 1.2.4.1" type="string"/>
    <att name="cytoscape.alias.list" type="list">
      <att name="cytoscape.alias.list" value="ETHYLENE (PP) 1.2.4.1" type="string"/>
    </att>
    <att name="interaction" value="PP" type="string"/>
    <att name="shared name" value="ETHYLENE (PP) 1.2.4.1" type="string"/>
    <att name="selected" value="0" type="boolean"/>
    <att name="name" value="ETHYLENE (PP) 1.2.4.1" type="string"/>
    <att name="canonicalName" value="ETHYLENE (PP) 1.2.4.1" type="string"/>
    <att name="shared interaction" value="PP" type="string"/>
    <att name="Column 2" value="2" type="integer"/>
    <att name="isInPath" value="0" type="boolean" cy:hidden="1"/>
    <graphics width="4.0" fill="#333300">
      <att name="EDGE_LABEL" value="" type="string"/>
      <att name="EDGE_TOOLTIP" value="" type="string"/>
      <att name="EDGE_STROKE_SELECTED_PAINT" value="#ff0000" type="string"/>
      <att name="EDGE_SOURCE_ARROW_SELECTED_PAINT" value="#ffff00" type="string"/>
      <att name="EDGE_SOURCE_ARROW_UNSELECTED_PAINT" value="#000000" type="string"/>
      <att name="EDGE_TRANSPARENCY" value="255" type="string"/>
      <att name="EDGE_BEND" value="" type="string"/>
      <att name="EDGE_LABEL_TRANSPARENCY" value="255" type="string"/>
      <att name="EDGE_LABEL_FONT_SIZE" value="10" type="string"/>
      <att name="EDGE_LABEL_COLOR" value="#000000" type="string"/>
      <att name="EDGE_LINE_TYPE" value="SOLID" type="string"/>
      <att name="EDGE_TARGET_ARROW_UNSELECTED_PAINT" value="#000000" type="string"/>
      <att name="EDGE_TARGET_ARROW_SELECTED_PAINT" value="#ffff00" type="string"/>
      <att name="EDGE_VISIBLE" value="true" type="string"/>
      <att name="EDGE_SOURCE_ARROW_SHAPE" value="NONE" type="string"/>
      <att name="EDGE_LABEL_FONT_FACE" value="Dialog.plain,plain,25" type="string"/>
      <att name="EDGE_SELECTED" value="false" type="string"/>
      <att name="EDGE_TARGET_ARROW_SHAPE" value="NONE" type="string"/>
      <att name="EDGE_CURVED" value="true" type="string"/>
      <att name="curved" value="STRAIGHT_LINES" type="string"/>
    </graphics>
  </edge>
  <edge id="949" label="ETHYLENE (PP) 1.13.11.51" source="911" target="892" cy:directed="1">
    <att name="Column 1" value="ETHYLENE (PP) 1.13.11.51" type="string"/>
    <att name="cytoscape.alias.list" type="list">
      <att name="cytoscape.alias.list" value="ETHYLENE (PP) 1.13.11.51" type="string"/>
    </att>
    <att name="interaction" value="PP" type="string"/>
    <att name="shared name" value="ETHYLENE (PP) 1.13.11.51" type="string"/>
    <att name="selected" value="0" type="boolean"/>
    <att name="name" value="ETHYLENE (PP) 1.13.11.51" type="string"/>
    <att name="canonicalName" value="ETHYLENE (PP) 1.13.11.51" type="string"/>
    <att name="shared interaction" value="PP" type="string"/>
    <att name="Column 2" value="3" type="integer"/>
    <att name="isInPath" value="0" type="boolean" cy:hidden="1"/>
    <graphics width="4.0" fill="#333300">
      <att name="EDGE_LABEL" value="" type="string"/>
      <att name="EDGE_TOOLTIP" value="" type="string"/>
      <att name="EDGE_STROKE_SELECTED_PAINT" value="#ff0000" type="string"/>
      <att name="EDGE_SOURCE_ARROW_SELECTED_PAINT" value="#ffff00" type="string"/>
      <att name="EDGE_SOURCE_ARROW_UNSELECTED_PAINT" value="#000000" type="string"/>
      <att name="EDGE_TRANSPARENCY" value="255" type="string"/>
      <att name="EDGE_BEND" value="" type="string"/>
      <att name="EDGE_LABEL_TRANSPARENCY" value="255" type="string"/>
      <att name="EDGE_LABEL_FONT_SIZE" value="10" type="string"/>
      <att name="EDGE_LABEL_COLOR" value="#000000" type="string"/>
      <att name="EDGE_LINE_TYPE" value="SOLID" type="string"/>
      <att name="EDGE_TARGET_ARROW_UNSELECTED_PAINT" value="#000000" type="string"/>
      <att name="EDGE_TARGET_ARROW_SELECTED_PAINT" value="#ffff00" type="string"/>
      <att name="EDGE_VISIBLE" value="true" type="string"/>
      <att name="EDGE_SOURCE_ARROW_SHAPE" value="NONE" type="string"/>
      <att name="EDGE_LABEL_FONT_FACE" value="Dialog.plain,plain,25" type="string"/>
      <att name="EDGE_SELECTED" value="false" type="string"/>
      <att name="EDGE_TARGET_ARROW_SHAPE" value="NONE" type="string"/>
      <att name="EDGE_CURVED" value="true" type="string"/>
      <att name="curved" value="STRAIGHT_LINES" type="string"/>
    </graphics>
  </edge>
  <edge id="948" label="JASMONIC_ ACID (PP) 6.3.-.-" source="910" target="894" cy:directed="1">
    <att name="Column 1" value="JASMONIC_ ACID (PP) 6.3.-.-" type="string"/>
    <att name="cytoscape.alias.list" type="list">
      <att name="cytoscape.alias.list" value="JASMONIC_ ACID (PP) 6.3.-.-" type="string"/>
    </att>
    <att name="interaction" value="PP" type="string"/>
    <att name="shared name" value="JASMONIC_ ACID (PP) 6.3.-.-" type="string"/>
    <att name="selected" value="0" type="boolean"/>
    <att name="name" value="JASMONIC_ ACID (PP) 6.3.-.-" type="string"/>
    <att name="canonicalName" value="JASMONIC_ ACID (PP) 6.3.-.-" type="string"/>
    <att name="shared interaction" value="PP" type="string"/>
    <att name="Column 2" value="3" type="integer"/>
    <att name="isInPath" value="0" type="boolean" cy:hidden="1"/>
    <graphics width="4.0" fill="#333300">
      <att name="EDGE_LABEL" value="" type="string"/>
      <att name="EDGE_TOOLTIP" value="" type="string"/>
      <att name="EDGE_STROKE_SELECTED_PAINT" value="#ff0000" type="string"/>
      <att name="EDGE_SOURCE_ARROW_SELECTED_PAINT" value="#ffff00" type="string"/>
      <att name="EDGE_SOURCE_ARROW_UNSELECTED_PAINT" value="#000000" type="string"/>
      <att name="EDGE_TRANSPARENCY" value="255" type="string"/>
      <att name="EDGE_BEND" value="" type="string"/>
      <att name="EDGE_LABEL_TRANSPARENCY" value="255" type="string"/>
      <att name="EDGE_LABEL_FONT_SIZE" value="10" type="string"/>
      <att name="EDGE_LABEL_COLOR" value="#000000" type="string"/>
      <att name="EDGE_LINE_TYPE" value="SOLID" type="string"/>
      <att name="EDGE_TARGET_ARROW_UNSELECTED_PAINT" value="#000000" type="string"/>
      <att name="EDGE_TARGET_ARROW_SELECTED_PAINT" value="#ffff00" type="string"/>
      <att name="EDGE_VISIBLE" value="true" type="string"/>
      <att name="EDGE_SOURCE_ARROW_SHAPE" value="NONE" type="string"/>
      <att name="EDGE_LABEL_FONT_FACE" value="Dialog.plain,plain,25" type="string"/>
      <att name="EDGE_SELECTED" value="false" type="string"/>
      <att name="EDGE_TARGET_ARROW_SHAPE" value="NONE" type="string"/>
      <att name="EDGE_CURVED" value="true" type="string"/>
      <att name="curved" value="STRAIGHT_LINES" type="string"/>
    </graphics>
  </edge>
  <edge id="947" label="JASMONIC_ ACID (PP) 6.2.1.-" source="910" target="912" cy:directed="1">
    <att name="Column 1" value="JASMONIC_ ACID (PP) 6.2.1.-" type="string"/>
    <att name="cytoscape.alias.list" type="list">
      <att name="cytoscape.alias.list" value="JASMONIC_ ACID (PP) 6.2.1.-" type="string"/>
    </att>
    <att name="interaction" value="PP" type="string"/>
    <att name="shared name" value="JASMONIC_ ACID (PP) 6.2.1.-" type="string"/>
    <att name="selected" value="0" type="boolean"/>
    <att name="name" value="JASMONIC_ ACID (PP) 6.2.1.-" type="string"/>
    <att name="canonicalName" value="JASMONIC_ ACID (PP) 6.2.1.-" type="string"/>
    <att name="shared interaction" value="PP" type="string"/>
    <att name="Column 2" value="1" type="integer"/>
    <att name="isInPath" value="0" type="boolean" cy:hidden="1"/>
    <graphics width="4.0" fill="#333300">
      <att name="EDGE_LABEL" value="" type="string"/>
      <att name="EDGE_TOOLTIP" value="" type="string"/>
      <att name="EDGE_STROKE_SELECTED_PAINT" value="#ff0000" type="string"/>
      <att name="EDGE_SOURCE_ARROW_SELECTED_PAINT" value="#ffff00" type="string"/>
      <att name="EDGE_SOURCE_ARROW_UNSELECTED_PAINT" value="#000000" type="string"/>
      <att name="EDGE_TRANSPARENCY" value="255" type="string"/>
      <att name="EDGE_BEND" value="" type="string"/>
      <att name="EDGE_LABEL_TRANSPARENCY" value="255" type="string"/>
      <att name="EDGE_LABEL_FONT_SIZE" value="10" type="string"/>
      <att name="EDGE_LABEL_COLOR" value="#000000" type="string"/>
      <att name="EDGE_LINE_TYPE" value="SOLID" type="string"/>
      <att name="EDGE_TARGET_ARROW_UNSELECTED_PAINT" value="#000000" type="string"/>
      <att name="EDGE_TARGET_ARROW_SELECTED_PAINT" value="#ffff00" type="string"/>
      <att name="EDGE_VISIBLE" value="true" type="string"/>
      <att name="EDGE_SOURCE_ARROW_SHAPE" value="NONE" type="string"/>
      <att name="EDGE_LABEL_FONT_FACE" value="Dialog.plain,plain,25" type="string"/>
      <att name="EDGE_SELECTED" value="false" type="string"/>
      <att name="EDGE_TARGET_ARROW_SHAPE" value="NONE" type="string"/>
      <att name="EDGE_CURVED" value="true" type="string"/>
      <att name="curved" value="STRAIGHT_LINES" type="string"/>
    </graphics>
  </edge>
  <edge id="946" label="JASMONIC_ ACID (PP) 4.4.1.14" source="910" target="889" cy:directed="1">
    <att name="Column 1" value="JASMONIC_ ACID (PP) 4.4.1.14" type="string"/>
    <att name="cytoscape.alias.list" type="list">
      <att name="cytoscape.alias.list" value="JASMONIC_ ACID (PP) 4.4.1.14" type="string"/>
    </att>
    <att name="interaction" value="PP" type="string"/>
    <att name="shared name" value="JASMONIC_ ACID (PP) 4.4.1.14" type="string"/>
    <att name="selected" value="0" type="boolean"/>
    <att name="name" value="JASMONIC_ ACID (PP) 4.4.1.14" type="string"/>
    <att name="canonicalName" value="JASMONIC_ ACID (PP) 4.4.1.14" type="string"/>
    <att name="shared interaction" value="PP" type="string"/>
    <att name="Column 2" value="3" type="integer"/>
    <att name="isInPath" value="0" type="boolean" cy:hidden="1"/>
    <graphics width="4.0" fill="#333300">
      <att name="EDGE_LABEL" value="" type="string"/>
      <att name="EDGE_TOOLTIP" value="" type="string"/>
      <att name="EDGE_STROKE_SELECTED_PAINT" value="#ff0000" type="string"/>
      <att name="EDGE_SOURCE_ARROW_SELECTED_PAINT" value="#ffff00" type="string"/>
      <att name="EDGE_SOURCE_ARROW_UNSELECTED_PAINT" value="#000000" type="string"/>
      <att name="EDGE_TRANSPARENCY" value="255" type="string"/>
      <att name="EDGE_BEND" value="" type="string"/>
      <att name="EDGE_LABEL_TRANSPARENCY" value="255" type="string"/>
      <att name="EDGE_LABEL_FONT_SIZE" value="10" type="string"/>
      <att name="EDGE_LABEL_COLOR" value="#000000" type="string"/>
      <att name="EDGE_LINE_TYPE" value="SOLID" type="string"/>
      <att name="EDGE_TARGET_ARROW_UNSELECTED_PAINT" value="#000000" type="string"/>
      <att name="EDGE_TARGET_ARROW_SELECTED_PAINT" value="#ffff00" type="string"/>
      <att name="EDGE_VISIBLE" value="true" type="string"/>
      <att name="EDGE_SOURCE_ARROW_SHAPE" value="NONE" type="string"/>
      <att name="EDGE_LABEL_FONT_FACE" value="Dialog.plain,plain,25" type="string"/>
      <att name="EDGE_SELECTED" value="false" type="string"/>
      <att name="EDGE_TARGET_ARROW_SHAPE" value="NONE" type="string"/>
      <att name="EDGE_CURVED" value="true" type="string"/>
      <att name="curved" value="STRAIGHT_LINES" type="string"/>
    </graphics>
  </edge>
  <edge id="945" label="JASMONIC_ ACID (PP) 4.1.3.27" source="910" target="899" cy:directed="1">
    <att name="Column 1" value="JASMONIC_ ACID (PP) 4.1.3.27" type="string"/>
    <att name="cytoscape.alias.list" type="list">
      <att name="cytoscape.alias.list" value="JASMONIC_ ACID (PP) 4.1.3.27" type="string"/>
    </att>
    <att name="interaction" value="PP" type="string"/>
    <att name="shared name" value="JASMONIC_ ACID (PP) 4.1.3.27" type="string"/>
    <att name="selected" value="0" type="boolean"/>
    <att name="name" value="JASMONIC_ ACID (PP) 4.1.3.27" type="string"/>
    <att name="canonicalName" value="JASMONIC_ ACID (PP) 4.1.3.27" type="string"/>
    <att name="shared interaction" value="PP" type="string"/>
    <att name="Column 2" value="3" type="integer"/>
    <att name="isInPath" value="0" type="boolean" cy:hidden="1"/>
    <graphics width="4.0" fill="#333300">
      <att name="EDGE_LABEL" value="" type="string"/>
      <att name="EDGE_TOOLTIP" value="" type="string"/>
      <att name="EDGE_STROKE_SELECTED_PAINT" value="#ff0000" type="string"/>
      <att name="EDGE_SOURCE_ARROW_SELECTED_PAINT" value="#ffff00" type="string"/>
      <att name="EDGE_SOURCE_ARROW_UNSELECTED_PAINT" value="#000000" type="string"/>
      <att name="EDGE_TRANSPARENCY" value="255" type="string"/>
      <att name="EDGE_BEND" value="" type="string"/>
      <att name="EDGE_LABEL_TRANSPARENCY" value="255" type="string"/>
      <att name="EDGE_LABEL_FONT_SIZE" value="10" type="string"/>
      <att name="EDGE_LABEL_COLOR" value="#000000" type="string"/>
      <att name="EDGE_LINE_TYPE" value="SOLID" type="string"/>
      <att name="EDGE_TARGET_ARROW_UNSELECTED_PAINT" value="#000000" type="string"/>
      <att name="EDGE_TARGET_ARROW_SELECTED_PAINT" value="#ffff00" type="string"/>
      <att name="EDGE_VISIBLE" value="true" type="string"/>
      <att name="EDGE_SOURCE_ARROW_SHAPE" value="NONE" type="string"/>
      <att name="EDGE_LABEL_FONT_FACE" value="Dialog.plain,plain,25" type="string"/>
      <att name="EDGE_SELECTED" value="false" type="string"/>
      <att name="EDGE_TARGET_ARROW_SHAPE" value="NONE" type="string"/>
      <att name="EDGE_CURVED" value="true" type="string"/>
      <att name="curved" value="STRAIGHT_LINES" type="string"/>
    </graphics>
  </edge>
  <edge id="944" label="JASMONIC_ ACID (PP) 3.1.4.4" source="910" target="891" cy:directed="1">
    <att name="Column 1" value="JASMONIC_ ACID (PP) 3.1.4.4" type="string"/>
    <att name="cytoscape.alias.list" type="list">
      <att name="cytoscape.alias.list" value="JASMONIC_ ACID (PP) 3.1.4.4" type="string"/>
    </att>
    <att name="interaction" value="PP" type="string"/>
    <att name="shared name" value="JASMONIC_ ACID (PP) 3.1.4.4" type="string"/>
    <att name="selected" value="0" type="boolean"/>
    <att name="name" value="JASMONIC_ ACID (PP) 3.1.4.4" type="string"/>
    <att name="canonicalName" value="JASMONIC_ ACID (PP) 3.1.4.4" type="string"/>
    <att name="shared interaction" value="PP" type="string"/>
    <att name="Column 2" value="3" type="integer"/>
    <att name="isInPath" value="0" type="boolean" cy:hidden="1"/>
    <graphics width="4.0" fill="#333300">
      <att name="EDGE_LABEL" value="" type="string"/>
      <att name="EDGE_TOOLTIP" value="" type="string"/>
      <att name="EDGE_STROKE_SELECTED_PAINT" value="#ff0000" type="string"/>
      <att name="EDGE_SOURCE_ARROW_SELECTED_PAINT" value="#ffff00" type="string"/>
      <att name="EDGE_SOURCE_ARROW_UNSELECTED_PAINT" value="#000000" type="string"/>
      <att name="EDGE_TRANSPARENCY" value="255" type="string"/>
      <att name="EDGE_BEND" value="" type="string"/>
      <att name="EDGE_LABEL_TRANSPARENCY" value="255" type="string"/>
      <att name="EDGE_LABEL_FONT_SIZE" value="10" type="string"/>
      <att name="EDGE_LABEL_COLOR" value="#000000" type="string"/>
      <att name="EDGE_LINE_TYPE" value="SOLID" type="string"/>
      <att name="EDGE_TARGET_ARROW_UNSELECTED_PAINT" value="#000000" type="string"/>
      <att name="EDGE_TARGET_ARROW_SELECTED_PAINT" value="#ffff00" type="string"/>
      <att name="EDGE_VISIBLE" value="true" type="string"/>
      <att name="EDGE_SOURCE_ARROW_SHAPE" value="NONE" type="string"/>
      <att name="EDGE_LABEL_FONT_FACE" value="Dialog.plain,plain,25" type="string"/>
      <att name="EDGE_SELECTED" value="false" type="string"/>
      <att name="EDGE_TARGET_ARROW_SHAPE" value="NONE" type="string"/>
      <att name="EDGE_CURVED" value="true" type="string"/>
      <att name="curved" value="STRAIGHT_LINES" type="string"/>
    </graphics>
  </edge>
  <edge id="943" label="JASMONIC_ ACID (PP) 2.6.1.5" source="910" target="897" cy:directed="1">
    <att name="Column 1" value="JASMONIC_ ACID (PP) 2.6.1.5" type="string"/>
    <att name="cytoscape.alias.list" type="list">
      <att name="cytoscape.alias.list" value="JASMONIC_ ACID (PP) 2.6.1.5" type="string"/>
    </att>
    <att name="interaction" value="PP" type="string"/>
    <att name="shared name" value="JASMONIC_ ACID (PP) 2.6.1.5" type="string"/>
    <att name="selected" value="0" type="boolean"/>
    <att name="name" value="JASMONIC_ ACID (PP) 2.6.1.5" type="string"/>
    <att name="canonicalName" value="JASMONIC_ ACID (PP) 2.6.1.5" type="string"/>
    <att name="shared interaction" value="PP" type="string"/>
    <att name="Column 2" value="3" type="integer"/>
    <att name="isInPath" value="0" type="boolean" cy:hidden="1"/>
    <graphics width="4.0" fill="#333300">
      <att name="EDGE_LABEL" value="" type="string"/>
      <att name="EDGE_TOOLTIP" value="" type="string"/>
      <att name="EDGE_STROKE_SELECTED_PAINT" value="#ff0000" type="string"/>
      <att name="EDGE_SOURCE_ARROW_SELECTED_PAINT" value="#ffff00" type="string"/>
      <att name="EDGE_SOURCE_ARROW_UNSELECTED_PAINT" value="#000000" type="string"/>
      <att name="EDGE_TRANSPARENCY" value="255" type="string"/>
      <att name="EDGE_BEND" value="" type="string"/>
      <att name="EDGE_LABEL_TRANSPARENCY" value="255" type="string"/>
      <att name="EDGE_LABEL_FONT_SIZE" value="10" type="string"/>
      <att name="EDGE_LABEL_COLOR" value="#000000" type="string"/>
      <att name="EDGE_LINE_TYPE" value="SOLID" type="string"/>
      <att name="EDGE_TARGET_ARROW_UNSELECTED_PAINT" value="#000000" type="string"/>
      <att name="EDGE_TARGET_ARROW_SELECTED_PAINT" value="#ffff00" type="string"/>
      <att name="EDGE_VISIBLE" value="true" type="string"/>
      <att name="EDGE_SOURCE_ARROW_SHAPE" value="NONE" type="string"/>
      <att name="EDGE_LABEL_FONT_FACE" value="Dialog.plain,plain,25" type="string"/>
      <att name="EDGE_SELECTED" value="false" type="string"/>
      <att name="EDGE_TARGET_ARROW_SHAPE" value="NONE" type="string"/>
      <att name="EDGE_CURVED" value="true" type="string"/>
      <att name="curved" value="STRAIGHT_LINES" type="string"/>
    </graphics>
  </edge>
  <edge id="942" label="JASMONIC_ ACID (PP) 2.3.1.74" source="910" target="896" cy:directed="1">
    <att name="Column 1" value="JASMONIC_ ACID (PP) 2.3.1.74" type="string"/>
    <att name="cytoscape.alias.list" type="list">
      <att name="cytoscape.alias.list" value="JASMONIC_ ACID (PP) 2.3.1.74" type="string"/>
    </att>
    <att name="interaction" value="PP" type="string"/>
    <att name="shared name" value="JASMONIC_ ACID (PP) 2.3.1.74" type="string"/>
    <att name="selected" value="0" type="boolean"/>
    <att name="name" value="JASMONIC_ ACID (PP) 2.3.1.74" type="string"/>
    <att name="canonicalName" value="JASMONIC_ ACID (PP) 2.3.1.74" type="string"/>
    <att name="shared interaction" value="PP" type="string"/>
    <att name="Column 2" value="1" type="integer"/>
    <att name="isInPath" value="0" type="boolean" cy:hidden="1"/>
    <graphics width="4.0" fill="#333300">
      <att name="EDGE_LABEL" value="" type="string"/>
      <att name="EDGE_TOOLTIP" value="" type="string"/>
      <att name="EDGE_STROKE_SELECTED_PAINT" value="#ff0000" type="string"/>
      <att name="EDGE_SOURCE_ARROW_SELECTED_PAINT" value="#ffff00" type="string"/>
      <att name="EDGE_SOURCE_ARROW_UNSELECTED_PAINT" value="#000000" type="string"/>
      <att name="EDGE_TRANSPARENCY" value="255" type="string"/>
      <att name="EDGE_BEND" value="" type="string"/>
      <att name="EDGE_LABEL_TRANSPARENCY" value="255" type="string"/>
      <att name="EDGE_LABEL_FONT_SIZE" value="10" type="string"/>
      <att name="EDGE_LABEL_COLOR" value="#000000" type="string"/>
      <att name="EDGE_LINE_TYPE" value="SOLID" type="string"/>
      <att name="EDGE_TARGET_ARROW_UNSELECTED_PAINT" value="#000000" type="string"/>
      <att name="EDGE_TARGET_ARROW_SELECTED_PAINT" value="#ffff00" type="string"/>
      <att name="EDGE_VISIBLE" value="true" type="string"/>
      <att name="EDGE_SOURCE_ARROW_SHAPE" value="NONE" type="string"/>
      <att name="EDGE_LABEL_FONT_FACE" value="Dialog.plain,plain,25" type="string"/>
      <att name="EDGE_SELECTED" value="false" type="string"/>
      <att name="EDGE_TARGET_ARROW_SHAPE" value="NONE" type="string"/>
      <att name="EDGE_CURVED" value="true" type="string"/>
      <att name="curved" value="STRAIGHT_LINES" type="string"/>
    </graphics>
  </edge>
  <edge id="941" label="BRASSINOSTEROID (PP) 1.1.-.-" source="908" target="893" cy:directed="1">
    <att name="Column 1" value="BRASSINOSTEROID (PP) 1.1.-.-" type="string"/>
    <att name="cytoscape.alias.list" type="list">
      <att name="cytoscape.alias.list" value="BRASSINOSTEROID (PP) 1.1.-.-" type="string"/>
    </att>
    <att name="interaction" value="PP" type="string"/>
    <att name="shared name" value="BRASSINOSTEROID (PP) 1.1.-.-" type="string"/>
    <att name="selected" value="0" type="boolean"/>
    <att name="name" value="BRASSINOSTEROID (PP) 1.1.-.-" type="string"/>
    <att name="canonicalName" value="BRASSINOSTEROID (PP) 1.1.-.-" type="string"/>
    <att name="shared interaction" value="PP" type="string"/>
    <att name="Column 2" value="2" type="integer"/>
    <att name="isInPath" value="0" type="boolean" cy:hidden="1"/>
    <graphics width="4.0" fill="#333300">
      <att name="EDGE_LABEL" value="" type="string"/>
      <att name="EDGE_TOOLTIP" value="" type="string"/>
      <att name="EDGE_STROKE_SELECTED_PAINT" value="#ff0000" type="string"/>
      <att name="EDGE_SOURCE_ARROW_SELECTED_PAINT" value="#ffff00" type="string"/>
      <att name="EDGE_SOURCE_ARROW_UNSELECTED_PAINT" value="#000000" type="string"/>
      <att name="EDGE_TRANSPARENCY" value="255" type="string"/>
      <att name="EDGE_BEND" value="" type="string"/>
      <att name="EDGE_LABEL_TRANSPARENCY" value="255" type="string"/>
      <att name="EDGE_LABEL_FONT_SIZE" value="10" type="string"/>
      <att name="EDGE_LABEL_COLOR" value="#000000" type="string"/>
      <att name="EDGE_LINE_TYPE" value="SOLID" type="string"/>
      <att name="EDGE_TARGET_ARROW_UNSELECTED_PAINT" value="#000000" type="string"/>
      <att name="EDGE_TARGET_ARROW_SELECTED_PAINT" value="#ffff00" type="string"/>
      <att name="EDGE_VISIBLE" value="true" type="string"/>
      <att name="EDGE_SOURCE_ARROW_SHAPE" value="NONE" type="string"/>
      <att name="EDGE_LABEL_FONT_FACE" value="Dialog.plain,plain,25" type="string"/>
      <att name="EDGE_SELECTED" value="false" type="string"/>
      <att name="EDGE_TARGET_ARROW_SHAPE" value="NONE" type="string"/>
      <att name="EDGE_CURVED" value="true" type="string"/>
      <att name="curved" value="STRAIGHT_LINES" type="string"/>
    </graphics>
  </edge>
  <edge id="940" label="BRASSINOSTEROID (PP) 3.1.4.3" source="908" target="887" cy:directed="1">
    <att name="Column 1" value="BRASSINOSTEROID (PP) 3.1.4.3" type="string"/>
    <att name="cytoscape.alias.list" type="list">
      <att name="cytoscape.alias.list" value="BRASSINOSTEROID (PP) 3.1.4.3" type="string"/>
    </att>
    <att name="interaction" value="PP" type="string"/>
    <att name="shared name" value="BRASSINOSTEROID (PP) 3.1.4.3" type="string"/>
    <att name="selected" value="0" type="boolean"/>
    <att name="name" value="BRASSINOSTEROID (PP) 3.1.4.3" type="string"/>
    <att name="canonicalName" value="BRASSINOSTEROID (PP) 3.1.4.3" type="string"/>
    <att name="shared interaction" value="PP" type="string"/>
    <att name="Column 2" value="2" type="integer"/>
    <att name="isInPath" value="0" type="boolean" cy:hidden="1"/>
    <graphics width="4.0" fill="#333300">
      <att name="EDGE_LABEL" value="" type="string"/>
      <att name="EDGE_TOOLTIP" value="" type="string"/>
      <att name="EDGE_STROKE_SELECTED_PAINT" value="#ff0000" type="string"/>
      <att name="EDGE_SOURCE_ARROW_SELECTED_PAINT" value="#ffff00" type="string"/>
      <att name="EDGE_SOURCE_ARROW_UNSELECTED_PAINT" value="#000000" type="string"/>
      <att name="EDGE_TRANSPARENCY" value="255" type="string"/>
      <att name="EDGE_BEND" value="" type="string"/>
      <att name="EDGE_LABEL_TRANSPARENCY" value="255" type="string"/>
      <att name="EDGE_LABEL_FONT_SIZE" value="10" type="string"/>
      <att name="EDGE_LABEL_COLOR" value="#000000" type="string"/>
      <att name="EDGE_LINE_TYPE" value="SOLID" type="string"/>
      <att name="EDGE_TARGET_ARROW_UNSELECTED_PAINT" value="#000000" type="string"/>
      <att name="EDGE_TARGET_ARROW_SELECTED_PAINT" value="#ffff00" type="string"/>
      <att name="EDGE_VISIBLE" value="true" type="string"/>
      <att name="EDGE_SOURCE_ARROW_SHAPE" value="NONE" type="string"/>
      <att name="EDGE_LABEL_FONT_FACE" value="Dialog.plain,plain,25" type="string"/>
      <att name="EDGE_SELECTED" value="false" type="string"/>
      <att name="EDGE_TARGET_ARROW_SHAPE" value="NONE" type="string"/>
      <att name="EDGE_CURVED" value="true" type="string"/>
      <att name="curved" value="STRAIGHT_LINES" type="string"/>
    </graphics>
  </edge>
  <edge id="939" label="BRASSINOSTEROID (PP) 2.4.1.237" source="908" target="909" cy:directed="1">
    <att name="Column 1" value="BRASSINOSTEROID (PP) 2.4.1.237" type="string"/>
    <att name="cytoscape.alias.list" type="list">
      <att name="cytoscape.alias.list" value="BRASSINOSTEROID (PP) 2.4.1.237" type="string"/>
    </att>
    <att name="interaction" value="PP" type="string"/>
    <att name="shared name" value="BRASSINOSTEROID (PP) 2.4.1.237" type="string"/>
    <att name="selected" value="0" type="boolean"/>
    <att name="name" value="BRASSINOSTEROID (PP) 2.4.1.237" type="string"/>
    <att name="canonicalName" value="BRASSINOSTEROID (PP) 2.4.1.237" type="string"/>
    <att name="shared interaction" value="PP" type="string"/>
    <att name="Column 2" value="3" type="integer"/>
    <att name="isInPath" value="0" type="boolean" cy:hidden="1"/>
    <graphics width="4.0" fill="#333300">
      <att name="EDGE_LABEL" value="" type="string"/>
      <att name="EDGE_TOOLTIP" value="" type="string"/>
      <att name="EDGE_STROKE_SELECTED_PAINT" value="#ff0000" type="string"/>
      <att name="EDGE_SOURCE_ARROW_SELECTED_PAINT" value="#ffff00" type="string"/>
      <att name="EDGE_SOURCE_ARROW_UNSELECTED_PAINT" value="#000000" type="string"/>
      <att name="EDGE_TRANSPARENCY" value="255" type="string"/>
      <att name="EDGE_BEND" value="" type="string"/>
      <att name="EDGE_LABEL_TRANSPARENCY" value="255" type="string"/>
      <att name="EDGE_LABEL_FONT_SIZE" value="10" type="string"/>
      <att name="EDGE_LABEL_COLOR" value="#000000" type="string"/>
      <att name="EDGE_LINE_TYPE" value="SOLID" type="string"/>
      <att name="EDGE_TARGET_ARROW_UNSELECTED_PAINT" value="#000000" type="string"/>
      <att name="EDGE_TARGET_ARROW_SELECTED_PAINT" value="#ffff00" type="string"/>
      <att name="EDGE_VISIBLE" value="true" type="string"/>
      <att name="EDGE_SOURCE_ARROW_SHAPE" value="NONE" type="string"/>
      <att name="EDGE_LABEL_FONT_FACE" value="Dialog.plain,plain,25" type="string"/>
      <att name="EDGE_SELECTED" value="false" type="string"/>
      <att name="EDGE_TARGET_ARROW_SHAPE" value="NONE" type="string"/>
      <att name="EDGE_CURVED" value="true" type="string"/>
      <att name="curved" value="STRAIGHT_LINES" type="string"/>
    </graphics>
  </edge>
  <edge id="938" label="BRASSINOSTEROID (PP) 2.4.1.-" source="908" target="901" cy:directed="1">
    <att name="Column 1" value="BRASSINOSTEROID (PP) 2.4.1.-" type="string"/>
    <att name="cytoscape.alias.list" type="list">
      <att name="cytoscape.alias.list" value="BRASSINOSTEROID (PP) 2.4.1.-" type="string"/>
    </att>
    <att name="interaction" value="PP" type="string"/>
    <att name="shared name" value="BRASSINOSTEROID (PP) 2.4.1.-" type="string"/>
    <att name="selected" value="0" type="boolean"/>
    <att name="name" value="BRASSINOSTEROID (PP) 2.4.1.-" type="string"/>
    <att name="canonicalName" value="BRASSINOSTEROID (PP) 2.4.1.-" type="string"/>
    <att name="shared interaction" value="PP" type="string"/>
    <att name="Column 2" value="3" type="integer"/>
    <att name="isInPath" value="0" type="boolean" cy:hidden="1"/>
    <graphics width="4.0" fill="#333300">
      <att name="EDGE_LABEL" value="" type="string"/>
      <att name="EDGE_TOOLTIP" value="" type="string"/>
      <att name="EDGE_STROKE_SELECTED_PAINT" value="#ff0000" type="string"/>
      <att name="EDGE_SOURCE_ARROW_SELECTED_PAINT" value="#ffff00" type="string"/>
      <att name="EDGE_SOURCE_ARROW_UNSELECTED_PAINT" value="#000000" type="string"/>
      <att name="EDGE_TRANSPARENCY" value="255" type="string"/>
      <att name="EDGE_BEND" value="" type="string"/>
      <att name="EDGE_LABEL_TRANSPARENCY" value="255" type="string"/>
      <att name="EDGE_LABEL_FONT_SIZE" value="10" type="string"/>
      <att name="EDGE_LABEL_COLOR" value="#000000" type="string"/>
      <att name="EDGE_LINE_TYPE" value="SOLID" type="string"/>
      <att name="EDGE_TARGET_ARROW_UNSELECTED_PAINT" value="#000000" type="string"/>
      <att name="EDGE_TARGET_ARROW_SELECTED_PAINT" value="#ffff00" type="string"/>
      <att name="EDGE_VISIBLE" value="true" type="string"/>
      <att name="EDGE_SOURCE_ARROW_SHAPE" value="NONE" type="string"/>
      <att name="EDGE_LABEL_FONT_FACE" value="Dialog.plain,plain,25" type="string"/>
      <att name="EDGE_SELECTED" value="false" type="string"/>
      <att name="EDGE_TARGET_ARROW_SHAPE" value="NONE" type="string"/>
      <att name="EDGE_CURVED" value="true" type="string"/>
      <att name="curved" value="STRAIGHT_LINES" type="string"/>
    </graphics>
  </edge>
  <edge id="937" label="ABSCISIC ACID (PP) 6.3.-.-" source="907" target="894" cy:directed="1">
    <att name="Column 1" value="ABSCISIC ACID (PP) 6.3.-.-" type="string"/>
    <att name="cytoscape.alias.list" type="list">
      <att name="cytoscape.alias.list" value="ABSCISIC ACID (PP) 6.3.-.-" type="string"/>
    </att>
    <att name="interaction" value="PP" type="string"/>
    <att name="shared name" value="ABSCISIC ACID (PP) 6.3.-.-" type="string"/>
    <att name="selected" value="0" type="boolean"/>
    <att name="name" value="ABSCISIC ACID (PP) 6.3.-.-" type="string"/>
    <att name="canonicalName" value="ABSCISIC ACID (PP) 6.3.-.-" type="string"/>
    <att name="shared interaction" value="PP" type="string"/>
    <att name="Column 2" value="3" type="integer"/>
    <att name="isInPath" value="0" type="boolean" cy:hidden="1"/>
    <graphics width="4.0" fill="#333300">
      <att name="EDGE_LABEL" value="" type="string"/>
      <att name="EDGE_TOOLTIP" value="" type="string"/>
      <att name="EDGE_STROKE_SELECTED_PAINT" value="#ff0000" type="string"/>
      <att name="EDGE_SOURCE_ARROW_SELECTED_PAINT" value="#ffff00" type="string"/>
      <att name="EDGE_SOURCE_ARROW_UNSELECTED_PAINT" value="#000000" type="string"/>
      <att name="EDGE_TRANSPARENCY" value="255" type="string"/>
      <att name="EDGE_BEND" value="" type="string"/>
      <att name="EDGE_LABEL_TRANSPARENCY" value="255" type="string"/>
      <att name="EDGE_LABEL_FONT_SIZE" value="10" type="string"/>
      <att name="EDGE_LABEL_COLOR" value="#000000" type="string"/>
      <att name="EDGE_LINE_TYPE" value="SOLID" type="string"/>
      <att name="EDGE_TARGET_ARROW_UNSELECTED_PAINT" value="#000000" type="string"/>
      <att name="EDGE_TARGET_ARROW_SELECTED_PAINT" value="#ffff00" type="string"/>
      <att name="EDGE_VISIBLE" value="true" type="string"/>
      <att name="EDGE_SOURCE_ARROW_SHAPE" value="NONE" type="string"/>
      <att name="EDGE_LABEL_FONT_FACE" value="Dialog.plain,plain,25" type="string"/>
      <att name="EDGE_SELECTED" value="false" type="string"/>
      <att name="EDGE_TARGET_ARROW_SHAPE" value="NONE" type="string"/>
      <att name="EDGE_CURVED" value="true" type="string"/>
      <att name="curved" value="STRAIGHT_LINES" type="string"/>
    </graphics>
  </edge>
  <edge id="936" label="ABSCISIC ACID (PP) 3.1.4.4" source="907" target="891" cy:directed="1">
    <att name="Column 1" value="ABSCISIC ACID (PP) 3.1.4.4" type="string"/>
    <att name="cytoscape.alias.list" type="list">
      <att name="cytoscape.alias.list" value="ABSCISIC ACID (PP) 3.1.4.4" type="string"/>
    </att>
    <att name="interaction" value="PP" type="string"/>
    <att name="shared name" value="ABSCISIC ACID (PP) 3.1.4.4" type="string"/>
    <att name="selected" value="0" type="boolean"/>
    <att name="name" value="ABSCISIC ACID (PP) 3.1.4.4" type="string"/>
    <att name="canonicalName" value="ABSCISIC ACID (PP) 3.1.4.4" type="string"/>
    <att name="shared interaction" value="PP" type="string"/>
    <att name="Column 2" value="3" type="integer"/>
    <att name="isInPath" value="0" type="boolean" cy:hidden="1"/>
    <graphics width="4.0" fill="#333300">
      <att name="EDGE_LABEL" value="" type="string"/>
      <att name="EDGE_TOOLTIP" value="" type="string"/>
      <att name="EDGE_STROKE_SELECTED_PAINT" value="#ff0000" type="string"/>
      <att name="EDGE_SOURCE_ARROW_SELECTED_PAINT" value="#ffff00" type="string"/>
      <att name="EDGE_SOURCE_ARROW_UNSELECTED_PAINT" value="#000000" type="string"/>
      <att name="EDGE_TRANSPARENCY" value="255" type="string"/>
      <att name="EDGE_BEND" value="" type="string"/>
      <att name="EDGE_LABEL_TRANSPARENCY" value="255" type="string"/>
      <att name="EDGE_LABEL_FONT_SIZE" value="10" type="string"/>
      <att name="EDGE_LABEL_COLOR" value="#000000" type="string"/>
      <att name="EDGE_LINE_TYPE" value="SOLID" type="string"/>
      <att name="EDGE_TARGET_ARROW_UNSELECTED_PAINT" value="#000000" type="string"/>
      <att name="EDGE_TARGET_ARROW_SELECTED_PAINT" value="#ffff00" type="string"/>
      <att name="EDGE_VISIBLE" value="true" type="string"/>
      <att name="EDGE_SOURCE_ARROW_SHAPE" value="NONE" type="string"/>
      <att name="EDGE_LABEL_FONT_FACE" value="Dialog.plain,plain,25" type="string"/>
      <att name="EDGE_SELECTED" value="false" type="string"/>
      <att name="EDGE_TARGET_ARROW_SHAPE" value="NONE" type="string"/>
      <att name="EDGE_CURVED" value="true" type="string"/>
      <att name="curved" value="STRAIGHT_LINES" type="string"/>
    </graphics>
  </edge>
  <edge id="935" label="ABSCISIC ACID (PP) 3.1.3.57" source="907" target="898" cy:directed="1">
    <att name="Column 1" value="ABSCISIC ACID (PP) 3.1.3.57" type="string"/>
    <att name="cytoscape.alias.list" type="list">
      <att name="cytoscape.alias.list" value="ABSCISIC ACID (PP) 3.1.3.57" type="string"/>
    </att>
    <att name="interaction" value="PP" type="string"/>
    <att name="shared name" value="ABSCISIC ACID (PP) 3.1.3.57" type="string"/>
    <att name="selected" value="0" type="boolean"/>
    <att name="name" value="ABSCISIC ACID (PP) 3.1.3.57" type="string"/>
    <att name="canonicalName" value="ABSCISIC ACID (PP) 3.1.3.57" type="string"/>
    <att name="shared interaction" value="PP" type="string"/>
    <att name="Column 2" value="2" type="integer"/>
    <att name="isInPath" value="0" type="boolean" cy:hidden="1"/>
    <graphics width="4.0" fill="#333300">
      <att name="EDGE_LABEL" value="" type="string"/>
      <att name="EDGE_TOOLTIP" value="" type="string"/>
      <att name="EDGE_STROKE_SELECTED_PAINT" value="#ff0000" type="string"/>
      <att name="EDGE_SOURCE_ARROW_SELECTED_PAINT" value="#ffff00" type="string"/>
      <att name="EDGE_SOURCE_ARROW_UNSELECTED_PAINT" value="#000000" type="string"/>
      <att name="EDGE_TRANSPARENCY" value="255" type="string"/>
      <att name="EDGE_BEND" value="" type="string"/>
      <att name="EDGE_LABEL_TRANSPARENCY" value="255" type="string"/>
      <att name="EDGE_LABEL_FONT_SIZE" value="10" type="string"/>
      <att name="EDGE_LABEL_COLOR" value="#000000" type="string"/>
      <att name="EDGE_LINE_TYPE" value="SOLID" type="string"/>
      <att name="EDGE_TARGET_ARROW_UNSELECTED_PAINT" value="#000000" type="string"/>
      <att name="EDGE_TARGET_ARROW_SELECTED_PAINT" value="#ffff00" type="string"/>
      <att name="EDGE_VISIBLE" value="true" type="string"/>
      <att name="EDGE_SOURCE_ARROW_SHAPE" value="NONE" type="string"/>
      <att name="EDGE_LABEL_FONT_FACE" value="Dialog.plain,plain,25" type="string"/>
      <att name="EDGE_SELECTED" value="false" type="string"/>
      <att name="EDGE_TARGET_ARROW_SHAPE" value="NONE" type="string"/>
      <att name="EDGE_CURVED" value="true" type="string"/>
      <att name="curved" value="STRAIGHT_LINES" type="string"/>
    </graphics>
  </edge>
  <edge id="934" label="ABSCISIC ACID (PP) 2.8.1.9" source="907" target="895" cy:directed="1">
    <att name="Column 1" value="ABSCISIC ACID (PP) 2.8.1.9" type="string"/>
    <att name="cytoscape.alias.list" type="list">
      <att name="cytoscape.alias.list" value="ABSCISIC ACID (PP) 2.8.1.9" type="string"/>
    </att>
    <att name="interaction" value="PP" type="string"/>
    <att name="shared name" value="ABSCISIC ACID (PP) 2.8.1.9" type="string"/>
    <att name="selected" value="0" type="boolean"/>
    <att name="name" value="ABSCISIC ACID (PP) 2.8.1.9" type="string"/>
    <att name="canonicalName" value="ABSCISIC ACID (PP) 2.8.1.9" type="string"/>
    <att name="shared interaction" value="PP" type="string"/>
    <att name="Column 2" value="3" type="integer"/>
    <att name="isInPath" value="0" type="boolean" cy:hidden="1"/>
    <graphics width="4.0" fill="#333300">
      <att name="EDGE_LABEL" value="" type="string"/>
      <att name="EDGE_TOOLTIP" value="" type="string"/>
      <att name="EDGE_STROKE_SELECTED_PAINT" value="#ff0000" type="string"/>
      <att name="EDGE_SOURCE_ARROW_SELECTED_PAINT" value="#ffff00" type="string"/>
      <att name="EDGE_SOURCE_ARROW_UNSELECTED_PAINT" value="#000000" type="string"/>
      <att name="EDGE_TRANSPARENCY" value="255" type="string"/>
      <att name="EDGE_BEND" value="" type="string"/>
      <att name="EDGE_LABEL_TRANSPARENCY" value="255" type="string"/>
      <att name="EDGE_LABEL_FONT_SIZE" value="10" type="string"/>
      <att name="EDGE_LABEL_COLOR" value="#000000" type="string"/>
      <att name="EDGE_LINE_TYPE" value="SOLID" type="string"/>
      <att name="EDGE_TARGET_ARROW_UNSELECTED_PAINT" value="#000000" type="string"/>
      <att name="EDGE_TARGET_ARROW_SELECTED_PAINT" value="#ffff00" type="string"/>
      <att name="EDGE_VISIBLE" value="true" type="string"/>
      <att name="EDGE_SOURCE_ARROW_SHAPE" value="NONE" type="string"/>
      <att name="EDGE_LABEL_FONT_FACE" value="Dialog.plain,plain,25" type="string"/>
      <att name="EDGE_SELECTED" value="false" type="string"/>
      <att name="EDGE_TARGET_ARROW_SHAPE" value="NONE" type="string"/>
      <att name="EDGE_CURVED" value="true" type="string"/>
      <att name="curved" value="STRAIGHT_LINES" type="string"/>
    </graphics>
  </edge>
  <edge id="933" label="ABSCISIC ACID (PP) 2.6.1.5" source="907" target="897" cy:directed="1">
    <att name="Column 1" value="ABSCISIC ACID (PP) 2.6.1.5" type="string"/>
    <att name="cytoscape.alias.list" type="list">
      <att name="cytoscape.alias.list" value="ABSCISIC ACID (PP) 2.6.1.5" type="string"/>
    </att>
    <att name="interaction" value="PP" type="string"/>
    <att name="shared name" value="ABSCISIC ACID (PP) 2.6.1.5" type="string"/>
    <att name="selected" value="0" type="boolean"/>
    <att name="name" value="ABSCISIC ACID (PP) 2.6.1.5" type="string"/>
    <att name="canonicalName" value="ABSCISIC ACID (PP) 2.6.1.5" type="string"/>
    <att name="shared interaction" value="PP" type="string"/>
    <att name="Column 2" value="3" type="integer"/>
    <att name="isInPath" value="0" type="boolean" cy:hidden="1"/>
    <graphics width="4.0" fill="#333300">
      <att name="EDGE_LABEL" value="" type="string"/>
      <att name="EDGE_TOOLTIP" value="" type="string"/>
      <att name="EDGE_STROKE_SELECTED_PAINT" value="#ff0000" type="string"/>
      <att name="EDGE_SOURCE_ARROW_SELECTED_PAINT" value="#ffff00" type="string"/>
      <att name="EDGE_SOURCE_ARROW_UNSELECTED_PAINT" value="#000000" type="string"/>
      <att name="EDGE_TRANSPARENCY" value="255" type="string"/>
      <att name="EDGE_BEND" value="" type="string"/>
      <att name="EDGE_LABEL_TRANSPARENCY" value="255" type="string"/>
      <att name="EDGE_LABEL_FONT_SIZE" value="10" type="string"/>
      <att name="EDGE_LABEL_COLOR" value="#000000" type="string"/>
      <att name="EDGE_LINE_TYPE" value="SOLID" type="string"/>
      <att name="EDGE_TARGET_ARROW_UNSELECTED_PAINT" value="#000000" type="string"/>
      <att name="EDGE_TARGET_ARROW_SELECTED_PAINT" value="#ffff00" type="string"/>
      <att name="EDGE_VISIBLE" value="true" type="string"/>
      <att name="EDGE_SOURCE_ARROW_SHAPE" value="NONE" type="string"/>
      <att name="EDGE_LABEL_FONT_FACE" value="Dialog.plain,plain,25" type="string"/>
      <att name="EDGE_SELECTED" value="false" type="string"/>
      <att name="EDGE_TARGET_ARROW_SHAPE" value="NONE" type="string"/>
      <att name="EDGE_CURVED" value="true" type="string"/>
      <att name="curved" value="STRAIGHT_LINES" type="string"/>
    </graphics>
  </edge>
  <edge id="932" label="ABSCISIC ACID (PP) 2.4.1.263" source="907" target="888" cy:directed="1">
    <att name="Column 1" value="ABSCISIC ACID (PP) 2.4.1.263" type="string"/>
    <att name="cytoscape.alias.list" type="list">
      <att name="cytoscape.alias.list" value="ABSCISIC ACID (PP) 2.4.1.263" type="string"/>
    </att>
    <att name="interaction" value="PP" type="string"/>
    <att name="shared name" value="ABSCISIC ACID (PP) 2.4.1.263" type="string"/>
    <att name="selected" value="0" type="boolean"/>
    <att name="name" value="ABSCISIC ACID (PP) 2.4.1.263" type="string"/>
    <att name="canonicalName" value="ABSCISIC ACID (PP) 2.4.1.263" type="string"/>
    <att name="shared interaction" value="PP" type="string"/>
    <att name="Column 2" value="3" type="integer"/>
    <att name="isInPath" value="0" type="boolean" cy:hidden="1"/>
    <graphics width="4.0" fill="#333300">
      <att name="EDGE_LABEL" value="" type="string"/>
      <att name="EDGE_TOOLTIP" value="" type="string"/>
      <att name="EDGE_STROKE_SELECTED_PAINT" value="#ff0000" type="string"/>
      <att name="EDGE_SOURCE_ARROW_SELECTED_PAINT" value="#ffff00" type="string"/>
      <att name="EDGE_SOURCE_ARROW_UNSELECTED_PAINT" value="#000000" type="string"/>
      <att name="EDGE_TRANSPARENCY" value="255" type="string"/>
      <att name="EDGE_BEND" value="" type="string"/>
      <att name="EDGE_LABEL_TRANSPARENCY" value="255" type="string"/>
      <att name="EDGE_LABEL_FONT_SIZE" value="10" type="string"/>
      <att name="EDGE_LABEL_COLOR" value="#000000" type="string"/>
      <att name="EDGE_LINE_TYPE" value="SOLID" type="string"/>
      <att name="EDGE_TARGET_ARROW_UNSELECTED_PAINT" value="#000000" type="string"/>
      <att name="EDGE_TARGET_ARROW_SELECTED_PAINT" value="#ffff00" type="string"/>
      <att name="EDGE_VISIBLE" value="true" type="string"/>
      <att name="EDGE_SOURCE_ARROW_SHAPE" value="NONE" type="string"/>
      <att name="EDGE_LABEL_FONT_FACE" value="Dialog.plain,plain,25" type="string"/>
      <att name="EDGE_SELECTED" value="false" type="string"/>
      <att name="EDGE_TARGET_ARROW_SHAPE" value="NONE" type="string"/>
      <att name="EDGE_CURVED" value="true" type="string"/>
      <att name="curved" value="STRAIGHT_LINES" type="string"/>
    </graphics>
  </edge>
  <edge id="931" label="ABSCISIC ACID (PP) 2.4.1.237" source="907" target="909" cy:directed="1">
    <att name="Column 1" value="ABSCISIC ACID (PP) 2.4.1.237" type="string"/>
    <att name="cytoscape.alias.list" type="list">
      <att name="cytoscape.alias.list" value="ABSCISIC ACID (PP) 2.4.1.237" type="string"/>
    </att>
    <att name="interaction" value="PP" type="string"/>
    <att name="shared name" value="ABSCISIC ACID (PP) 2.4.1.237" type="string"/>
    <att name="selected" value="0" type="boolean"/>
    <att name="name" value="ABSCISIC ACID (PP) 2.4.1.237" type="string"/>
    <att name="canonicalName" value="ABSCISIC ACID (PP) 2.4.1.237" type="string"/>
    <att name="shared interaction" value="PP" type="string"/>
    <att name="Column 2" value="3" type="integer"/>
    <att name="isInPath" value="0" type="boolean" cy:hidden="1"/>
    <graphics width="4.0" fill="#333300">
      <att name="EDGE_LABEL" value="" type="string"/>
      <att name="EDGE_TOOLTIP" value="" type="string"/>
      <att name="EDGE_STROKE_SELECTED_PAINT" value="#ff0000" type="string"/>
      <att name="EDGE_SOURCE_ARROW_SELECTED_PAINT" value="#ffff00" type="string"/>
      <att name="EDGE_SOURCE_ARROW_UNSELECTED_PAINT" value="#000000" type="string"/>
      <att name="EDGE_TRANSPARENCY" value="255" type="string"/>
      <att name="EDGE_BEND" value="" type="string"/>
      <att name="EDGE_LABEL_TRANSPARENCY" value="255" type="string"/>
      <att name="EDGE_LABEL_FONT_SIZE" value="10" type="string"/>
      <att name="EDGE_LABEL_COLOR" value="#000000" type="string"/>
      <att name="EDGE_LINE_TYPE" value="SOLID" type="string"/>
      <att name="EDGE_TARGET_ARROW_UNSELECTED_PAINT" value="#000000" type="string"/>
      <att name="EDGE_TARGET_ARROW_SELECTED_PAINT" value="#ffff00" type="string"/>
      <att name="EDGE_VISIBLE" value="true" type="string"/>
      <att name="EDGE_SOURCE_ARROW_SHAPE" value="NONE" type="string"/>
      <att name="EDGE_LABEL_FONT_FACE" value="Dialog.plain,plain,25" type="string"/>
      <att name="EDGE_SELECTED" value="false" type="string"/>
      <att name="EDGE_TARGET_ARROW_SHAPE" value="NONE" type="string"/>
      <att name="EDGE_CURVED" value="true" type="string"/>
      <att name="curved" value="STRAIGHT_LINES" type="string"/>
    </graphics>
  </edge>
  <edge id="930" label="ABSCISIC ACID (PP) 2.4.1.121" source="907" target="906" cy:directed="1">
    <att name="Column 1" value="ABSCISIC ACID (PP) 2.4.1.121" type="string"/>
    <att name="cytoscape.alias.list" type="list">
      <att name="cytoscape.alias.list" value="ABSCISIC ACID (PP) 2.4.1.121" type="string"/>
    </att>
    <att name="interaction" value="PP" type="string"/>
    <att name="shared name" value="ABSCISIC ACID (PP) 2.4.1.121" type="string"/>
    <att name="selected" value="0" type="boolean"/>
    <att name="name" value="ABSCISIC ACID (PP) 2.4.1.121" type="string"/>
    <att name="canonicalName" value="ABSCISIC ACID (PP) 2.4.1.121" type="string"/>
    <att name="shared interaction" value="PP" type="string"/>
    <att name="Column 2" value="3" type="integer"/>
    <att name="isInPath" value="0" type="boolean" cy:hidden="1"/>
    <graphics width="4.0" fill="#333300">
      <att name="EDGE_LABEL" value="" type="string"/>
      <att name="EDGE_TOOLTIP" value="" type="string"/>
      <att name="EDGE_STROKE_SELECTED_PAINT" value="#ff0000" type="string"/>
      <att name="EDGE_SOURCE_ARROW_SELECTED_PAINT" value="#ffff00" type="string"/>
      <att name="EDGE_SOURCE_ARROW_UNSELECTED_PAINT" value="#000000" type="string"/>
      <att name="EDGE_TRANSPARENCY" value="255" type="string"/>
      <att name="EDGE_BEND" value="" type="string"/>
      <att name="EDGE_LABEL_TRANSPARENCY" value="255" type="string"/>
      <att name="EDGE_LABEL_FONT_SIZE" value="10" type="string"/>
      <att name="EDGE_LABEL_COLOR" value="#000000" type="string"/>
      <att name="EDGE_LINE_TYPE" value="SOLID" type="string"/>
      <att name="EDGE_TARGET_ARROW_UNSELECTED_PAINT" value="#000000" type="string"/>
      <att name="EDGE_TARGET_ARROW_SELECTED_PAINT" value="#ffff00" type="string"/>
      <att name="EDGE_VISIBLE" value="true" type="string"/>
      <att name="EDGE_SOURCE_ARROW_SHAPE" value="NONE" type="string"/>
      <att name="EDGE_LABEL_FONT_FACE" value="Dialog.plain,plain,25" type="string"/>
      <att name="EDGE_SELECTED" value="false" type="string"/>
      <att name="EDGE_TARGET_ARROW_SHAPE" value="NONE" type="string"/>
      <att name="EDGE_CURVED" value="true" type="string"/>
      <att name="curved" value="STRAIGHT_LINES" type="string"/>
    </graphics>
  </edge>
  <edge id="929" label="ABSCISIC ACID (PP) 2.4.1.-" source="907" target="901" cy:directed="1">
    <att name="Column 1" value="ABSCISIC ACID (PP) 2.4.1.-" type="string"/>
    <att name="cytoscape.alias.list" type="list">
      <att name="cytoscape.alias.list" value="ABSCISIC ACID (PP) 2.4.1.-" type="string"/>
    </att>
    <att name="interaction" value="PP" type="string"/>
    <att name="shared name" value="ABSCISIC ACID (PP) 2.4.1.-" type="string"/>
    <att name="selected" value="0" type="boolean"/>
    <att name="name" value="ABSCISIC ACID (PP) 2.4.1.-" type="string"/>
    <att name="canonicalName" value="ABSCISIC ACID (PP) 2.4.1.-" type="string"/>
    <att name="shared interaction" value="PP" type="string"/>
    <att name="Column 2" value="3" type="integer"/>
    <att name="isInPath" value="0" type="boolean" cy:hidden="1"/>
    <graphics width="4.0" fill="#333300">
      <att name="EDGE_LABEL" value="" type="string"/>
      <att name="EDGE_TOOLTIP" value="" type="string"/>
      <att name="EDGE_STROKE_SELECTED_PAINT" value="#ff0000" type="string"/>
      <att name="EDGE_SOURCE_ARROW_SELECTED_PAINT" value="#ffff00" type="string"/>
      <att name="EDGE_SOURCE_ARROW_UNSELECTED_PAINT" value="#000000" type="string"/>
      <att name="EDGE_TRANSPARENCY" value="255" type="string"/>
      <att name="EDGE_BEND" value="" type="string"/>
      <att name="EDGE_LABEL_TRANSPARENCY" value="255" type="string"/>
      <att name="EDGE_LABEL_FONT_SIZE" value="10" type="string"/>
      <att name="EDGE_LABEL_COLOR" value="#000000" type="string"/>
      <att name="EDGE_LINE_TYPE" value="SOLID" type="string"/>
      <att name="EDGE_TARGET_ARROW_UNSELECTED_PAINT" value="#000000" type="string"/>
      <att name="EDGE_TARGET_ARROW_SELECTED_PAINT" value="#ffff00" type="string"/>
      <att name="EDGE_VISIBLE" value="true" type="string"/>
      <att name="EDGE_SOURCE_ARROW_SHAPE" value="NONE" type="string"/>
      <att name="EDGE_LABEL_FONT_FACE" value="Dialog.plain,plain,25" type="string"/>
      <att name="EDGE_SELECTED" value="false" type="string"/>
      <att name="EDGE_TARGET_ARROW_SHAPE" value="NONE" type="string"/>
      <att name="EDGE_CURVED" value="true" type="string"/>
      <att name="curved" value="STRAIGHT_LINES" type="string"/>
    </graphics>
  </edge>
  <edge id="928" label="ABSCISIC ACID (PP) 1.2.3.7" source="907" target="900" cy:directed="1">
    <att name="Column 1" value="ABSCISIC ACID (PP) 1.2.3.7" type="string"/>
    <att name="cytoscape.alias.list" type="list">
      <att name="cytoscape.alias.list" value="ABSCISIC ACID (PP) 1.2.3.7" type="string"/>
    </att>
    <att name="interaction" value="PP" type="string"/>
    <att name="shared name" value="ABSCISIC ACID (PP) 1.2.3.7" type="string"/>
    <att name="selected" value="0" type="boolean"/>
    <att name="name" value="ABSCISIC ACID (PP) 1.2.3.7" type="string"/>
    <att name="canonicalName" value="ABSCISIC ACID (PP) 1.2.3.7" type="string"/>
    <att name="shared interaction" value="PP" type="string"/>
    <att name="Column 2" value="3" type="integer"/>
    <att name="isInPath" value="0" type="boolean" cy:hidden="1"/>
    <graphics width="4.0" fill="#333300">
      <att name="EDGE_LABEL" value="" type="string"/>
      <att name="EDGE_TOOLTIP" value="" type="string"/>
      <att name="EDGE_STROKE_SELECTED_PAINT" value="#ff0000" type="string"/>
      <att name="EDGE_SOURCE_ARROW_SELECTED_PAINT" value="#ffff00" type="string"/>
      <att name="EDGE_SOURCE_ARROW_UNSELECTED_PAINT" value="#000000" type="string"/>
      <att name="EDGE_TRANSPARENCY" value="255" type="string"/>
      <att name="EDGE_BEND" value="" type="string"/>
      <att name="EDGE_LABEL_TRANSPARENCY" value="255" type="string"/>
      <att name="EDGE_LABEL_FONT_SIZE" value="10" type="string"/>
      <att name="EDGE_LABEL_COLOR" value="#000000" type="string"/>
      <att name="EDGE_LINE_TYPE" value="SOLID" type="string"/>
      <att name="EDGE_TARGET_ARROW_UNSELECTED_PAINT" value="#000000" type="string"/>
      <att name="EDGE_TARGET_ARROW_SELECTED_PAINT" value="#ffff00" type="string"/>
      <att name="EDGE_VISIBLE" value="true" type="string"/>
      <att name="EDGE_SOURCE_ARROW_SHAPE" value="NONE" type="string"/>
      <att name="EDGE_LABEL_FONT_FACE" value="Dialog.plain,plain,25" type="string"/>
      <att name="EDGE_SELECTED" value="false" type="string"/>
      <att name="EDGE_TARGET_ARROW_SHAPE" value="NONE" type="string"/>
      <att name="EDGE_CURVED" value="true" type="string"/>
      <att name="curved" value="STRAIGHT_LINES" type="string"/>
    </graphics>
  </edge>
  <edge id="927" label="ABSCISIC ACID (PP) 1.13.11.51" source="907" target="892" cy:directed="1">
    <att name="Column 1" value="ABSCISIC ACID (PP) 1.13.11.51" type="string"/>
    <att name="cytoscape.alias.list" type="list">
      <att name="cytoscape.alias.list" value="ABSCISIC ACID (PP) 1.13.11.51" type="string"/>
    </att>
    <att name="interaction" value="PP" type="string"/>
    <att name="shared name" value="ABSCISIC ACID (PP) 1.13.11.51" type="string"/>
    <att name="selected" value="0" type="boolean"/>
    <att name="name" value="ABSCISIC ACID (PP) 1.13.11.51" type="string"/>
    <att name="canonicalName" value="ABSCISIC ACID (PP) 1.13.11.51" type="string"/>
    <att name="shared interaction" value="PP" type="string"/>
    <att name="Column 2" value="3" type="integer"/>
    <att name="isInPath" value="0" type="boolean" cy:hidden="1"/>
    <graphics width="4.0" fill="#333300">
      <att name="EDGE_LABEL" value="" type="string"/>
      <att name="EDGE_TOOLTIP" value="" type="string"/>
      <att name="EDGE_STROKE_SELECTED_PAINT" value="#ff0000" type="string"/>
      <att name="EDGE_SOURCE_ARROW_SELECTED_PAINT" value="#ffff00" type="string"/>
      <att name="EDGE_SOURCE_ARROW_UNSELECTED_PAINT" value="#000000" type="string"/>
      <att name="EDGE_TRANSPARENCY" value="255" type="string"/>
      <att name="EDGE_BEND" value="" type="string"/>
      <att name="EDGE_LABEL_TRANSPARENCY" value="255" type="string"/>
      <att name="EDGE_LABEL_FONT_SIZE" value="10" type="string"/>
      <att name="EDGE_LABEL_COLOR" value="#000000" type="string"/>
      <att name="EDGE_LINE_TYPE" value="SOLID" type="string"/>
      <att name="EDGE_TARGET_ARROW_UNSELECTED_PAINT" value="#000000" type="string"/>
      <att name="EDGE_TARGET_ARROW_SELECTED_PAINT" value="#ffff00" type="string"/>
      <att name="EDGE_VISIBLE" value="true" type="string"/>
      <att name="EDGE_SOURCE_ARROW_SHAPE" value="NONE" type="string"/>
      <att name="EDGE_LABEL_FONT_FACE" value="Dialog.plain,plain,25" type="string"/>
      <att name="EDGE_SELECTED" value="false" type="string"/>
      <att name="EDGE_TARGET_ARROW_SHAPE" value="NONE" type="string"/>
      <att name="EDGE_CURVED" value="true" type="string"/>
      <att name="curved" value="STRAIGHT_LINES" type="string"/>
    </graphics>
  </edge>
  <edge id="926" label="CYTOKININ (PP) 4.4.1.14" source="904" target="889" cy:directed="1">
    <att name="Column 1" value="CYTOKININ (PP) 4.4.1.14" type="string"/>
    <att name="cytoscape.alias.list" type="list">
      <att name="cytoscape.alias.list" value="CYTOKININ (PP) 4.4.1.14" type="string"/>
    </att>
    <att name="interaction" value="PP" type="string"/>
    <att name="shared name" value="CYTOKININ (PP) 4.4.1.14" type="string"/>
    <att name="selected" value="0" type="boolean"/>
    <att name="name" value="CYTOKININ (PP) 4.4.1.14" type="string"/>
    <att name="canonicalName" value="CYTOKININ (PP) 4.4.1.14" type="string"/>
    <att name="shared interaction" value="PP" type="string"/>
    <att name="Column 2" value="3" type="integer"/>
    <att name="isInPath" value="0" type="boolean" cy:hidden="1"/>
    <graphics width="4.0" fill="#333300">
      <att name="EDGE_LABEL" value="" type="string"/>
      <att name="EDGE_TOOLTIP" value="" type="string"/>
      <att name="EDGE_STROKE_SELECTED_PAINT" value="#ff0000" type="string"/>
      <att name="EDGE_SOURCE_ARROW_SELECTED_PAINT" value="#ffff00" type="string"/>
      <att name="EDGE_SOURCE_ARROW_UNSELECTED_PAINT" value="#000000" type="string"/>
      <att name="EDGE_TRANSPARENCY" value="255" type="string"/>
      <att name="EDGE_BEND" value="" type="string"/>
      <att name="EDGE_LABEL_TRANSPARENCY" value="255" type="string"/>
      <att name="EDGE_LABEL_FONT_SIZE" value="10" type="string"/>
      <att name="EDGE_LABEL_COLOR" value="#000000" type="string"/>
      <att name="EDGE_LINE_TYPE" value="SOLID" type="string"/>
      <att name="EDGE_TARGET_ARROW_UNSELECTED_PAINT" value="#000000" type="string"/>
      <att name="EDGE_TARGET_ARROW_SELECTED_PAINT" value="#ffff00" type="string"/>
      <att name="EDGE_VISIBLE" value="true" type="string"/>
      <att name="EDGE_SOURCE_ARROW_SHAPE" value="NONE" type="string"/>
      <att name="EDGE_LABEL_FONT_FACE" value="Dialog.plain,plain,25" type="string"/>
      <att name="EDGE_SELECTED" value="false" type="string"/>
      <att name="EDGE_TARGET_ARROW_SHAPE" value="NONE" type="string"/>
      <att name="EDGE_CURVED" value="true" type="string"/>
      <att name="curved" value="STRAIGHT_LINES" type="string"/>
    </graphics>
  </edge>
  <edge id="925" label="CYTOKININ (PP) 4.1.1.50" source="904" target="903" cy:directed="1">
    <att name="Column 1" value="CYTOKININ (PP) 4.1.1.50" type="string"/>
    <att name="cytoscape.alias.list" type="list">
      <att name="cytoscape.alias.list" value="CYTOKININ (PP) 4.1.1.50" type="string"/>
    </att>
    <att name="interaction" value="PP" type="string"/>
    <att name="shared name" value="CYTOKININ (PP) 4.1.1.50" type="string"/>
    <att name="selected" value="0" type="boolean"/>
    <att name="name" value="CYTOKININ (PP) 4.1.1.50" type="string"/>
    <att name="canonicalName" value="CYTOKININ (PP) 4.1.1.50" type="string"/>
    <att name="shared interaction" value="PP" type="string"/>
    <att name="Column 2" value="1" type="integer"/>
    <att name="isInPath" value="0" type="boolean" cy:hidden="1"/>
    <graphics width="4.0" fill="#333300">
      <att name="EDGE_LABEL" value="" type="string"/>
      <att name="EDGE_TOOLTIP" value="" type="string"/>
      <att name="EDGE_STROKE_SELECTED_PAINT" value="#ff0000" type="string"/>
      <att name="EDGE_SOURCE_ARROW_SELECTED_PAINT" value="#ffff00" type="string"/>
      <att name="EDGE_SOURCE_ARROW_UNSELECTED_PAINT" value="#000000" type="string"/>
      <att name="EDGE_TRANSPARENCY" value="255" type="string"/>
      <att name="EDGE_BEND" value="" type="string"/>
      <att name="EDGE_LABEL_TRANSPARENCY" value="255" type="string"/>
      <att name="EDGE_LABEL_FONT_SIZE" value="10" type="string"/>
      <att name="EDGE_LABEL_COLOR" value="#000000" type="string"/>
      <att name="EDGE_LINE_TYPE" value="SOLID" type="string"/>
      <att name="EDGE_TARGET_ARROW_UNSELECTED_PAINT" value="#000000" type="string"/>
      <att name="EDGE_TARGET_ARROW_SELECTED_PAINT" value="#ffff00" type="string"/>
      <att name="EDGE_VISIBLE" value="true" type="string"/>
      <att name="EDGE_SOURCE_ARROW_SHAPE" value="NONE" type="string"/>
      <att name="EDGE_LABEL_FONT_FACE" value="Dialog.plain,plain,25" type="string"/>
      <att name="EDGE_SELECTED" value="false" type="string"/>
      <att name="EDGE_TARGET_ARROW_SHAPE" value="NONE" type="string"/>
      <att name="EDGE_CURVED" value="true" type="string"/>
      <att name="curved" value="STRAIGHT_LINES" type="string"/>
    </graphics>
  </edge>
  <edge id="924" label="CYTOKININ (PP) 2.4.1.-" source="904" target="901" cy:directed="1">
    <att name="Column 1" value="CYTOKININ (PP) 2.4.1.-" type="string"/>
    <att name="cytoscape.alias.list" type="list">
      <att name="cytoscape.alias.list" value="CYTOKININ (PP) 2.4.1.-" type="string"/>
    </att>
    <att name="interaction" value="PP" type="string"/>
    <att name="shared name" value="CYTOKININ (PP) 2.4.1.-" type="string"/>
    <att name="selected" value="0" type="boolean"/>
    <att name="name" value="CYTOKININ (PP) 2.4.1.-" type="string"/>
    <att name="canonicalName" value="CYTOKININ (PP) 2.4.1.-" type="string"/>
    <att name="shared interaction" value="PP" type="string"/>
    <att name="Column 2" value="3" type="integer"/>
    <att name="isInPath" value="0" type="boolean" cy:hidden="1"/>
    <graphics width="4.0" fill="#333300">
      <att name="EDGE_LABEL" value="" type="string"/>
      <att name="EDGE_TOOLTIP" value="" type="string"/>
      <att name="EDGE_STROKE_SELECTED_PAINT" value="#ff0000" type="string"/>
      <att name="EDGE_SOURCE_ARROW_SELECTED_PAINT" value="#ffff00" type="string"/>
      <att name="EDGE_SOURCE_ARROW_UNSELECTED_PAINT" value="#000000" type="string"/>
      <att name="EDGE_TRANSPARENCY" value="255" type="string"/>
      <att name="EDGE_BEND" value="" type="string"/>
      <att name="EDGE_LABEL_TRANSPARENCY" value="255" type="string"/>
      <att name="EDGE_LABEL_FONT_SIZE" value="10" type="string"/>
      <att name="EDGE_LABEL_COLOR" value="#000000" type="string"/>
      <att name="EDGE_LINE_TYPE" value="SOLID" type="string"/>
      <att name="EDGE_TARGET_ARROW_UNSELECTED_PAINT" value="#000000" type="string"/>
      <att name="EDGE_TARGET_ARROW_SELECTED_PAINT" value="#ffff00" type="string"/>
      <att name="EDGE_VISIBLE" value="true" type="string"/>
      <att name="EDGE_SOURCE_ARROW_SHAPE" value="NONE" type="string"/>
      <att name="EDGE_LABEL_FONT_FACE" value="Dialog.plain,plain,25" type="string"/>
      <att name="EDGE_SELECTED" value="false" type="string"/>
      <att name="EDGE_TARGET_ARROW_SHAPE" value="NONE" type="string"/>
      <att name="EDGE_CURVED" value="true" type="string"/>
      <att name="curved" value="STRAIGHT_LINES" type="string"/>
    </graphics>
  </edge>
  <edge id="923" label="1.2.3.7 (PP) 6.3.-.-" source="900" target="894" cy:directed="1">
    <att name="Column 1" value="1.2.3.7 (PP) 6.3.-.-" type="string"/>
    <att name="cytoscape.alias.list" type="list">
      <att name="cytoscape.alias.list" value="1.2.3.7 (PP) 6.3.-.-" type="string"/>
    </att>
    <att name="interaction" value="PP" type="string"/>
    <att name="shared name" value="1.2.3.7 (PP) 6.3.-.-" type="string"/>
    <att name="selected" value="0" type="boolean"/>
    <att name="name" value="1.2.3.7 (PP) 6.3.-.-" type="string"/>
    <att name="canonicalName" value="1.2.3.7 (PP) 6.3.-.-" type="string"/>
    <att name="shared interaction" value="PP" type="string"/>
    <att name="Column 2" value="3" type="integer"/>
    <att name="isInPath" value="0" type="boolean" cy:hidden="1"/>
    <graphics width="4.0" fill="#333300">
      <att name="EDGE_LABEL" value="" type="string"/>
      <att name="EDGE_TOOLTIP" value="" type="string"/>
      <att name="EDGE_STROKE_SELECTED_PAINT" value="#ff0000" type="string"/>
      <att name="EDGE_SOURCE_ARROW_SELECTED_PAINT" value="#ffff00" type="string"/>
      <att name="EDGE_SOURCE_ARROW_UNSELECTED_PAINT" value="#000000" type="string"/>
      <att name="EDGE_TRANSPARENCY" value="255" type="string"/>
      <att name="EDGE_BEND" value="" type="string"/>
      <att name="EDGE_LABEL_TRANSPARENCY" value="255" type="string"/>
      <att name="EDGE_LABEL_FONT_SIZE" value="10" type="string"/>
      <att name="EDGE_LABEL_COLOR" value="#000000" type="string"/>
      <att name="EDGE_LINE_TYPE" value="SOLID" type="string"/>
      <att name="EDGE_TARGET_ARROW_UNSELECTED_PAINT" value="#000000" type="string"/>
      <att name="EDGE_TARGET_ARROW_SELECTED_PAINT" value="#ffff00" type="string"/>
      <att name="EDGE_VISIBLE" value="true" type="string"/>
      <att name="EDGE_SOURCE_ARROW_SHAPE" value="NONE" type="string"/>
      <att name="EDGE_LABEL_FONT_FACE" value="Dialog.plain,plain,25" type="string"/>
      <att name="EDGE_SELECTED" value="false" type="string"/>
      <att name="EDGE_TARGET_ARROW_SHAPE" value="NONE" type="string"/>
      <att name="EDGE_CURVED" value="true" type="string"/>
      <att name="curved" value="STRAIGHT_LINES" type="string"/>
    </graphics>
  </edge>
  <edge id="922" label="1.2.3.7 (PP) 2.4.1.121" source="900" target="906" cy:directed="1">
    <att name="Column 1" value="1.2.3.7 (PP) 2.4.1.121" type="string"/>
    <att name="cytoscape.alias.list" type="list">
      <att name="cytoscape.alias.list" value="1.2.3.7 (PP) 2.4.1.121" type="string"/>
    </att>
    <att name="interaction" value="PP" type="string"/>
    <att name="shared name" value="1.2.3.7 (PP) 2.4.1.121" type="string"/>
    <att name="selected" value="0" type="boolean"/>
    <att name="name" value="1.2.3.7 (PP) 2.4.1.121" type="string"/>
    <att name="canonicalName" value="1.2.3.7 (PP) 2.4.1.121" type="string"/>
    <att name="shared interaction" value="PP" type="string"/>
    <att name="Column 2" value="3" type="integer"/>
    <att name="isInPath" value="0" type="boolean" cy:hidden="1"/>
    <graphics width="4.0" fill="#333300">
      <att name="EDGE_LABEL" value="" type="string"/>
      <att name="EDGE_TOOLTIP" value="" type="string"/>
      <att name="EDGE_STROKE_SELECTED_PAINT" value="#ff0000" type="string"/>
      <att name="EDGE_SOURCE_ARROW_SELECTED_PAINT" value="#ffff00" type="string"/>
      <att name="EDGE_SOURCE_ARROW_UNSELECTED_PAINT" value="#000000" type="string"/>
      <att name="EDGE_TRANSPARENCY" value="255" type="string"/>
      <att name="EDGE_BEND" value="" type="string"/>
      <att name="EDGE_LABEL_TRANSPARENCY" value="255" type="string"/>
      <att name="EDGE_LABEL_FONT_SIZE" value="10" type="string"/>
      <att name="EDGE_LABEL_COLOR" value="#000000" type="string"/>
      <att name="EDGE_LINE_TYPE" value="SOLID" type="string"/>
      <att name="EDGE_TARGET_ARROW_UNSELECTED_PAINT" value="#000000" type="string"/>
      <att name="EDGE_TARGET_ARROW_SELECTED_PAINT" value="#ffff00" type="string"/>
      <att name="EDGE_VISIBLE" value="true" type="string"/>
      <att name="EDGE_SOURCE_ARROW_SHAPE" value="NONE" type="string"/>
      <att name="EDGE_LABEL_FONT_FACE" value="Dialog.plain,plain,25" type="string"/>
      <att name="EDGE_SELECTED" value="false" type="string"/>
      <att name="EDGE_TARGET_ARROW_SHAPE" value="NONE" type="string"/>
      <att name="EDGE_CURVED" value="true" type="string"/>
      <att name="curved" value="STRAIGHT_LINES" type="string"/>
    </graphics>
  </edge>
  <edge id="921" label="1.2.3.7 (PP) 2.1.1.-" source="900" target="886" cy:directed="1">
    <att name="Column 1" value="1.2.3.7 (PP) 2.1.1.-" type="string"/>
    <att name="cytoscape.alias.list" type="list">
      <att name="cytoscape.alias.list" value="1.2.3.7 (PP) 2.1.1.-" type="string"/>
    </att>
    <att name="interaction" value="PP" type="string"/>
    <att name="shared name" value="1.2.3.7 (PP) 2.1.1.-" type="string"/>
    <att name="selected" value="0" type="boolean"/>
    <att name="name" value="1.2.3.7 (PP) 2.1.1.-" type="string"/>
    <att name="canonicalName" value="1.2.3.7 (PP) 2.1.1.-" type="string"/>
    <att name="shared interaction" value="PP" type="string"/>
    <att name="Column 2" value="3" type="integer"/>
    <att name="isInPath" value="0" type="boolean" cy:hidden="1"/>
    <graphics width="4.0" fill="#333300">
      <att name="EDGE_LABEL" value="" type="string"/>
      <att name="EDGE_TOOLTIP" value="" type="string"/>
      <att name="EDGE_STROKE_SELECTED_PAINT" value="#ff0000" type="string"/>
      <att name="EDGE_SOURCE_ARROW_SELECTED_PAINT" value="#ffff00" type="string"/>
      <att name="EDGE_SOURCE_ARROW_UNSELECTED_PAINT" value="#000000" type="string"/>
      <att name="EDGE_TRANSPARENCY" value="255" type="string"/>
      <att name="EDGE_BEND" value="" type="string"/>
      <att name="EDGE_LABEL_TRANSPARENCY" value="255" type="string"/>
      <att name="EDGE_LABEL_FONT_SIZE" value="10" type="string"/>
      <att name="EDGE_LABEL_COLOR" value="#000000" type="string"/>
      <att name="EDGE_LINE_TYPE" value="SOLID" type="string"/>
      <att name="EDGE_TARGET_ARROW_UNSELECTED_PAINT" value="#000000" type="string"/>
      <att name="EDGE_TARGET_ARROW_SELECTED_PAINT" value="#ffff00" type="string"/>
      <att name="EDGE_VISIBLE" value="true" type="string"/>
      <att name="EDGE_SOURCE_ARROW_SHAPE" value="NONE" type="string"/>
      <att name="EDGE_LABEL_FONT_FACE" value="Dialog.plain,plain,25" type="string"/>
      <att name="EDGE_SELECTED" value="false" type="string"/>
      <att name="EDGE_TARGET_ARROW_SHAPE" value="NONE" type="string"/>
      <att name="EDGE_CURVED" value="true" type="string"/>
      <att name="curved" value="STRAIGHT_LINES" type="string"/>
    </graphics>
  </edge>
  <edge id="920" label="2.3.1.74 (PP) 6.2.1.-" source="896" target="912" cy:directed="1">
    <att name="Column 1" value="2.3.1.74 (PP) 6.2.1.-" type="string"/>
    <att name="cytoscape.alias.list" type="list">
      <att name="cytoscape.alias.list" value="2.3.1.74 (PP) 6.2.1.-" type="string"/>
    </att>
    <att name="interaction" value="PP" type="string"/>
    <att name="shared name" value="2.3.1.74 (PP) 6.2.1.-" type="string"/>
    <att name="selected" value="0" type="boolean"/>
    <att name="name" value="2.3.1.74 (PP) 6.2.1.-" type="string"/>
    <att name="canonicalName" value="2.3.1.74 (PP) 6.2.1.-" type="string"/>
    <att name="shared interaction" value="PP" type="string"/>
    <att name="Column 2" value="3" type="integer"/>
    <att name="isInPath" value="0" type="boolean" cy:hidden="1"/>
    <graphics width="4.0" fill="#333300">
      <att name="EDGE_LABEL" value="" type="string"/>
      <att name="EDGE_TOOLTIP" value="" type="string"/>
      <att name="EDGE_STROKE_SELECTED_PAINT" value="#ff0000" type="string"/>
      <att name="EDGE_SOURCE_ARROW_SELECTED_PAINT" value="#ffff00" type="string"/>
      <att name="EDGE_SOURCE_ARROW_UNSELECTED_PAINT" value="#000000" type="string"/>
      <att name="EDGE_TRANSPARENCY" value="255" type="string"/>
      <att name="EDGE_BEND" value="" type="string"/>
      <att name="EDGE_LABEL_TRANSPARENCY" value="255" type="string"/>
      <att name="EDGE_LABEL_FONT_SIZE" value="10" type="string"/>
      <att name="EDGE_LABEL_COLOR" value="#000000" type="string"/>
      <att name="EDGE_LINE_TYPE" value="SOLID" type="string"/>
      <att name="EDGE_TARGET_ARROW_UNSELECTED_PAINT" value="#000000" type="string"/>
      <att name="EDGE_TARGET_ARROW_SELECTED_PAINT" value="#ffff00" type="string"/>
      <att name="EDGE_VISIBLE" value="true" type="string"/>
      <att name="EDGE_SOURCE_ARROW_SHAPE" value="NONE" type="string"/>
      <att name="EDGE_LABEL_FONT_FACE" value="Dialog.plain,plain,25" type="string"/>
      <att name="EDGE_SELECTED" value="false" type="string"/>
      <att name="EDGE_TARGET_ARROW_SHAPE" value="NONE" type="string"/>
      <att name="EDGE_CURVED" value="true" type="string"/>
      <att name="curved" value="STRAIGHT_LINES" type="string"/>
    </graphics>
  </edge>
  <edge id="919" label="2.8.1.9 (PP) 6.3.-.-" source="895" target="894" cy:directed="1">
    <att name="Column 1" value="2.8.1.9 (PP) 6.3.-.-" type="string"/>
    <att name="cytoscape.alias.list" type="list">
      <att name="cytoscape.alias.list" value="2.8.1.9 (PP) 6.3.-.-" type="string"/>
    </att>
    <att name="interaction" value="PP" type="string"/>
    <att name="shared name" value="2.8.1.9 (PP) 6.3.-.-" type="string"/>
    <att name="selected" value="0" type="boolean"/>
    <att name="name" value="2.8.1.9 (PP) 6.3.-.-" type="string"/>
    <att name="canonicalName" value="2.8.1.9 (PP) 6.3.-.-" type="string"/>
    <att name="shared interaction" value="PP" type="string"/>
    <att name="Column 2" value="3" type="integer"/>
    <att name="isInPath" value="0" type="boolean" cy:hidden="1"/>
    <graphics width="4.0" fill="#333300">
      <att name="EDGE_LABEL" value="" type="string"/>
      <att name="EDGE_TOOLTIP" value="" type="string"/>
      <att name="EDGE_STROKE_SELECTED_PAINT" value="#ff0000" type="string"/>
      <att name="EDGE_SOURCE_ARROW_SELECTED_PAINT" value="#ffff00" type="string"/>
      <att name="EDGE_SOURCE_ARROW_UNSELECTED_PAINT" value="#000000" type="string"/>
      <att name="EDGE_TRANSPARENCY" value="255" type="string"/>
      <att name="EDGE_BEND" value="" type="string"/>
      <att name="EDGE_LABEL_TRANSPARENCY" value="255" type="string"/>
      <att name="EDGE_LABEL_FONT_SIZE" value="10" type="string"/>
      <att name="EDGE_LABEL_COLOR" value="#000000" type="string"/>
      <att name="EDGE_LINE_TYPE" value="SOLID" type="string"/>
      <att name="EDGE_TARGET_ARROW_UNSELECTED_PAINT" value="#000000" type="string"/>
      <att name="EDGE_TARGET_ARROW_SELECTED_PAINT" value="#ffff00" type="string"/>
      <att name="EDGE_VISIBLE" value="true" type="string"/>
      <att name="EDGE_SOURCE_ARROW_SHAPE" value="NONE" type="string"/>
      <att name="EDGE_LABEL_FONT_FACE" value="Dialog.plain,plain,25" type="string"/>
      <att name="EDGE_SELECTED" value="false" type="string"/>
      <att name="EDGE_TARGET_ARROW_SHAPE" value="NONE" type="string"/>
      <att name="EDGE_CURVED" value="true" type="string"/>
      <att name="curved" value="STRAIGHT_LINES" type="string"/>
    </graphics>
  </edge>
  <edge id="918" label="6.3.-.- (PP) 4.4.1.14" source="894" target="889" cy:directed="1">
    <att name="Column 1" value="6.3.-.- (PP) 4.4.1.14" type="string"/>
    <att name="cytoscape.alias.list" type="list">
      <att name="cytoscape.alias.list" value="6.3.-.- (PP) 4.4.1.14" type="string"/>
    </att>
    <att name="interaction" value="PP" type="string"/>
    <att name="shared name" value="6.3.-.- (PP) 4.4.1.14" type="string"/>
    <att name="selected" value="0" type="boolean"/>
    <att name="name" value="6.3.-.- (PP) 4.4.1.14" type="string"/>
    <att name="canonicalName" value="6.3.-.- (PP) 4.4.1.14" type="string"/>
    <att name="shared interaction" value="PP" type="string"/>
    <att name="Column 2" value="3" type="integer"/>
    <att name="isInPath" value="0" type="boolean" cy:hidden="1"/>
    <graphics width="4.0" fill="#333300">
      <att name="EDGE_LABEL" value="" type="string"/>
      <att name="EDGE_TOOLTIP" value="" type="string"/>
      <att name="EDGE_STROKE_SELECTED_PAINT" value="#ff0000" type="string"/>
      <att name="EDGE_SOURCE_ARROW_SELECTED_PAINT" value="#ffff00" type="string"/>
      <att name="EDGE_SOURCE_ARROW_UNSELECTED_PAINT" value="#000000" type="string"/>
      <att name="EDGE_TRANSPARENCY" value="255" type="string"/>
      <att name="EDGE_BEND" value="" type="string"/>
      <att name="EDGE_LABEL_TRANSPARENCY" value="255" type="string"/>
      <att name="EDGE_LABEL_FONT_SIZE" value="10" type="string"/>
      <att name="EDGE_LABEL_COLOR" value="#000000" type="string"/>
      <att name="EDGE_LINE_TYPE" value="SOLID" type="string"/>
      <att name="EDGE_TARGET_ARROW_UNSELECTED_PAINT" value="#000000" type="string"/>
      <att name="EDGE_TARGET_ARROW_SELECTED_PAINT" value="#ffff00" type="string"/>
      <att name="EDGE_VISIBLE" value="true" type="string"/>
      <att name="EDGE_SOURCE_ARROW_SHAPE" value="NONE" type="string"/>
      <att name="EDGE_LABEL_FONT_FACE" value="Dialog.plain,plain,25" type="string"/>
      <att name="EDGE_SELECTED" value="false" type="string"/>
      <att name="EDGE_TARGET_ARROW_SHAPE" value="NONE" type="string"/>
      <att name="EDGE_CURVED" value="true" type="string"/>
      <att name="curved" value="STRAIGHT_LINES" type="string"/>
    </graphics>
  </edge>
  <edge id="917" label="6.3.-.- (PP) 2.6.1.57" source="894" target="902" cy:directed="1">
    <att name="Column 1" value="6.3.-.- (PP) 2.6.1.57" type="string"/>
    <att name="cytoscape.alias.list" type="list">
      <att name="cytoscape.alias.list" value="6.3.-.- (PP) 2.6.1.57" type="string"/>
    </att>
    <att name="interaction" value="PP" type="string"/>
    <att name="shared name" value="6.3.-.- (PP) 2.6.1.57" type="string"/>
    <att name="selected" value="0" type="boolean"/>
    <att name="name" value="6.3.-.- (PP) 2.6.1.57" type="string"/>
    <att name="canonicalName" value="6.3.-.- (PP) 2.6.1.57" type="string"/>
    <att name="shared interaction" value="PP" type="string"/>
    <att name="Column 2" value="3" type="integer"/>
    <att name="isInPath" value="0" type="boolean" cy:hidden="1"/>
    <graphics width="4.0" fill="#333300">
      <att name="EDGE_LABEL" value="" type="string"/>
      <att name="EDGE_TOOLTIP" value="" type="string"/>
      <att name="EDGE_STROKE_SELECTED_PAINT" value="#ff0000" type="string"/>
      <att name="EDGE_SOURCE_ARROW_SELECTED_PAINT" value="#ffff00" type="string"/>
      <att name="EDGE_SOURCE_ARROW_UNSELECTED_PAINT" value="#000000" type="string"/>
      <att name="EDGE_TRANSPARENCY" value="255" type="string"/>
      <att name="EDGE_BEND" value="" type="string"/>
      <att name="EDGE_LABEL_TRANSPARENCY" value="255" type="string"/>
      <att name="EDGE_LABEL_FONT_SIZE" value="10" type="string"/>
      <att name="EDGE_LABEL_COLOR" value="#000000" type="string"/>
      <att name="EDGE_LINE_TYPE" value="SOLID" type="string"/>
      <att name="EDGE_TARGET_ARROW_UNSELECTED_PAINT" value="#000000" type="string"/>
      <att name="EDGE_TARGET_ARROW_SELECTED_PAINT" value="#ffff00" type="string"/>
      <att name="EDGE_VISIBLE" value="true" type="string"/>
      <att name="EDGE_SOURCE_ARROW_SHAPE" value="NONE" type="string"/>
      <att name="EDGE_LABEL_FONT_FACE" value="Dialog.plain,plain,25" type="string"/>
      <att name="EDGE_SELECTED" value="false" type="string"/>
      <att name="EDGE_TARGET_ARROW_SHAPE" value="NONE" type="string"/>
      <att name="EDGE_CURVED" value="true" type="string"/>
      <att name="curved" value="STRAIGHT_LINES" type="string"/>
    </graphics>
  </edge>
  <edge id="916" label="6.3.-.- (PP) 2.6.1.5" source="894" target="897" cy:directed="1">
    <att name="Column 1" value="6.3.-.- (PP) 2.6.1.5" type="string"/>
    <att name="cytoscape.alias.list" type="list">
      <att name="cytoscape.alias.list" value="6.3.-.- (PP) 2.6.1.5" type="string"/>
    </att>
    <att name="interaction" value="PP" type="string"/>
    <att name="shared name" value="6.3.-.- (PP) 2.6.1.5" type="string"/>
    <att name="selected" value="0" type="boolean"/>
    <att name="name" value="6.3.-.- (PP) 2.6.1.5" type="string"/>
    <att name="canonicalName" value="6.3.-.- (PP) 2.6.1.5" type="string"/>
    <att name="shared interaction" value="PP" type="string"/>
    <att name="Column 2" value="3" type="integer"/>
    <att name="isInPath" value="0" type="boolean" cy:hidden="1"/>
    <graphics width="4.0" fill="#333300">
      <att name="EDGE_LABEL" value="" type="string"/>
      <att name="EDGE_TOOLTIP" value="" type="string"/>
      <att name="EDGE_STROKE_SELECTED_PAINT" value="#ff0000" type="string"/>
      <att name="EDGE_SOURCE_ARROW_SELECTED_PAINT" value="#ffff00" type="string"/>
      <att name="EDGE_SOURCE_ARROW_UNSELECTED_PAINT" value="#000000" type="string"/>
      <att name="EDGE_TRANSPARENCY" value="255" type="string"/>
      <att name="EDGE_BEND" value="" type="string"/>
      <att name="EDGE_LABEL_TRANSPARENCY" value="255" type="string"/>
      <att name="EDGE_LABEL_FONT_SIZE" value="10" type="string"/>
      <att name="EDGE_LABEL_COLOR" value="#000000" type="string"/>
      <att name="EDGE_LINE_TYPE" value="SOLID" type="string"/>
      <att name="EDGE_TARGET_ARROW_UNSELECTED_PAINT" value="#000000" type="string"/>
      <att name="EDGE_TARGET_ARROW_SELECTED_PAINT" value="#ffff00" type="string"/>
      <att name="EDGE_VISIBLE" value="true" type="string"/>
      <att name="EDGE_SOURCE_ARROW_SHAPE" value="NONE" type="string"/>
      <att name="EDGE_LABEL_FONT_FACE" value="Dialog.plain,plain,25" type="string"/>
      <att name="EDGE_SELECTED" value="false" type="string"/>
      <att name="EDGE_TARGET_ARROW_SHAPE" value="NONE" type="string"/>
      <att name="EDGE_CURVED" value="true" type="string"/>
      <att name="curved" value="STRAIGHT_LINES" type="string"/>
    </graphics>
  </edge>
  <edge id="915" label="GIBBERELLIN (PP) 2.1.1.-" source="890" target="886" cy:directed="1">
    <att name="Column 1" value="GIBBERELLIN (PP) 2.1.1.-" type="string"/>
    <att name="cytoscape.alias.list" type="list">
      <att name="cytoscape.alias.list" value="GIBBERELLIN (PP) 2.1.1.-" type="string"/>
    </att>
    <att name="interaction" value="PP" type="string"/>
    <att name="shared name" value="GIBBERELLIN (PP) 2.1.1.-" type="string"/>
    <att name="selected" value="0" type="boolean"/>
    <att name="name" value="GIBBERELLIN (PP) 2.1.1.-" type="string"/>
    <att name="canonicalName" value="GIBBERELLIN (PP) 2.1.1.-" type="string"/>
    <att name="shared interaction" value="PP" type="string"/>
    <att name="Column 2" value="3" type="integer"/>
    <att name="isInPath" value="0" type="boolean" cy:hidden="1"/>
    <graphics width="4.0" fill="#333300">
      <att name="EDGE_LABEL" value="" type="string"/>
      <att name="EDGE_TOOLTIP" value="" type="string"/>
      <att name="EDGE_STROKE_SELECTED_PAINT" value="#ff0000" type="string"/>
      <att name="EDGE_SOURCE_ARROW_SELECTED_PAINT" value="#ffff00" type="string"/>
      <att name="EDGE_SOURCE_ARROW_UNSELECTED_PAINT" value="#000000" type="string"/>
      <att name="EDGE_TRANSPARENCY" value="255" type="string"/>
      <att name="EDGE_BEND" value="" type="string"/>
      <att name="EDGE_LABEL_TRANSPARENCY" value="255" type="string"/>
      <att name="EDGE_LABEL_FONT_SIZE" value="10" type="string"/>
      <att name="EDGE_LABEL_COLOR" value="#000000" type="string"/>
      <att name="EDGE_LINE_TYPE" value="SOLID" type="string"/>
      <att name="EDGE_TARGET_ARROW_UNSELECTED_PAINT" value="#000000" type="string"/>
      <att name="EDGE_TARGET_ARROW_SELECTED_PAINT" value="#ffff00" type="string"/>
      <att name="EDGE_VISIBLE" value="true" type="string"/>
      <att name="EDGE_SOURCE_ARROW_SHAPE" value="NONE" type="string"/>
      <att name="EDGE_LABEL_FONT_FACE" value="Dialog.plain,plain,25" type="string"/>
      <att name="EDGE_SELECTED" value="false" type="string"/>
      <att name="EDGE_TARGET_ARROW_SHAPE" value="NONE" type="string"/>
      <att name="EDGE_CURVED" value="true" type="string"/>
      <att name="curved" value="STRAIGHT_LINES" type="string"/>
    </graphics>
  </edge>
</graph>
