# Supplementary material for: The Arabidopsis phytohormone crosstalk network involves a consecutive metabolic route and circular control units of transcription factors that regulate enzyme-encoding genes
Source: BMC Syst Biol. 2016 Sep 2;10(1):87. doi: 10.1186/s12918-016-0333-9 (PMC5009710; doi:10.1186/s12918-016-0333-9)
Supplement: Additional file 2: — XML, XGMML, GML, SIF and NNF format of the identified models in the manuscript. (ZIP 164 kb) [file 12918_2016_333_MOESM2_ESM.zip › Supplementary file 2_auxin_b.xgmml]

<?xml version="1.0" encoding="UTF-8" standalone="yes"?>
<graph label="ab_h_8ec_corr_all_new--child" xmlns:dc="http://purl.org/dc/elements/1.1/" xmlns:xlink="http://www.w3.org/1999/xlink" xmlns:rdf="http://www.w3.org/1999/02/22-rdf-syntax-ns#" xmlns:cy="http://www.cytoscape.org" xmlns="http://www.cs.rpi.edu/XGMML"  directed="1">
  <att name="documentVersion" value="1.1"/>
  <att name="networkMetadata">
    <rdf:RDF>
      <rdf:Description rdf:about="http://www.cytoscape.org/">
        <dc:type>Protein-Protein Interaction</dc:type>
        <dc:description>N/A</dc:description>
        <dc:identifier>N/A</dc:identifier>
        <dc:date>2016-02-28 08:48:43</dc:date>
        <dc:title>ab_h_8ec_corr_all_new--child</dc:title>
        <dc:source>http://www.cytoscape.org/</dc:source>
        <dc:format>Cytoscape-XGMML</dc:format>
      </rdf:Description>
    </rdf:RDF>
  </att>
  <att type="string" name="backgroundColor" value="#ffffff"/>
  <att type="real" name="GRAPH_VIEW_ZOOM" value="0.2770074639906709"/>
  <att type="real" name="GRAPH_VIEW_CENTER_X" value="247.71583557128906"/>
  <att type="real" name="GRAPH_VIEW_CENTER_Y" value="333.7409362792969"/>
  <att type="boolean" name="NODE_SIZE_LOCKED" value="true"/>
  <att type="string" name="__layoutAlgorithm" value="grid" cy:hidden="true"/>
  <node label="SALICYLIC_ACID" id="-26">
    <att type="string" name="Column 1" value="SALICYLIC_ACID"/>
    <att type="integer" name="Column 2" value="8888"/>
    <att type="string" name="canonicalName" value="SALICYLIC_ACID"/>
    <att type="list" name="cytoscape.alias.list">
      <att type="string" name="cytoscape.alias.list" value="SALICYLIC_ACID"/>
    </att>
    <att type="string" name="vizmap:ab_h_8ec_corr_all_new NODE_FILL_COLOR" value="java.awt.Color[r=51,g=255,b=255]"/>
    <att type="string" name="vizmap:ab_h_8ec_corr_all_new NODE_FONT_SIZE" value="35.0"/>
    <att type="string" name="vizmap:ab_h_8ec_corr_all_new NODE_LABEL" value="SALICYLIC_ACID"/>
    <att type="string" name="vizmap:ab_h_8ec_corr_all_new NODE_SHAPE" value="RECT"/>
    <att type="string" name="vizmap:ab_h_8ec_corr_all_new NODE_SIZE" value="78.0"/>
    <att type="string" name="vizmap:ab_h_8ec_corr_all_new--child NODE_FILL_COLOR" value="java.awt.Color[r=51,g=255,b=255]"/>
    <att type="string" name="vizmap:ab_h_8ec_corr_all_new--child NODE_FONT_SIZE" value="35.0"/>
    <att type="string" name="vizmap:ab_h_8ec_corr_all_new--child NODE_LABEL" value="SALICYLIC_ACID"/>
    <att type="string" name="vizmap:ab_h_8ec_corr_all_new--child NODE_SHAPE" value="RECT"/>
    <att type="string" name="vizmap:ab_h_8ec_corr_all_new--child NODE_SIZE" value="78.0"/>
    <att type="string" name="vizmap:ab_h_8ec_corr_all_new--child_1 NODE_FILL_COLOR" value="java.awt.Color[r=51,g=255,b=255]"/>
    <att type="string" name="vizmap:ab_h_8ec_corr_all_new--child_1 NODE_FONT_SIZE" value="35.0"/>
    <att type="string" name="vizmap:ab_h_8ec_corr_all_new--child_1 NODE_LABEL" value="SALICYLIC_ACID"/>
    <att type="string" name="vizmap:ab_h_8ec_corr_all_new--child_1 NODE_SHAPE" value="RECT"/>
    <att type="string" name="vizmap:ab_h_8ec_corr_all_new--child_1 NODE_SIZE" value="78.0"/>
    <graphics type="RECTANGLE" h="78.0" w="78.0" x="626.3832397460938" y="615.87255859375" fill="#33ffff" width="1" outline="#666666" cy:nodeTransparency="1.0" cy:nodeLabelFont="Default-0-35" cy:nodeLabel="SALICYLIC_ACID" cy:borderLineType="solid"/>
  </node>
  <node label="AUXIN" id="-29">
    <att type="string" name="Column 1" value="AUXIN"/>
    <att type="integer" name="Column 2" value="8888"/>
    <att type="string" name="canonicalName" value="AUXIN"/>
    <att type="list" name="cytoscape.alias.list">
      <att type="string" name="cytoscape.alias.list" value="AUXIN"/>
    </att>
    <att type="string" name="vizmap:ab_h_8ec_corr_all_new NODE_FILL_COLOR" value="java.awt.Color[r=51,g=255,b=255]"/>
    <att type="string" name="vizmap:ab_h_8ec_corr_all_new NODE_FONT_SIZE" value="35.0"/>
    <att type="string" name="vizmap:ab_h_8ec_corr_all_new NODE_LABEL" value="AUXIN"/>
    <att type="string" name="vizmap:ab_h_8ec_corr_all_new NODE_SHAPE" value="RECT"/>
    <att type="string" name="vizmap:ab_h_8ec_corr_all_new NODE_SIZE" value="78.0"/>
    <att type="string" name="vizmap:ab_h_8ec_corr_all_new--child NODE_FILL_COLOR" value="java.awt.Color[r=51,g=255,b=255]"/>
    <att type="string" name="vizmap:ab_h_8ec_corr_all_new--child NODE_FONT_SIZE" value="35.0"/>
    <att type="string" name="vizmap:ab_h_8ec_corr_all_new--child NODE_LABEL" value="AUXIN"/>
    <att type="string" name="vizmap:ab_h_8ec_corr_all_new--child NODE_SHAPE" value="RECT"/>
    <att type="string" name="vizmap:ab_h_8ec_corr_all_new--child NODE_SIZE" value="77.99993896484375"/>
    <att type="string" name="vizmap:ab_h_8ec_corr_all_new--child_1 NODE_FILL_COLOR" value="java.awt.Color[r=51,g=255,b=255]"/>
    <att type="string" name="vizmap:ab_h_8ec_corr_all_new--child_1 NODE_FONT_SIZE" value="35.0"/>
    <att type="string" name="vizmap:ab_h_8ec_corr_all_new--child_1 NODE_LABEL" value="AUXIN"/>
    <att type="string" name="vizmap:ab_h_8ec_corr_all_new--child_1 NODE_SHAPE" value="RECT"/>
    <att type="string" name="vizmap:ab_h_8ec_corr_all_new--child_1 NODE_SIZE" value="78.0"/>
    <graphics type="RECTANGLE" h="78.0" w="78.0" x="256.7114562988281" y="233.83529663085938" fill="#33ffff" width="1" outline="#666666" cy:nodeTransparency="1.0" cy:nodeLabelFont="Default-0-35" cy:nodeLabel="AUXIN" cy:borderLineType="solid"/>
  </node>
  <node label="6.2.1.-" id="-39">
    <att type="string" name="Column 1" value="6.2.1.-"/>
    <att type="integer" name="Column 2" value="27"/>
    <att type="string" name="Column 3" value="JASMONIC ACID"/>
    <att type="string" name="canonicalName" value="6.2.1.-"/>
    <att type="list" name="cytoscape.alias.list">
      <att type="string" name="cytoscape.alias.list" value="6.2.1.-"/>
    </att>
    <att type="string" name="vizmap:ab_PLANTCYC_NETWORK_NEW_1--child--child NODE_LABEL" value="6.2.1.-"/>
    <att type="string" name="vizmap:ab_h_8ec_corr_all_new NODE_FILL_COLOR" value="java.awt.Color[r=255,g=255,b=51]"/>
    <att type="string" name="vizmap:ab_h_8ec_corr_all_new NODE_FONT_SIZE" value="25.0"/>
    <att type="string" name="vizmap:ab_h_8ec_corr_all_new NODE_LABEL" value="6.2.1.-"/>
    <att type="string" name="vizmap:ab_h_8ec_corr_all_new NODE_SHAPE" value="RECT"/>
    <att type="string" name="vizmap:ab_h_8ec_corr_all_new NODE_SIZE" value="44.99992752075195"/>
    <att type="string" name="vizmap:ab_h_8ec_corr_all_new--child NODE_FILL_COLOR" value="java.awt.Color[r=255,g=255,b=51]"/>
    <att type="string" name="vizmap:ab_h_8ec_corr_all_new--child NODE_FONT_SIZE" value="25.0"/>
    <att type="string" name="vizmap:ab_h_8ec_corr_all_new--child NODE_LABEL" value="6.2.1.-"/>
    <att type="string" name="vizmap:ab_h_8ec_corr_all_new--child NODE_SHAPE" value="RECT"/>
    <att type="string" name="vizmap:ab_h_8ec_corr_all_new--child NODE_SIZE" value="44.999969482421875"/>
    <graphics type="RECTANGLE" h="44.999969482421875" w="44.999969482421875" x="-149.88699340820312" y="124.39303588867188" fill="#ffff33" width="1" outline="#666666" cy:nodeTransparency="1.0" cy:nodeLabelFont="Default-0-25" cy:nodeLabel="6.2.1.-" cy:borderLineType="solid"/>
  </node>
  <node label="ETHYLENE" id="-31">
    <att type="string" name="Column 1" value="ETHYLENE"/>
    <att type="integer" name="Column 2" value="8888"/>
    <att type="string" name="canonicalName" value="ETHYLENE"/>
    <att type="list" name="cytoscape.alias.list">
      <att type="string" name="cytoscape.alias.list" value="ETHYLENE"/>
    </att>
    <att type="string" name="vizmap:ab_h_8ec_corr_all_new NODE_FILL_COLOR" value="java.awt.Color[r=51,g=255,b=255]"/>
    <att type="string" name="vizmap:ab_h_8ec_corr_all_new NODE_FONT_SIZE" value="35.0"/>
    <att type="string" name="vizmap:ab_h_8ec_corr_all_new NODE_LABEL" value="ETHYLENE"/>
    <att type="string" name="vizmap:ab_h_8ec_corr_all_new NODE_SHAPE" value="RECT"/>
    <att type="string" name="vizmap:ab_h_8ec_corr_all_new NODE_SIZE" value="78.0"/>
    <att type="string" name="vizmap:ab_h_8ec_corr_all_new--child NODE_FILL_COLOR" value="java.awt.Color[r=51,g=255,b=255]"/>
    <att type="string" name="vizmap:ab_h_8ec_corr_all_new--child NODE_FONT_SIZE" value="35.0"/>
    <att type="string" name="vizmap:ab_h_8ec_corr_all_new--child NODE_LABEL" value="ETHYLENE"/>
    <att type="string" name="vizmap:ab_h_8ec_corr_all_new--child NODE_SHAPE" value="RECT"/>
    <att type="string" name="vizmap:ab_h_8ec_corr_all_new--child NODE_SIZE" value="77.999755859375"/>
    <att type="string" name="vizmap:ab_h_8ec_corr_all_new--child_1 NODE_FILL_COLOR" value="java.awt.Color[r=51,g=255,b=255]"/>
    <att type="string" name="vizmap:ab_h_8ec_corr_all_new--child_1 NODE_FONT_SIZE" value="35.0"/>
    <att type="string" name="vizmap:ab_h_8ec_corr_all_new--child_1 NODE_LABEL" value="ETHYLENE"/>
    <att type="string" name="vizmap:ab_h_8ec_corr_all_new--child_1 NODE_SHAPE" value="RECT"/>
    <att type="string" name="vizmap:ab_h_8ec_corr_all_new--child_1 NODE_SIZE" value="78.0"/>
    <graphics type="RECTANGLE" h="78.0" w="78.00000190734863" x="-16.40305233001709" y="647.6080322265625" fill="#33ffff" width="1" outline="#666666" cy:nodeTransparency="1.0" cy:nodeLabelFont="Default-0-35" cy:nodeLabel="ETHYLENE" cy:borderLineType="solid"/>
  </node>
  <node label="JASMONIC_ ACID" id="-25">
    <att type="string" name="Column 1" value="JASMONIC_ ACID"/>
    <att type="integer" name="Column 2" value="8888"/>
    <att type="string" name="canonicalName" value="JASMONIC_ ACID"/>
    <att type="list" name="cytoscape.alias.list">
      <att type="string" name="cytoscape.alias.list" value="JASMONIC_ ACID"/>
    </att>
    <att type="string" name="vizmap:ab_h_8ec_corr_all_new NODE_FILL_COLOR" value="java.awt.Color[r=51,g=255,b=255]"/>
    <att type="string" name="vizmap:ab_h_8ec_corr_all_new NODE_FONT_SIZE" value="35.0"/>
    <att type="string" name="vizmap:ab_h_8ec_corr_all_new NODE_LABEL" value="JASMONIC_ ACID"/>
    <att type="string" name="vizmap:ab_h_8ec_corr_all_new NODE_SHAPE" value="RECT"/>
    <att type="string" name="vizmap:ab_h_8ec_corr_all_new NODE_SIZE" value="78.0"/>
    <att type="string" name="vizmap:ab_h_8ec_corr_all_new--child NODE_FILL_COLOR" value="java.awt.Color[r=51,g=255,b=255]"/>
    <att type="string" name="vizmap:ab_h_8ec_corr_all_new--child NODE_FONT_SIZE" value="35.0"/>
    <att type="string" name="vizmap:ab_h_8ec_corr_all_new--child NODE_LABEL" value="JASMONIC_ ACID"/>
    <att type="string" name="vizmap:ab_h_8ec_corr_all_new--child NODE_SHAPE" value="RECT"/>
    <att type="string" name="vizmap:ab_h_8ec_corr_all_new--child NODE_SIZE" value="78.00001907348633"/>
    <att type="string" name="vizmap:ab_h_8ec_corr_all_new--child_1 NODE_FILL_COLOR" value="java.awt.Color[r=51,g=255,b=255]"/>
    <att type="string" name="vizmap:ab_h_8ec_corr_all_new--child_1 NODE_FONT_SIZE" value="35.0"/>
    <att type="string" name="vizmap:ab_h_8ec_corr_all_new--child_1 NODE_LABEL" value="JASMONIC_ ACID"/>
    <att type="string" name="vizmap:ab_h_8ec_corr_all_new--child_1 NODE_SHAPE" value="RECT"/>
    <att type="string" name="vizmap:ab_h_8ec_corr_all_new--child_1 NODE_SIZE" value="78.0"/>
    <graphics type="RECTANGLE" h="78.0" w="78.0" x="-210.01608276367188" y="-2.20733642578125" fill="#33ffff" width="1" outline="#666666" cy:nodeTransparency="1.0" cy:nodeLabelFont="Default-0-35" cy:nodeLabel="JASMONIC_ ACID" cy:borderLineType="solid"/>
  </node>
  <node label="2.4.1.237" id="-24">
    <att type="string" name="Column 1" value="2.4.1.237"/>
    <att type="integer" name="Column 2" value="1238"/>
    <att type="string" name="Column 3" value="ABSCISIC ACID"/>
    <att type="string" name="canonicalName" value="2.4.1.237"/>
    <att type="list" name="cytoscape.alias.list">
      <att type="string" name="cytoscape.alias.list" value="2.4.1.237"/>
    </att>
    <att type="string" name="vizmap:ab_PLANTCYC_NETWORK_NEW_1--child--child NODE_LABEL" value="2.4.1.237"/>
    <att type="string" name="vizmap:ab_h_8ec_corr_all_new NODE_FILL_COLOR" value="java.awt.Color[r=255,g=255,b=51]"/>
    <att type="string" name="vizmap:ab_h_8ec_corr_all_new NODE_FONT_SIZE" value="25.0"/>
    <att type="string" name="vizmap:ab_h_8ec_corr_all_new NODE_LABEL" value="2.4.1.237"/>
    <att type="string" name="vizmap:ab_h_8ec_corr_all_new NODE_SHAPE" value="RECT"/>
    <att type="string" name="vizmap:ab_h_8ec_corr_all_new NODE_SIZE" value="45.0"/>
    <att type="string" name="vizmap:ab_h_8ec_corr_all_new--child NODE_FILL_COLOR" value="java.awt.Color[r=255,g=255,b=51]"/>
    <att type="string" name="vizmap:ab_h_8ec_corr_all_new--child NODE_FONT_SIZE" value="25.0"/>
    <att type="string" name="vizmap:ab_h_8ec_corr_all_new--child NODE_LABEL" value="2.4.1.237"/>
    <att type="string" name="vizmap:ab_h_8ec_corr_all_new--child NODE_SHAPE" value="RECT"/>
    <att type="string" name="vizmap:ab_h_8ec_corr_all_new--child NODE_SIZE" value="45.0"/>
    <att type="string" name="vizmap:ab_h_8ec_corr_all_new--child_1 NODE_FILL_COLOR" value="java.awt.Color[r=255,g=255,b=51]"/>
    <att type="string" name="vizmap:ab_h_8ec_corr_all_new--child_1 NODE_FONT_SIZE" value="25.0"/>
    <att type="string" name="vizmap:ab_h_8ec_corr_all_new--child_1 NODE_LABEL" value="2.4.1.237"/>
    <att type="string" name="vizmap:ab_h_8ec_corr_all_new--child_1 NODE_SHAPE" value="RECT"/>
    <att type="string" name="vizmap:ab_h_8ec_corr_all_new--child_1 NODE_SIZE" value="45.00000286102295"/>
    <graphics type="RECTANGLE" h="45.0" w="45.0" x="708.8034057617188" y="138.56991577148438" fill="#ffff33" width="1" outline="#666666" cy:nodeTransparency="1.0" cy:nodeLabelFont="Default-0-25" cy:nodeLabel="2.4.1.237" cy:borderLineType="solid"/>
  </node>
  <node label="BRASSINOSTEROID" id="-14">
    <att type="string" name="Column 1" value="BRASSINOSTEROID"/>
    <att type="integer" name="Column 2" value="8888"/>
    <att type="string" name="canonicalName" value="BRASSINOSTEROID"/>
    <att type="list" name="cytoscape.alias.list">
      <att type="string" name="cytoscape.alias.list" value="BRASSINOSTEROID"/>
    </att>
    <att type="string" name="vizmap:ab_h_8ec_corr_all_new NODE_FILL_COLOR" value="java.awt.Color[r=51,g=255,b=255]"/>
    <att type="string" name="vizmap:ab_h_8ec_corr_all_new NODE_FONT_SIZE" value="35.0"/>
    <att type="string" name="vizmap:ab_h_8ec_corr_all_new NODE_LABEL" value="BRASSINOSTEROID"/>
    <att type="string" name="vizmap:ab_h_8ec_corr_all_new NODE_SHAPE" value="RECT"/>
    <att type="string" name="vizmap:ab_h_8ec_corr_all_new NODE_SIZE" value="78.0"/>
    <att type="string" name="vizmap:ab_h_8ec_corr_all_new--child NODE_FILL_COLOR" value="java.awt.Color[r=51,g=255,b=255]"/>
    <att type="string" name="vizmap:ab_h_8ec_corr_all_new--child NODE_FONT_SIZE" value="35.0"/>
    <att type="string" name="vizmap:ab_h_8ec_corr_all_new--child NODE_LABEL" value="BRASSINOSTEROID"/>
    <att type="string" name="vizmap:ab_h_8ec_corr_all_new--child NODE_SHAPE" value="RECT"/>
    <att type="string" name="vizmap:ab_h_8ec_corr_all_new--child NODE_SIZE" value="78.0"/>
    <att type="string" name="vizmap:ab_h_8ec_corr_all_new--child_1 NODE_FILL_COLOR" value="java.awt.Color[r=51,g=255,b=255]"/>
    <att type="string" name="vizmap:ab_h_8ec_corr_all_new--child_1 NODE_FONT_SIZE" value="35.0"/>
    <att type="string" name="vizmap:ab_h_8ec_corr_all_new--child_1 NODE_LABEL" value="BRASSINOSTEROID"/>
    <att type="string" name="vizmap:ab_h_8ec_corr_all_new--child_1 NODE_SHAPE" value="RECT"/>
    <att type="string" name="vizmap:ab_h_8ec_corr_all_new--child_1 NODE_SIZE" value="78.0"/>
    <graphics type="RECTANGLE" h="78.0" w="78.0" x="668.5223999023438" y="-87.39292907714844" fill="#33ffff" width="1" outline="#666666" cy:nodeTransparency="1.0" cy:nodeLabelFont="Default-0-35" cy:nodeLabel="BRASSINOSTEROID" cy:borderLineType="solid"/>
  </node>
  <node label="ABSCISIC ACID" id="-20">
    <att type="string" name="Column 1" value="ABSCISIC ACID"/>
    <att type="integer" name="Column 2" value="8888"/>
    <att type="string" name="canonicalName" value="ABSCISIC ACID"/>
    <att type="list" name="cytoscape.alias.list">
      <att type="string" name="cytoscape.alias.list" value="ABSCISIC ACID"/>
    </att>
    <att type="string" name="vizmap:ab_h_8ec_corr_all_new NODE_FILL_COLOR" value="java.awt.Color[r=51,g=255,b=255]"/>
    <att type="string" name="vizmap:ab_h_8ec_corr_all_new NODE_FONT_SIZE" value="35.0"/>
    <att type="string" name="vizmap:ab_h_8ec_corr_all_new NODE_LABEL" value="ABSCISIC ACID"/>
    <att type="string" name="vizmap:ab_h_8ec_corr_all_new NODE_SHAPE" value="RECT"/>
    <att type="string" name="vizmap:ab_h_8ec_corr_all_new NODE_SIZE" value="78.0"/>
    <att type="string" name="vizmap:ab_h_8ec_corr_all_new--child NODE_FILL_COLOR" value="java.awt.Color[r=51,g=255,b=255]"/>
    <att type="string" name="vizmap:ab_h_8ec_corr_all_new--child NODE_FONT_SIZE" value="35.0"/>
    <att type="string" name="vizmap:ab_h_8ec_corr_all_new--child NODE_LABEL" value="ABSCISIC ACID"/>
    <att type="string" name="vizmap:ab_h_8ec_corr_all_new--child NODE_SHAPE" value="RECT"/>
    <att type="string" name="vizmap:ab_h_8ec_corr_all_new--child NODE_SIZE" value="78.00006103515625"/>
    <att type="string" name="vizmap:ab_h_8ec_corr_all_new--child_1 NODE_FILL_COLOR" value="java.awt.Color[r=51,g=255,b=255]"/>
    <att type="string" name="vizmap:ab_h_8ec_corr_all_new--child_1 NODE_FONT_SIZE" value="35.0"/>
    <att type="string" name="vizmap:ab_h_8ec_corr_all_new--child_1 NODE_LABEL" value="ABSCISIC ACID"/>
    <att type="string" name="vizmap:ab_h_8ec_corr_all_new--child_1 NODE_SHAPE" value="RECT"/>
    <att type="string" name="vizmap:ab_h_8ec_corr_all_new--child_1 NODE_SIZE" value="77.99998474121094"/>
    <graphics type="RECTANGLE" h="78.0" w="78.0" x="782.6106567382812" y="285.6705322265625" fill="#33ffff" width="1" outline="#666666" cy:nodeTransparency="1.0" cy:nodeLabelFont="Default-0-35" cy:nodeLabel="ABSCISIC ACID" cy:borderLineType="solid"/>
  </node>
  <node label="2.4.1.121" id="-7">
    <att type="string" name="Column 1" value="2.4.1.121"/>
    <att type="integer" name="Column 2" value="128"/>
    <att type="string" name="Column 3" value="ABSCISIC ACID"/>
    <att type="string" name="canonicalName" value="2.4.1.121"/>
    <att type="list" name="cytoscape.alias.list">
      <att type="string" name="cytoscape.alias.list" value="2.4.1.121"/>
    </att>
    <att type="string" name="vizmap:ab_PLANTCYC_NETWORK_NEW_1--child--child NODE_LABEL" value="2.4.1.121"/>
    <att type="string" name="vizmap:ab_h_8ec_corr_all_new NODE_FILL_COLOR" value="java.awt.Color[r=255,g=255,b=51]"/>
    <att type="string" name="vizmap:ab_h_8ec_corr_all_new NODE_FONT_SIZE" value="25.0"/>
    <att type="string" name="vizmap:ab_h_8ec_corr_all_new NODE_LABEL" value="2.4.1.121"/>
    <att type="string" name="vizmap:ab_h_8ec_corr_all_new NODE_SHAPE" value="RECT"/>
    <att type="string" name="vizmap:ab_h_8ec_corr_all_new NODE_SIZE" value="45.0"/>
    <att type="string" name="vizmap:ab_h_8ec_corr_all_new--child NODE_FILL_COLOR" value="java.awt.Color[r=255,g=255,b=51]"/>
    <att type="string" name="vizmap:ab_h_8ec_corr_all_new--child NODE_FONT_SIZE" value="25.0"/>
    <att type="string" name="vizmap:ab_h_8ec_corr_all_new--child NODE_LABEL" value="2.4.1.121"/>
    <att type="string" name="vizmap:ab_h_8ec_corr_all_new--child NODE_SHAPE" value="RECT"/>
    <att type="string" name="vizmap:ab_h_8ec_corr_all_new--child NODE_SIZE" value="44.999786376953125"/>
    <att type="string" name="vizmap:ab_h_8ec_corr_all_new--child_1 NODE_FILL_COLOR" value="java.awt.Color[r=255,g=255,b=51]"/>
    <att type="string" name="vizmap:ab_h_8ec_corr_all_new--child_1 NODE_FONT_SIZE" value="25.0"/>
    <att type="string" name="vizmap:ab_h_8ec_corr_all_new--child_1 NODE_LABEL" value="2.4.1.121"/>
    <att type="string" name="vizmap:ab_h_8ec_corr_all_new--child_1 NODE_SHAPE" value="RECT"/>
    <att type="string" name="vizmap:ab_h_8ec_corr_all_new--child_1 NODE_SIZE" value="45.0"/>
    <graphics type="RECTANGLE" h="45.0" w="45.0" x="536.5546875" y="521.9982299804688" fill="#ffff33" width="1" outline="#666666" cy:nodeTransparency="1.0" cy:nodeLabelFont="Default-0-25" cy:nodeLabel="2.4.1.121" cy:borderLineType="solid"/>
  </node>
  <node label="1.2.4.1" id="-27">
    <att type="string" name="Column 1" value="1.2.4.1"/>
    <att type="integer" name="Column 2" value="25"/>
    <att type="string" name="Column 3" value="AUXIN"/>
    <att type="string" name="canonicalName" value="1.2.4.1"/>
    <att type="list" name="cytoscape.alias.list">
      <att type="string" name="cytoscape.alias.list" value="1.2.4.1"/>
    </att>
    <att type="string" name="vizmap:ab_PLANTCYC_NETWORK_NEW_1--child--child NODE_LABEL" value="1.2.4.1"/>
    <att type="string" name="vizmap:ab_h_8ec_corr_all_new NODE_FILL_COLOR" value="java.awt.Color[r=255,g=255,b=51]"/>
    <att type="string" name="vizmap:ab_h_8ec_corr_all_new NODE_FONT_SIZE" value="25.0"/>
    <att type="string" name="vizmap:ab_h_8ec_corr_all_new NODE_LABEL" value="1.2.4.1"/>
    <att type="string" name="vizmap:ab_h_8ec_corr_all_new NODE_SHAPE" value="RECT"/>
    <att type="string" name="vizmap:ab_h_8ec_corr_all_new NODE_SIZE" value="45.000091552734375"/>
    <att type="string" name="vizmap:ab_h_8ec_corr_all_new--child NODE_FILL_COLOR" value="java.awt.Color[r=255,g=255,b=51]"/>
    <att type="string" name="vizmap:ab_h_8ec_corr_all_new--child NODE_FONT_SIZE" value="25.0"/>
    <att type="string" name="vizmap:ab_h_8ec_corr_all_new--child NODE_LABEL" value="1.2.4.1"/>
    <att type="string" name="vizmap:ab_h_8ec_corr_all_new--child NODE_SHAPE" value="RECT"/>
    <att type="string" name="vizmap:ab_h_8ec_corr_all_new--child NODE_SIZE" value="45.00018310546875"/>
    <graphics type="RECTANGLE" h="45.00018310546875" w="45.00018310546875" x="113.11346435546875" y="364.9580993652344" fill="#ffff33" width="1" outline="#666666" cy:nodeTransparency="1.0" cy:nodeLabelFont="Default-0-25" cy:nodeLabel="1.2.4.1" cy:borderLineType="solid"/>
  </node>
  <node label="CYTOKININ" id="-36">
    <att type="string" name="Column 1" value="CYTOKININ"/>
    <att type="integer" name="Column 2" value="8888"/>
    <att type="string" name="canonicalName" value="CYTOKININ"/>
    <att type="list" name="cytoscape.alias.list">
      <att type="string" name="cytoscape.alias.list" value="CYTOKININ"/>
    </att>
    <att type="string" name="vizmap:ab_h_8ec_corr_all_new NODE_FILL_COLOR" value="java.awt.Color[r=51,g=255,b=255]"/>
    <att type="string" name="vizmap:ab_h_8ec_corr_all_new NODE_FONT_SIZE" value="35.0"/>
    <att type="string" name="vizmap:ab_h_8ec_corr_all_new NODE_LABEL" value="CYTOKININ"/>
    <att type="string" name="vizmap:ab_h_8ec_corr_all_new NODE_SHAPE" value="RECT"/>
    <att type="string" name="vizmap:ab_h_8ec_corr_all_new NODE_SIZE" value="78.0"/>
    <att type="string" name="vizmap:ab_h_8ec_corr_all_new--child NODE_FILL_COLOR" value="java.awt.Color[r=51,g=255,b=255]"/>
    <att type="string" name="vizmap:ab_h_8ec_corr_all_new--child NODE_FONT_SIZE" value="35.0"/>
    <att type="string" name="vizmap:ab_h_8ec_corr_all_new--child NODE_LABEL" value="CYTOKININ"/>
    <att type="string" name="vizmap:ab_h_8ec_corr_all_new--child NODE_SHAPE" value="RECT"/>
    <att type="string" name="vizmap:ab_h_8ec_corr_all_new--child NODE_SIZE" value="78.0"/>
    <att type="string" name="vizmap:ab_h_8ec_corr_all_new--child_1 NODE_FILL_COLOR" value="java.awt.Color[r=51,g=255,b=255]"/>
    <att type="string" name="vizmap:ab_h_8ec_corr_all_new--child_1 NODE_FONT_SIZE" value="35.0"/>
    <att type="string" name="vizmap:ab_h_8ec_corr_all_new--child_1 NODE_LABEL" value="CYTOKININ"/>
    <att type="string" name="vizmap:ab_h_8ec_corr_all_new--child_1 NODE_SHAPE" value="RECT"/>
    <att type="string" name="vizmap:ab_h_8ec_corr_all_new--child_1 NODE_SIZE" value="77.99998474121094"/>
    <graphics type="RECTANGLE" h="78.0" w="78.0" x="270.15716552734375" y="-221.43783569335938" fill="#33ffff" width="1" outline="#666666" cy:nodeTransparency="1.0" cy:nodeLabelFont="Default-0-35" cy:nodeLabel="CYTOKININ" cy:borderLineType="solid"/>
  </node>
  <node label="4.1.1.50" id="-43">
    <att type="string" name="Column 1" value="4.1.1.50"/>
    <att type="integer" name="Column 2" value="24"/>
    <att type="string" name="Column 3" value="AUXIN"/>
    <att type="string" name="canonicalName" value="4.1.1.50"/>
    <att type="list" name="cytoscape.alias.list">
      <att type="string" name="cytoscape.alias.list" value="4.1.1.50"/>
    </att>
    <att type="string" name="vizmap:ab_PLANTCYC_NETWORK_NEW_1--child--child NODE_LABEL" value="4.1.1.50"/>
    <att type="string" name="vizmap:ab_h_8ec_corr_all_new NODE_FILL_COLOR" value="java.awt.Color[r=255,g=0,b=102]"/>
    <att type="string" name="vizmap:ab_h_8ec_corr_all_new NODE_FONT_SIZE" value="65.0"/>
    <att type="string" name="vizmap:ab_h_8ec_corr_all_new NODE_LABEL" value="4.1.1.50"/>
    <att type="string" name="vizmap:ab_h_8ec_corr_all_new NODE_SHAPE" value="OCTAGON"/>
    <att type="string" name="vizmap:ab_h_8ec_corr_all_new NODE_SIZE" value="65.0"/>
    <att type="string" name="vizmap:ab_h_8ec_corr_all_new--child NODE_FILL_COLOR" value="java.awt.Color[r=255,g=0,b=102]"/>
    <att type="string" name="vizmap:ab_h_8ec_corr_all_new--child NODE_FONT_SIZE" value="65.0"/>
    <att type="string" name="vizmap:ab_h_8ec_corr_all_new--child NODE_LABEL" value="4.1.1.50"/>
    <att type="string" name="vizmap:ab_h_8ec_corr_all_new--child NODE_SHAPE" value="OCTAGON"/>
    <att type="string" name="vizmap:ab_h_8ec_corr_all_new--child NODE_SIZE" value="65.00000762939453"/>
    <graphics type="OCTAGON" h="65.00000762939453" w="65.0" x="268.2113952636719" y="5.859432220458984" fill="#ff0066" width="1" outline="#666666" cy:nodeTransparency="1.0" cy:nodeLabelFont="Default-0-65" cy:nodeLabel="4.1.1.50" cy:borderLineType="solid"/>
  </node>
  <node label="2.6.1.57" id="-50">
    <att type="string" name="Column 1" value="2.6.1.57"/>
    <att type="integer" name="Column 2" value="25"/>
    <att type="string" name="Column 3" value="AUXIN"/>
    <att type="string" name="canonicalName" value="2.6.1.57"/>
    <att type="list" name="cytoscape.alias.list">
      <att type="string" name="cytoscape.alias.list" value="2.6.1.57"/>
    </att>
    <att type="string" name="vizmap:ab_PLANTCYC_NETWORK_NEW_1--child--child NODE_LABEL" value="2.6.1.57"/>
    <att type="string" name="vizmap:ab_h_8ec_corr_all_new NODE_FILL_COLOR" value="java.awt.Color[r=255,g=0,b=102]"/>
    <att type="string" name="vizmap:ab_h_8ec_corr_all_new NODE_FONT_SIZE" value="65.0"/>
    <att type="string" name="vizmap:ab_h_8ec_corr_all_new NODE_LABEL" value="2.6.1.57"/>
    <att type="string" name="vizmap:ab_h_8ec_corr_all_new NODE_SHAPE" value="OCTAGON"/>
    <att type="string" name="vizmap:ab_h_8ec_corr_all_new NODE_SIZE" value="65.00001525878906"/>
    <att type="string" name="vizmap:ab_h_8ec_corr_all_new--child NODE_FILL_COLOR" value="java.awt.Color[r=255,g=0,b=102]"/>
    <att type="string" name="vizmap:ab_h_8ec_corr_all_new--child NODE_FONT_SIZE" value="65.0"/>
    <att type="string" name="vizmap:ab_h_8ec_corr_all_new--child NODE_LABEL" value="2.6.1.57"/>
    <att type="string" name="vizmap:ab_h_8ec_corr_all_new--child NODE_SHAPE" value="OCTAGON"/>
    <att type="string" name="vizmap:ab_h_8ec_corr_all_new--child NODE_SIZE" value="64.99993896484375"/>
    <graphics type="OCTAGON" h="64.99993896484375" w="64.99993896484375" x="-153.71533203125" y="385.179443359375" fill="#ff0066" width="1" outline="#666666" cy:nodeTransparency="1.0" cy:nodeLabelFont="Default-0-65" cy:nodeLabel="2.6.1.57" cy:borderLineType="solid"/>
  </node>
  <node label="2.4.1.-" id="-12">
    <att type="string" name="Column 1" value="2.4.1.-"/>
    <att type="integer" name="Column 2" value="12348"/>
    <att type="string" name="Column 3" value="ABSCISIC ACID"/>
    <att type="string" name="canonicalName" value="2.4.1.-"/>
    <att type="list" name="cytoscape.alias.list">
      <att type="string" name="cytoscape.alias.list" value="2.4.1.-"/>
    </att>
    <att type="string" name="vizmap:ab_PLANTCYC_NETWORK_NEW_1--child--child NODE_LABEL" value="2.4.1.-"/>
    <att type="string" name="vizmap:ab_h_8ec_corr_all_new NODE_FILL_COLOR" value="java.awt.Color[r=255,g=255,b=51]"/>
    <att type="string" name="vizmap:ab_h_8ec_corr_all_new NODE_FONT_SIZE" value="25.0"/>
    <att type="string" name="vizmap:ab_h_8ec_corr_all_new NODE_LABEL" value="2.4.1.-"/>
    <att type="string" name="vizmap:ab_h_8ec_corr_all_new NODE_SHAPE" value="RECT"/>
    <att type="string" name="vizmap:ab_h_8ec_corr_all_new NODE_SIZE" value="45.0"/>
    <att type="string" name="vizmap:ab_h_8ec_corr_all_new--child NODE_FILL_COLOR" value="java.awt.Color[r=255,g=255,b=51]"/>
    <att type="string" name="vizmap:ab_h_8ec_corr_all_new--child NODE_FONT_SIZE" value="25.0"/>
    <att type="string" name="vizmap:ab_h_8ec_corr_all_new--child NODE_LABEL" value="2.4.1.-"/>
    <att type="string" name="vizmap:ab_h_8ec_corr_all_new--child NODE_SHAPE" value="RECT"/>
    <att type="string" name="vizmap:ab_h_8ec_corr_all_new--child NODE_SIZE" value="45.00002193450928"/>
    <att type="string" name="vizmap:ab_h_8ec_corr_all_new--child_1 NODE_FILL_COLOR" value="java.awt.Color[r=255,g=255,b=51]"/>
    <att type="string" name="vizmap:ab_h_8ec_corr_all_new--child_1 NODE_FONT_SIZE" value="25.0"/>
    <att type="string" name="vizmap:ab_h_8ec_corr_all_new--child_1 NODE_LABEL" value="2.4.1.-"/>
    <att type="string" name="vizmap:ab_h_8ec_corr_all_new--child_1 NODE_SHAPE" value="RECT"/>
    <att type="string" name="vizmap:ab_h_8ec_corr_all_new--child_1 NODE_SIZE" value="45.00005340576172"/>
    <graphics type="RECTANGLE" h="45.00005292892456" w="45.00006103515625" x="519.1007995605469" y="26.380748987197876" fill="#ffff33" width="1" outline="#666666" cy:nodeTransparency="1.0" cy:nodeLabelFont="Default-0-25" cy:nodeLabel="2.4.1.-" cy:borderLineType="solid"/>
  </node>
  <node label="1.2.3.7" id="-21">
    <att type="string" name="Column 1" value="1.2.3.7"/>
    <att type="integer" name="Column 2" value="12"/>
    <att type="string" name="Column 3" value="ABSCISIC ACID"/>
    <att type="string" name="canonicalName" value="1.2.3.7"/>
    <att type="list" name="cytoscape.alias.list">
      <att type="string" name="cytoscape.alias.list" value="1.2.3.7"/>
    </att>
    <att type="string" name="vizmap:ab_PLANTCYC_NETWORK_NEW_1--child--child NODE_LABEL" value="1.2.3.7"/>
    <att type="string" name="vizmap:ab_h_8ec_corr_all_new NODE_FILL_COLOR" value="java.awt.Color[r=255,g=255,b=51]"/>
    <att type="string" name="vizmap:ab_h_8ec_corr_all_new NODE_FONT_SIZE" value="25.0"/>
    <att type="string" name="vizmap:ab_h_8ec_corr_all_new NODE_LABEL" value="1.2.3.7"/>
    <att type="string" name="vizmap:ab_h_8ec_corr_all_new NODE_SHAPE" value="RECT"/>
    <att type="string" name="vizmap:ab_h_8ec_corr_all_new NODE_SIZE" value="44.99998474121094"/>
    <att type="string" name="vizmap:ab_h_8ec_corr_all_new--child NODE_FILL_COLOR" value="java.awt.Color[r=255,g=255,b=51]"/>
    <att type="string" name="vizmap:ab_h_8ec_corr_all_new--child NODE_FONT_SIZE" value="25.0"/>
    <att type="string" name="vizmap:ab_h_8ec_corr_all_new--child NODE_LABEL" value="1.2.3.7"/>
    <att type="string" name="vizmap:ab_h_8ec_corr_all_new--child NODE_SHAPE" value="RECT"/>
    <att type="string" name="vizmap:ab_h_8ec_corr_all_new--child NODE_SIZE" value="45.000091552734375"/>
    <att type="string" name="vizmap:ab_h_8ec_corr_all_new--child_1 NODE_FILL_COLOR" value="java.awt.Color[r=255,g=255,b=51]"/>
    <att type="string" name="vizmap:ab_h_8ec_corr_all_new--child_1 NODE_FONT_SIZE" value="25.0"/>
    <att type="string" name="vizmap:ab_h_8ec_corr_all_new--child_1 NODE_LABEL" value="1.2.3.7"/>
    <att type="string" name="vizmap:ab_h_8ec_corr_all_new--child_1 NODE_SHAPE" value="RECT"/>
    <att type="string" name="vizmap:ab_h_8ec_corr_all_new--child_1 NODE_SIZE" value="45.0"/>
    <graphics type="RECTANGLE" h="45.0" w="45.0" x="378.5506286621094" y="516.614013671875" fill="#ffff33" width="1" outline="#666666" cy:nodeTransparency="1.0" cy:nodeLabelFont="Default-0-25" cy:nodeLabel="1.2.3.7" cy:borderLineType="solid"/>
  </node>
  <node label="4.1.3.27" id="-51">
    <att type="string" name="Column 1" value="4.1.3.27"/>
    <att type="integer" name="Column 2" value="257"/>
    <att type="string" name="Column 3" value="AUXIN"/>
    <att type="string" name="canonicalName" value="4.1.3.27"/>
    <att type="list" name="cytoscape.alias.list">
      <att type="string" name="cytoscape.alias.list" value="4.1.3.27"/>
    </att>
    <att type="string" name="vizmap:ab_PLANTCYC_NETWORK_NEW_1--child--child NODE_LABEL" value="4.1.3.27"/>
    <att type="string" name="vizmap:ab_h_8ec_corr_all_new NODE_FILL_COLOR" value="java.awt.Color[r=255,g=0,b=102]"/>
    <att type="string" name="vizmap:ab_h_8ec_corr_all_new NODE_FONT_SIZE" value="65.0"/>
    <att type="string" name="vizmap:ab_h_8ec_corr_all_new NODE_LABEL" value="4.1.3.27"/>
    <att type="string" name="vizmap:ab_h_8ec_corr_all_new NODE_SHAPE" value="OCTAGON"/>
    <att type="string" name="vizmap:ab_h_8ec_corr_all_new NODE_SIZE" value="65.00006103515625"/>
    <att type="string" name="vizmap:ab_h_8ec_corr_all_new--child NODE_FILL_COLOR" value="java.awt.Color[r=255,g=0,b=102]"/>
    <att type="string" name="vizmap:ab_h_8ec_corr_all_new--child NODE_FONT_SIZE" value="65.0"/>
    <att type="string" name="vizmap:ab_h_8ec_corr_all_new--child NODE_LABEL" value="4.1.3.27"/>
    <att type="string" name="vizmap:ab_h_8ec_corr_all_new--child NODE_SHAPE" value="OCTAGON"/>
    <att type="string" name="vizmap:ab_h_8ec_corr_all_new--child NODE_SIZE" value="64.99996948242188"/>
    <graphics type="OCTAGON" h="65.0" w="64.99996948242188" x="107.9578857421875" y="485.4405517578125" fill="#ff0066" width="1" outline="#666666" cy:nodeTransparency="1.0" cy:nodeLabelFont="Default-0-65" cy:nodeLabel="4.1.3.27" cy:borderLineType="solid"/>
  </node>
  <node label="3.1.3.57" id="-40">
    <att type="string" name="Column 1" value="3.1.3.57"/>
    <att type="integer" name="Column 2" value="12"/>
    <att type="string" name="Column 3" value="ABSCISIC ACID"/>
    <att type="string" name="canonicalName" value="3.1.3.57"/>
    <att type="list" name="cytoscape.alias.list">
      <att type="string" name="cytoscape.alias.list" value="3.1.3.57"/>
    </att>
    <att type="string" name="vizmap:ab_PLANTCYC_NETWORK_NEW_1--child--child NODE_LABEL" value="3.1.3.57"/>
    <att type="string" name="vizmap:ab_h_8ec_corr_all_new NODE_FILL_COLOR" value="java.awt.Color[r=255,g=255,b=51]"/>
    <att type="string" name="vizmap:ab_h_8ec_corr_all_new NODE_FONT_SIZE" value="25.0"/>
    <att type="string" name="vizmap:ab_h_8ec_corr_all_new NODE_LABEL" value="3.1.3.57"/>
    <att type="string" name="vizmap:ab_h_8ec_corr_all_new NODE_SHAPE" value="RECT"/>
    <att type="string" name="vizmap:ab_h_8ec_corr_all_new NODE_SIZE" value="44.999969482421875"/>
    <att type="string" name="vizmap:ab_h_8ec_corr_all_new--child NODE_FILL_COLOR" value="java.awt.Color[r=255,g=255,b=51]"/>
    <att type="string" name="vizmap:ab_h_8ec_corr_all_new--child NODE_FONT_SIZE" value="25.0"/>
    <att type="string" name="vizmap:ab_h_8ec_corr_all_new--child NODE_LABEL" value="3.1.3.57"/>
    <att type="string" name="vizmap:ab_h_8ec_corr_all_new--child NODE_SHAPE" value="RECT"/>
    <att type="string" name="vizmap:ab_h_8ec_corr_all_new--child NODE_SIZE" value="45.0"/>
    <att type="string" name="vizmap:ab_h_8ec_corr_all_new--child_1 NODE_FILL_COLOR" value="java.awt.Color[r=255,g=255,b=51]"/>
    <att type="string" name="vizmap:ab_h_8ec_corr_all_new--child_1 NODE_FONT_SIZE" value="25.0"/>
    <att type="string" name="vizmap:ab_h_8ec_corr_all_new--child_1 NODE_LABEL" value="3.1.3.57"/>
    <att type="string" name="vizmap:ab_h_8ec_corr_all_new--child_1 NODE_SHAPE" value="RECT"/>
    <att type="string" name="vizmap:ab_h_8ec_corr_all_new--child_1 NODE_SIZE" value="45.0"/>
    <graphics type="RECTANGLE" h="45.0" w="45.0" x="506.335205078125" y="239.08016967773438" fill="#ffff33" width="1" outline="#666666" cy:nodeTransparency="1.0" cy:nodeLabelFont="Default-0-25" cy:nodeLabel="3.1.3.57" cy:borderLineType="solid"/>
  </node>
  <node label="2.6.1.5" id="-45">
    <att type="string" name="Column 1" value="2.6.1.5"/>
    <att type="integer" name="Column 2" value="127"/>
    <att type="string" name="Column 3" value="ABSCISIC ACID"/>
    <att type="string" name="canonicalName" value="2.6.1.5"/>
    <att type="list" name="cytoscape.alias.list">
      <att type="string" name="cytoscape.alias.list" value="2.6.1.5"/>
    </att>
    <att type="string" name="vizmap:ab_PLANTCYC_NETWORK_NEW_1--child--child NODE_LABEL" value="2.6.1.5"/>
    <att type="string" name="vizmap:ab_h_8ec_corr_all_new NODE_FILL_COLOR" value="java.awt.Color[r=255,g=255,b=51]"/>
    <att type="string" name="vizmap:ab_h_8ec_corr_all_new NODE_FONT_SIZE" value="25.0"/>
    <att type="string" name="vizmap:ab_h_8ec_corr_all_new NODE_LABEL" value="2.6.1.5"/>
    <att type="string" name="vizmap:ab_h_8ec_corr_all_new NODE_SHAPE" value="RECT"/>
    <att type="string" name="vizmap:ab_h_8ec_corr_all_new NODE_SIZE" value="45.0"/>
    <att type="string" name="vizmap:ab_h_8ec_corr_all_new--child NODE_FILL_COLOR" value="java.awt.Color[r=255,g=255,b=51]"/>
    <att type="string" name="vizmap:ab_h_8ec_corr_all_new--child NODE_FONT_SIZE" value="25.0"/>
    <att type="string" name="vizmap:ab_h_8ec_corr_all_new--child NODE_LABEL" value="2.6.1.5"/>
    <att type="string" name="vizmap:ab_h_8ec_corr_all_new--child NODE_SHAPE" value="RECT"/>
    <att type="string" name="vizmap:ab_h_8ec_corr_all_new--child NODE_SIZE" value="45.000091552734375"/>
    <att type="string" name="vizmap:ab_h_8ec_corr_all_new--child_1 NODE_FILL_COLOR" value="java.awt.Color[r=255,g=255,b=51]"/>
    <att type="string" name="vizmap:ab_h_8ec_corr_all_new--child_1 NODE_FONT_SIZE" value="25.0"/>
    <att type="string" name="vizmap:ab_h_8ec_corr_all_new--child_1 NODE_LABEL" value="2.6.1.5"/>
    <att type="string" name="vizmap:ab_h_8ec_corr_all_new--child_1 NODE_SHAPE" value="RECT"/>
    <att type="string" name="vizmap:ab_h_8ec_corr_all_new--child_1 NODE_SIZE" value="45.0"/>
    <graphics type="RECTANGLE" h="45.0" w="45.0" x="81.13347625732422" y="70.78543090820312" fill="#ffff33" width="1" outline="#666666" cy:nodeTransparency="1.0" cy:nodeLabelFont="Default-0-25" cy:nodeLabel="2.6.1.5" cy:borderLineType="solid"/>
  </node>
  <node label="2.3.1.74" id="-44">
    <att type="string" name="Column 1" value="2.3.1.74"/>
    <att type="integer" name="Column 2" value="27"/>
    <att type="string" name="Column 3" value="AUXIN"/>
    <att type="string" name="canonicalName" value="2.3.1.74"/>
    <att type="list" name="cytoscape.alias.list">
      <att type="string" name="cytoscape.alias.list" value="2.3.1.74"/>
    </att>
    <att type="string" name="vizmap:ab_PLANTCYC_NETWORK_NEW_1--child--child NODE_LABEL" value="2.3.1.74"/>
    <att type="string" name="vizmap:ab_h_8ec_corr_all_new NODE_FILL_COLOR" value="java.awt.Color[r=255,g=255,b=51]"/>
    <att type="string" name="vizmap:ab_h_8ec_corr_all_new NODE_FONT_SIZE" value="25.0"/>
    <att type="string" name="vizmap:ab_h_8ec_corr_all_new NODE_LABEL" value="2.3.1.74"/>
    <att type="string" name="vizmap:ab_h_8ec_corr_all_new NODE_SHAPE" value="RECT"/>
    <att type="string" name="vizmap:ab_h_8ec_corr_all_new NODE_SIZE" value="44.999900817871094"/>
    <att type="string" name="vizmap:ab_h_8ec_corr_all_new--child NODE_FILL_COLOR" value="java.awt.Color[r=255,g=255,b=51]"/>
    <att type="string" name="vizmap:ab_h_8ec_corr_all_new--child NODE_FONT_SIZE" value="25.0"/>
    <att type="string" name="vizmap:ab_h_8ec_corr_all_new--child NODE_LABEL" value="2.3.1.74"/>
    <att type="string" name="vizmap:ab_h_8ec_corr_all_new--child NODE_SHAPE" value="RECT"/>
    <att type="string" name="vizmap:ab_h_8ec_corr_all_new--child NODE_SIZE" value="44.9998779296875"/>
    <graphics type="RECTANGLE" h="44.9998779296875" w="44.9998779296875" x="58.60693359375" y="206.37811279296875" fill="#ffff33" width="1" outline="#666666" cy:nodeTransparency="1.0" cy:nodeLabelFont="Default-0-25" cy:nodeLabel="2.3.1.74" cy:borderLineType="solid"/>
  </node>
  <node label="2.8.1.9" id="-22">
    <att type="string" name="Column 1" value="2.8.1.9"/>
    <att type="integer" name="Column 2" value="12"/>
    <att type="string" name="Column 3" value="ABSCISIC ACID"/>
    <att type="string" name="canonicalName" value="2.8.1.9"/>
    <att type="list" name="cytoscape.alias.list">
      <att type="string" name="cytoscape.alias.list" value="2.8.1.9"/>
    </att>
    <att type="string" name="vizmap:ab_PLANTCYC_NETWORK_NEW_1--child--child NODE_LABEL" value="2.8.1.9"/>
    <att type="string" name="vizmap:ab_h_8ec_corr_all_new NODE_FILL_COLOR" value="java.awt.Color[r=255,g=255,b=51]"/>
    <att type="string" name="vizmap:ab_h_8ec_corr_all_new NODE_FONT_SIZE" value="25.0"/>
    <att type="string" name="vizmap:ab_h_8ec_corr_all_new NODE_LABEL" value="2.8.1.9"/>
    <att type="string" name="vizmap:ab_h_8ec_corr_all_new NODE_SHAPE" value="RECT"/>
    <att type="string" name="vizmap:ab_h_8ec_corr_all_new NODE_SIZE" value="45.0"/>
    <att type="string" name="vizmap:ab_h_8ec_corr_all_new--child NODE_FILL_COLOR" value="java.awt.Color[r=255,g=255,b=51]"/>
    <att type="string" name="vizmap:ab_h_8ec_corr_all_new--child NODE_FONT_SIZE" value="25.0"/>
    <att type="string" name="vizmap:ab_h_8ec_corr_all_new--child NODE_LABEL" value="2.8.1.9"/>
    <att type="string" name="vizmap:ab_h_8ec_corr_all_new--child NODE_SHAPE" value="RECT"/>
    <att type="string" name="vizmap:ab_h_8ec_corr_all_new--child NODE_SIZE" value="45.0"/>
    <att type="string" name="vizmap:ab_h_8ec_corr_all_new--child_1 NODE_FILL_COLOR" value="java.awt.Color[r=255,g=255,b=51]"/>
    <att type="string" name="vizmap:ab_h_8ec_corr_all_new--child_1 NODE_FONT_SIZE" value="25.0"/>
    <att type="string" name="vizmap:ab_h_8ec_corr_all_new--child_1 NODE_LABEL" value="2.8.1.9"/>
    <att type="string" name="vizmap:ab_h_8ec_corr_all_new--child_1 NODE_SHAPE" value="RECT"/>
    <att type="string" name="vizmap:ab_h_8ec_corr_all_new--child_1 NODE_SIZE" value="44.99999237060547"/>
    <graphics type="RECTANGLE" h="45.0" w="45.0" x="433.00164794921875" y="354.72491455078125" fill="#ffff33" width="1" outline="#666666" cy:nodeTransparency="1.0" cy:nodeLabelFont="Default-0-25" cy:nodeLabel="2.8.1.9" cy:borderLineType="solid"/>
  </node>
  <node label="6.3.-.-" id="-6">
    <att type="string" name="Column 1" value="6.3.-.-"/>
    <att type="integer" name="Column 2" value="127"/>
    <att type="string" name="Column 3" value="ABSCISIC ACID"/>
    <att type="string" name="canonicalName" value="6.3.-.-"/>
    <att type="list" name="cytoscape.alias.list">
      <att type="string" name="cytoscape.alias.list" value="6.3.-.-"/>
    </att>
    <att type="string" name="vizmap:ab_PLANTCYC_NETWORK_NEW_1--child--child NODE_LABEL" value="6.3.-.-"/>
    <att type="string" name="vizmap:ab_h_8ec_corr_all_new NODE_FILL_COLOR" value="java.awt.Color[r=255,g=0,b=102]"/>
    <att type="string" name="vizmap:ab_h_8ec_corr_all_new NODE_FONT_SIZE" value="65.0"/>
    <att type="string" name="vizmap:ab_h_8ec_corr_all_new NODE_LABEL" value="6.3.-.-"/>
    <att type="string" name="vizmap:ab_h_8ec_corr_all_new NODE_SHAPE" value="OCTAGON"/>
    <att type="string" name="vizmap:ab_h_8ec_corr_all_new NODE_SIZE" value="65.0"/>
    <att type="string" name="vizmap:ab_h_8ec_corr_all_new--child NODE_FILL_COLOR" value="java.awt.Color[r=255,g=0,b=102]"/>
    <att type="string" name="vizmap:ab_h_8ec_corr_all_new--child NODE_FONT_SIZE" value="65.0"/>
    <att type="string" name="vizmap:ab_h_8ec_corr_all_new--child NODE_LABEL" value="6.3.-.-"/>
    <att type="string" name="vizmap:ab_h_8ec_corr_all_new--child NODE_SHAPE" value="OCTAGON"/>
    <att type="string" name="vizmap:ab_h_8ec_corr_all_new--child NODE_SIZE" value="65.00010681152344"/>
    <att type="string" name="vizmap:ab_h_8ec_corr_all_new--child_1 NODE_FILL_COLOR" value="java.awt.Color[r=255,g=0,b=102]"/>
    <att type="string" name="vizmap:ab_h_8ec_corr_all_new--child_1 NODE_FONT_SIZE" value="65.0"/>
    <att type="string" name="vizmap:ab_h_8ec_corr_all_new--child_1 NODE_LABEL" value="6.3.-.-"/>
    <att type="string" name="vizmap:ab_h_8ec_corr_all_new--child_1 NODE_SHAPE" value="OCTAGON"/>
    <att type="string" name="vizmap:ab_h_8ec_corr_all_new--child_1 NODE_SIZE" value="65.0000114440918"/>
    <graphics type="OCTAGON" h="65.0" w="65.0" x="-201.1608123779297" y="281.27178955078125" fill="#ff0066" width="1" outline="#666666" cy:nodeTransparency="1.0" cy:nodeLabelFont="Default-0-65" cy:nodeLabel="6.3.-.-" cy:borderLineType="solid"/>
  </node>
  <node label="1.1.-.-" id="-5">
    <att type="string" name="Column 1" value="1.1.-.-"/>
    <att type="integer" name="Column 2" value="23"/>
    <att type="string" name="canonicalName" value="1.1.-.-"/>
    <att type="list" name="cytoscape.alias.list">
      <att type="string" name="cytoscape.alias.list" value="1.1.-.-"/>
    </att>
    <att type="string" name="vizmap:ab_PLANTCYC_NETWORK_NEW_1--child--child NODE_LABEL" value="1.1.-.-"/>
    <att type="string" name="vizmap:ab_h_8ec_corr_all_new NODE_FILL_COLOR" value="java.awt.Color[r=255,g=255,b=51]"/>
    <att type="string" name="vizmap:ab_h_8ec_corr_all_new NODE_FONT_SIZE" value="25.0"/>
    <att type="string" name="vizmap:ab_h_8ec_corr_all_new NODE_LABEL" value="1.1.-.-"/>
    <att type="string" name="vizmap:ab_h_8ec_corr_all_new NODE_SHAPE" value="RECT"/>
    <att type="string" name="vizmap:ab_h_8ec_corr_all_new NODE_SIZE" value="45.0"/>
    <att type="string" name="vizmap:ab_h_8ec_corr_all_new--child NODE_FILL_COLOR" value="java.awt.Color[r=255,g=255,b=51]"/>
    <att type="string" name="vizmap:ab_h_8ec_corr_all_new--child NODE_FONT_SIZE" value="25.0"/>
    <att type="string" name="vizmap:ab_h_8ec_corr_all_new--child NODE_LABEL" value="1.1.-.-"/>
    <att type="string" name="vizmap:ab_h_8ec_corr_all_new--child NODE_SHAPE" value="RECT"/>
    <att type="string" name="vizmap:ab_h_8ec_corr_all_new--child NODE_SIZE" value="45.000022888183594"/>
    <graphics type="RECTANGLE" h="45.000022888183594" w="45.0" x="605.900634765625" y="36.634395599365234" fill="#ffff33" width="1" outline="#666666" cy:nodeTransparency="1.0" cy:nodeLabelFont="Default-0-25" cy:nodeLabel="1.1.-.-" cy:borderLineType="solid"/>
  </node>
  <node label="1.13.11.51" id="-15">
    <att type="string" name="Column 1" value="1.13.11.51"/>
    <att type="integer" name="Column 2" value="125"/>
    <att type="string" name="Column 3" value="ABSCISIC ACID"/>
    <att type="string" name="canonicalName" value="1.13.11.51"/>
    <att type="list" name="cytoscape.alias.list">
      <att type="string" name="cytoscape.alias.list" value="1.13.11.51"/>
    </att>
    <att type="string" name="vizmap:ab_PLANTCYC_NETWORK_NEW_1--child--child NODE_LABEL" value="1.13.11.51"/>
    <att type="string" name="vizmap:ab_h_8ec_corr_all_new NODE_FILL_COLOR" value="java.awt.Color[r=255,g=255,b=51]"/>
    <att type="string" name="vizmap:ab_h_8ec_corr_all_new NODE_FONT_SIZE" value="25.0"/>
    <att type="string" name="vizmap:ab_h_8ec_corr_all_new NODE_LABEL" value="1.13.11.51"/>
    <att type="string" name="vizmap:ab_h_8ec_corr_all_new NODE_SHAPE" value="RECT"/>
    <att type="string" name="vizmap:ab_h_8ec_corr_all_new NODE_SIZE" value="45.0"/>
    <att type="string" name="vizmap:ab_h_8ec_corr_all_new--child NODE_FILL_COLOR" value="java.awt.Color[r=255,g=255,b=51]"/>
    <att type="string" name="vizmap:ab_h_8ec_corr_all_new--child NODE_FONT_SIZE" value="25.0"/>
    <att type="string" name="vizmap:ab_h_8ec_corr_all_new--child NODE_LABEL" value="1.13.11.51"/>
    <att type="string" name="vizmap:ab_h_8ec_corr_all_new--child NODE_SHAPE" value="RECT"/>
    <att type="string" name="vizmap:ab_h_8ec_corr_all_new--child NODE_SIZE" value="45.0001220703125"/>
    <att type="string" name="vizmap:ab_h_8ec_corr_all_new--child_1 NODE_FILL_COLOR" value="java.awt.Color[r=255,g=255,b=51]"/>
    <att type="string" name="vizmap:ab_h_8ec_corr_all_new--child_1 NODE_FONT_SIZE" value="25.0"/>
    <att type="string" name="vizmap:ab_h_8ec_corr_all_new--child_1 NODE_LABEL" value="1.13.11.51"/>
    <att type="string" name="vizmap:ab_h_8ec_corr_all_new--child_1 NODE_SHAPE" value="RECT"/>
    <att type="string" name="vizmap:ab_h_8ec_corr_all_new--child_1 NODE_SIZE" value="44.999969482421875"/>
    <graphics type="RECTANGLE" h="44.99993896484375" w="45.0" x="302.856201171875" y="427.0017395019531" fill="#ffff33" width="1" outline="#666666" cy:nodeTransparency="1.0" cy:nodeLabelFont="Default-0-25" cy:nodeLabel="1.13.11.51" cy:borderLineType="solid"/>
  </node>
  <node label="3.1.4.4" id="-37">
    <att type="string" name="Column 1" value="3.1.4.4"/>
    <att type="integer" name="Column 2" value="127"/>
    <att type="string" name="Column 3" value="ABSCISIC ACID"/>
    <att type="string" name="canonicalName" value="3.1.4.4"/>
    <att type="list" name="cytoscape.alias.list">
      <att type="string" name="cytoscape.alias.list" value="3.1.4.4"/>
    </att>
    <att type="string" name="vizmap:ab_PLANTCYC_NETWORK_NEW_1--child--child NODE_LABEL" value="3.1.4.4"/>
    <att type="string" name="vizmap:ab_h_8ec_corr_all_new NODE_FILL_COLOR" value="java.awt.Color[r=255,g=255,b=51]"/>
    <att type="string" name="vizmap:ab_h_8ec_corr_all_new NODE_FONT_SIZE" value="25.0"/>
    <att type="string" name="vizmap:ab_h_8ec_corr_all_new NODE_LABEL" value="3.1.4.4"/>
    <att type="string" name="vizmap:ab_h_8ec_corr_all_new NODE_SHAPE" value="RECT"/>
    <att type="string" name="vizmap:ab_h_8ec_corr_all_new NODE_SIZE" value="45.00004577636719"/>
    <att type="string" name="vizmap:ab_h_8ec_corr_all_new--child NODE_FILL_COLOR" value="java.awt.Color[r=255,g=255,b=51]"/>
    <att type="string" name="vizmap:ab_h_8ec_corr_all_new--child NODE_FONT_SIZE" value="25.0"/>
    <att type="string" name="vizmap:ab_h_8ec_corr_all_new--child NODE_LABEL" value="3.1.4.4"/>
    <att type="string" name="vizmap:ab_h_8ec_corr_all_new--child NODE_SHAPE" value="RECT"/>
    <att type="string" name="vizmap:ab_h_8ec_corr_all_new--child NODE_SIZE" value="45.000038146972656"/>
    <att type="string" name="vizmap:ab_h_8ec_corr_all_new--child_1 NODE_FILL_COLOR" value="java.awt.Color[r=255,g=255,b=51]"/>
    <att type="string" name="vizmap:ab_h_8ec_corr_all_new--child_1 NODE_FONT_SIZE" value="25.0"/>
    <att type="string" name="vizmap:ab_h_8ec_corr_all_new--child_1 NODE_LABEL" value="3.1.4.4"/>
    <att type="string" name="vizmap:ab_h_8ec_corr_all_new--child_1 NODE_SHAPE" value="RECT"/>
    <att type="string" name="vizmap:ab_h_8ec_corr_all_new--child_1 NODE_SIZE" value="45.000022888183594"/>
    <graphics type="RECTANGLE" h="45.00001525878906" w="45.00001907348633" x="74.99303245544434" y="135.27751922607422" fill="#ffff33" width="1" outline="#666666" cy:nodeTransparency="1.0" cy:nodeLabelFont="Default-0-25" cy:nodeLabel="3.1.4.4" cy:borderLineType="solid"/>
  </node>
  <node label="GIBBERELLIN" id="-23">
    <att type="string" name="Column 1" value="GIBBERELLIN"/>
    <att type="integer" name="Column 2" value="8888"/>
    <att type="string" name="canonicalName" value="GIBBERELLIN"/>
    <att type="list" name="cytoscape.alias.list">
      <att type="string" name="cytoscape.alias.list" value="GIBBERELLIN"/>
    </att>
    <att type="string" name="vizmap:ab_h_8ec_corr_all_new NODE_FILL_COLOR" value="java.awt.Color[r=51,g=255,b=255]"/>
    <att type="string" name="vizmap:ab_h_8ec_corr_all_new NODE_FONT_SIZE" value="35.0"/>
    <att type="string" name="vizmap:ab_h_8ec_corr_all_new NODE_LABEL" value="GIBBERELLIN"/>
    <att type="string" name="vizmap:ab_h_8ec_corr_all_new NODE_SHAPE" value="RECT"/>
    <att type="string" name="vizmap:ab_h_8ec_corr_all_new NODE_SIZE" value="78.0"/>
    <att type="string" name="vizmap:ab_h_8ec_corr_all_new--child NODE_FILL_COLOR" value="java.awt.Color[r=51,g=255,b=255]"/>
    <att type="string" name="vizmap:ab_h_8ec_corr_all_new--child NODE_FONT_SIZE" value="35.0"/>
    <att type="string" name="vizmap:ab_h_8ec_corr_all_new--child NODE_LABEL" value="GIBBERELLIN"/>
    <att type="string" name="vizmap:ab_h_8ec_corr_all_new--child NODE_SHAPE" value="RECT"/>
    <att type="string" name="vizmap:ab_h_8ec_corr_all_new--child NODE_SIZE" value="78.0"/>
    <att type="string" name="vizmap:ab_h_8ec_corr_all_new--child_1 NODE_FILL_COLOR" value="java.awt.Color[r=51,g=255,b=255]"/>
    <att type="string" name="vizmap:ab_h_8ec_corr_all_new--child_1 NODE_FONT_SIZE" value="35.0"/>
    <att type="string" name="vizmap:ab_h_8ec_corr_all_new--child_1 NODE_LABEL" value="GIBBERELLIN"/>
    <att type="string" name="vizmap:ab_h_8ec_corr_all_new--child_1 NODE_SHAPE" value="RECT"/>
    <att type="string" name="vizmap:ab_h_8ec_corr_all_new--child_1 NODE_SIZE" value="77.99990844726562"/>
    <graphics type="RECTANGLE" h="77.9998779296875" w="77.99989318847656" x="265.67418670654297" y="716.8570556640625" fill="#33ffff" width="1" outline="#666666" cy:nodeTransparency="1.0" cy:nodeLabelFont="Default-0-35" cy:nodeLabel="GIBBERELLIN" cy:borderLineType="solid"/>
  </node>
  <node label="4.4.1.14" id="-47">
    <att type="string" name="Column 1" value="4.4.1.14"/>
    <att type="integer" name="Column 2" value="2457"/>
    <att type="string" name="Column 3" value="AUXIN"/>
    <att type="string" name="canonicalName" value="4.4.1.14"/>
    <att type="list" name="cytoscape.alias.list">
      <att type="string" name="cytoscape.alias.list" value="4.4.1.14"/>
    </att>
    <att type="string" name="vizmap:ab_PLANTCYC_NETWORK_NEW_1--child--child NODE_LABEL" value="4.4.1.14"/>
    <att type="string" name="vizmap:ab_h_8ec_corr_all_new NODE_FILL_COLOR" value="java.awt.Color[r=255,g=0,b=102]"/>
    <att type="string" name="vizmap:ab_h_8ec_corr_all_new NODE_FONT_SIZE" value="65.0"/>
    <att type="string" name="vizmap:ab_h_8ec_corr_all_new NODE_LABEL" value="4.4.1.14"/>
    <att type="string" name="vizmap:ab_h_8ec_corr_all_new NODE_SHAPE" value="OCTAGON"/>
    <att type="string" name="vizmap:ab_h_8ec_corr_all_new NODE_SIZE" value="65.0"/>
    <att type="string" name="vizmap:ab_h_8ec_corr_all_new--child NODE_FILL_COLOR" value="java.awt.Color[r=255,g=0,b=102]"/>
    <att type="string" name="vizmap:ab_h_8ec_corr_all_new--child NODE_FONT_SIZE" value="65.0"/>
    <att type="string" name="vizmap:ab_h_8ec_corr_all_new--child NODE_LABEL" value="4.4.1.14"/>
    <att type="string" name="vizmap:ab_h_8ec_corr_all_new--child NODE_SHAPE" value="OCTAGON"/>
    <att type="string" name="vizmap:ab_h_8ec_corr_all_new--child NODE_SIZE" value="64.99996185302734"/>
    <graphics type="OCTAGON" h="64.99996185302734" w="64.99995803833008" x="53.22934532165527" y="-68.73616409301758" fill="#ff0066" width="1" outline="#666666" cy:nodeTransparency="1.0" cy:nodeLabelFont="Default-0-65" cy:nodeLabel="4.4.1.14" cy:borderLineType="solid"/>
  </node>
  <node label="2.4.1.263" id="-1">
    <att type="string" name="Column 1" value="2.4.1.263"/>
    <att type="integer" name="Column 2" value="128"/>
    <att type="string" name="Column 3" value="ABSCISIC ACID"/>
    <att type="string" name="canonicalName" value="2.4.1.263"/>
    <att type="list" name="cytoscape.alias.list">
      <att type="string" name="cytoscape.alias.list" value="2.4.1.263"/>
    </att>
    <att type="string" name="vizmap:ab_PLANTCYC_NETWORK_NEW_1--child--child NODE_LABEL" value="2.4.1.263"/>
    <att type="string" name="vizmap:ab_h_8ec_corr_all_new NODE_FILL_COLOR" value="java.awt.Color[r=255,g=255,b=51]"/>
    <att type="string" name="vizmap:ab_h_8ec_corr_all_new NODE_FONT_SIZE" value="25.0"/>
    <att type="string" name="vizmap:ab_h_8ec_corr_all_new NODE_LABEL" value="2.4.1.263"/>
    <att type="string" name="vizmap:ab_h_8ec_corr_all_new NODE_SHAPE" value="RECT"/>
    <att type="string" name="vizmap:ab_h_8ec_corr_all_new NODE_SIZE" value="45.0"/>
    <att type="string" name="vizmap:ab_h_8ec_corr_all_new--child NODE_FILL_COLOR" value="java.awt.Color[r=255,g=255,b=51]"/>
    <att type="string" name="vizmap:ab_h_8ec_corr_all_new--child NODE_FONT_SIZE" value="25.0"/>
    <att type="string" name="vizmap:ab_h_8ec_corr_all_new--child NODE_LABEL" value="2.4.1.263"/>
    <att type="string" name="vizmap:ab_h_8ec_corr_all_new--child NODE_SHAPE" value="RECT"/>
    <att type="string" name="vizmap:ab_h_8ec_corr_all_new--child NODE_SIZE" value="44.99993896484375"/>
    <att type="string" name="vizmap:ab_h_8ec_corr_all_new--child_1 NODE_FILL_COLOR" value="java.awt.Color[r=255,g=255,b=51]"/>
    <att type="string" name="vizmap:ab_h_8ec_corr_all_new--child_1 NODE_FONT_SIZE" value="25.0"/>
    <att type="string" name="vizmap:ab_h_8ec_corr_all_new--child_1 NODE_LABEL" value="2.4.1.263"/>
    <att type="string" name="vizmap:ab_h_8ec_corr_all_new--child_1 NODE_SHAPE" value="RECT"/>
    <att type="string" name="vizmap:ab_h_8ec_corr_all_new--child_1 NODE_SIZE" value="45.00001525878906"/>
    <graphics type="RECTANGLE" h="45.0" w="45.0" x="643.5955810546875" y="410.79833984375" fill="#ffff33" width="1" outline="#666666" cy:nodeTransparency="1.0" cy:nodeLabelFont="Default-0-25" cy:nodeLabel="2.4.1.263" cy:borderLineType="solid"/>
  </node>
  <node label="3.1.4.3" id="-38">
    <att type="string" name="Column 1" value="3.1.4.3"/>
    <att type="integer" name="Column 2" value="23"/>
    <att type="string" name="Column 3" value="AUXIN"/>
    <att type="string" name="canonicalName" value="3.1.4.3"/>
    <att type="list" name="cytoscape.alias.list">
      <att type="string" name="cytoscape.alias.list" value="3.1.4.3"/>
    </att>
    <att type="string" name="vizmap:ab_PLANTCYC_NETWORK_NEW_1--child--child NODE_LABEL" value="3.1.4.3"/>
    <att type="string" name="vizmap:ab_h_8ec_corr_all_new NODE_FILL_COLOR" value="java.awt.Color[r=255,g=255,b=51]"/>
    <att type="string" name="vizmap:ab_h_8ec_corr_all_new NODE_FONT_SIZE" value="25.0"/>
    <att type="string" name="vizmap:ab_h_8ec_corr_all_new NODE_LABEL" value="3.1.4.3"/>
    <att type="string" name="vizmap:ab_h_8ec_corr_all_new NODE_SHAPE" value="RECT"/>
    <att type="string" name="vizmap:ab_h_8ec_corr_all_new NODE_SIZE" value="45.000001430511475"/>
    <att type="string" name="vizmap:ab_h_8ec_corr_all_new--child NODE_FILL_COLOR" value="java.awt.Color[r=255,g=255,b=51]"/>
    <att type="string" name="vizmap:ab_h_8ec_corr_all_new--child NODE_FONT_SIZE" value="25.0"/>
    <att type="string" name="vizmap:ab_h_8ec_corr_all_new--child NODE_LABEL" value="3.1.4.3"/>
    <att type="string" name="vizmap:ab_h_8ec_corr_all_new--child NODE_SHAPE" value="RECT"/>
    <att type="string" name="vizmap:ab_h_8ec_corr_all_new--child NODE_SIZE" value="45.000051498413086"/>
    <graphics type="RECTANGLE" h="45.000051498413086" w="45.00006103515625" x="423.6372985839844" y="-4.142426490783691" fill="#ffff33" width="1" outline="#666666" cy:nodeTransparency="1.0" cy:nodeLabelFont="Default-0-25" cy:nodeLabel="3.1.4.3" cy:borderLineType="solid"/>
  </node>
  <node label="2.1.1.-" id="-9">
    <att type="string" name="Column 1" value="2.1.1.-"/>
    <att type="integer" name="Column 2" value="26"/>
    <att type="string" name="Column 3" value="AUXIN"/>
    <att type="string" name="canonicalName" value="2.1.1.-"/>
    <att type="list" name="cytoscape.alias.list">
      <att type="string" name="cytoscape.alias.list" value="2.1.1.-"/>
    </att>
    <att type="string" name="vizmap:ab_PLANTCYC_NETWORK_NEW_1--child--child NODE_LABEL" value="2.1.1.-"/>
    <att type="string" name="vizmap:ab_h_8ec_corr_all_new NODE_FILL_COLOR" value="java.awt.Color[r=255,g=255,b=51]"/>
    <att type="string" name="vizmap:ab_h_8ec_corr_all_new NODE_FONT_SIZE" value="25.0"/>
    <att type="string" name="vizmap:ab_h_8ec_corr_all_new NODE_LABEL" value="2.1.1.-"/>
    <att type="string" name="vizmap:ab_h_8ec_corr_all_new NODE_SHAPE" value="RECT"/>
    <att type="string" name="vizmap:ab_h_8ec_corr_all_new NODE_SIZE" value="45.0"/>
    <att type="string" name="vizmap:ab_h_8ec_corr_all_new--child NODE_FILL_COLOR" value="java.awt.Color[r=255,g=255,b=51]"/>
    <att type="string" name="vizmap:ab_h_8ec_corr_all_new--child NODE_FONT_SIZE" value="25.0"/>
    <att type="string" name="vizmap:ab_h_8ec_corr_all_new--child NODE_LABEL" value="2.1.1.-"/>
    <att type="string" name="vizmap:ab_h_8ec_corr_all_new--child NODE_SHAPE" value="RECT"/>
    <att type="string" name="vizmap:ab_h_8ec_corr_all_new--child NODE_SIZE" value="45.0"/>
    <graphics type="RECTANGLE" h="45.0" w="45.0" x="261.2598571777344" y="565.0213012695312" fill="#ffff33" width="1" outline="#666666" cy:nodeTransparency="1.0" cy:nodeLabelFont="Default-0-25" cy:nodeLabel="2.1.1.-" cy:borderLineType="solid"/>
  </node>
  <edge label="SALICYLIC_ACID (PP) 2.4.1.263" source="-26" target="-1">
    <att type="string" name="Column 1" value="SALICYLIC_ACID (PP) 2.4.1.263"/>
    <att type="integer" name="Column 2" value="3"/>
    <att type="string" name="canonicalName" value="SALICYLIC_ACID (PP) 2.4.1.263"/>
    <att type="list" name="cytoscape.alias.list">
      <att type="string" name="cytoscape.alias.list" value="SALICYLIC_ACID (PP) 2.4.1.263"/>
    </att>
    <att type="string" name="interaction" value="PP" cy:editable="false"/>
    <graphics width="4" fill="#333300" cy:sourceArrow="0" cy:targetArrow="0" cy:sourceArrowColor="#000000" cy:targetArrowColor="#000000" cy:edgeLabelFont="SanSerif-0-25" cy:edgeLabel="" cy:edgeLineType="SOLID" cy:curved="STRAIGHT_LINES"/>
  </edge>
  <edge label="SALICYLIC_ACID (PP) 2.4.1.237" source="-26" target="-24">
    <att type="string" name="Column 1" value="SALICYLIC_ACID (PP) 2.4.1.237"/>
    <att type="integer" name="Column 2" value="3"/>
    <att type="string" name="canonicalName" value="SALICYLIC_ACID (PP) 2.4.1.237"/>
    <att type="list" name="cytoscape.alias.list">
      <att type="string" name="cytoscape.alias.list" value="SALICYLIC_ACID (PP) 2.4.1.237"/>
    </att>
    <att type="string" name="interaction" value="PP" cy:editable="false"/>
    <graphics width="4" fill="#333300" cy:sourceArrow="0" cy:targetArrow="0" cy:sourceArrowColor="#000000" cy:targetArrowColor="#000000" cy:edgeLabelFont="SanSerif-0-25" cy:edgeLabel="" cy:edgeLineType="SOLID" cy:curved="STRAIGHT_LINES"/>
  </edge>
  <edge label="SALICYLIC_ACID (PP) 2.4.1.121" source="-26" target="-7">
    <att type="string" name="Column 1" value="SALICYLIC_ACID (PP) 2.4.1.121"/>
    <att type="integer" name="Column 2" value="3"/>
    <att type="string" name="canonicalName" value="SALICYLIC_ACID (PP) 2.4.1.121"/>
    <att type="list" name="cytoscape.alias.list">
      <att type="string" name="cytoscape.alias.list" value="SALICYLIC_ACID (PP) 2.4.1.121"/>
    </att>
    <att type="string" name="interaction" value="PP" cy:editable="false"/>
    <graphics width="4" fill="#333300" cy:sourceArrow="0" cy:targetArrow="0" cy:sourceArrowColor="#000000" cy:targetArrowColor="#000000" cy:edgeLabelFont="SanSerif-0-25" cy:edgeLabel="" cy:edgeLineType="SOLID" cy:curved="STRAIGHT_LINES"/>
  </edge>
  <edge label="SALICYLIC_ACID (PP) 2.4.1.-" source="-26" target="-12">
    <att type="string" name="Column 1" value="SALICYLIC_ACID (PP) 2.4.1.-"/>
    <att type="integer" name="Column 2" value="3"/>
    <att type="string" name="canonicalName" value="SALICYLIC_ACID (PP) 2.4.1.-"/>
    <att type="list" name="cytoscape.alias.list">
      <att type="string" name="cytoscape.alias.list" value="SALICYLIC_ACID (PP) 2.4.1.-"/>
    </att>
    <att type="string" name="interaction" value="PP" cy:editable="false"/>
    <graphics width="4" fill="#333300" cy:sourceArrow="0" cy:targetArrow="0" cy:sourceArrowColor="#000000" cy:targetArrowColor="#000000" cy:edgeLabelFont="SanSerif-0-25" cy:edgeLabel="" cy:edgeLineType="SOLID" cy:curved="STRAIGHT_LINES"/>
  </edge>
  <edge label="AUXIN (PP) 6.3.-.-" source="-29" target="-6">
    <att type="string" name="Column 1" value="AUXIN (PP) 6.3.-.-"/>
    <att type="integer" name="Column 2" value="3"/>
    <att type="string" name="canonicalName" value="AUXIN (PP) 6.3.-.-"/>
    <att type="list" name="cytoscape.alias.list">
      <att type="string" name="cytoscape.alias.list" value="AUXIN (PP) 6.3.-.-"/>
    </att>
    <att type="string" name="interaction" value="PP" cy:editable="false"/>
    <graphics width="4" fill="#333300" cy:sourceArrow="0" cy:targetArrow="0" cy:sourceArrowColor="#000000" cy:targetArrowColor="#000000" cy:edgeLabelFont="SanSerif-0-25" cy:edgeLabel="" cy:edgeLineType="SOLID" cy:curved="STRAIGHT_LINES"/>
  </edge>
  <edge label="AUXIN (PP) 6.2.1.-" source="-29" target="-39">
    <att type="string" name="Column 1" value="AUXIN (PP) 6.2.1.-"/>
    <att type="integer" name="Column 2" value="1"/>
    <att type="string" name="canonicalName" value="AUXIN (PP) 6.2.1.-"/>
    <att type="list" name="cytoscape.alias.list">
      <att type="string" name="cytoscape.alias.list" value="AUXIN (PP) 6.2.1.-"/>
    </att>
    <att type="string" name="interaction" value="PP" cy:editable="false"/>
    <graphics width="4" fill="#333300" cy:sourceArrow="0" cy:targetArrow="0" cy:sourceArrowColor="#000000" cy:targetArrowColor="#000000" cy:edgeLabelFont="SanSerif-0-25" cy:edgeLabel="" cy:edgeLineType="SOLID" cy:curved="STRAIGHT_LINES"/>
  </edge>
  <edge label="AUXIN (PP) 4.4.1.14" source="-29" target="-47">
    <att type="string" name="Column 1" value="AUXIN (PP) 4.4.1.14"/>
    <att type="integer" name="Column 2" value="3"/>
    <att type="string" name="canonicalName" value="AUXIN (PP) 4.4.1.14"/>
    <att type="list" name="cytoscape.alias.list">
      <att type="string" name="cytoscape.alias.list" value="AUXIN (PP) 4.4.1.14"/>
    </att>
    <att type="string" name="interaction" value="PP" cy:editable="false"/>
    <graphics width="4" fill="#333300" cy:sourceArrow="0" cy:targetArrow="0" cy:sourceArrowColor="#000000" cy:targetArrowColor="#000000" cy:edgeLabelFont="SanSerif-0-25" cy:edgeLabel="" cy:edgeLineType="SOLID" cy:curved="STRAIGHT_LINES"/>
  </edge>
  <edge label="AUXIN (PP) 4.1.3.27" source="-29" target="-51">
    <att type="string" name="Column 1" value="AUXIN (PP) 4.1.3.27"/>
    <att type="integer" name="Column 2" value="3"/>
    <att type="string" name="canonicalName" value="AUXIN (PP) 4.1.3.27"/>
    <att type="list" name="cytoscape.alias.list">
      <att type="string" name="cytoscape.alias.list" value="AUXIN (PP) 4.1.3.27"/>
    </att>
    <att type="string" name="interaction" value="PP" cy:editable="false"/>
    <graphics width="4" fill="#333300" cy:sourceArrow="0" cy:targetArrow="0" cy:sourceArrowColor="#000000" cy:targetArrowColor="#000000" cy:edgeLabelFont="SanSerif-0-25" cy:edgeLabel="" cy:edgeLineType="SOLID" cy:curved="STRAIGHT_LINES"/>
  </edge>
  <edge label="AUXIN (PP) 4.1.1.50" source="-29" target="-43">
    <att type="string" name="Column 1" value="AUXIN (PP) 4.1.1.50"/>
    <att type="integer" name="Column 2" value="1"/>
    <att type="string" name="canonicalName" value="AUXIN (PP) 4.1.1.50"/>
    <att type="list" name="cytoscape.alias.list">
      <att type="string" name="cytoscape.alias.list" value="AUXIN (PP) 4.1.1.50"/>
    </att>
    <att type="string" name="interaction" value="PP" cy:editable="false"/>
    <graphics width="4" fill="#333300" cy:sourceArrow="0" cy:targetArrow="0" cy:sourceArrowColor="#000000" cy:targetArrowColor="#000000" cy:edgeLabelFont="SanSerif-0-25" cy:edgeLabel="" cy:edgeLineType="SOLID" cy:curved="STRAIGHT_LINES"/>
  </edge>
  <edge label="AUXIN (PP) 3.1.4.4" source="-29" target="-37">
    <att type="string" name="Column 1" value="AUXIN (PP) 3.1.4.4"/>
    <att type="integer" name="Column 2" value="3"/>
    <att type="string" name="canonicalName" value="AUXIN (PP) 3.1.4.4"/>
    <att type="list" name="cytoscape.alias.list">
      <att type="string" name="cytoscape.alias.list" value="AUXIN (PP) 3.1.4.4"/>
    </att>
    <att type="string" name="interaction" value="PP" cy:editable="false"/>
    <graphics width="4" fill="#333300" cy:sourceArrow="0" cy:targetArrow="0" cy:sourceArrowColor="#000000" cy:targetArrowColor="#000000" cy:edgeLabelFont="SanSerif-0-25" cy:edgeLabel="" cy:edgeLineType="SOLID" cy:curved="STRAIGHT_LINES"/>
  </edge>
  <edge label="AUXIN (PP) 3.1.4.3" source="-29" target="-38">
    <att type="string" name="Column 1" value="AUXIN (PP) 3.1.4.3"/>
    <att type="integer" name="Column 2" value="2"/>
    <att type="string" name="canonicalName" value="AUXIN (PP) 3.1.4.3"/>
    <att type="list" name="cytoscape.alias.list">
      <att type="string" name="cytoscape.alias.list" value="AUXIN (PP) 3.1.4.3"/>
    </att>
    <att type="string" name="interaction" value="PP" cy:editable="false"/>
    <graphics width="4" fill="#333300" cy:sourceArrow="0" cy:targetArrow="0" cy:sourceArrowColor="#000000" cy:targetArrowColor="#000000" cy:edgeLabelFont="SanSerif-0-25" cy:edgeLabel="" cy:edgeLineType="SOLID" cy:curved="STRAIGHT_LINES"/>
  </edge>
  <edge label="AUXIN (PP) 3.1.3.57" source="-29" target="-40">
    <att type="string" name="Column 1" value="AUXIN (PP) 3.1.3.57"/>
    <att type="integer" name="Column 2" value="2"/>
    <att type="string" name="canonicalName" value="AUXIN (PP) 3.1.3.57"/>
    <att type="list" name="cytoscape.alias.list">
      <att type="string" name="cytoscape.alias.list" value="AUXIN (PP) 3.1.3.57"/>
    </att>
    <att type="string" name="interaction" value="PP" cy:editable="false"/>
    <graphics width="4" fill="#333300" cy:sourceArrow="0" cy:targetArrow="0" cy:sourceArrowColor="#000000" cy:targetArrowColor="#000000" cy:edgeLabelFont="SanSerif-0-25" cy:edgeLabel="" cy:edgeLineType="SOLID" cy:curved="STRAIGHT_LINES"/>
  </edge>
  <edge label="AUXIN (PP) 2.8.1.9" source="-29" target="-22">
    <att type="string" name="Column 1" value="AUXIN (PP) 2.8.1.9"/>
    <att type="integer" name="Column 2" value="3"/>
    <att type="string" name="canonicalName" value="AUXIN (PP) 2.8.1.9"/>
    <att type="list" name="cytoscape.alias.list">
      <att type="string" name="cytoscape.alias.list" value="AUXIN (PP) 2.8.1.9"/>
    </att>
    <att type="string" name="interaction" value="PP" cy:editable="false"/>
    <graphics width="4" fill="#333300" cy:sourceArrow="0" cy:targetArrow="0" cy:sourceArrowColor="#000000" cy:targetArrowColor="#000000" cy:edgeLabelFont="SanSerif-0-25" cy:edgeLabel="" cy:edgeLineType="SOLID" cy:curved="STRAIGHT_LINES"/>
  </edge>
  <edge label="AUXIN (PP) 2.6.1.57" source="-29" target="-50">
    <att type="string" name="Column 1" value="AUXIN (PP) 2.6.1.57"/>
    <att type="integer" name="Column 2" value="3"/>
    <att type="string" name="canonicalName" value="AUXIN (PP) 2.6.1.57"/>
    <att type="list" name="cytoscape.alias.list">
      <att type="string" name="cytoscape.alias.list" value="AUXIN (PP) 2.6.1.57"/>
    </att>
    <att type="string" name="interaction" value="PP" cy:editable="false"/>
    <graphics width="4" fill="#333300" cy:sourceArrow="0" cy:targetArrow="0" cy:sourceArrowColor="#000000" cy:targetArrowColor="#000000" cy:edgeLabelFont="SanSerif-0-25" cy:edgeLabel="" cy:edgeLineType="SOLID" cy:curved="STRAIGHT_LINES"/>
  </edge>
  <edge label="AUXIN (PP) 2.6.1.5" source="-29" target="-45">
    <att type="string" name="Column 1" value="AUXIN (PP) 2.6.1.5"/>
    <att type="integer" name="Column 2" value="3"/>
    <att type="string" name="canonicalName" value="AUXIN (PP) 2.6.1.5"/>
    <att type="list" name="cytoscape.alias.list">
      <att type="string" name="cytoscape.alias.list" value="AUXIN (PP) 2.6.1.5"/>
    </att>
    <att type="string" name="interaction" value="PP" cy:editable="false"/>
    <graphics width="4" fill="#333300" cy:sourceArrow="0" cy:targetArrow="0" cy:sourceArrowColor="#000000" cy:targetArrowColor="#000000" cy:edgeLabelFont="SanSerif-0-25" cy:edgeLabel="" cy:edgeLineType="SOLID" cy:curved="STRAIGHT_LINES"/>
  </edge>
  <edge label="AUXIN (PP) 2.4.1.263" source="-29" target="-1">
    <att type="string" name="Column 1" value="AUXIN (PP) 2.4.1.263"/>
    <att type="integer" name="Column 2" value="3"/>
    <att type="string" name="canonicalName" value="AUXIN (PP) 2.4.1.263"/>
    <att type="list" name="cytoscape.alias.list">
      <att type="string" name="cytoscape.alias.list" value="AUXIN (PP) 2.4.1.263"/>
    </att>
    <att type="string" name="interaction" value="PP" cy:editable="false"/>
    <graphics width="4" fill="#333300" cy:sourceArrow="0" cy:targetArrow="0" cy:sourceArrowColor="#000000" cy:targetArrowColor="#000000" cy:edgeLabelFont="SanSerif-0-25" cy:edgeLabel="" cy:edgeLineType="SOLID" cy:curved="STRAIGHT_LINES"/>
  </edge>
  <edge label="AUXIN (PP) 2.4.1.237" source="-29" target="-24">
    <att type="string" name="Column 1" value="AUXIN (PP) 2.4.1.237"/>
    <att type="integer" name="Column 2" value="3"/>
    <att type="string" name="canonicalName" value="AUXIN (PP) 2.4.1.237"/>
    <att type="list" name="cytoscape.alias.list">
      <att type="string" name="cytoscape.alias.list" value="AUXIN (PP) 2.4.1.237"/>
    </att>
    <att type="string" name="interaction" value="PP" cy:editable="false"/>
    <graphics width="4" fill="#333300" cy:sourceArrow="0" cy:targetArrow="0" cy:sourceArrowColor="#000000" cy:targetArrowColor="#000000" cy:edgeLabelFont="SanSerif-0-25" cy:edgeLabel="" cy:edgeLineType="SOLID" cy:curved="STRAIGHT_LINES"/>
  </edge>
  <edge label="AUXIN (PP) 2.4.1.121" source="-29" target="-7">
    <att type="string" name="Column 1" value="AUXIN (PP) 2.4.1.121"/>
    <att type="integer" name="Column 2" value="3"/>
    <att type="string" name="canonicalName" value="AUXIN (PP) 2.4.1.121"/>
    <att type="list" name="cytoscape.alias.list">
      <att type="string" name="cytoscape.alias.list" value="AUXIN (PP) 2.4.1.121"/>
    </att>
    <att type="string" name="interaction" value="PP" cy:editable="false"/>
    <graphics width="4" fill="#333300" cy:sourceArrow="0" cy:targetArrow="0" cy:sourceArrowColor="#000000" cy:targetArrowColor="#000000" cy:edgeLabelFont="SanSerif-0-25" cy:edgeLabel="" cy:edgeLineType="SOLID" cy:curved="STRAIGHT_LINES"/>
  </edge>
  <edge label="AUXIN (PP) 2.4.1.-" source="-29" target="-12">
    <att type="string" name="Column 1" value="AUXIN (PP) 2.4.1.-"/>
    <att type="integer" name="Column 2" value="3"/>
    <att type="string" name="canonicalName" value="AUXIN (PP) 2.4.1.-"/>
    <att type="list" name="cytoscape.alias.list">
      <att type="string" name="cytoscape.alias.list" value="AUXIN (PP) 2.4.1.-"/>
    </att>
    <att type="string" name="interaction" value="PP" cy:editable="false"/>
    <graphics width="4" fill="#333300" cy:sourceArrow="0" cy:targetArrow="0" cy:sourceArrowColor="#000000" cy:targetArrowColor="#000000" cy:edgeLabelFont="SanSerif-0-25" cy:edgeLabel="" cy:edgeLineType="SOLID" cy:curved="STRAIGHT_LINES"/>
  </edge>
  <edge label="AUXIN (PP) 2.3.1.74" source="-29" target="-44">
    <att type="string" name="Column 1" value="AUXIN (PP) 2.3.1.74"/>
    <att type="integer" name="Column 2" value="1"/>
    <att type="string" name="canonicalName" value="AUXIN (PP) 2.3.1.74"/>
    <att type="list" name="cytoscape.alias.list">
      <att type="string" name="cytoscape.alias.list" value="AUXIN (PP) 2.3.1.74"/>
    </att>
    <att type="string" name="interaction" value="PP" cy:editable="false"/>
    <graphics width="4" fill="#333300" cy:sourceArrow="0" cy:targetArrow="0" cy:sourceArrowColor="#000000" cy:targetArrowColor="#000000" cy:edgeLabelFont="SanSerif-0-25" cy:edgeLabel="" cy:edgeLineType="SOLID" cy:curved="STRAIGHT_LINES"/>
  </edge>
  <edge label="AUXIN (PP) 2.1.1.-" source="-29" target="-9">
    <att type="string" name="Column 1" value="AUXIN (PP) 2.1.1.-"/>
    <att type="integer" name="Column 2" value="3"/>
    <att type="string" name="canonicalName" value="AUXIN (PP) 2.1.1.-"/>
    <att type="list" name="cytoscape.alias.list">
      <att type="string" name="cytoscape.alias.list" value="AUXIN (PP) 2.1.1.-"/>
    </att>
    <att type="string" name="interaction" value="PP" cy:editable="false"/>
    <graphics width="4" fill="#333300" cy:sourceArrow="0" cy:targetArrow="0" cy:sourceArrowColor="#000000" cy:targetArrowColor="#000000" cy:edgeLabelFont="SanSerif-0-25" cy:edgeLabel="" cy:edgeLineType="SOLID" cy:curved="STRAIGHT_LINES"/>
  </edge>
  <edge label="AUXIN (PP) 1.2.4.1" source="-29" target="-27">
    <att type="string" name="Column 1" value="AUXIN (PP) 1.2.4.1"/>
    <att type="integer" name="Column 2" value="2"/>
    <att type="string" name="canonicalName" value="AUXIN (PP) 1.2.4.1"/>
    <att type="list" name="cytoscape.alias.list">
      <att type="string" name="cytoscape.alias.list" value="AUXIN (PP) 1.2.4.1"/>
    </att>
    <att type="string" name="interaction" value="PP" cy:editable="false"/>
    <graphics width="4" fill="#333300" cy:sourceArrow="0" cy:targetArrow="0" cy:sourceArrowColor="#000000" cy:targetArrowColor="#000000" cy:edgeLabelFont="SanSerif-0-25" cy:edgeLabel="" cy:edgeLineType="SOLID" cy:curved="STRAIGHT_LINES"/>
  </edge>
  <edge label="AUXIN (PP) 1.2.3.7" source="-29" target="-21">
    <att type="string" name="Column 1" value="AUXIN (PP) 1.2.3.7"/>
    <att type="integer" name="Column 2" value="3"/>
    <att type="string" name="canonicalName" value="AUXIN (PP) 1.2.3.7"/>
    <att type="list" name="cytoscape.alias.list">
      <att type="string" name="cytoscape.alias.list" value="AUXIN (PP) 1.2.3.7"/>
    </att>
    <att type="string" name="interaction" value="PP" cy:editable="false"/>
    <graphics width="4" fill="#333300" cy:sourceArrow="0" cy:targetArrow="0" cy:sourceArrowColor="#000000" cy:targetArrowColor="#000000" cy:edgeLabelFont="SanSerif-0-25" cy:edgeLabel="" cy:edgeLineType="SOLID" cy:curved="STRAIGHT_LINES"/>
  </edge>
  <edge label="AUXIN (PP) 1.13.11.51" source="-29" target="-15">
    <att type="string" name="Column 1" value="AUXIN (PP) 1.13.11.51"/>
    <att type="integer" name="Column 2" value="3"/>
    <att type="string" name="canonicalName" value="AUXIN (PP) 1.13.11.51"/>
    <att type="list" name="cytoscape.alias.list">
      <att type="string" name="cytoscape.alias.list" value="AUXIN (PP) 1.13.11.51"/>
    </att>
    <att type="string" name="interaction" value="PP" cy:editable="false"/>
    <graphics width="4" fill="#333300" cy:sourceArrow="0" cy:targetArrow="0" cy:sourceArrowColor="#000000" cy:targetArrowColor="#000000" cy:edgeLabelFont="SanSerif-0-25" cy:edgeLabel="" cy:edgeLineType="SOLID" cy:curved="STRAIGHT_LINES"/>
  </edge>
  <edge label="AUXIN (PP) 1.1.-.-" source="-29" target="-5">
    <att type="string" name="Column 1" value="AUXIN (PP) 1.1.-.-"/>
    <att type="integer" name="Column 2" value="2"/>
    <att type="string" name="canonicalName" value="AUXIN (PP) 1.1.-.-"/>
    <att type="list" name="cytoscape.alias.list">
      <att type="string" name="cytoscape.alias.list" value="AUXIN (PP) 1.1.-.-"/>
    </att>
    <att type="string" name="interaction" value="PP" cy:editable="false"/>
    <graphics width="4" fill="#333300" cy:sourceArrow="0" cy:targetArrow="0" cy:sourceArrowColor="#000000" cy:targetArrowColor="#000000" cy:edgeLabelFont="SanSerif-0-25" cy:edgeLabel="" cy:edgeLineType="SOLID" cy:curved="STRAIGHT_LINES"/>
  </edge>
  <edge label="ETHYLENE (PP) 4.4.1.14" source="-31" target="-47">
    <att type="string" name="Column 1" value="ETHYLENE (PP) 4.4.1.14"/>
    <att type="integer" name="Column 2" value="3"/>
    <att type="string" name="canonicalName" value="ETHYLENE (PP) 4.4.1.14"/>
    <att type="list" name="cytoscape.alias.list">
      <att type="string" name="cytoscape.alias.list" value="ETHYLENE (PP) 4.4.1.14"/>
    </att>
    <att type="string" name="interaction" value="PP" cy:editable="false"/>
    <graphics width="4" fill="#333300" cy:sourceArrow="0" cy:targetArrow="0" cy:sourceArrowColor="#000000" cy:targetArrowColor="#000000" cy:edgeLabelFont="SanSerif-0-25" cy:edgeLabel="" cy:edgeLineType="SOLID" cy:curved="STRAIGHT_LINES"/>
  </edge>
  <edge label="ETHYLENE (PP) 4.1.3.27" source="-31" target="-51">
    <att type="string" name="Column 1" value="ETHYLENE (PP) 4.1.3.27"/>
    <att type="integer" name="Column 2" value="3"/>
    <att type="string" name="canonicalName" value="ETHYLENE (PP) 4.1.3.27"/>
    <att type="list" name="cytoscape.alias.list">
      <att type="string" name="cytoscape.alias.list" value="ETHYLENE (PP) 4.1.3.27"/>
    </att>
    <att type="string" name="interaction" value="PP" cy:editable="false"/>
    <graphics width="4" fill="#333300" cy:sourceArrow="0" cy:targetArrow="0" cy:sourceArrowColor="#000000" cy:targetArrowColor="#000000" cy:edgeLabelFont="SanSerif-0-25" cy:edgeLabel="" cy:edgeLineType="SOLID" cy:curved="STRAIGHT_LINES"/>
  </edge>
  <edge label="ETHYLENE (PP) 2.6.1.57" source="-31" target="-50">
    <att type="string" name="Column 1" value="ETHYLENE (PP) 2.6.1.57"/>
    <att type="integer" name="Column 2" value="3"/>
    <att type="string" name="canonicalName" value="ETHYLENE (PP) 2.6.1.57"/>
    <att type="list" name="cytoscape.alias.list">
      <att type="string" name="cytoscape.alias.list" value="ETHYLENE (PP) 2.6.1.57"/>
    </att>
    <att type="string" name="interaction" value="PP" cy:editable="false"/>
    <graphics width="4" fill="#333300" cy:sourceArrow="0" cy:targetArrow="0" cy:sourceArrowColor="#000000" cy:targetArrowColor="#000000" cy:edgeLabelFont="SanSerif-0-25" cy:edgeLabel="" cy:edgeLineType="SOLID" cy:curved="STRAIGHT_LINES"/>
  </edge>
  <edge label="ETHYLENE (PP) 1.2.4.1" source="-31" target="-27">
    <att type="string" name="Column 1" value="ETHYLENE (PP) 1.2.4.1"/>
    <att type="integer" name="Column 2" value="2"/>
    <att type="string" name="canonicalName" value="ETHYLENE (PP) 1.2.4.1"/>
    <att type="list" name="cytoscape.alias.list">
      <att type="string" name="cytoscape.alias.list" value="ETHYLENE (PP) 1.2.4.1"/>
    </att>
    <att type="string" name="interaction" value="PP" cy:editable="false"/>
    <graphics width="4" fill="#333300" cy:sourceArrow="0" cy:targetArrow="0" cy:sourceArrowColor="#000000" cy:targetArrowColor="#000000" cy:edgeLabelFont="SanSerif-0-25" cy:edgeLabel="" cy:edgeLineType="SOLID" cy:curved="STRAIGHT_LINES"/>
  </edge>
  <edge label="ETHYLENE (PP) 1.13.11.51" source="-31" target="-15">
    <att type="string" name="Column 1" value="ETHYLENE (PP) 1.13.11.51"/>
    <att type="integer" name="Column 2" value="3"/>
    <att type="string" name="canonicalName" value="ETHYLENE (PP) 1.13.11.51"/>
    <att type="list" name="cytoscape.alias.list">
      <att type="string" name="cytoscape.alias.list" value="ETHYLENE (PP) 1.13.11.51"/>
    </att>
    <att type="string" name="interaction" value="PP" cy:editable="false"/>
    <graphics width="4" fill="#333300" cy:sourceArrow="0" cy:targetArrow="0" cy:sourceArrowColor="#000000" cy:targetArrowColor="#000000" cy:edgeLabelFont="SanSerif-0-25" cy:edgeLabel="" cy:edgeLineType="SOLID" cy:curved="STRAIGHT_LINES"/>
  </edge>
  <edge label="JASMONIC_ ACID (PP) 6.3.-.-" source="-25" target="-6">
    <att type="string" name="Column 1" value="JASMONIC_ ACID (PP) 6.3.-.-"/>
    <att type="integer" name="Column 2" value="3"/>
    <att type="string" name="canonicalName" value="JASMONIC_ ACID (PP) 6.3.-.-"/>
    <att type="list" name="cytoscape.alias.list">
      <att type="string" name="cytoscape.alias.list" value="JASMONIC_ ACID (PP) 6.3.-.-"/>
    </att>
    <att type="string" name="interaction" value="PP" cy:editable="false"/>
    <graphics width="4" fill="#333300" cy:sourceArrow="0" cy:targetArrow="0" cy:sourceArrowColor="#000000" cy:targetArrowColor="#000000" cy:edgeLabelFont="SanSerif-0-25" cy:edgeLabel="" cy:edgeLineType="SOLID" cy:curved="STRAIGHT_LINES"/>
  </edge>
  <edge label="JASMONIC_ ACID (PP) 6.2.1.-" source="-25" target="-39">
    <att type="string" name="Column 1" value="JASMONIC_ ACID (PP) 6.2.1.-"/>
    <att type="integer" name="Column 2" value="1"/>
    <att type="string" name="canonicalName" value="JASMONIC_ ACID (PP) 6.2.1.-"/>
    <att type="list" name="cytoscape.alias.list">
      <att type="string" name="cytoscape.alias.list" value="JASMONIC_ ACID (PP) 6.2.1.-"/>
    </att>
    <att type="string" name="interaction" value="PP" cy:editable="false"/>
    <graphics width="4" fill="#333300" cy:sourceArrow="0" cy:targetArrow="0" cy:sourceArrowColor="#000000" cy:targetArrowColor="#000000" cy:edgeLabelFont="SanSerif-0-25" cy:edgeLabel="" cy:edgeLineType="SOLID" cy:curved="STRAIGHT_LINES"/>
  </edge>
  <edge label="JASMONIC_ ACID (PP) 4.4.1.14" source="-25" target="-47">
    <att type="string" name="Column 1" value="JASMONIC_ ACID (PP) 4.4.1.14"/>
    <att type="integer" name="Column 2" value="3"/>
    <att type="string" name="canonicalName" value="JASMONIC_ ACID (PP) 4.4.1.14"/>
    <att type="list" name="cytoscape.alias.list">
      <att type="string" name="cytoscape.alias.list" value="JASMONIC_ ACID (PP) 4.4.1.14"/>
    </att>
    <att type="string" name="interaction" value="PP" cy:editable="false"/>
    <graphics width="4" fill="#333300" cy:sourceArrow="0" cy:targetArrow="0" cy:sourceArrowColor="#000000" cy:targetArrowColor="#000000" cy:edgeLabelFont="SanSerif-0-25" cy:edgeLabel="" cy:edgeLineType="SOLID" cy:curved="STRAIGHT_LINES"/>
  </edge>
  <edge label="JASMONIC_ ACID (PP) 4.1.3.27" source="-25" target="-51">
    <att type="string" name="Column 1" value="JASMONIC_ ACID (PP) 4.1.3.27"/>
    <att type="integer" name="Column 2" value="3"/>
    <att type="string" name="canonicalName" value="JASMONIC_ ACID (PP) 4.1.3.27"/>
    <att type="list" name="cytoscape.alias.list">
      <att type="string" name="cytoscape.alias.list" value="JASMONIC_ ACID (PP) 4.1.3.27"/>
    </att>
    <att type="string" name="interaction" value="PP" cy:editable="false"/>
    <graphics width="4" fill="#333300" cy:sourceArrow="0" cy:targetArrow="0" cy:sourceArrowColor="#000000" cy:targetArrowColor="#000000" cy:edgeLabelFont="SanSerif-0-25" cy:edgeLabel="" cy:edgeLineType="SOLID" cy:curved="STRAIGHT_LINES"/>
  </edge>
  <edge label="JASMONIC_ ACID (PP) 3.1.4.4" source="-25" target="-37">
    <att type="string" name="Column 1" value="JASMONIC_ ACID (PP) 3.1.4.4"/>
    <att type="integer" name="Column 2" value="3"/>
    <att type="string" name="canonicalName" value="JASMONIC_ ACID (PP) 3.1.4.4"/>
    <att type="list" name="cytoscape.alias.list">
      <att type="string" name="cytoscape.alias.list" value="JASMONIC_ ACID (PP) 3.1.4.4"/>
    </att>
    <att type="string" name="interaction" value="PP" cy:editable="false"/>
    <graphics width="4" fill="#333300" cy:sourceArrow="0" cy:targetArrow="0" cy:sourceArrowColor="#000000" cy:targetArrowColor="#000000" cy:edgeLabelFont="SanSerif-0-25" cy:edgeLabel="" cy:edgeLineType="SOLID" cy:curved="STRAIGHT_LINES"/>
  </edge>
  <edge label="JASMONIC_ ACID (PP) 2.6.1.5" source="-25" target="-45">
    <att type="string" name="Column 1" value="JASMONIC_ ACID (PP) 2.6.1.5"/>
    <att type="integer" name="Column 2" value="3"/>
    <att type="string" name="canonicalName" value="JASMONIC_ ACID (PP) 2.6.1.5"/>
    <att type="list" name="cytoscape.alias.list">
      <att type="string" name="cytoscape.alias.list" value="JASMONIC_ ACID (PP) 2.6.1.5"/>
    </att>
    <att type="string" name="interaction" value="PP" cy:editable="false"/>
    <graphics width="4" fill="#333300" cy:sourceArrow="0" cy:targetArrow="0" cy:sourceArrowColor="#000000" cy:targetArrowColor="#000000" cy:edgeLabelFont="SanSerif-0-25" cy:edgeLabel="" cy:edgeLineType="SOLID" cy:curved="STRAIGHT_LINES"/>
  </edge>
  <edge label="JASMONIC_ ACID (PP) 2.3.1.74" source="-25" target="-44">
    <att type="string" name="Column 1" value="JASMONIC_ ACID (PP) 2.3.1.74"/>
    <att type="integer" name="Column 2" value="1"/>
    <att type="string" name="canonicalName" value="JASMONIC_ ACID (PP) 2.3.1.74"/>
    <att type="list" name="cytoscape.alias.list">
      <att type="string" name="cytoscape.alias.list" value="JASMONIC_ ACID (PP) 2.3.1.74"/>
    </att>
    <att type="string" name="interaction" value="PP" cy:editable="false"/>
    <graphics width="4" fill="#333300" cy:sourceArrow="0" cy:targetArrow="0" cy:sourceArrowColor="#000000" cy:targetArrowColor="#000000" cy:edgeLabelFont="SanSerif-0-25" cy:edgeLabel="" cy:edgeLineType="SOLID" cy:curved="STRAIGHT_LINES"/>
  </edge>
  <edge label="BRASSINOSTEROID (PP) 1.1.-.-" source="-14" target="-5">
    <att type="string" name="Column 1" value="BRASSINOSTEROID (PP) 1.1.-.-"/>
    <att type="integer" name="Column 2" value="2"/>
    <att type="string" name="canonicalName" value="BRASSINOSTEROID (PP) 1.1.-.-"/>
    <att type="list" name="cytoscape.alias.list">
      <att type="string" name="cytoscape.alias.list" value="BRASSINOSTEROID (PP) 1.1.-.-"/>
    </att>
    <att type="string" name="interaction" value="PP" cy:editable="false"/>
    <graphics width="4" fill="#333300" cy:sourceArrow="0" cy:targetArrow="0" cy:sourceArrowColor="#000000" cy:targetArrowColor="#000000" cy:edgeLabelFont="SanSerif-0-25" cy:edgeLabel="" cy:edgeLineType="SOLID" cy:curved="STRAIGHT_LINES"/>
  </edge>
  <edge label="BRASSINOSTEROID (PP) 3.1.4.3" source="-14" target="-38">
    <att type="string" name="Column 1" value="BRASSINOSTEROID (PP) 3.1.4.3"/>
    <att type="integer" name="Column 2" value="2"/>
    <att type="string" name="canonicalName" value="BRASSINOSTEROID (PP) 3.1.4.3"/>
    <att type="list" name="cytoscape.alias.list">
      <att type="string" name="cytoscape.alias.list" value="BRASSINOSTEROID (PP) 3.1.4.3"/>
    </att>
    <att type="string" name="interaction" value="PP" cy:editable="false"/>
    <graphics width="4" fill="#333300" cy:sourceArrow="0" cy:targetArrow="0" cy:sourceArrowColor="#000000" cy:targetArrowColor="#000000" cy:edgeLabelFont="SanSerif-0-25" cy:edgeLabel="" cy:edgeLineType="SOLID" cy:curved="STRAIGHT_LINES"/>
  </edge>
  <edge label="BRASSINOSTEROID (PP) 2.4.1.237" source="-14" target="-24">
    <att type="string" name="Column 1" value="BRASSINOSTEROID (PP) 2.4.1.237"/>
    <att type="integer" name="Column 2" value="3"/>
    <att type="string" name="canonicalName" value="BRASSINOSTEROID (PP) 2.4.1.237"/>
    <att type="list" name="cytoscape.alias.list">
      <att type="string" name="cytoscape.alias.list" value="BRASSINOSTEROID (PP) 2.4.1.237"/>
    </att>
    <att type="string" name="interaction" value="PP" cy:editable="false"/>
    <graphics width="4" fill="#333300" cy:sourceArrow="0" cy:targetArrow="0" cy:sourceArrowColor="#000000" cy:targetArrowColor="#000000" cy:edgeLabelFont="SanSerif-0-25" cy:edgeLabel="" cy:edgeLineType="SOLID" cy:curved="STRAIGHT_LINES"/>
  </edge>
  <edge label="BRASSINOSTEROID (PP) 2.4.1.-" source="-14" target="-12">
    <att type="string" name="Column 1" value="BRASSINOSTEROID (PP) 2.4.1.-"/>
    <att type="integer" name="Column 2" value="3"/>
    <att type="string" name="canonicalName" value="BRASSINOSTEROID (PP) 2.4.1.-"/>
    <att type="list" name="cytoscape.alias.list">
      <att type="string" name="cytoscape.alias.list" value="BRASSINOSTEROID (PP) 2.4.1.-"/>
    </att>
    <att type="string" name="interaction" value="PP" cy:editable="false"/>
    <graphics width="4" fill="#333300" cy:sourceArrow="0" cy:targetArrow="0" cy:sourceArrowColor="#000000" cy:targetArrowColor="#000000" cy:edgeLabelFont="SanSerif-0-25" cy:edgeLabel="" cy:edgeLineType="SOLID" cy:curved="STRAIGHT_LINES"/>
  </edge>
  <edge label="ABSCISIC ACID (PP) 6.3.-.-" source="-20" target="-6">
    <att type="string" name="Column 1" value="ABSCISIC ACID (PP) 6.3.-.-"/>
    <att type="integer" name="Column 2" value="3"/>
    <att type="string" name="canonicalName" value="ABSCISIC ACID (PP) 6.3.-.-"/>
    <att type="list" name="cytoscape.alias.list">
      <att type="string" name="cytoscape.alias.list" value="ABSCISIC ACID (PP) 6.3.-.-"/>
    </att>
    <att type="string" name="interaction" value="PP" cy:editable="false"/>
    <graphics width="4" fill="#333300" cy:sourceArrow="0" cy:targetArrow="0" cy:sourceArrowColor="#000000" cy:targetArrowColor="#000000" cy:edgeLabelFont="SanSerif-0-25" cy:edgeLabel="" cy:edgeLineType="SOLID" cy:curved="STRAIGHT_LINES"/>
  </edge>
  <edge label="ABSCISIC ACID (PP) 3.1.4.4" source="-20" target="-37">
    <att type="string" name="Column 1" value="ABSCISIC ACID (PP) 3.1.4.4"/>
    <att type="integer" name="Column 2" value="3"/>
    <att type="string" name="canonicalName" value="ABSCISIC ACID (PP) 3.1.4.4"/>
    <att type="list" name="cytoscape.alias.list">
      <att type="string" name="cytoscape.alias.list" value="ABSCISIC ACID (PP) 3.1.4.4"/>
    </att>
    <att type="string" name="interaction" value="PP" cy:editable="false"/>
    <graphics width="4" fill="#333300" cy:sourceArrow="0" cy:targetArrow="0" cy:sourceArrowColor="#000000" cy:targetArrowColor="#000000" cy:edgeLabelFont="SanSerif-0-25" cy:edgeLabel="" cy:edgeLineType="SOLID" cy:curved="STRAIGHT_LINES"/>
  </edge>
  <edge label="ABSCISIC ACID (PP) 3.1.3.57" source="-20" target="-40">
    <att type="string" name="Column 1" value="ABSCISIC ACID (PP) 3.1.3.57"/>
    <att type="integer" name="Column 2" value="2"/>
    <att type="string" name="canonicalName" value="ABSCISIC ACID (PP) 3.1.3.57"/>
    <att type="list" name="cytoscape.alias.list">
      <att type="string" name="cytoscape.alias.list" value="ABSCISIC ACID (PP) 3.1.3.57"/>
    </att>
    <att type="string" name="interaction" value="PP" cy:editable="false"/>
    <graphics width="4" fill="#333300" cy:sourceArrow="0" cy:targetArrow="0" cy:sourceArrowColor="#000000" cy:targetArrowColor="#000000" cy:edgeLabelFont="SanSerif-0-25" cy:edgeLabel="" cy:edgeLineType="SOLID" cy:curved="STRAIGHT_LINES"/>
  </edge>
  <edge label="ABSCISIC ACID (PP) 2.8.1.9" source="-20" target="-22">
    <att type="string" name="Column 1" value="ABSCISIC ACID (PP) 2.8.1.9"/>
    <att type="integer" name="Column 2" value="3"/>
    <att type="string" name="canonicalName" value="ABSCISIC ACID (PP) 2.8.1.9"/>
    <att type="list" name="cytoscape.alias.list">
      <att type="string" name="cytoscape.alias.list" value="ABSCISIC ACID (PP) 2.8.1.9"/>
    </att>
    <att type="string" name="interaction" value="PP" cy:editable="false"/>
    <graphics width="4" fill="#333300" cy:sourceArrow="0" cy:targetArrow="0" cy:sourceArrowColor="#000000" cy:targetArrowColor="#000000" cy:edgeLabelFont="SanSerif-0-25" cy:edgeLabel="" cy:edgeLineType="SOLID" cy:curved="STRAIGHT_LINES"/>
  </edge>
  <edge label="ABSCISIC ACID (PP) 2.6.1.5" source="-20" target="-45">
    <att type="string" name="Column 1" value="ABSCISIC ACID (PP) 2.6.1.5"/>
    <att type="integer" name="Column 2" value="3"/>
    <att type="string" name="canonicalName" value="ABSCISIC ACID (PP) 2.6.1.5"/>
    <att type="list" name="cytoscape.alias.list">
      <att type="string" name="cytoscape.alias.list" value="ABSCISIC ACID (PP) 2.6.1.5"/>
    </att>
    <att type="string" name="interaction" value="PP" cy:editable="false"/>
    <graphics width="4" fill="#333300" cy:sourceArrow="0" cy:targetArrow="0" cy:sourceArrowColor="#000000" cy:targetArrowColor="#000000" cy:edgeLabelFont="SanSerif-0-25" cy:edgeLabel="" cy:edgeLineType="SOLID" cy:curved="STRAIGHT_LINES"/>
  </edge>
  <edge label="ABSCISIC ACID (PP) 2.4.1.263" source="-20" target="-1">
    <att type="string" name="Column 1" value="ABSCISIC ACID (PP) 2.4.1.263"/>
    <att type="integer" name="Column 2" value="3"/>
    <att type="string" name="canonicalName" value="ABSCISIC ACID (PP) 2.4.1.263"/>
    <att type="list" name="cytoscape.alias.list">
      <att type="string" name="cytoscape.alias.list" value="ABSCISIC ACID (PP) 2.4.1.263"/>
    </att>
    <att type="string" name="interaction" value="PP" cy:editable="false"/>
    <graphics width="4" fill="#333300" cy:sourceArrow="0" cy:targetArrow="0" cy:sourceArrowColor="#000000" cy:targetArrowColor="#000000" cy:edgeLabelFont="SanSerif-0-25" cy:edgeLabel="" cy:edgeLineType="SOLID" cy:curved="STRAIGHT_LINES"/>
  </edge>
  <edge label="ABSCISIC ACID (PP) 2.4.1.237" source="-20" target="-24">
    <att type="string" name="Column 1" value="ABSCISIC ACID (PP) 2.4.1.237"/>
    <att type="integer" name="Column 2" value="3"/>
    <att type="string" name="canonicalName" value="ABSCISIC ACID (PP) 2.4.1.237"/>
    <att type="list" name="cytoscape.alias.list">
      <att type="string" name="cytoscape.alias.list" value="ABSCISIC ACID (PP) 2.4.1.237"/>
    </att>
    <att type="string" name="interaction" value="PP" cy:editable="false"/>
    <graphics width="4" fill="#333300" cy:sourceArrow="0" cy:targetArrow="0" cy:sourceArrowColor="#000000" cy:targetArrowColor="#000000" cy:edgeLabelFont="SanSerif-0-25" cy:edgeLabel="" cy:edgeLineType="SOLID" cy:curved="STRAIGHT_LINES"/>
  </edge>
  <edge label="ABSCISIC ACID (PP) 2.4.1.121" source="-20" target="-7">
    <att type="string" name="Column 1" value="ABSCISIC ACID (PP) 2.4.1.121"/>
    <att type="integer" name="Column 2" value="3"/>
    <att type="string" name="canonicalName" value="ABSCISIC ACID (PP) 2.4.1.121"/>
    <att type="list" name="cytoscape.alias.list">
      <att type="string" name="cytoscape.alias.list" value="ABSCISIC ACID (PP) 2.4.1.121"/>
    </att>
    <att type="string" name="interaction" value="PP" cy:editable="false"/>
    <graphics width="4" fill="#333300" cy:sourceArrow="0" cy:targetArrow="0" cy:sourceArrowColor="#000000" cy:targetArrowColor="#000000" cy:edgeLabelFont="SanSerif-0-25" cy:edgeLabel="" cy:edgeLineType="SOLID" cy:curved="STRAIGHT_LINES"/>
  </edge>
  <edge label="ABSCISIC ACID (PP) 2.4.1.-" source="-20" target="-12">
    <att type="string" name="Column 1" value="ABSCISIC ACID (PP) 2.4.1.-"/>
    <att type="integer" name="Column 2" value="3"/>
    <att type="string" name="canonicalName" value="ABSCISIC ACID (PP) 2.4.1.-"/>
    <att type="list" name="cytoscape.alias.list">
      <att type="string" name="cytoscape.alias.list" value="ABSCISIC ACID (PP) 2.4.1.-"/>
    </att>
    <att type="string" name="interaction" value="PP" cy:editable="false"/>
    <graphics width="4" fill="#333300" cy:sourceArrow="0" cy:targetArrow="0" cy:sourceArrowColor="#000000" cy:targetArrowColor="#000000" cy:edgeLabelFont="SanSerif-0-25" cy:edgeLabel="" cy:edgeLineType="SOLID" cy:curved="STRAIGHT_LINES"/>
  </edge>
  <edge label="ABSCISIC ACID (PP) 1.2.3.7" source="-20" target="-21">
    <att type="string" name="Column 1" value="ABSCISIC ACID (PP) 1.2.3.7"/>
    <att type="integer" name="Column 2" value="3"/>
    <att type="string" name="canonicalName" value="ABSCISIC ACID (PP) 1.2.3.7"/>
    <att type="list" name="cytoscape.alias.list">
      <att type="string" name="cytoscape.alias.list" value="ABSCISIC ACID (PP) 1.2.3.7"/>
    </att>
    <att type="string" name="interaction" value="PP" cy:editable="false"/>
    <graphics width="4" fill="#333300" cy:sourceArrow="0" cy:targetArrow="0" cy:sourceArrowColor="#000000" cy:targetArrowColor="#000000" cy:edgeLabelFont="SanSerif-0-25" cy:edgeLabel="" cy:edgeLineType="SOLID" cy:curved="STRAIGHT_LINES"/>
  </edge>
  <edge label="ABSCISIC ACID (PP) 1.13.11.51" source="-20" target="-15">
    <att type="string" name="Column 1" value="ABSCISIC ACID (PP) 1.13.11.51"/>
    <att type="integer" name="Column 2" value="3"/>
    <att type="string" name="canonicalName" value="ABSCISIC ACID (PP) 1.13.11.51"/>
    <att type="list" name="cytoscape.alias.list">
      <att type="string" name="cytoscape.alias.list" value="ABSCISIC ACID (PP) 1.13.11.51"/>
    </att>
    <att type="string" name="interaction" value="PP" cy:editable="false"/>
    <graphics width="4" fill="#333300" cy:sourceArrow="0" cy:targetArrow="0" cy:sourceArrowColor="#000000" cy:targetArrowColor="#000000" cy:edgeLabelFont="SanSerif-0-25" cy:edgeLabel="" cy:edgeLineType="SOLID" cy:curved="STRAIGHT_LINES"/>
  </edge>
  <edge label="CYTOKININ (PP) 4.4.1.14" source="-36" target="-47">
    <att type="string" name="Column 1" value="CYTOKININ (PP) 4.4.1.14"/>
    <att type="integer" name="Column 2" value="3"/>
    <att type="string" name="canonicalName" value="CYTOKININ (PP) 4.4.1.14"/>
    <att type="list" name="cytoscape.alias.list">
      <att type="string" name="cytoscape.alias.list" value="CYTOKININ (PP) 4.4.1.14"/>
    </att>
    <att type="string" name="interaction" value="PP" cy:editable="false"/>
    <graphics width="4" fill="#333300" cy:sourceArrow="0" cy:targetArrow="0" cy:sourceArrowColor="#000000" cy:targetArrowColor="#000000" cy:edgeLabelFont="SanSerif-0-25" cy:edgeLabel="" cy:edgeLineType="SOLID" cy:curved="STRAIGHT_LINES"/>
  </edge>
  <edge label="CYTOKININ (PP) 4.1.1.50" source="-36" target="-43">
    <att type="string" name="Column 1" value="CYTOKININ (PP) 4.1.1.50"/>
    <att type="integer" name="Column 2" value="1"/>
    <att type="string" name="canonicalName" value="CYTOKININ (PP) 4.1.1.50"/>
    <att type="list" name="cytoscape.alias.list">
      <att type="string" name="cytoscape.alias.list" value="CYTOKININ (PP) 4.1.1.50"/>
    </att>
    <att type="string" name="interaction" value="PP" cy:editable="false"/>
    <graphics width="4" fill="#333300" cy:sourceArrow="0" cy:targetArrow="0" cy:sourceArrowColor="#000000" cy:targetArrowColor="#000000" cy:edgeLabelFont="SanSerif-0-25" cy:edgeLabel="" cy:edgeLineType="SOLID" cy:curved="STRAIGHT_LINES"/>
  </edge>
  <edge label="CYTOKININ (PP) 2.4.1.-" source="-36" target="-12">
    <att type="string" name="Column 1" value="CYTOKININ (PP) 2.4.1.-"/>
    <att type="integer" name="Column 2" value="3"/>
    <att type="string" name="canonicalName" value="CYTOKININ (PP) 2.4.1.-"/>
    <att type="list" name="cytoscape.alias.list">
      <att type="string" name="cytoscape.alias.list" value="CYTOKININ (PP) 2.4.1.-"/>
    </att>
    <att type="string" name="interaction" value="PP" cy:editable="false"/>
    <graphics width="4" fill="#333300" cy:sourceArrow="0" cy:targetArrow="0" cy:sourceArrowColor="#000000" cy:targetArrowColor="#000000" cy:edgeLabelFont="SanSerif-0-25" cy:edgeLabel="" cy:edgeLineType="SOLID" cy:curved="STRAIGHT_LINES"/>
  </edge>
  <edge label="1.2.3.7 (PP) 6.3.-.-" source="-21" target="-6">
    <att type="string" name="Column 1" value="1.2.3.7 (PP) 6.3.-.-"/>
    <att type="integer" name="Column 2" value="3"/>
    <att type="string" name="canonicalName" value="1.2.3.7 (PP) 6.3.-.-"/>
    <att type="list" name="cytoscape.alias.list">
      <att type="string" name="cytoscape.alias.list" value="1.2.3.7 (PP) 6.3.-.-"/>
    </att>
    <att type="string" name="interaction" value="PP" cy:editable="false"/>
    <graphics width="4" fill="#333300" cy:sourceArrow="0" cy:targetArrow="0" cy:sourceArrowColor="#000000" cy:targetArrowColor="#000000" cy:edgeLabelFont="SanSerif-0-25" cy:edgeLabel="" cy:edgeLineType="SOLID" cy:curved="STRAIGHT_LINES"/>
  </edge>
  <edge label="1.2.3.7 (PP) 2.4.1.121" source="-21" target="-7">
    <att type="string" name="Column 1" value="1.2.3.7 (PP) 2.4.1.121"/>
    <att type="integer" name="Column 2" value="3"/>
    <att type="string" name="canonicalName" value="1.2.3.7 (PP) 2.4.1.121"/>
    <att type="list" name="cytoscape.alias.list">
      <att type="string" name="cytoscape.alias.list" value="1.2.3.7 (PP) 2.4.1.121"/>
    </att>
    <att type="string" name="interaction" value="PP" cy:editable="false"/>
    <graphics width="4" fill="#333300" cy:sourceArrow="0" cy:targetArrow="0" cy:sourceArrowColor="#000000" cy:targetArrowColor="#000000" cy:edgeLabelFont="SanSerif-0-25" cy:edgeLabel="" cy:edgeLineType="SOLID" cy:curved="STRAIGHT_LINES"/>
  </edge>
  <edge label="1.2.3.7 (PP) 2.1.1.-" source="-21" target="-9">
    <att type="string" name="Column 1" value="1.2.3.7 (PP) 2.1.1.-"/>
    <att type="integer" name="Column 2" value="3"/>
    <att type="string" name="canonicalName" value="1.2.3.7 (PP) 2.1.1.-"/>
    <att type="list" name="cytoscape.alias.list">
      <att type="string" name="cytoscape.alias.list" value="1.2.3.7 (PP) 2.1.1.-"/>
    </att>
    <att type="string" name="interaction" value="PP" cy:editable="false"/>
    <graphics width="4" fill="#333300" cy:sourceArrow="0" cy:targetArrow="0" cy:sourceArrowColor="#000000" cy:targetArrowColor="#000000" cy:edgeLabelFont="SanSerif-0-25" cy:edgeLabel="" cy:edgeLineType="SOLID" cy:curved="STRAIGHT_LINES"/>
  </edge>
  <edge label="2.3.1.74 (PP) 6.2.1.-" source="-44" target="-39">
    <att type="string" name="Column 1" value="2.3.1.74 (PP) 6.2.1.-"/>
    <att type="integer" name="Column 2" value="3"/>
    <att type="string" name="canonicalName" value="2.3.1.74 (PP) 6.2.1.-"/>
    <att type="list" name="cytoscape.alias.list">
      <att type="string" name="cytoscape.alias.list" value="2.3.1.74 (PP) 6.2.1.-"/>
    </att>
    <att type="string" name="interaction" value="PP" cy:editable="false"/>
    <graphics width="4" fill="#333300" cy:sourceArrow="0" cy:targetArrow="0" cy:sourceArrowColor="#000000" cy:targetArrowColor="#000000" cy:edgeLabelFont="SanSerif-0-25" cy:edgeLabel="" cy:edgeLineType="SOLID" cy:curved="STRAIGHT_LINES"/>
  </edge>
  <edge label="2.8.1.9 (PP) 6.3.-.-" source="-22" target="-6">
    <att type="string" name="Column 1" value="2.8.1.9 (PP) 6.3.-.-"/>
    <att type="integer" name="Column 2" value="3"/>
    <att type="string" name="canonicalName" value="2.8.1.9 (PP) 6.3.-.-"/>
    <att type="list" name="cytoscape.alias.list">
      <att type="string" name="cytoscape.alias.list" value="2.8.1.9 (PP) 6.3.-.-"/>
    </att>
    <att type="string" name="interaction" value="PP" cy:editable="false"/>
    <graphics width="4" fill="#333300" cy:sourceArrow="0" cy:targetArrow="0" cy:sourceArrowColor="#000000" cy:targetArrowColor="#000000" cy:edgeLabelFont="SanSerif-0-25" cy:edgeLabel="" cy:edgeLineType="SOLID" cy:curved="STRAIGHT_LINES"/>
  </edge>
  <edge label="6.3.-.- (PP) 4.4.1.14" source="-6" target="-47">
    <att type="string" name="Column 1" value="6.3.-.- (PP) 4.4.1.14"/>
    <att type="integer" name="Column 2" value="3"/>
    <att type="string" name="canonicalName" value="6.3.-.- (PP) 4.4.1.14"/>
    <att type="list" name="cytoscape.alias.list">
      <att type="string" name="cytoscape.alias.list" value="6.3.-.- (PP) 4.4.1.14"/>
    </att>
    <att type="string" name="interaction" value="PP" cy:editable="false"/>
    <graphics width="4" fill="#333300" cy:sourceArrow="0" cy:targetArrow="0" cy:sourceArrowColor="#000000" cy:targetArrowColor="#000000" cy:edgeLabelFont="SanSerif-0-25" cy:edgeLabel="" cy:edgeLineType="SOLID" cy:curved="STRAIGHT_LINES"/>
  </edge>
  <edge label="6.3.-.- (PP) 2.6.1.57" source="-6" target="-50">
    <att type="string" name="Column 1" value="6.3.-.- (PP) 2.6.1.57"/>
    <att type="integer" name="Column 2" value="3"/>
    <att type="string" name="canonicalName" value="6.3.-.- (PP) 2.6.1.57"/>
    <att type="list" name="cytoscape.alias.list">
      <att type="string" name="cytoscape.alias.list" value="6.3.-.- (PP) 2.6.1.57"/>
    </att>
    <att type="string" name="interaction" value="PP" cy:editable="false"/>
    <graphics width="4" fill="#333300" cy:sourceArrow="0" cy:targetArrow="0" cy:sourceArrowColor="#000000" cy:targetArrowColor="#000000" cy:edgeLabelFont="SanSerif-0-25" cy:edgeLabel="" cy:edgeLineType="SOLID" cy:curved="STRAIGHT_LINES"/>
  </edge>
  <edge label="6.3.-.- (PP) 2.6.1.5" source="-6" target="-45">
    <att type="string" name="Column 1" value="6.3.-.- (PP) 2.6.1.5"/>
    <att type="integer" name="Column 2" value="3"/>
    <att type="string" name="canonicalName" value="6.3.-.- (PP) 2.6.1.5"/>
    <att type="list" name="cytoscape.alias.list">
      <att type="string" name="cytoscape.alias.list" value="6.3.-.- (PP) 2.6.1.5"/>
    </att>
    <att type="string" name="interaction" value="PP" cy:editable="false"/>
    <graphics width="4" fill="#333300" cy:sourceArrow="0" cy:targetArrow="0" cy:sourceArrowColor="#000000" cy:targetArrowColor="#000000" cy:edgeLabelFont="SanSerif-0-25" cy:edgeLabel="" cy:edgeLineType="SOLID" cy:curved="STRAIGHT_LINES"/>
  </edge>
  <edge label="GIBBERELLIN (PP) 2.1.1.-" source="-23" target="-9">
    <att type="string" name="Column 1" value="GIBBERELLIN (PP) 2.1.1.-"/>
    <att type="integer" name="Column 2" value="3"/>
    <att type="string" name="canonicalName" value="GIBBERELLIN (PP) 2.1.1.-"/>
    <att type="list" name="cytoscape.alias.list">
      <att type="string" name="cytoscape.alias.list" value="GIBBERELLIN (PP) 2.1.1.-"/>
    </att>
    <att type="string" name="interaction" value="PP" cy:editable="false"/>
    <graphics width="4" fill="#333300" cy:sourceArrow="0" cy:targetArrow="0" cy:sourceArrowColor="#000000" cy:targetArrowColor="#000000" cy:edgeLabelFont="SanSerif-0-25" cy:edgeLabel="" cy:edgeLineType="SOLID" cy:curved="STRAIGHT_LINES"/>
  </edge>
</graph>
