# Supplementary material for: The Arabidopsis phytohormone crosstalk network involves a consecutive metabolic route and circular control units of transcription factors that regulate enzyme-encoding genes
Source: BMC Syst Biol. 2016 Sep 2;10(1):87. doi: 10.1186/s12918-016-0333-9 (PMC5009710; doi:10.1186/s12918-016-0333-9)
Supplement: Additional file 2: — XML, XGMML, GML, SIF and NNF format of the identified models in the manuscript. (ZIP 164 kb) [file 12918_2016_333_MOESM2_ESM.zip › Supplementary file 2_brassinosteroid_b.xgmml]

<?xml version="1.0" encoding="UTF-8" standalone="yes"?>
<graph label="ab_h_8ec_corr_all_new--child" xmlns:dc="http://purl.org/dc/elements/1.1/" xmlns:xlink="http://www.w3.org/1999/xlink" xmlns:rdf="http://www.w3.org/1999/02/22-rdf-syntax-ns#" xmlns:cy="http://www.cytoscape.org" xmlns="http://www.cs.rpi.edu/XGMML"  directed="1">
  <att name="documentVersion" value="1.1"/>
  <att name="networkMetadata">
    <rdf:RDF>
      <rdf:Description rdf:about="http://www.cytoscape.org/">
        <dc:type>Protein-Protein Interaction</dc:type>
        <dc:description>N/A</dc:description>
        <dc:identifier>N/A</dc:identifier>
        <dc:date>2016-02-28 08:51:47</dc:date>
        <dc:title>ab_h_8ec_corr_all_new--child</dc:title>
        <dc:source>http://www.cytoscape.org/</dc:source>
        <dc:format>Cytoscape-XGMML</dc:format>
      </rdf:Description>
    </rdf:RDF>
  </att>
  <att type="string" name="backgroundColor" value="#ffffff"/>
  <att type="real" name="GRAPH_VIEW_ZOOM" value="0.38382101396775825"/>
  <att type="real" name="GRAPH_VIEW_CENTER_X" value="210.07399353027344"/>
  <att type="real" name="GRAPH_VIEW_CENTER_Y" value="224.1096601867676"/>
  <att type="boolean" name="NODE_SIZE_LOCKED" value="true"/>
  <att type="string" name="__layoutAlgorithm" value="grid" cy:hidden="true"/>
  <node label="2.4.1.215" id="-3">
    <att type="string" name="Column 1" value="2.4.1.215"/>
    <att type="integer" name="Column 2" value="34"/>
    <att type="string" name="Column 3" value="BRASSINOSTEROID"/>
    <att type="string" name="canonicalName" value="2.4.1.215"/>
    <att type="list" name="cytoscape.alias.list">
      <att type="string" name="cytoscape.alias.list" value="2.4.1.215"/>
    </att>
    <att type="string" name="vizmap:ab_PLANTCYC_NETWORK_NEW_1--child--child NODE_LABEL" value="2.4.1.215"/>
    <att type="string" name="vizmap:ab_h_8ec_corr_all_new NODE_FILL_COLOR" value="java.awt.Color[r=255,g=255,b=51]"/>
    <att type="string" name="vizmap:ab_h_8ec_corr_all_new NODE_FONT_SIZE" value="25.0"/>
    <att type="string" name="vizmap:ab_h_8ec_corr_all_new NODE_LABEL" value="2.4.1.215"/>
    <att type="string" name="vizmap:ab_h_8ec_corr_all_new NODE_SHAPE" value="RECT"/>
    <att type="string" name="vizmap:ab_h_8ec_corr_all_new NODE_SIZE" value="45.0"/>
    <att type="string" name="vizmap:ab_h_8ec_corr_all_new--child NODE_FILL_COLOR" value="java.awt.Color[r=255,g=255,b=51]"/>
    <att type="string" name="vizmap:ab_h_8ec_corr_all_new--child NODE_FONT_SIZE" value="25.0"/>
    <att type="string" name="vizmap:ab_h_8ec_corr_all_new--child NODE_LABEL" value="2.4.1.215"/>
    <att type="string" name="vizmap:ab_h_8ec_corr_all_new--child NODE_SHAPE" value="RECT"/>
    <att type="string" name="vizmap:ab_h_8ec_corr_all_new--child NODE_SIZE" value="44.99997901916504"/>
    <graphics type="RECTANGLE" h="44.999977111816406" w="44.999977111816406" x="113.42669296264648" y="-42.02244186401367" fill="#ffff33" width="1" outline="#666666" cy:nodeTransparency="1.0" cy:nodeLabelFont="Default-0-25" cy:nodeLabel="2.4.1.215" cy:borderLineType="solid"/>
  </node>
  <node label="1.1.-.-" id="-5">
    <att type="string" name="Column 1" value="1.1.-.-"/>
    <att type="integer" name="Column 2" value="23"/>
    <att type="string" name="canonicalName" value="1.1.-.-"/>
    <att type="list" name="cytoscape.alias.list">
      <att type="string" name="cytoscape.alias.list" value="1.1.-.-"/>
    </att>
    <att type="string" name="vizmap:ab_PLANTCYC_NETWORK_NEW_1--child--child NODE_LABEL" value="1.1.-.-"/>
    <att type="string" name="vizmap:ab_h_8ec_corr_all_new NODE_FILL_COLOR" value="java.awt.Color[r=255,g=255,b=51]"/>
    <att type="string" name="vizmap:ab_h_8ec_corr_all_new NODE_FONT_SIZE" value="25.0"/>
    <att type="string" name="vizmap:ab_h_8ec_corr_all_new NODE_LABEL" value="1.1.-.-"/>
    <att type="string" name="vizmap:ab_h_8ec_corr_all_new NODE_SHAPE" value="RECT"/>
    <att type="string" name="vizmap:ab_h_8ec_corr_all_new NODE_SIZE" value="45.0"/>
    <att type="string" name="vizmap:ab_h_8ec_corr_all_new--child NODE_FILL_COLOR" value="java.awt.Color[r=255,g=255,b=51]"/>
    <att type="string" name="vizmap:ab_h_8ec_corr_all_new--child NODE_FONT_SIZE" value="25.0"/>
    <att type="string" name="vizmap:ab_h_8ec_corr_all_new--child NODE_LABEL" value="1.1.-.-"/>
    <att type="string" name="vizmap:ab_h_8ec_corr_all_new--child NODE_SHAPE" value="RECT"/>
    <att type="string" name="vizmap:ab_h_8ec_corr_all_new--child NODE_SIZE" value="45.00004577636719"/>
    <graphics type="RECTANGLE" h="45.00006103515625" w="45.000046253204346" x="25.811103582382202" y="175.97943115234375" fill="#ffff33" width="1" outline="#666666" cy:nodeTransparency="1.0" cy:nodeLabelFont="Default-0-25" cy:nodeLabel="1.1.-.-" cy:borderLineType="solid"/>
  </node>
  <node label="AUXIN" id="-29">
    <att type="string" name="Column 1" value="AUXIN"/>
    <att type="integer" name="Column 2" value="8888"/>
    <att type="string" name="canonicalName" value="AUXIN"/>
    <att type="list" name="cytoscape.alias.list">
      <att type="string" name="cytoscape.alias.list" value="AUXIN"/>
    </att>
    <att type="string" name="vizmap:ab_h_8ec_corr_all_new NODE_FILL_COLOR" value="java.awt.Color[r=51,g=255,b=255]"/>
    <att type="string" name="vizmap:ab_h_8ec_corr_all_new NODE_FONT_SIZE" value="35.0"/>
    <att type="string" name="vizmap:ab_h_8ec_corr_all_new NODE_LABEL" value="AUXIN"/>
    <att type="string" name="vizmap:ab_h_8ec_corr_all_new NODE_SHAPE" value="RECT"/>
    <att type="string" name="vizmap:ab_h_8ec_corr_all_new NODE_SIZE" value="78.0"/>
    <att type="string" name="vizmap:ab_h_8ec_corr_all_new--child NODE_FILL_COLOR" value="java.awt.Color[r=51,g=255,b=255]"/>
    <att type="string" name="vizmap:ab_h_8ec_corr_all_new--child NODE_FONT_SIZE" value="35.0"/>
    <att type="string" name="vizmap:ab_h_8ec_corr_all_new--child NODE_LABEL" value="AUXIN"/>
    <att type="string" name="vizmap:ab_h_8ec_corr_all_new--child NODE_SHAPE" value="RECT"/>
    <att type="string" name="vizmap:ab_h_8ec_corr_all_new--child NODE_SIZE" value="77.99998474121094"/>
    <att type="string" name="vizmap:ab_h_8ec_corr_all_new--child_1 NODE_FILL_COLOR" value="java.awt.Color[r=51,g=255,b=255]"/>
    <att type="string" name="vizmap:ab_h_8ec_corr_all_new--child_1 NODE_FONT_SIZE" value="35.0"/>
    <att type="string" name="vizmap:ab_h_8ec_corr_all_new--child_1 NODE_LABEL" value="AUXIN"/>
    <att type="string" name="vizmap:ab_h_8ec_corr_all_new--child_1 NODE_SHAPE" value="RECT"/>
    <att type="string" name="vizmap:ab_h_8ec_corr_all_new--child_1 NODE_SIZE" value="78.0"/>
    <graphics type="RECTANGLE" h="78.0" w="78.0" x="-255.13143920898438" y="213.97186279296875" fill="#33ffff" width="1" outline="#666666" cy:nodeTransparency="1.0" cy:nodeLabelFont="Default-0-35" cy:nodeLabel="AUXIN" cy:borderLineType="solid"/>
  </node>
  <node label="1.1.1.288" id="-49">
    <att type="string" name="Column 1" value="1.1.1.288"/>
    <att type="integer" name="Column 2" value="13"/>
    <att type="string" name="Column 3" value="ABSCISIC ACID"/>
    <att type="string" name="canonicalName" value="1.1.1.288"/>
    <att type="list" name="cytoscape.alias.list">
      <att type="string" name="cytoscape.alias.list" value="1.1.1.288"/>
    </att>
    <att type="string" name="vizmap:ab_PLANTCYC_NETWORK_NEW_1--child--child NODE_LABEL" value="1.1.1.288"/>
    <att type="string" name="vizmap:ab_h_8ec_corr_all_new NODE_FILL_COLOR" value="java.awt.Color[r=255,g=255,b=51]"/>
    <att type="string" name="vizmap:ab_h_8ec_corr_all_new NODE_FONT_SIZE" value="25.0"/>
    <att type="string" name="vizmap:ab_h_8ec_corr_all_new NODE_LABEL" value="1.1.1.288"/>
    <att type="string" name="vizmap:ab_h_8ec_corr_all_new NODE_SHAPE" value="RECT"/>
    <att type="string" name="vizmap:ab_h_8ec_corr_all_new NODE_SIZE" value="45.0"/>
    <att type="string" name="vizmap:ab_h_8ec_corr_all_new--child NODE_FILL_COLOR" value="java.awt.Color[r=255,g=255,b=51]"/>
    <att type="string" name="vizmap:ab_h_8ec_corr_all_new--child NODE_FONT_SIZE" value="25.0"/>
    <att type="string" name="vizmap:ab_h_8ec_corr_all_new--child NODE_LABEL" value="1.1.1.288"/>
    <att type="string" name="vizmap:ab_h_8ec_corr_all_new--child NODE_SHAPE" value="RECT"/>
    <att type="string" name="vizmap:ab_h_8ec_corr_all_new--child NODE_SIZE" value="45.000030517578125"/>
    <att type="string" name="vizmap:ab_h_8ec_corr_all_new--child_1 NODE_FILL_COLOR" value="java.awt.Color[r=255,g=255,b=51]"/>
    <att type="string" name="vizmap:ab_h_8ec_corr_all_new--child_1 NODE_FONT_SIZE" value="25.0"/>
    <att type="string" name="vizmap:ab_h_8ec_corr_all_new--child_1 NODE_LABEL" value="1.1.1.288"/>
    <att type="string" name="vizmap:ab_h_8ec_corr_all_new--child_1 NODE_SHAPE" value="RECT"/>
    <att type="string" name="vizmap:ab_h_8ec_corr_all_new--child_1 NODE_SIZE" value="45.00000762939453"/>
    <graphics type="RECTANGLE" h="45.0" w="45.00006103515625" x="377.4890441894531" y="320.386474609375" fill="#ffff33" width="1" outline="#666666" cy:nodeTransparency="1.0" cy:nodeLabelFont="Default-0-25" cy:nodeLabel="1.1.1.288" cy:borderLineType="solid"/>
  </node>
  <node label="1.1.1.-" id="-42">
    <att type="string" name="Column 1" value="1.1.1.-"/>
    <att type="integer" name="Column 2" value="13"/>
    <att type="string" name="canonicalName" value="1.1.1.-"/>
    <att type="list" name="cytoscape.alias.list">
      <att type="string" name="cytoscape.alias.list" value="1.1.1.-"/>
    </att>
    <att type="string" name="vizmap:ab_PLANTCYC_NETWORK_NEW_1--child--child NODE_LABEL" value="1.1.1.-"/>
    <att type="string" name="vizmap:ab_h_8ec_corr_all_new NODE_FILL_COLOR" value="java.awt.Color[r=255,g=255,b=51]"/>
    <att type="string" name="vizmap:ab_h_8ec_corr_all_new NODE_FONT_SIZE" value="25.0"/>
    <att type="string" name="vizmap:ab_h_8ec_corr_all_new NODE_LABEL" value="1.1.1.-"/>
    <att type="string" name="vizmap:ab_h_8ec_corr_all_new NODE_SHAPE" value="RECT"/>
    <att type="string" name="vizmap:ab_h_8ec_corr_all_new NODE_SIZE" value="44.99999237060547"/>
    <att type="string" name="vizmap:ab_h_8ec_corr_all_new--child NODE_FILL_COLOR" value="java.awt.Color[r=255,g=255,b=51]"/>
    <att type="string" name="vizmap:ab_h_8ec_corr_all_new--child NODE_FONT_SIZE" value="25.0"/>
    <att type="string" name="vizmap:ab_h_8ec_corr_all_new--child NODE_LABEL" value="1.1.1.-"/>
    <att type="string" name="vizmap:ab_h_8ec_corr_all_new--child NODE_SHAPE" value="RECT"/>
    <att type="string" name="vizmap:ab_h_8ec_corr_all_new--child NODE_SIZE" value="44.99998474121094"/>
    <att type="string" name="vizmap:ab_h_8ec_corr_all_new--child_1 NODE_FILL_COLOR" value="java.awt.Color[r=255,g=255,b=51]"/>
    <att type="string" name="vizmap:ab_h_8ec_corr_all_new--child_1 NODE_FONT_SIZE" value="25.0"/>
    <att type="string" name="vizmap:ab_h_8ec_corr_all_new--child_1 NODE_LABEL" value="1.1.1.-"/>
    <att type="string" name="vizmap:ab_h_8ec_corr_all_new--child_1 NODE_SHAPE" value="RECT"/>
    <att type="string" name="vizmap:ab_h_8ec_corr_all_new--child_1 NODE_SIZE" value="44.99999237060547"/>
    <graphics type="RECTANGLE" h="45.0" w="45.0" x="369.7458801269531" y="154.43722534179688" fill="#ffff33" width="1" outline="#666666" cy:nodeTransparency="1.0" cy:nodeLabelFont="Default-0-25" cy:nodeLabel="1.1.1.-" cy:borderLineType="solid"/>
  </node>
  <node label="CYTOKININ" id="-36">
    <att type="string" name="Column 1" value="CYTOKININ"/>
    <att type="integer" name="Column 2" value="8888"/>
    <att type="string" name="canonicalName" value="CYTOKININ"/>
    <att type="list" name="cytoscape.alias.list">
      <att type="string" name="cytoscape.alias.list" value="CYTOKININ"/>
    </att>
    <att type="string" name="vizmap:ab_h_8ec_corr_all_new NODE_FILL_COLOR" value="java.awt.Color[r=51,g=255,b=255]"/>
    <att type="string" name="vizmap:ab_h_8ec_corr_all_new NODE_FONT_SIZE" value="35.0"/>
    <att type="string" name="vizmap:ab_h_8ec_corr_all_new NODE_LABEL" value="CYTOKININ"/>
    <att type="string" name="vizmap:ab_h_8ec_corr_all_new NODE_SHAPE" value="RECT"/>
    <att type="string" name="vizmap:ab_h_8ec_corr_all_new NODE_SIZE" value="78.0"/>
    <att type="string" name="vizmap:ab_h_8ec_corr_all_new--child NODE_FILL_COLOR" value="java.awt.Color[r=51,g=255,b=255]"/>
    <att type="string" name="vizmap:ab_h_8ec_corr_all_new--child NODE_FONT_SIZE" value="35.0"/>
    <att type="string" name="vizmap:ab_h_8ec_corr_all_new--child NODE_LABEL" value="CYTOKININ"/>
    <att type="string" name="vizmap:ab_h_8ec_corr_all_new--child NODE_SHAPE" value="RECT"/>
    <att type="string" name="vizmap:ab_h_8ec_corr_all_new--child NODE_SIZE" value="77.99998474121094"/>
    <att type="string" name="vizmap:ab_h_8ec_corr_all_new--child_1 NODE_FILL_COLOR" value="java.awt.Color[r=51,g=255,b=255]"/>
    <att type="string" name="vizmap:ab_h_8ec_corr_all_new--child_1 NODE_FONT_SIZE" value="35.0"/>
    <att type="string" name="vizmap:ab_h_8ec_corr_all_new--child_1 NODE_LABEL" value="CYTOKININ"/>
    <att type="string" name="vizmap:ab_h_8ec_corr_all_new--child_1 NODE_SHAPE" value="RECT"/>
    <att type="string" name="vizmap:ab_h_8ec_corr_all_new--child_1 NODE_SIZE" value="77.99998474121094"/>
    <graphics type="RECTANGLE" h="78.0" w="77.9999828338623" x="-8.657303810119629" y="-167.29568481445312" fill="#33ffff" width="1" outline="#666666" cy:nodeTransparency="1.0" cy:nodeLabelFont="Default-0-35" cy:nodeLabel="CYTOKININ" cy:borderLineType="solid"/>
  </node>
  <node label="GIBBERELLIN" id="-23">
    <att type="string" name="Column 1" value="GIBBERELLIN"/>
    <att type="integer" name="Column 2" value="8888"/>
    <att type="string" name="canonicalName" value="GIBBERELLIN"/>
    <att type="list" name="cytoscape.alias.list">
      <att type="string" name="cytoscape.alias.list" value="GIBBERELLIN"/>
    </att>
    <att type="string" name="vizmap:ab_h_8ec_corr_all_new NODE_FILL_COLOR" value="java.awt.Color[r=51,g=255,b=255]"/>
    <att type="string" name="vizmap:ab_h_8ec_corr_all_new NODE_FONT_SIZE" value="35.0"/>
    <att type="string" name="vizmap:ab_h_8ec_corr_all_new NODE_LABEL" value="GIBBERELLIN"/>
    <att type="string" name="vizmap:ab_h_8ec_corr_all_new NODE_SHAPE" value="RECT"/>
    <att type="string" name="vizmap:ab_h_8ec_corr_all_new NODE_SIZE" value="78.0"/>
    <att type="string" name="vizmap:ab_h_8ec_corr_all_new--child NODE_FILL_COLOR" value="java.awt.Color[r=51,g=255,b=255]"/>
    <att type="string" name="vizmap:ab_h_8ec_corr_all_new--child NODE_FONT_SIZE" value="35.0"/>
    <att type="string" name="vizmap:ab_h_8ec_corr_all_new--child NODE_LABEL" value="GIBBERELLIN"/>
    <att type="string" name="vizmap:ab_h_8ec_corr_all_new--child NODE_SHAPE" value="RECT"/>
    <att type="string" name="vizmap:ab_h_8ec_corr_all_new--child NODE_SIZE" value="78.0"/>
    <att type="string" name="vizmap:ab_h_8ec_corr_all_new--child_1 NODE_FILL_COLOR" value="java.awt.Color[r=51,g=255,b=255]"/>
    <att type="string" name="vizmap:ab_h_8ec_corr_all_new--child_1 NODE_FONT_SIZE" value="35.0"/>
    <att type="string" name="vizmap:ab_h_8ec_corr_all_new--child_1 NODE_LABEL" value="GIBBERELLIN"/>
    <att type="string" name="vizmap:ab_h_8ec_corr_all_new--child_1 NODE_SHAPE" value="RECT"/>
    <att type="string" name="vizmap:ab_h_8ec_corr_all_new--child_1 NODE_SIZE" value="77.99990844726562"/>
    <graphics type="RECTANGLE" h="78.0" w="78.0" x="-167.46929931640625" y="761.9931640625" fill="#33ffff" width="1" outline="#666666" cy:nodeTransparency="1.0" cy:nodeLabelFont="Default-0-35" cy:nodeLabel="GIBBERELLIN" cy:borderLineType="solid"/>
  </node>
  <node label="1.14.13.93" id="-16">
    <att type="string" name="Column 1" value="1.14.13.93"/>
    <att type="integer" name="Column 2" value="135"/>
    <att type="string" name="Column 3" value="BRASSINOSTEROID"/>
    <att type="string" name="canonicalName" value="1.14.13.93"/>
    <att type="list" name="cytoscape.alias.list">
      <att type="string" name="cytoscape.alias.list" value="1.14.13.93"/>
    </att>
    <att type="string" name="vizmap:ab_PLANTCYC_NETWORK_NEW_1--child--child NODE_LABEL" value="1.14.13.93"/>
    <att type="string" name="vizmap:ab_h_8ec_corr_all_new NODE_FILL_COLOR" value="java.awt.Color[r=255,g=255,b=51]"/>
    <att type="string" name="vizmap:ab_h_8ec_corr_all_new NODE_FONT_SIZE" value="25.0"/>
    <att type="string" name="vizmap:ab_h_8ec_corr_all_new NODE_LABEL" value="1.14.13.93"/>
    <att type="string" name="vizmap:ab_h_8ec_corr_all_new NODE_SHAPE" value="RECT"/>
    <att type="string" name="vizmap:ab_h_8ec_corr_all_new NODE_SIZE" value="45.0"/>
    <att type="string" name="vizmap:ab_h_8ec_corr_all_new--child NODE_FILL_COLOR" value="java.awt.Color[r=255,g=255,b=51]"/>
    <att type="string" name="vizmap:ab_h_8ec_corr_all_new--child NODE_FONT_SIZE" value="25.0"/>
    <att type="string" name="vizmap:ab_h_8ec_corr_all_new--child NODE_LABEL" value="1.14.13.93"/>
    <att type="string" name="vizmap:ab_h_8ec_corr_all_new--child NODE_SHAPE" value="RECT"/>
    <att type="string" name="vizmap:ab_h_8ec_corr_all_new--child NODE_SIZE" value="45.0"/>
    <att type="string" name="vizmap:ab_h_8ec_corr_all_new--child_1 NODE_FILL_COLOR" value="java.awt.Color[r=255,g=255,b=51]"/>
    <att type="string" name="vizmap:ab_h_8ec_corr_all_new--child_1 NODE_FONT_SIZE" value="25.0"/>
    <att type="string" name="vizmap:ab_h_8ec_corr_all_new--child_1 NODE_LABEL" value="1.14.13.93"/>
    <att type="string" name="vizmap:ab_h_8ec_corr_all_new--child_1 NODE_SHAPE" value="RECT"/>
    <att type="string" name="vizmap:ab_h_8ec_corr_all_new--child_1 NODE_SIZE" value="45.0"/>
    <graphics type="RECTANGLE" h="45.0" w="45.0" x="346.0085754394531" y="414.11627197265625" fill="#ffff33" width="1" outline="#666666" cy:nodeTransparency="1.0" cy:nodeLabelFont="Default-0-25" cy:nodeLabel="1.14.13.93" cy:borderLineType="solid"/>
  </node>
  <node label="ETHYLENE" id="-31">
    <att type="string" name="Column 1" value="ETHYLENE"/>
    <att type="integer" name="Column 2" value="8888"/>
    <att type="string" name="canonicalName" value="ETHYLENE"/>
    <att type="list" name="cytoscape.alias.list">
      <att type="string" name="cytoscape.alias.list" value="ETHYLENE"/>
    </att>
    <att type="string" name="vizmap:ab_h_8ec_corr_all_new NODE_FILL_COLOR" value="java.awt.Color[r=51,g=255,b=255]"/>
    <att type="string" name="vizmap:ab_h_8ec_corr_all_new NODE_FONT_SIZE" value="35.0"/>
    <att type="string" name="vizmap:ab_h_8ec_corr_all_new NODE_LABEL" value="ETHYLENE"/>
    <att type="string" name="vizmap:ab_h_8ec_corr_all_new NODE_SHAPE" value="RECT"/>
    <att type="string" name="vizmap:ab_h_8ec_corr_all_new NODE_SIZE" value="78.0"/>
    <att type="string" name="vizmap:ab_h_8ec_corr_all_new--child NODE_FILL_COLOR" value="java.awt.Color[r=51,g=255,b=255]"/>
    <att type="string" name="vizmap:ab_h_8ec_corr_all_new--child NODE_FONT_SIZE" value="35.0"/>
    <att type="string" name="vizmap:ab_h_8ec_corr_all_new--child NODE_LABEL" value="ETHYLENE"/>
    <att type="string" name="vizmap:ab_h_8ec_corr_all_new--child NODE_SHAPE" value="RECT"/>
    <att type="string" name="vizmap:ab_h_8ec_corr_all_new--child NODE_SIZE" value="78.0"/>
    <att type="string" name="vizmap:ab_h_8ec_corr_all_new--child_1 NODE_FILL_COLOR" value="java.awt.Color[r=51,g=255,b=255]"/>
    <att type="string" name="vizmap:ab_h_8ec_corr_all_new--child_1 NODE_FONT_SIZE" value="35.0"/>
    <att type="string" name="vizmap:ab_h_8ec_corr_all_new--child_1 NODE_LABEL" value="ETHYLENE"/>
    <att type="string" name="vizmap:ab_h_8ec_corr_all_new--child_1 NODE_SHAPE" value="RECT"/>
    <att type="string" name="vizmap:ab_h_8ec_corr_all_new--child_1 NODE_SIZE" value="78.0"/>
    <graphics type="RECTANGLE" h="78.0" w="78.0" x="409.13092041015625" y="519.871826171875" fill="#33ffff" width="1" outline="#666666" cy:nodeTransparency="1.0" cy:nodeLabelFont="Default-0-35" cy:nodeLabel="ETHYLENE" cy:borderLineType="solid"/>
  </node>
  <node label="2.4.1.-" id="-12">
    <att type="string" name="Column 1" value="2.4.1.-"/>
    <att type="integer" name="Column 2" value="12348"/>
    <att type="string" name="Column 3" value="ABSCISIC ACID"/>
    <att type="string" name="canonicalName" value="2.4.1.-"/>
    <att type="list" name="cytoscape.alias.list">
      <att type="string" name="cytoscape.alias.list" value="2.4.1.-"/>
    </att>
    <att type="string" name="vizmap:ab_PLANTCYC_NETWORK_NEW_1--child--child NODE_LABEL" value="2.4.1.-"/>
    <att type="string" name="vizmap:ab_h_8ec_corr_all_new NODE_FILL_COLOR" value="java.awt.Color[r=255,g=255,b=51]"/>
    <att type="string" name="vizmap:ab_h_8ec_corr_all_new NODE_FONT_SIZE" value="25.0"/>
    <att type="string" name="vizmap:ab_h_8ec_corr_all_new NODE_LABEL" value="2.4.1.-"/>
    <att type="string" name="vizmap:ab_h_8ec_corr_all_new NODE_SHAPE" value="RECT"/>
    <att type="string" name="vizmap:ab_h_8ec_corr_all_new NODE_SIZE" value="45.0"/>
    <att type="string" name="vizmap:ab_h_8ec_corr_all_new--child NODE_FILL_COLOR" value="java.awt.Color[r=255,g=255,b=51]"/>
    <att type="string" name="vizmap:ab_h_8ec_corr_all_new--child NODE_FONT_SIZE" value="25.0"/>
    <att type="string" name="vizmap:ab_h_8ec_corr_all_new--child NODE_LABEL" value="2.4.1.-"/>
    <att type="string" name="vizmap:ab_h_8ec_corr_all_new--child NODE_SHAPE" value="RECT"/>
    <att type="string" name="vizmap:ab_h_8ec_corr_all_new--child NODE_SIZE" value="45.0"/>
    <att type="string" name="vizmap:ab_h_8ec_corr_all_new--child_1 NODE_FILL_COLOR" value="java.awt.Color[r=255,g=255,b=51]"/>
    <att type="string" name="vizmap:ab_h_8ec_corr_all_new--child_1 NODE_FONT_SIZE" value="25.0"/>
    <att type="string" name="vizmap:ab_h_8ec_corr_all_new--child_1 NODE_LABEL" value="2.4.1.-"/>
    <att type="string" name="vizmap:ab_h_8ec_corr_all_new--child_1 NODE_SHAPE" value="RECT"/>
    <att type="string" name="vizmap:ab_h_8ec_corr_all_new--child_1 NODE_SIZE" value="45.00005340576172"/>
    <graphics type="RECTANGLE" h="45.0" w="45.0" x="-41.33198547363281" y="86.82977294921875" fill="#ffff33" width="1" outline="#666666" cy:nodeTransparency="1.0" cy:nodeLabelFont="Default-0-25" cy:nodeLabel="2.4.1.-" cy:borderLineType="solid"/>
  </node>
  <node label="1.3.1.-" id="-33">
    <att type="string" name="Column 1" value="1.3.1.-"/>
    <att type="integer" name="Column 2" value="13"/>
    <att type="string" name="Column 3" value="ABSCISIC ACID"/>
    <att type="string" name="canonicalName" value="1.3.1.-"/>
    <att type="list" name="cytoscape.alias.list">
      <att type="string" name="cytoscape.alias.list" value="1.3.1.-"/>
    </att>
    <att type="string" name="vizmap:ab_PLANTCYC_NETWORK_NEW_1--child--child NODE_LABEL" value="1.3.1.-"/>
    <att type="string" name="vizmap:ab_h_8ec_corr_all_new NODE_FILL_COLOR" value="java.awt.Color[r=255,g=0,b=102]"/>
    <att type="string" name="vizmap:ab_h_8ec_corr_all_new NODE_FONT_SIZE" value="65.0"/>
    <att type="string" name="vizmap:ab_h_8ec_corr_all_new NODE_LABEL" value="1.3.1.-"/>
    <att type="string" name="vizmap:ab_h_8ec_corr_all_new NODE_SHAPE" value="OCTAGON"/>
    <att type="string" name="vizmap:ab_h_8ec_corr_all_new NODE_SIZE" value="65.0"/>
    <att type="string" name="vizmap:ab_h_8ec_corr_all_new--child NODE_FILL_COLOR" value="java.awt.Color[r=255,g=0,b=102]"/>
    <att type="string" name="vizmap:ab_h_8ec_corr_all_new--child NODE_FONT_SIZE" value="65.0"/>
    <att type="string" name="vizmap:ab_h_8ec_corr_all_new--child NODE_LABEL" value="1.3.1.-"/>
    <att type="string" name="vizmap:ab_h_8ec_corr_all_new--child NODE_SHAPE" value="OCTAGON"/>
    <att type="string" name="vizmap:ab_h_8ec_corr_all_new--child NODE_SIZE" value="65.00006103515625"/>
    <att type="string" name="vizmap:ab_h_8ec_corr_all_new--child_1 NODE_FILL_COLOR" value="java.awt.Color[r=255,g=0,b=102]"/>
    <att type="string" name="vizmap:ab_h_8ec_corr_all_new--child_1 NODE_FONT_SIZE" value="65.0"/>
    <att type="string" name="vizmap:ab_h_8ec_corr_all_new--child_1 NODE_LABEL" value="1.3.1.-"/>
    <att type="string" name="vizmap:ab_h_8ec_corr_all_new--child_1 NODE_SHAPE" value="OCTAGON"/>
    <att type="string" name="vizmap:ab_h_8ec_corr_all_new--child_1 NODE_SIZE" value="64.99999701976776"/>
    <graphics type="OCTAGON" h="65.00006103515625" w="65.0" x="546.6097412109375" y="123.76315307617188" fill="#ff0066" width="1" outline="#666666" cy:nodeTransparency="1.0" cy:nodeLabelFont="Default-0-65" cy:nodeLabel="1.3.1.-" cy:borderLineType="solid"/>
  </node>
  <node label="SALICYLIC_ACID" id="-26">
    <att type="string" name="Column 1" value="SALICYLIC_ACID"/>
    <att type="integer" name="Column 2" value="8888"/>
    <att type="string" name="canonicalName" value="SALICYLIC_ACID"/>
    <att type="list" name="cytoscape.alias.list">
      <att type="string" name="cytoscape.alias.list" value="SALICYLIC_ACID"/>
    </att>
    <att type="string" name="vizmap:ab_h_8ec_corr_all_new NODE_FILL_COLOR" value="java.awt.Color[r=51,g=255,b=255]"/>
    <att type="string" name="vizmap:ab_h_8ec_corr_all_new NODE_FONT_SIZE" value="35.0"/>
    <att type="string" name="vizmap:ab_h_8ec_corr_all_new NODE_LABEL" value="SALICYLIC_ACID"/>
    <att type="string" name="vizmap:ab_h_8ec_corr_all_new NODE_SHAPE" value="RECT"/>
    <att type="string" name="vizmap:ab_h_8ec_corr_all_new NODE_SIZE" value="78.0"/>
    <att type="string" name="vizmap:ab_h_8ec_corr_all_new--child NODE_FILL_COLOR" value="java.awt.Color[r=51,g=255,b=255]"/>
    <att type="string" name="vizmap:ab_h_8ec_corr_all_new--child NODE_FONT_SIZE" value="35.0"/>
    <att type="string" name="vizmap:ab_h_8ec_corr_all_new--child NODE_LABEL" value="SALICYLIC_ACID"/>
    <att type="string" name="vizmap:ab_h_8ec_corr_all_new--child NODE_SHAPE" value="RECT"/>
    <att type="string" name="vizmap:ab_h_8ec_corr_all_new--child NODE_SIZE" value="78.00006103515625"/>
    <att type="string" name="vizmap:ab_h_8ec_corr_all_new--child_1 NODE_FILL_COLOR" value="java.awt.Color[r=51,g=255,b=255]"/>
    <att type="string" name="vizmap:ab_h_8ec_corr_all_new--child_1 NODE_FONT_SIZE" value="35.0"/>
    <att type="string" name="vizmap:ab_h_8ec_corr_all_new--child_1 NODE_LABEL" value="SALICYLIC_ACID"/>
    <att type="string" name="vizmap:ab_h_8ec_corr_all_new--child_1 NODE_SHAPE" value="RECT"/>
    <att type="string" name="vizmap:ab_h_8ec_corr_all_new--child_1 NODE_SIZE" value="78.0"/>
    <graphics type="RECTANGLE" h="78.00006103515625" w="78.00006103515625" x="-17.66830062866211" y="516.5450134277344" fill="#33ffff" width="1" outline="#666666" cy:nodeTransparency="1.0" cy:nodeLabelFont="Default-0-35" cy:nodeLabel="SALICYLIC_ACID" cy:borderLineType="solid"/>
  </node>
  <node label="BRASSINOSTEROID" id="-14">
    <att type="string" name="Column 1" value="BRASSINOSTEROID"/>
    <att type="integer" name="Column 2" value="8888"/>
    <att type="string" name="canonicalName" value="BRASSINOSTEROID"/>
    <att type="list" name="cytoscape.alias.list">
      <att type="string" name="cytoscape.alias.list" value="BRASSINOSTEROID"/>
    </att>
    <att type="string" name="vizmap:ab_h_8ec_corr_all_new NODE_FILL_COLOR" value="java.awt.Color[r=51,g=255,b=255]"/>
    <att type="string" name="vizmap:ab_h_8ec_corr_all_new NODE_FONT_SIZE" value="35.0"/>
    <att type="string" name="vizmap:ab_h_8ec_corr_all_new NODE_LABEL" value="BRASSINOSTEROID"/>
    <att type="string" name="vizmap:ab_h_8ec_corr_all_new NODE_SHAPE" value="RECT"/>
    <att type="string" name="vizmap:ab_h_8ec_corr_all_new NODE_SIZE" value="78.0"/>
    <att type="string" name="vizmap:ab_h_8ec_corr_all_new--child NODE_FILL_COLOR" value="java.awt.Color[r=51,g=255,b=255]"/>
    <att type="string" name="vizmap:ab_h_8ec_corr_all_new--child NODE_FONT_SIZE" value="35.0"/>
    <att type="string" name="vizmap:ab_h_8ec_corr_all_new--child NODE_LABEL" value="BRASSINOSTEROID"/>
    <att type="string" name="vizmap:ab_h_8ec_corr_all_new--child NODE_SHAPE" value="RECT"/>
    <att type="string" name="vizmap:ab_h_8ec_corr_all_new--child NODE_SIZE" value="78.00007629394531"/>
    <att type="string" name="vizmap:ab_h_8ec_corr_all_new--child_1 NODE_FILL_COLOR" value="java.awt.Color[r=51,g=255,b=255]"/>
    <att type="string" name="vizmap:ab_h_8ec_corr_all_new--child_1 NODE_FONT_SIZE" value="35.0"/>
    <att type="string" name="vizmap:ab_h_8ec_corr_all_new--child_1 NODE_LABEL" value="BRASSINOSTEROID"/>
    <att type="string" name="vizmap:ab_h_8ec_corr_all_new--child_1 NODE_SHAPE" value="RECT"/>
    <att type="string" name="vizmap:ab_h_8ec_corr_all_new--child_1 NODE_SIZE" value="78.0"/>
    <graphics type="RECTANGLE" h="78.00006103515625" w="78.00006103515625" x="230.79580688476562" y="253.78564453125" fill="#33ffff" width="1" outline="#666666" cy:nodeTransparency="1.0" cy:nodeLabelFont="Default-0-35" cy:nodeLabel="BRASSINOSTEROID" cy:borderLineType="solid"/>
  </node>
  <node label="JASMONIC_ ACID" id="-25">
    <att type="string" name="Column 1" value="JASMONIC_ ACID"/>
    <att type="integer" name="Column 2" value="8888"/>
    <att type="string" name="canonicalName" value="JASMONIC_ ACID"/>
    <att type="list" name="cytoscape.alias.list">
      <att type="string" name="cytoscape.alias.list" value="JASMONIC_ ACID"/>
    </att>
    <att type="string" name="vizmap:ab_h_8ec_corr_all_new NODE_FILL_COLOR" value="java.awt.Color[r=51,g=255,b=255]"/>
    <att type="string" name="vizmap:ab_h_8ec_corr_all_new NODE_FONT_SIZE" value="35.0"/>
    <att type="string" name="vizmap:ab_h_8ec_corr_all_new NODE_LABEL" value="JASMONIC_ ACID"/>
    <att type="string" name="vizmap:ab_h_8ec_corr_all_new NODE_SHAPE" value="RECT"/>
    <att type="string" name="vizmap:ab_h_8ec_corr_all_new NODE_SIZE" value="78.0"/>
    <att type="string" name="vizmap:ab_h_8ec_corr_all_new--child NODE_FILL_COLOR" value="java.awt.Color[r=51,g=255,b=255]"/>
    <att type="string" name="vizmap:ab_h_8ec_corr_all_new--child NODE_FONT_SIZE" value="35.0"/>
    <att type="string" name="vizmap:ab_h_8ec_corr_all_new--child NODE_LABEL" value="JASMONIC_ ACID"/>
    <att type="string" name="vizmap:ab_h_8ec_corr_all_new--child NODE_SHAPE" value="RECT"/>
    <att type="string" name="vizmap:ab_h_8ec_corr_all_new--child NODE_SIZE" value="78.00000762939453"/>
    <att type="string" name="vizmap:ab_h_8ec_corr_all_new--child_1 NODE_FILL_COLOR" value="java.awt.Color[r=51,g=255,b=255]"/>
    <att type="string" name="vizmap:ab_h_8ec_corr_all_new--child_1 NODE_FONT_SIZE" value="35.0"/>
    <att type="string" name="vizmap:ab_h_8ec_corr_all_new--child_1 NODE_LABEL" value="JASMONIC_ ACID"/>
    <att type="string" name="vizmap:ab_h_8ec_corr_all_new--child_1 NODE_SHAPE" value="RECT"/>
    <att type="string" name="vizmap:ab_h_8ec_corr_all_new--child_1 NODE_SIZE" value="78.0"/>
    <graphics type="RECTANGLE" h="78.0" w="78.0" x="404.61529541015625" y="-118.23419189453125" fill="#33ffff" width="1" outline="#666666" cy:nodeTransparency="1.0" cy:nodeLabelFont="Default-0-35" cy:nodeLabel="JASMONIC_ ACID" cy:borderLineType="solid"/>
  </node>
  <node label="1.14.13.-" id="-52">
    <att type="string" name="Column 1" value="1.14.13.-"/>
    <att type="integer" name="Column 2" value="37"/>
    <att type="string" name="Column 3" value="BRASSINOSTEROID"/>
    <att type="string" name="canonicalName" value="1.14.13.-"/>
    <att type="list" name="cytoscape.alias.list">
      <att type="string" name="cytoscape.alias.list" value="1.14.13.-"/>
    </att>
    <att type="string" name="vizmap:ab_PLANTCYC_NETWORK_NEW_1--child--child NODE_LABEL" value="1.14.13.-"/>
    <att type="string" name="vizmap:ab_h_8ec_corr_all_new NODE_FILL_COLOR" value="java.awt.Color[r=255,g=0,b=102]"/>
    <att type="string" name="vizmap:ab_h_8ec_corr_all_new NODE_FONT_SIZE" value="65.0"/>
    <att type="string" name="vizmap:ab_h_8ec_corr_all_new NODE_LABEL" value="1.14.13.-"/>
    <att type="string" name="vizmap:ab_h_8ec_corr_all_new NODE_SHAPE" value="OCTAGON"/>
    <att type="string" name="vizmap:ab_h_8ec_corr_all_new NODE_SIZE" value="65.00006341934204"/>
    <att type="string" name="vizmap:ab_h_8ec_corr_all_new--child NODE_FILL_COLOR" value="java.awt.Color[r=255,g=0,b=102]"/>
    <att type="string" name="vizmap:ab_h_8ec_corr_all_new--child NODE_FONT_SIZE" value="65.0"/>
    <att type="string" name="vizmap:ab_h_8ec_corr_all_new--child NODE_LABEL" value="1.14.13.-"/>
    <att type="string" name="vizmap:ab_h_8ec_corr_all_new--child NODE_SHAPE" value="OCTAGON"/>
    <att type="string" name="vizmap:ab_h_8ec_corr_all_new--child NODE_SIZE" value="65.00003433227539"/>
    <graphics type="OCTAGON" h="65.00003242492676" w="65.00006103515625" x="311.3151550292969" y="59.29197597503662" fill="#ff0066" width="1" outline="#666666" cy:nodeTransparency="1.0" cy:nodeLabelFont="Default-0-65" cy:nodeLabel="1.14.13.-" cy:borderLineType="solid"/>
  </node>
  <node label="3.1.4.3" id="-38">
    <att type="string" name="Column 1" value="3.1.4.3"/>
    <att type="integer" name="Column 2" value="23"/>
    <att type="string" name="Column 3" value="AUXIN"/>
    <att type="string" name="canonicalName" value="3.1.4.3"/>
    <att type="list" name="cytoscape.alias.list">
      <att type="string" name="cytoscape.alias.list" value="3.1.4.3"/>
    </att>
    <att type="string" name="vizmap:ab_PLANTCYC_NETWORK_NEW_1--child--child NODE_LABEL" value="3.1.4.3"/>
    <att type="string" name="vizmap:ab_h_8ec_corr_all_new NODE_FILL_COLOR" value="java.awt.Color[r=255,g=255,b=51]"/>
    <att type="string" name="vizmap:ab_h_8ec_corr_all_new NODE_FONT_SIZE" value="25.0"/>
    <att type="string" name="vizmap:ab_h_8ec_corr_all_new NODE_LABEL" value="3.1.4.3"/>
    <att type="string" name="vizmap:ab_h_8ec_corr_all_new NODE_SHAPE" value="RECT"/>
    <att type="string" name="vizmap:ab_h_8ec_corr_all_new NODE_SIZE" value="45.000001430511475"/>
    <att type="string" name="vizmap:ab_h_8ec_corr_all_new--child NODE_FILL_COLOR" value="java.awt.Color[r=255,g=255,b=51]"/>
    <att type="string" name="vizmap:ab_h_8ec_corr_all_new--child NODE_FONT_SIZE" value="25.0"/>
    <att type="string" name="vizmap:ab_h_8ec_corr_all_new--child NODE_LABEL" value="3.1.4.3"/>
    <att type="string" name="vizmap:ab_h_8ec_corr_all_new--child NODE_SHAPE" value="RECT"/>
    <att type="string" name="vizmap:ab_h_8ec_corr_all_new--child NODE_SIZE" value="45.000091552734375"/>
    <graphics type="RECTANGLE" h="45.000091552734375" w="45.000091552734375" x="-27.142074584960938" y="246.0514373779297" fill="#ffff33" width="1" outline="#666666" cy:nodeTransparency="1.0" cy:nodeLabelFont="Default-0-25" cy:nodeLabel="3.1.4.3" cy:borderLineType="solid"/>
  </node>
  <node label="2.4.1.237" id="-24">
    <att type="string" name="Column 1" value="2.4.1.237"/>
    <att type="integer" name="Column 2" value="1238"/>
    <att type="string" name="Column 3" value="ABSCISIC ACID"/>
    <att type="string" name="canonicalName" value="2.4.1.237"/>
    <att type="list" name="cytoscape.alias.list">
      <att type="string" name="cytoscape.alias.list" value="2.4.1.237"/>
    </att>
    <att type="string" name="vizmap:ab_PLANTCYC_NETWORK_NEW_1--child--child NODE_LABEL" value="2.4.1.237"/>
    <att type="string" name="vizmap:ab_h_8ec_corr_all_new NODE_FILL_COLOR" value="java.awt.Color[r=255,g=255,b=51]"/>
    <att type="string" name="vizmap:ab_h_8ec_corr_all_new NODE_FONT_SIZE" value="25.0"/>
    <att type="string" name="vizmap:ab_h_8ec_corr_all_new NODE_LABEL" value="2.4.1.237"/>
    <att type="string" name="vizmap:ab_h_8ec_corr_all_new NODE_SHAPE" value="RECT"/>
    <att type="string" name="vizmap:ab_h_8ec_corr_all_new NODE_SIZE" value="45.0"/>
    <att type="string" name="vizmap:ab_h_8ec_corr_all_new--child NODE_FILL_COLOR" value="java.awt.Color[r=255,g=255,b=51]"/>
    <att type="string" name="vizmap:ab_h_8ec_corr_all_new--child NODE_FONT_SIZE" value="25.0"/>
    <att type="string" name="vizmap:ab_h_8ec_corr_all_new--child NODE_LABEL" value="2.4.1.237"/>
    <att type="string" name="vizmap:ab_h_8ec_corr_all_new--child NODE_SHAPE" value="RECT"/>
    <att type="string" name="vizmap:ab_h_8ec_corr_all_new--child NODE_SIZE" value="45.0"/>
    <att type="string" name="vizmap:ab_h_8ec_corr_all_new--child_1 NODE_FILL_COLOR" value="java.awt.Color[r=255,g=255,b=51]"/>
    <att type="string" name="vizmap:ab_h_8ec_corr_all_new--child_1 NODE_FONT_SIZE" value="25.0"/>
    <att type="string" name="vizmap:ab_h_8ec_corr_all_new--child_1 NODE_LABEL" value="2.4.1.237"/>
    <att type="string" name="vizmap:ab_h_8ec_corr_all_new--child_1 NODE_SHAPE" value="RECT"/>
    <att type="string" name="vizmap:ab_h_8ec_corr_all_new--child_1 NODE_SIZE" value="45.00000286102295"/>
    <graphics type="RECTANGLE" h="45.0" w="45.0" x="126.498779296875" y="393.4277038574219" fill="#ffff33" width="1" outline="#666666" cy:nodeTransparency="1.0" cy:nodeLabelFont="Default-0-25" cy:nodeLabel="2.4.1.237" cy:borderLineType="solid"/>
  </node>
  <node label="ABSCISIC ACID" id="-20">
    <att type="string" name="Column 1" value="ABSCISIC ACID"/>
    <att type="integer" name="Column 2" value="8888"/>
    <att type="string" name="canonicalName" value="ABSCISIC ACID"/>
    <att type="list" name="cytoscape.alias.list">
      <att type="string" name="cytoscape.alias.list" value="ABSCISIC ACID"/>
    </att>
    <att type="string" name="vizmap:ab_h_8ec_corr_all_new NODE_FILL_COLOR" value="java.awt.Color[r=51,g=255,b=255]"/>
    <att type="string" name="vizmap:ab_h_8ec_corr_all_new NODE_FONT_SIZE" value="35.0"/>
    <att type="string" name="vizmap:ab_h_8ec_corr_all_new NODE_LABEL" value="ABSCISIC ACID"/>
    <att type="string" name="vizmap:ab_h_8ec_corr_all_new NODE_SHAPE" value="RECT"/>
    <att type="string" name="vizmap:ab_h_8ec_corr_all_new NODE_SIZE" value="78.0"/>
    <att type="string" name="vizmap:ab_h_8ec_corr_all_new--child NODE_FILL_COLOR" value="java.awt.Color[r=51,g=255,b=255]"/>
    <att type="string" name="vizmap:ab_h_8ec_corr_all_new--child NODE_FONT_SIZE" value="35.0"/>
    <att type="string" name="vizmap:ab_h_8ec_corr_all_new--child NODE_LABEL" value="ABSCISIC ACID"/>
    <att type="string" name="vizmap:ab_h_8ec_corr_all_new--child NODE_SHAPE" value="RECT"/>
    <att type="string" name="vizmap:ab_h_8ec_corr_all_new--child NODE_SIZE" value="78.0"/>
    <att type="string" name="vizmap:ab_h_8ec_corr_all_new--child_1 NODE_FILL_COLOR" value="java.awt.Color[r=51,g=255,b=255]"/>
    <att type="string" name="vizmap:ab_h_8ec_corr_all_new--child_1 NODE_FONT_SIZE" value="35.0"/>
    <att type="string" name="vizmap:ab_h_8ec_corr_all_new--child_1 NODE_LABEL" value="ABSCISIC ACID"/>
    <att type="string" name="vizmap:ab_h_8ec_corr_all_new--child_1 NODE_SHAPE" value="RECT"/>
    <att type="string" name="vizmap:ab_h_8ec_corr_all_new--child_1 NODE_SIZE" value="77.99998474121094"/>
    <graphics type="RECTANGLE" h="78.0" w="78.0" x="607.9146118164062" y="325.5098876953125" fill="#33ffff" width="1" outline="#666666" cy:nodeTransparency="1.0" cy:nodeLabelFont="Default-0-35" cy:nodeLabel="ABSCISIC ACID" cy:borderLineType="solid"/>
  </node>
  <node label="2.4.1.203" id="-19">
    <att type="string" name="Column 1" value="2.4.1.203"/>
    <att type="integer" name="Column 2" value="34"/>
    <att type="string" name="Column 3" value="BRASSINOSTEROID"/>
    <att type="string" name="canonicalName" value="2.4.1.203"/>
    <att type="list" name="cytoscape.alias.list">
      <att type="string" name="cytoscape.alias.list" value="2.4.1.203"/>
    </att>
    <att type="string" name="vizmap:ab_PLANTCYC_NETWORK_NEW_1--child--child NODE_LABEL" value="2.4.1.203"/>
    <att type="string" name="vizmap:ab_h_8ec_corr_all_new NODE_FILL_COLOR" value="java.awt.Color[r=255,g=255,b=51]"/>
    <att type="string" name="vizmap:ab_h_8ec_corr_all_new NODE_FONT_SIZE" value="25.0"/>
    <att type="string" name="vizmap:ab_h_8ec_corr_all_new NODE_LABEL" value="2.4.1.203"/>
    <att type="string" name="vizmap:ab_h_8ec_corr_all_new NODE_SHAPE" value="RECT"/>
    <att type="string" name="vizmap:ab_h_8ec_corr_all_new NODE_SIZE" value="45.0"/>
    <att type="string" name="vizmap:ab_h_8ec_corr_all_new--child NODE_FILL_COLOR" value="java.awt.Color[r=255,g=255,b=51]"/>
    <att type="string" name="vizmap:ab_h_8ec_corr_all_new--child NODE_FONT_SIZE" value="25.0"/>
    <att type="string" name="vizmap:ab_h_8ec_corr_all_new--child NODE_LABEL" value="2.4.1.203"/>
    <att type="string" name="vizmap:ab_h_8ec_corr_all_new--child NODE_SHAPE" value="RECT"/>
    <att type="string" name="vizmap:ab_h_8ec_corr_all_new--child NODE_SIZE" value="45.00008773803711"/>
    <graphics type="RECTANGLE" h="45.00008773803711" w="45.00008583068848" x="35.974276542663574" y="-6.472440719604492" fill="#ffff33" width="1" outline="#666666" cy:nodeTransparency="1.0" cy:nodeLabelFont="Default-0-25" cy:nodeLabel="2.4.1.203" cy:borderLineType="solid"/>
  </node>
  <edge label="AUXIN (PP) 3.1.4.3" source="-29" target="-38">
    <att type="string" name="Column 1" value="AUXIN (PP) 3.1.4.3"/>
    <att type="integer" name="Column 2" value="2"/>
    <att type="string" name="canonicalName" value="AUXIN (PP) 3.1.4.3"/>
    <att type="list" name="cytoscape.alias.list">
      <att type="string" name="cytoscape.alias.list" value="AUXIN (PP) 3.1.4.3"/>
    </att>
    <att type="string" name="interaction" value="PP" cy:editable="false"/>
    <graphics width="4" fill="#333300" cy:sourceArrow="0" cy:targetArrow="0" cy:sourceArrowColor="#000000" cy:targetArrowColor="#000000" cy:edgeLabelFont="SanSerif-0-10" cy:edgeLabel="" cy:edgeLineType="SOLID" cy:curved="STRAIGHT_LINES"/>
  </edge>
  <edge label="AUXIN (PP) 1.1.-.-" source="-29" target="-5">
    <att type="string" name="Column 1" value="AUXIN (PP) 1.1.-.-"/>
    <att type="integer" name="Column 2" value="2"/>
    <att type="string" name="canonicalName" value="AUXIN (PP) 1.1.-.-"/>
    <att type="list" name="cytoscape.alias.list">
      <att type="string" name="cytoscape.alias.list" value="AUXIN (PP) 1.1.-.-"/>
    </att>
    <att type="string" name="interaction" value="PP" cy:editable="false"/>
    <graphics width="4" fill="#333300" cy:sourceArrow="0" cy:targetArrow="0" cy:sourceArrowColor="#000000" cy:targetArrowColor="#000000" cy:edgeLabelFont="SanSerif-0-10" cy:edgeLabel="" cy:edgeLineType="SOLID" cy:curved="STRAIGHT_LINES"/>
  </edge>
  <edge label="AUXIN (PP) 2.4.1.-" source="-29" target="-12">
    <att type="string" name="Column 1" value="AUXIN (PP) 2.4.1.-"/>
    <att type="integer" name="Column 2" value="3"/>
    <att type="string" name="canonicalName" value="AUXIN (PP) 2.4.1.-"/>
    <att type="list" name="cytoscape.alias.list">
      <att type="string" name="cytoscape.alias.list" value="AUXIN (PP) 2.4.1.-"/>
    </att>
    <att type="string" name="interaction" value="PP" cy:editable="false"/>
    <graphics width="4" fill="#333300" cy:sourceArrow="0" cy:targetArrow="0" cy:sourceArrowColor="#000000" cy:targetArrowColor="#000000" cy:edgeLabelFont="SanSerif-0-10" cy:edgeLabel="" cy:edgeLineType="SOLID" cy:curved="STRAIGHT_LINES"/>
  </edge>
  <edge label="AUXIN (PP) 2.4.1.237" source="-29" target="-24">
    <att type="string" name="Column 1" value="AUXIN (PP) 2.4.1.237"/>
    <att type="integer" name="Column 2" value="3"/>
    <att type="string" name="canonicalName" value="AUXIN (PP) 2.4.1.237"/>
    <att type="list" name="cytoscape.alias.list">
      <att type="string" name="cytoscape.alias.list" value="AUXIN (PP) 2.4.1.237"/>
    </att>
    <att type="string" name="interaction" value="PP" cy:editable="false"/>
    <graphics width="4" fill="#333300" cy:sourceArrow="0" cy:targetArrow="0" cy:sourceArrowColor="#000000" cy:targetArrowColor="#000000" cy:edgeLabelFont="SanSerif-0-10" cy:edgeLabel="" cy:edgeLineType="SOLID" cy:curved="STRAIGHT_LINES"/>
  </edge>
  <edge label="1.1.1.- (PP) 1.14.13.-" source="-42" target="-52">
    <att type="string" name="Column 1" value="1.1.1.- (PP) 1.14.13.-"/>
    <att type="integer" name="Column 2" value="3"/>
    <att type="string" name="canonicalName" value="1.1.1.- (PP) 1.14.13.-"/>
    <att type="list" name="cytoscape.alias.list">
      <att type="string" name="cytoscape.alias.list" value="1.1.1.- (PP) 1.14.13.-"/>
    </att>
    <att type="string" name="interaction" value="PP" cy:editable="false"/>
    <graphics width="4" fill="#333300" cy:sourceArrow="0" cy:targetArrow="0" cy:sourceArrowColor="#000000" cy:targetArrowColor="#000000" cy:edgeLabelFont="SanSerif-0-10" cy:edgeLabel="" cy:edgeLineType="SOLID" cy:curved="STRAIGHT_LINES"/>
  </edge>
  <edge label="CYTOKININ (PP) 2.4.1.-" source="-36" target="-12">
    <att type="string" name="Column 1" value="CYTOKININ (PP) 2.4.1.-"/>
    <att type="integer" name="Column 2" value="3"/>
    <att type="string" name="canonicalName" value="CYTOKININ (PP) 2.4.1.-"/>
    <att type="list" name="cytoscape.alias.list">
      <att type="string" name="cytoscape.alias.list" value="CYTOKININ (PP) 2.4.1.-"/>
    </att>
    <att type="string" name="interaction" value="PP" cy:editable="false"/>
    <graphics width="4" fill="#333300" cy:sourceArrow="0" cy:targetArrow="0" cy:sourceArrowColor="#000000" cy:targetArrowColor="#000000" cy:edgeLabelFont="SanSerif-0-10" cy:edgeLabel="" cy:edgeLineType="SOLID" cy:curved="STRAIGHT_LINES"/>
  </edge>
  <edge label="CYTOKININ (PP) 2.4.1.203" source="-36" target="-19">
    <att type="string" name="Column 1" value="CYTOKININ (PP) 2.4.1.203"/>
    <att type="integer" name="Column 2" value="3"/>
    <att type="string" name="canonicalName" value="CYTOKININ (PP) 2.4.1.203"/>
    <att type="list" name="cytoscape.alias.list">
      <att type="string" name="cytoscape.alias.list" value="CYTOKININ (PP) 2.4.1.203"/>
    </att>
    <att type="string" name="interaction" value="PP" cy:editable="false"/>
    <graphics width="4" fill="#333300" cy:sourceArrow="0" cy:targetArrow="0" cy:sourceArrowColor="#000000" cy:targetArrowColor="#000000" cy:edgeLabelFont="SanSerif-0-10" cy:edgeLabel="" cy:edgeLineType="SOLID" cy:curved="STRAIGHT_LINES"/>
  </edge>
  <edge label="CYTOKININ (PP) 2.4.1.215" source="-36" target="-3">
    <att type="string" name="Column 1" value="CYTOKININ (PP) 2.4.1.215"/>
    <att type="integer" name="Column 2" value="1"/>
    <att type="string" name="canonicalName" value="CYTOKININ (PP) 2.4.1.215"/>
    <att type="list" name="cytoscape.alias.list">
      <att type="string" name="cytoscape.alias.list" value="CYTOKININ (PP) 2.4.1.215"/>
    </att>
    <att type="string" name="interaction" value="PP" cy:editable="false"/>
    <graphics width="4" fill="#333300" cy:sourceArrow="0" cy:targetArrow="0" cy:sourceArrowColor="#000000" cy:targetArrowColor="#000000" cy:edgeLabelFont="SanSerif-0-10" cy:edgeLabel="" cy:edgeLineType="SOLID" cy:curved="STRAIGHT_LINES"/>
  </edge>
  <edge label="ETHYLENE (PP) 1.14.13.93" source="-31" target="-16">
    <att type="string" name="Column 1" value="ETHYLENE (PP) 1.14.13.93"/>
    <att type="integer" name="Column 2" value="3"/>
    <att type="string" name="canonicalName" value="ETHYLENE (PP) 1.14.13.93"/>
    <att type="list" name="cytoscape.alias.list">
      <att type="string" name="cytoscape.alias.list" value="ETHYLENE (PP) 1.14.13.93"/>
    </att>
    <att type="string" name="interaction" value="PP" cy:editable="false"/>
    <graphics width="4" fill="#333300" cy:sourceArrow="0" cy:targetArrow="0" cy:sourceArrowColor="#000000" cy:targetArrowColor="#000000" cy:edgeLabelFont="SanSerif-0-10" cy:edgeLabel="" cy:edgeLineType="SOLID" cy:curved="STRAIGHT_LINES"/>
  </edge>
  <edge label="2.4.1.- (PP) 1.14.13.-" source="-12" target="-52">
    <att type="string" name="Column 1" value="2.4.1.- (PP) 1.14.13.-"/>
    <att type="integer" name="Column 2" value="3"/>
    <att type="string" name="canonicalName" value="2.4.1.- (PP) 1.14.13.-"/>
    <att type="list" name="cytoscape.alias.list">
      <att type="string" name="cytoscape.alias.list" value="2.4.1.- (PP) 1.14.13.-"/>
    </att>
    <att type="string" name="interaction" value="PP" cy:editable="false"/>
    <graphics width="4" fill="#333300" cy:sourceArrow="0" cy:targetArrow="0" cy:sourceArrowColor="#000000" cy:targetArrowColor="#000000" cy:edgeLabelFont="SanSerif-0-10" cy:edgeLabel="" cy:edgeLineType="SOLID" cy:curved="STRAIGHT_LINES"/>
  </edge>
  <edge label="1.3.1.- (PP) 1.14.13.-" source="-33" target="-52">
    <att type="string" name="Column 1" value="1.3.1.- (PP) 1.14.13.-"/>
    <att type="integer" name="Column 2" value="3"/>
    <att type="string" name="canonicalName" value="1.3.1.- (PP) 1.14.13.-"/>
    <att type="list" name="cytoscape.alias.list">
      <att type="string" name="cytoscape.alias.list" value="1.3.1.- (PP) 1.14.13.-"/>
    </att>
    <att type="string" name="interaction" value="PP" cy:editable="false"/>
    <graphics width="4" fill="#333300" cy:sourceArrow="0" cy:targetArrow="0" cy:sourceArrowColor="#000000" cy:targetArrowColor="#000000" cy:edgeLabelFont="SanSerif-0-10" cy:edgeLabel="" cy:edgeLineType="SOLID" cy:curved="STRAIGHT_LINES"/>
  </edge>
  <edge label="SALICYLIC_ACID (PP) 2.4.1.-" source="-26" target="-12">
    <att type="string" name="Column 1" value="SALICYLIC_ACID (PP) 2.4.1.-"/>
    <att type="integer" name="Column 2" value="3"/>
    <att type="string" name="canonicalName" value="SALICYLIC_ACID (PP) 2.4.1.-"/>
    <att type="list" name="cytoscape.alias.list">
      <att type="string" name="cytoscape.alias.list" value="SALICYLIC_ACID (PP) 2.4.1.-"/>
    </att>
    <att type="string" name="interaction" value="PP" cy:editable="false"/>
    <graphics width="4" fill="#333300" cy:sourceArrow="0" cy:targetArrow="0" cy:sourceArrowColor="#000000" cy:targetArrowColor="#000000" cy:edgeLabelFont="SanSerif-0-10" cy:edgeLabel="" cy:edgeLineType="SOLID" cy:curved="STRAIGHT_LINES"/>
  </edge>
  <edge label="SALICYLIC_ACID (PP) 2.4.1.237" source="-26" target="-24">
    <att type="string" name="Column 1" value="SALICYLIC_ACID (PP) 2.4.1.237"/>
    <att type="integer" name="Column 2" value="3"/>
    <att type="string" name="canonicalName" value="SALICYLIC_ACID (PP) 2.4.1.237"/>
    <att type="list" name="cytoscape.alias.list">
      <att type="string" name="cytoscape.alias.list" value="SALICYLIC_ACID (PP) 2.4.1.237"/>
    </att>
    <att type="string" name="interaction" value="PP" cy:editable="false"/>
    <graphics width="4" fill="#333300" cy:sourceArrow="0" cy:targetArrow="0" cy:sourceArrowColor="#000000" cy:targetArrowColor="#000000" cy:edgeLabelFont="SanSerif-0-10" cy:edgeLabel="" cy:edgeLineType="SOLID" cy:curved="STRAIGHT_LINES"/>
  </edge>
  <edge label="BRASSINOSTEROID (PP) 1.14.13.93" source="-14" target="-16">
    <att type="string" name="Column 1" value="BRASSINOSTEROID (PP) 1.14.13.93"/>
    <att type="integer" name="Column 2" value="3"/>
    <att type="string" name="canonicalName" value="BRASSINOSTEROID (PP) 1.14.13.93"/>
    <att type="list" name="cytoscape.alias.list">
      <att type="string" name="cytoscape.alias.list" value="BRASSINOSTEROID (PP) 1.14.13.93"/>
    </att>
    <att type="string" name="interaction" value="PP" cy:editable="false"/>
    <graphics width="4" fill="#333300" cy:sourceArrow="0" cy:targetArrow="0" cy:sourceArrowColor="#000000" cy:targetArrowColor="#000000" cy:edgeLabelFont="SanSerif-0-10" cy:edgeLabel="" cy:edgeLineType="SOLID" cy:curved="STRAIGHT_LINES"/>
  </edge>
  <edge label="BRASSINOSTEROID (PP) 2.4.1.215" source="-14" target="-3">
    <att type="string" name="Column 1" value="BRASSINOSTEROID (PP) 2.4.1.215"/>
    <att type="integer" name="Column 2" value="1"/>
    <att type="string" name="canonicalName" value="BRASSINOSTEROID (PP) 2.4.1.215"/>
    <att type="list" name="cytoscape.alias.list">
      <att type="string" name="cytoscape.alias.list" value="BRASSINOSTEROID (PP) 2.4.1.215"/>
    </att>
    <att type="string" name="interaction" value="PP" cy:editable="false"/>
    <graphics width="4" fill="#333300" cy:sourceArrow="0" cy:targetArrow="0" cy:sourceArrowColor="#000000" cy:targetArrowColor="#000000" cy:edgeLabelFont="SanSerif-0-10" cy:edgeLabel="" cy:edgeLineType="SOLID" cy:curved="STRAIGHT_LINES"/>
  </edge>
  <edge label="BRASSINOSTEROID (PP) 2.4.1.237" source="-14" target="-24">
    <att type="string" name="Column 1" value="BRASSINOSTEROID (PP) 2.4.1.237"/>
    <att type="integer" name="Column 2" value="3"/>
    <att type="string" name="canonicalName" value="BRASSINOSTEROID (PP) 2.4.1.237"/>
    <att type="list" name="cytoscape.alias.list">
      <att type="string" name="cytoscape.alias.list" value="BRASSINOSTEROID (PP) 2.4.1.237"/>
    </att>
    <att type="string" name="interaction" value="PP" cy:editable="false"/>
    <graphics width="4" fill="#333300" cy:sourceArrow="0" cy:targetArrow="0" cy:sourceArrowColor="#000000" cy:targetArrowColor="#000000" cy:edgeLabelFont="SanSerif-0-10" cy:edgeLabel="" cy:edgeLineType="SOLID" cy:curved="STRAIGHT_LINES"/>
  </edge>
  <edge label="BRASSINOSTEROID (PP) 3.1.4.3" source="-14" target="-38">
    <att type="string" name="Column 1" value="BRASSINOSTEROID (PP) 3.1.4.3"/>
    <att type="integer" name="Column 2" value="2"/>
    <att type="string" name="canonicalName" value="BRASSINOSTEROID (PP) 3.1.4.3"/>
    <att type="list" name="cytoscape.alias.list">
      <att type="string" name="cytoscape.alias.list" value="BRASSINOSTEROID (PP) 3.1.4.3"/>
    </att>
    <att type="string" name="interaction" value="PP" cy:editable="false"/>
    <graphics width="4" fill="#333300" cy:sourceArrow="0" cy:targetArrow="0" cy:sourceArrowColor="#000000" cy:targetArrowColor="#000000" cy:edgeLabelFont="SanSerif-0-10" cy:edgeLabel="" cy:edgeLineType="SOLID" cy:curved="STRAIGHT_LINES"/>
  </edge>
  <edge label="BRASSINOSTEROID (PP) 1.14.13.-" source="-14" target="-52">
    <att type="string" name="Column 1" value="BRASSINOSTEROID (PP) 1.14.13.-"/>
    <att type="integer" name="Column 2" value="3"/>
    <att type="string" name="canonicalName" value="BRASSINOSTEROID (PP) 1.14.13.-"/>
    <att type="list" name="cytoscape.alias.list">
      <att type="string" name="cytoscape.alias.list" value="BRASSINOSTEROID (PP) 1.14.13.-"/>
    </att>
    <att type="string" name="interaction" value="PP" cy:editable="false"/>
    <graphics width="4" fill="#333300" cy:sourceArrow="0" cy:targetArrow="0" cy:sourceArrowColor="#000000" cy:targetArrowColor="#000000" cy:edgeLabelFont="SanSerif-0-10" cy:edgeLabel="" cy:edgeLineType="SOLID" cy:curved="STRAIGHT_LINES"/>
  </edge>
  <edge label="BRASSINOSTEROID (PP) 1.1.1.-" source="-14" target="-42">
    <att type="string" name="Column 1" value="BRASSINOSTEROID (PP) 1.1.1.-"/>
    <att type="integer" name="Column 2" value="3"/>
    <att type="string" name="canonicalName" value="BRASSINOSTEROID (PP) 1.1.1.-"/>
    <att type="list" name="cytoscape.alias.list">
      <att type="string" name="cytoscape.alias.list" value="BRASSINOSTEROID (PP) 1.1.1.-"/>
    </att>
    <att type="string" name="interaction" value="PP" cy:editable="false"/>
    <graphics width="4" fill="#333300" cy:sourceArrow="0" cy:targetArrow="0" cy:sourceArrowColor="#000000" cy:targetArrowColor="#000000" cy:edgeLabelFont="SanSerif-0-10" cy:edgeLabel="" cy:edgeLineType="SOLID" cy:curved="STRAIGHT_LINES"/>
  </edge>
  <edge label="BRASSINOSTEROID (PP) 1.3.1.-" source="-14" target="-33">
    <att type="string" name="Column 1" value="BRASSINOSTEROID (PP) 1.3.1.-"/>
    <att type="integer" name="Column 2" value="1"/>
    <att type="string" name="canonicalName" value="BRASSINOSTEROID (PP) 1.3.1.-"/>
    <att type="list" name="cytoscape.alias.list">
      <att type="string" name="cytoscape.alias.list" value="BRASSINOSTEROID (PP) 1.3.1.-"/>
    </att>
    <att type="string" name="interaction" value="PP" cy:editable="false"/>
    <graphics width="4" fill="#333300" cy:sourceArrow="0" cy:targetArrow="0" cy:sourceArrowColor="#000000" cy:targetArrowColor="#000000" cy:edgeLabelFont="SanSerif-0-10" cy:edgeLabel="" cy:edgeLineType="SOLID" cy:curved="STRAIGHT_LINES"/>
  </edge>
  <edge label="BRASSINOSTEROID (PP) 2.4.1.-" source="-14" target="-12">
    <att type="string" name="Column 1" value="BRASSINOSTEROID (PP) 2.4.1.-"/>
    <att type="integer" name="Column 2" value="3"/>
    <att type="string" name="canonicalName" value="BRASSINOSTEROID (PP) 2.4.1.-"/>
    <att type="list" name="cytoscape.alias.list">
      <att type="string" name="cytoscape.alias.list" value="BRASSINOSTEROID (PP) 2.4.1.-"/>
    </att>
    <att type="string" name="interaction" value="PP" cy:editable="false"/>
    <graphics width="4" fill="#333300" cy:sourceArrow="0" cy:targetArrow="0" cy:sourceArrowColor="#000000" cy:targetArrowColor="#000000" cy:edgeLabelFont="SanSerif-0-10" cy:edgeLabel="" cy:edgeLineType="SOLID" cy:curved="STRAIGHT_LINES"/>
  </edge>
  <edge label="BRASSINOSTEROID (PP) 2.4.1.203" source="-14" target="-19">
    <att type="string" name="Column 1" value="BRASSINOSTEROID (PP) 2.4.1.203"/>
    <att type="integer" name="Column 2" value="3"/>
    <att type="string" name="canonicalName" value="BRASSINOSTEROID (PP) 2.4.1.203"/>
    <att type="list" name="cytoscape.alias.list">
      <att type="string" name="cytoscape.alias.list" value="BRASSINOSTEROID (PP) 2.4.1.203"/>
    </att>
    <att type="string" name="interaction" value="PP" cy:editable="false"/>
    <graphics width="4" fill="#333300" cy:sourceArrow="0" cy:targetArrow="0" cy:sourceArrowColor="#000000" cy:targetArrowColor="#000000" cy:edgeLabelFont="SanSerif-0-10" cy:edgeLabel="" cy:edgeLineType="SOLID" cy:curved="STRAIGHT_LINES"/>
  </edge>
  <edge label="BRASSINOSTEROID (PP) 1.1.-.-" source="-14" target="-5">
    <att type="string" name="Column 1" value="BRASSINOSTEROID (PP) 1.1.-.-"/>
    <att type="integer" name="Column 2" value="2"/>
    <att type="string" name="canonicalName" value="BRASSINOSTEROID (PP) 1.1.-.-"/>
    <att type="list" name="cytoscape.alias.list">
      <att type="string" name="cytoscape.alias.list" value="BRASSINOSTEROID (PP) 1.1.-.-"/>
    </att>
    <att type="string" name="interaction" value="PP" cy:editable="false"/>
    <graphics width="4" fill="#333300" cy:sourceArrow="0" cy:targetArrow="0" cy:sourceArrowColor="#000000" cy:targetArrowColor="#000000" cy:edgeLabelFont="SanSerif-0-10" cy:edgeLabel="" cy:edgeLineType="SOLID" cy:curved="STRAIGHT_LINES"/>
  </edge>
  <edge label="BRASSINOSTEROID (PP) 1.1.1.288" source="-14" target="-49">
    <att type="string" name="Column 1" value="BRASSINOSTEROID (PP) 1.1.1.288"/>
    <att type="integer" name="Column 2" value="3"/>
    <att type="string" name="canonicalName" value="BRASSINOSTEROID (PP) 1.1.1.288"/>
    <att type="list" name="cytoscape.alias.list">
      <att type="string" name="cytoscape.alias.list" value="BRASSINOSTEROID (PP) 1.1.1.288"/>
    </att>
    <att type="string" name="interaction" value="PP" cy:editable="false"/>
    <graphics width="4" fill="#333300" cy:sourceArrow="0" cy:targetArrow="0" cy:sourceArrowColor="#000000" cy:targetArrowColor="#000000" cy:edgeLabelFont="SanSerif-0-10" cy:edgeLabel="" cy:edgeLineType="SOLID" cy:curved="STRAIGHT_LINES"/>
  </edge>
  <edge label="JASMONIC_ ACID (PP) 1.14.13.-" source="-25" target="-52">
    <att type="string" name="Column 1" value="JASMONIC_ ACID (PP) 1.14.13.-"/>
    <att type="integer" name="Column 2" value="3"/>
    <att type="string" name="canonicalName" value="JASMONIC_ ACID (PP) 1.14.13.-"/>
    <att type="list" name="cytoscape.alias.list">
      <att type="string" name="cytoscape.alias.list" value="JASMONIC_ ACID (PP) 1.14.13.-"/>
    </att>
    <att type="string" name="interaction" value="PP" cy:editable="false"/>
    <graphics width="4" fill="#333300" cy:sourceArrow="0" cy:targetArrow="0" cy:sourceArrowColor="#000000" cy:targetArrowColor="#000000" cy:edgeLabelFont="SanSerif-0-10" cy:edgeLabel="" cy:edgeLineType="SOLID" cy:curved="STRAIGHT_LINES"/>
  </edge>
  <edge label="ABSCISIC ACID (PP) 1.1.1.288" source="-20" target="-49">
    <att type="string" name="Column 1" value="ABSCISIC ACID (PP) 1.1.1.288"/>
    <att type="integer" name="Column 2" value="3"/>
    <att type="string" name="canonicalName" value="ABSCISIC ACID (PP) 1.1.1.288"/>
    <att type="list" name="cytoscape.alias.list">
      <att type="string" name="cytoscape.alias.list" value="ABSCISIC ACID (PP) 1.1.1.288"/>
    </att>
    <att type="string" name="interaction" value="PP" cy:editable="false"/>
    <graphics width="4" fill="#333300" cy:sourceArrow="0" cy:targetArrow="0" cy:sourceArrowColor="#000000" cy:targetArrowColor="#000000" cy:edgeLabelFont="SanSerif-0-10" cy:edgeLabel="" cy:edgeLineType="SOLID" cy:curved="STRAIGHT_LINES"/>
  </edge>
  <edge label="ABSCISIC ACID (PP) 1.1.1.-" source="-20" target="-42">
    <att type="string" name="Column 1" value="ABSCISIC ACID (PP) 1.1.1.-"/>
    <att type="integer" name="Column 2" value="3"/>
    <att type="string" name="canonicalName" value="ABSCISIC ACID (PP) 1.1.1.-"/>
    <att type="list" name="cytoscape.alias.list">
      <att type="string" name="cytoscape.alias.list" value="ABSCISIC ACID (PP) 1.1.1.-"/>
    </att>
    <att type="string" name="interaction" value="PP" cy:editable="false"/>
    <graphics width="4" fill="#333300" cy:sourceArrow="0" cy:targetArrow="0" cy:sourceArrowColor="#000000" cy:targetArrowColor="#000000" cy:edgeLabelFont="SanSerif-0-10" cy:edgeLabel="" cy:edgeLineType="SOLID" cy:curved="STRAIGHT_LINES"/>
  </edge>
  <edge label="ABSCISIC ACID (PP) 1.14.13.93" source="-20" target="-16">
    <att type="string" name="Column 1" value="ABSCISIC ACID (PP) 1.14.13.93"/>
    <att type="integer" name="Column 2" value="3"/>
    <att type="string" name="canonicalName" value="ABSCISIC ACID (PP) 1.14.13.93"/>
    <att type="list" name="cytoscape.alias.list">
      <att type="string" name="cytoscape.alias.list" value="ABSCISIC ACID (PP) 1.14.13.93"/>
    </att>
    <att type="string" name="interaction" value="PP" cy:editable="false"/>
    <graphics width="4" fill="#333300" cy:sourceArrow="0" cy:targetArrow="0" cy:sourceArrowColor="#000000" cy:targetArrowColor="#000000" cy:edgeLabelFont="SanSerif-0-10" cy:edgeLabel="" cy:edgeLineType="SOLID" cy:curved="STRAIGHT_LINES"/>
  </edge>
  <edge label="ABSCISIC ACID (PP) 1.3.1.-" source="-20" target="-33">
    <att type="string" name="Column 1" value="ABSCISIC ACID (PP) 1.3.1.-"/>
    <att type="integer" name="Column 2" value="1"/>
    <att type="string" name="canonicalName" value="ABSCISIC ACID (PP) 1.3.1.-"/>
    <att type="list" name="cytoscape.alias.list">
      <att type="string" name="cytoscape.alias.list" value="ABSCISIC ACID (PP) 1.3.1.-"/>
    </att>
    <att type="string" name="interaction" value="PP" cy:editable="false"/>
    <graphics width="4" fill="#333300" cy:sourceArrow="0" cy:targetArrow="0" cy:sourceArrowColor="#000000" cy:targetArrowColor="#000000" cy:edgeLabelFont="SanSerif-0-10" cy:edgeLabel="" cy:edgeLineType="SOLID" cy:curved="STRAIGHT_LINES"/>
  </edge>
  <edge label="ABSCISIC ACID (PP) 2.4.1.-" source="-20" target="-12">
    <att type="string" name="Column 1" value="ABSCISIC ACID (PP) 2.4.1.-"/>
    <att type="integer" name="Column 2" value="3"/>
    <att type="string" name="canonicalName" value="ABSCISIC ACID (PP) 2.4.1.-"/>
    <att type="list" name="cytoscape.alias.list">
      <att type="string" name="cytoscape.alias.list" value="ABSCISIC ACID (PP) 2.4.1.-"/>
    </att>
    <att type="string" name="interaction" value="PP" cy:editable="false"/>
    <graphics width="4" fill="#333300" cy:sourceArrow="0" cy:targetArrow="0" cy:sourceArrowColor="#000000" cy:targetArrowColor="#000000" cy:edgeLabelFont="SanSerif-0-10" cy:edgeLabel="" cy:edgeLineType="SOLID" cy:curved="STRAIGHT_LINES"/>
  </edge>
  <edge label="ABSCISIC ACID (PP) 2.4.1.237" source="-20" target="-24">
    <att type="string" name="Column 1" value="ABSCISIC ACID (PP) 2.4.1.237"/>
    <att type="integer" name="Column 2" value="3"/>
    <att type="string" name="canonicalName" value="ABSCISIC ACID (PP) 2.4.1.237"/>
    <att type="list" name="cytoscape.alias.list">
      <att type="string" name="cytoscape.alias.list" value="ABSCISIC ACID (PP) 2.4.1.237"/>
    </att>
    <att type="string" name="interaction" value="PP" cy:editable="false"/>
    <graphics width="4" fill="#333300" cy:sourceArrow="0" cy:targetArrow="0" cy:sourceArrowColor="#000000" cy:targetArrowColor="#000000" cy:edgeLabelFont="SanSerif-0-10" cy:edgeLabel="" cy:edgeLineType="SOLID" cy:curved="STRAIGHT_LINES"/>
  </edge>
  <edge label="2.4.1.203 (PP) 2.4.1.-" source="-19" target="-12">
    <att type="string" name="Column 1" value="2.4.1.203 (PP) 2.4.1.-"/>
    <att type="integer" name="Column 2" value="3"/>
    <att type="string" name="canonicalName" value="2.4.1.203 (PP) 2.4.1.-"/>
    <att type="list" name="cytoscape.alias.list">
      <att type="string" name="cytoscape.alias.list" value="2.4.1.203 (PP) 2.4.1.-"/>
    </att>
    <att type="string" name="interaction" value="PP" cy:editable="false"/>
    <graphics width="4" fill="#333300" cy:sourceArrow="0" cy:targetArrow="0" cy:sourceArrowColor="#000000" cy:targetArrowColor="#000000" cy:edgeLabelFont="SanSerif-0-10" cy:edgeLabel="" cy:edgeLineType="SOLID" cy:curved="STRAIGHT_LINES"/>
  </edge>
</graph>
