# Supplementary material for: The Arabidopsis phytohormone crosstalk network involves a consecutive metabolic route and circular control units of transcription factors that regulate enzyme-encoding genes
Source: BMC Syst Biol. 2016 Sep 2;10(1):87. doi: 10.1186/s12918-016-0333-9 (PMC5009710; doi:10.1186/s12918-016-0333-9)
Supplement: Additional file 2: — XML, XGMML, GML, SIF and NNF format of the identified models in the manuscript. (ZIP 164 kb) [file 12918_2016_333_MOESM2_ESM.zip › Supplementary file 2_cytokinin_b.xgmml]

<?xml version="1.0" encoding="UTF-8" standalone="yes"?>
<graph label="ab_h_8ec_corr_all_new--child" xmlns:dc="http://purl.org/dc/elements/1.1/" xmlns:xlink="http://www.w3.org/1999/xlink" xmlns:rdf="http://www.w3.org/1999/02/22-rdf-syntax-ns#" xmlns:cy="http://www.cytoscape.org" xmlns="http://www.cs.rpi.edu/XGMML"  directed="1">
  <att name="documentVersion" value="1.1"/>
  <att name="networkMetadata">
    <rdf:RDF>
      <rdf:Description rdf:about="http://www.cytoscape.org/">
        <dc:type>Protein-Protein Interaction</dc:type>
        <dc:description>N/A</dc:description>
        <dc:identifier>N/A</dc:identifier>
        <dc:date>2016-02-28 08:56:56</dc:date>
        <dc:title>ab_h_8ec_corr_all_new--child</dc:title>
        <dc:source>http://www.cytoscape.org/</dc:source>
        <dc:format>Cytoscape-XGMML</dc:format>
      </rdf:Description>
    </rdf:RDF>
  </att>
  <att type="string" name="backgroundColor" value="#ffffff"/>
  <att type="real" name="GRAPH_VIEW_ZOOM" value="0.46911457262726014"/>
  <att type="real" name="GRAPH_VIEW_CENTER_X" value="294.670649871826"/>
  <att type="real" name="GRAPH_VIEW_CENTER_Y" value="187.5526119613648"/>
  <att type="boolean" name="NODE_SIZE_LOCKED" value="true"/>
  <att type="string" name="__layoutAlgorithm" value="grid" cy:hidden="true"/>
  <node label="2.4.1.215" id="-3">
    <att type="string" name="Column 1" value="2.4.1.215"/>
    <att type="integer" name="Column 2" value="34"/>
    <att type="string" name="Column 3" value="BRASSINOSTEROID"/>
    <att type="string" name="canonicalName" value="2.4.1.215"/>
    <att type="list" name="cytoscape.alias.list">
      <att type="string" name="cytoscape.alias.list" value="2.4.1.215"/>
    </att>
    <att type="string" name="vizmap:ab_PLANTCYC_NETWORK_NEW_1--child--child NODE_LABEL" value="2.4.1.215"/>
    <att type="string" name="vizmap:ab_h_8ec_corr_all_new NODE_FILL_COLOR" value="java.awt.Color[r=255,g=255,b=51]"/>
    <att type="string" name="vizmap:ab_h_8ec_corr_all_new NODE_FONT_SIZE" value="25.0"/>
    <att type="string" name="vizmap:ab_h_8ec_corr_all_new NODE_LABEL" value="2.4.1.215"/>
    <att type="string" name="vizmap:ab_h_8ec_corr_all_new NODE_SHAPE" value="RECT"/>
    <att type="string" name="vizmap:ab_h_8ec_corr_all_new NODE_SIZE" value="45.0"/>
    <att type="string" name="vizmap:ab_h_8ec_corr_all_new--child NODE_FILL_COLOR" value="java.awt.Color[r=255,g=255,b=51]"/>
    <att type="string" name="vizmap:ab_h_8ec_corr_all_new--child NODE_FONT_SIZE" value="25.0"/>
    <att type="string" name="vizmap:ab_h_8ec_corr_all_new--child NODE_LABEL" value="2.4.1.215"/>
    <att type="string" name="vizmap:ab_h_8ec_corr_all_new--child NODE_SHAPE" value="RECT"/>
    <att type="string" name="vizmap:ab_h_8ec_corr_all_new--child NODE_SIZE" value="45.00007629394531"/>
    <graphics type="RECTANGLE" h="45.00007629394531" w="45.00006103515625" x="424.32598876953125" y="105.8680648803711" fill="#ffff33" width="1" outline="#666666" cy:nodeTransparency="1.0" cy:nodeLabelFont="Default-0-25" cy:nodeLabel="2.4.1.215" cy:borderLineType="solid"/>
  </node>
  <node label="4.4.1.14" id="-47">
    <att type="string" name="Column 1" value="4.4.1.14"/>
    <att type="integer" name="Column 2" value="2457"/>
    <att type="string" name="Column 3" value="AUXIN"/>
    <att type="string" name="canonicalName" value="4.4.1.14"/>
    <att type="list" name="cytoscape.alias.list">
      <att type="string" name="cytoscape.alias.list" value="4.4.1.14"/>
    </att>
    <att type="string" name="vizmap:ab_PLANTCYC_NETWORK_NEW_1--child--child NODE_LABEL" value="4.4.1.14"/>
    <att type="string" name="vizmap:ab_h_8ec_corr_all_new NODE_FILL_COLOR" value="java.awt.Color[r=255,g=0,b=102]"/>
    <att type="string" name="vizmap:ab_h_8ec_corr_all_new NODE_FONT_SIZE" value="65.0"/>
    <att type="string" name="vizmap:ab_h_8ec_corr_all_new NODE_LABEL" value="4.4.1.14"/>
    <att type="string" name="vizmap:ab_h_8ec_corr_all_new NODE_SHAPE" value="OCTAGON"/>
    <att type="string" name="vizmap:ab_h_8ec_corr_all_new NODE_SIZE" value="65.0"/>
    <att type="string" name="vizmap:ab_h_8ec_corr_all_new--child NODE_FILL_COLOR" value="java.awt.Color[r=255,g=0,b=102]"/>
    <att type="string" name="vizmap:ab_h_8ec_corr_all_new--child NODE_FONT_SIZE" value="65.0"/>
    <att type="string" name="vizmap:ab_h_8ec_corr_all_new--child NODE_LABEL" value="4.4.1.14"/>
    <att type="string" name="vizmap:ab_h_8ec_corr_all_new--child NODE_SHAPE" value="OCTAGON"/>
    <att type="string" name="vizmap:ab_h_8ec_corr_all_new--child NODE_SIZE" value="65.00010681152344"/>
    <graphics type="OCTAGON" h="65.0001220703125" w="65.0000991821289" x="98.4209098815918" y="257.7911682128906" fill="#ff0066" width="1" outline="#666666" cy:nodeTransparency="1.0" cy:nodeLabelFont="Default-0-65" cy:nodeLabel="4.4.1.14" cy:borderLineType="solid"/>
  </node>
  <node label="AUXIN" id="-29">
    <att type="string" name="Column 1" value="AUXIN"/>
    <att type="integer" name="Column 2" value="8888"/>
    <att type="string" name="canonicalName" value="AUXIN"/>
    <att type="list" name="cytoscape.alias.list">
      <att type="string" name="cytoscape.alias.list" value="AUXIN"/>
    </att>
    <att type="string" name="vizmap:ab_h_8ec_corr_all_new NODE_FILL_COLOR" value="java.awt.Color[r=51,g=255,b=255]"/>
    <att type="string" name="vizmap:ab_h_8ec_corr_all_new NODE_FONT_SIZE" value="35.0"/>
    <att type="string" name="vizmap:ab_h_8ec_corr_all_new NODE_LABEL" value="AUXIN"/>
    <att type="string" name="vizmap:ab_h_8ec_corr_all_new NODE_SHAPE" value="RECT"/>
    <att type="string" name="vizmap:ab_h_8ec_corr_all_new NODE_SIZE" value="78.0"/>
    <att type="string" name="vizmap:ab_h_8ec_corr_all_new--child NODE_FILL_COLOR" value="java.awt.Color[r=51,g=255,b=255]"/>
    <att type="string" name="vizmap:ab_h_8ec_corr_all_new--child NODE_FONT_SIZE" value="35.0"/>
    <att type="string" name="vizmap:ab_h_8ec_corr_all_new--child NODE_LABEL" value="AUXIN"/>
    <att type="string" name="vizmap:ab_h_8ec_corr_all_new--child NODE_SHAPE" value="RECT"/>
    <att type="string" name="vizmap:ab_h_8ec_corr_all_new--child NODE_SIZE" value="78.00001680850983"/>
    <att type="string" name="vizmap:ab_h_8ec_corr_all_new--child_1 NODE_FILL_COLOR" value="java.awt.Color[r=51,g=255,b=255]"/>
    <att type="string" name="vizmap:ab_h_8ec_corr_all_new--child_1 NODE_FONT_SIZE" value="35.0"/>
    <att type="string" name="vizmap:ab_h_8ec_corr_all_new--child_1 NODE_LABEL" value="AUXIN"/>
    <att type="string" name="vizmap:ab_h_8ec_corr_all_new--child_1 NODE_SHAPE" value="RECT"/>
    <att type="string" name="vizmap:ab_h_8ec_corr_all_new--child_1 NODE_SIZE" value="78.0"/>
    <graphics type="RECTANGLE" h="78.0000159740448" w="78.00001621246338" x="50.13835859298706" y="-40.00766718387604" fill="#33ffff" width="1" outline="#666666" cy:nodeTransparency="1.0" cy:nodeLabelFont="Default-0-35" cy:nodeLabel="AUXIN" cy:borderLineType="solid"/>
  </node>
  <node label="4.1.1.50" id="-43">
    <att type="string" name="Column 1" value="4.1.1.50"/>
    <att type="integer" name="Column 2" value="24"/>
    <att type="string" name="Column 3" value="AUXIN"/>
    <att type="string" name="canonicalName" value="4.1.1.50"/>
    <att type="list" name="cytoscape.alias.list">
      <att type="string" name="cytoscape.alias.list" value="4.1.1.50"/>
    </att>
    <att type="string" name="vizmap:ab_PLANTCYC_NETWORK_NEW_1--child--child NODE_LABEL" value="4.1.1.50"/>
    <att type="string" name="vizmap:ab_h_8ec_corr_all_new NODE_FILL_COLOR" value="java.awt.Color[r=255,g=0,b=102]"/>
    <att type="string" name="vizmap:ab_h_8ec_corr_all_new NODE_FONT_SIZE" value="65.0"/>
    <att type="string" name="vizmap:ab_h_8ec_corr_all_new NODE_LABEL" value="4.1.1.50"/>
    <att type="string" name="vizmap:ab_h_8ec_corr_all_new NODE_SHAPE" value="OCTAGON"/>
    <att type="string" name="vizmap:ab_h_8ec_corr_all_new NODE_SIZE" value="65.0"/>
    <att type="string" name="vizmap:ab_h_8ec_corr_all_new--child NODE_FILL_COLOR" value="java.awt.Color[r=255,g=0,b=102]"/>
    <att type="string" name="vizmap:ab_h_8ec_corr_all_new--child NODE_FONT_SIZE" value="65.0"/>
    <att type="string" name="vizmap:ab_h_8ec_corr_all_new--child NODE_LABEL" value="4.1.1.50"/>
    <att type="string" name="vizmap:ab_h_8ec_corr_all_new--child NODE_SHAPE" value="OCTAGON"/>
    <att type="string" name="vizmap:ab_h_8ec_corr_all_new--child NODE_SIZE" value="64.99995422363281"/>
    <graphics type="OCTAGON" h="64.99995422363281" w="64.99993896484375" x="162.34625244140625" y="120.4092788696289" fill="#ff0066" width="1" outline="#666666" cy:nodeTransparency="1.0" cy:nodeLabelFont="Default-0-65" cy:nodeLabel="4.1.1.50" cy:borderLineType="solid"/>
  </node>
  <node label="CYTOKININ" id="-36">
    <att type="string" name="Column 1" value="CYTOKININ"/>
    <att type="integer" name="Column 2" value="8888"/>
    <att type="string" name="canonicalName" value="CYTOKININ"/>
    <att type="list" name="cytoscape.alias.list">
      <att type="string" name="cytoscape.alias.list" value="CYTOKININ"/>
    </att>
    <att type="string" name="vizmap:ab_h_8ec_corr_all_new NODE_FILL_COLOR" value="java.awt.Color[r=51,g=255,b=255]"/>
    <att type="string" name="vizmap:ab_h_8ec_corr_all_new NODE_FONT_SIZE" value="35.0"/>
    <att type="string" name="vizmap:ab_h_8ec_corr_all_new NODE_LABEL" value="CYTOKININ"/>
    <att type="string" name="vizmap:ab_h_8ec_corr_all_new NODE_SHAPE" value="RECT"/>
    <att type="string" name="vizmap:ab_h_8ec_corr_all_new NODE_SIZE" value="78.0"/>
    <att type="string" name="vizmap:ab_h_8ec_corr_all_new--child NODE_FILL_COLOR" value="java.awt.Color[r=51,g=255,b=255]"/>
    <att type="string" name="vizmap:ab_h_8ec_corr_all_new--child NODE_FONT_SIZE" value="35.0"/>
    <att type="string" name="vizmap:ab_h_8ec_corr_all_new--child NODE_LABEL" value="CYTOKININ"/>
    <att type="string" name="vizmap:ab_h_8ec_corr_all_new--child NODE_SHAPE" value="RECT"/>
    <att type="string" name="vizmap:ab_h_8ec_corr_all_new--child NODE_SIZE" value="78.00010681152344"/>
    <att type="string" name="vizmap:ab_h_8ec_corr_all_new--child_1 NODE_FILL_COLOR" value="java.awt.Color[r=51,g=255,b=255]"/>
    <att type="string" name="vizmap:ab_h_8ec_corr_all_new--child_1 NODE_FONT_SIZE" value="35.0"/>
    <att type="string" name="vizmap:ab_h_8ec_corr_all_new--child_1 NODE_LABEL" value="CYTOKININ"/>
    <att type="string" name="vizmap:ab_h_8ec_corr_all_new--child_1 NODE_SHAPE" value="RECT"/>
    <att type="string" name="vizmap:ab_h_8ec_corr_all_new--child_1 NODE_SIZE" value="77.99998474121094"/>
    <graphics type="RECTANGLE" h="78.0001220703125" w="78.0001220703125" x="291.1851501464844" y="214.24826049804688" fill="#33ffff" width="1" outline="#666666" cy:nodeTransparency="1.0" cy:nodeLabelFont="Default-0-35" cy:nodeLabel="CYTOKININ" cy:borderLineType="solid"/>
  </node>
  <node label="GIBBERELLIN" id="-23">
    <att type="string" name="Column 1" value="GIBBERELLIN"/>
    <att type="integer" name="Column 2" value="8888"/>
    <att type="string" name="canonicalName" value="GIBBERELLIN"/>
    <att type="list" name="cytoscape.alias.list">
      <att type="string" name="cytoscape.alias.list" value="GIBBERELLIN"/>
    </att>
    <att type="string" name="vizmap:ab_h_8ec_corr_all_new NODE_FILL_COLOR" value="java.awt.Color[r=51,g=255,b=255]"/>
    <att type="string" name="vizmap:ab_h_8ec_corr_all_new NODE_FONT_SIZE" value="35.0"/>
    <att type="string" name="vizmap:ab_h_8ec_corr_all_new NODE_LABEL" value="GIBBERELLIN"/>
    <att type="string" name="vizmap:ab_h_8ec_corr_all_new NODE_SHAPE" value="RECT"/>
    <att type="string" name="vizmap:ab_h_8ec_corr_all_new NODE_SIZE" value="78.0"/>
    <att type="string" name="vizmap:ab_h_8ec_corr_all_new--child NODE_FILL_COLOR" value="java.awt.Color[r=51,g=255,b=255]"/>
    <att type="string" name="vizmap:ab_h_8ec_corr_all_new--child NODE_FONT_SIZE" value="35.0"/>
    <att type="string" name="vizmap:ab_h_8ec_corr_all_new--child NODE_LABEL" value="GIBBERELLIN"/>
    <att type="string" name="vizmap:ab_h_8ec_corr_all_new--child NODE_SHAPE" value="RECT"/>
    <att type="string" name="vizmap:ab_h_8ec_corr_all_new--child NODE_SIZE" value="78.0"/>
    <att type="string" name="vizmap:ab_h_8ec_corr_all_new--child_1 NODE_FILL_COLOR" value="java.awt.Color[r=51,g=255,b=255]"/>
    <att type="string" name="vizmap:ab_h_8ec_corr_all_new--child_1 NODE_FONT_SIZE" value="35.0"/>
    <att type="string" name="vizmap:ab_h_8ec_corr_all_new--child_1 NODE_LABEL" value="GIBBERELLIN"/>
    <att type="string" name="vizmap:ab_h_8ec_corr_all_new--child_1 NODE_SHAPE" value="RECT"/>
    <att type="string" name="vizmap:ab_h_8ec_corr_all_new--child_1 NODE_SIZE" value="77.99990844726562"/>
    <graphics type="RECTANGLE" h="78.0" w="78.0" x="-167.46929931640625" y="761.9931640625" fill="#33ffff" width="1" outline="#666666" cy:nodeTransparency="1.0" cy:nodeLabelFont="Default-0-35" cy:nodeLabel="GIBBERELLIN" cy:borderLineType="solid"/>
  </node>
  <node label="ETHYLENE" id="-31">
    <att type="string" name="Column 1" value="ETHYLENE"/>
    <att type="integer" name="Column 2" value="8888"/>
    <att type="string" name="canonicalName" value="ETHYLENE"/>
    <att type="list" name="cytoscape.alias.list">
      <att type="string" name="cytoscape.alias.list" value="ETHYLENE"/>
    </att>
    <att type="string" name="vizmap:ab_h_8ec_corr_all_new NODE_FILL_COLOR" value="java.awt.Color[r=51,g=255,b=255]"/>
    <att type="string" name="vizmap:ab_h_8ec_corr_all_new NODE_FONT_SIZE" value="35.0"/>
    <att type="string" name="vizmap:ab_h_8ec_corr_all_new NODE_LABEL" value="ETHYLENE"/>
    <att type="string" name="vizmap:ab_h_8ec_corr_all_new NODE_SHAPE" value="RECT"/>
    <att type="string" name="vizmap:ab_h_8ec_corr_all_new NODE_SIZE" value="78.0"/>
    <att type="string" name="vizmap:ab_h_8ec_corr_all_new--child NODE_FILL_COLOR" value="java.awt.Color[r=51,g=255,b=255]"/>
    <att type="string" name="vizmap:ab_h_8ec_corr_all_new--child NODE_FONT_SIZE" value="35.0"/>
    <att type="string" name="vizmap:ab_h_8ec_corr_all_new--child NODE_LABEL" value="ETHYLENE"/>
    <att type="string" name="vizmap:ab_h_8ec_corr_all_new--child NODE_SHAPE" value="RECT"/>
    <att type="string" name="vizmap:ab_h_8ec_corr_all_new--child NODE_SIZE" value="77.99990844726562"/>
    <att type="string" name="vizmap:ab_h_8ec_corr_all_new--child_1 NODE_FILL_COLOR" value="java.awt.Color[r=51,g=255,b=255]"/>
    <att type="string" name="vizmap:ab_h_8ec_corr_all_new--child_1 NODE_FONT_SIZE" value="35.0"/>
    <att type="string" name="vizmap:ab_h_8ec_corr_all_new--child_1 NODE_LABEL" value="ETHYLENE"/>
    <att type="string" name="vizmap:ab_h_8ec_corr_all_new--child_1 NODE_SHAPE" value="RECT"/>
    <att type="string" name="vizmap:ab_h_8ec_corr_all_new--child_1 NODE_SIZE" value="78.0"/>
    <graphics type="RECTANGLE" h="77.9998779296875" w="77.99990844726562" x="-67.62145233154297" y="334.7947998046875" fill="#33ffff" width="1" outline="#666666" cy:nodeTransparency="1.0" cy:nodeLabelFont="Default-0-35" cy:nodeLabel="ETHYLENE" cy:borderLineType="solid"/>
  </node>
  <node label="2.4.1.-" id="-12">
    <att type="string" name="Column 1" value="2.4.1.-"/>
    <att type="integer" name="Column 2" value="12348"/>
    <att type="string" name="Column 3" value="ABSCISIC ACID"/>
    <att type="string" name="canonicalName" value="2.4.1.-"/>
    <att type="list" name="cytoscape.alias.list">
      <att type="string" name="cytoscape.alias.list" value="2.4.1.-"/>
    </att>
    <att type="string" name="vizmap:ab_PLANTCYC_NETWORK_NEW_1--child--child NODE_LABEL" value="2.4.1.-"/>
    <att type="string" name="vizmap:ab_h_8ec_corr_all_new NODE_FILL_COLOR" value="java.awt.Color[r=255,g=255,b=51]"/>
    <att type="string" name="vizmap:ab_h_8ec_corr_all_new NODE_FONT_SIZE" value="25.0"/>
    <att type="string" name="vizmap:ab_h_8ec_corr_all_new NODE_LABEL" value="2.4.1.-"/>
    <att type="string" name="vizmap:ab_h_8ec_corr_all_new NODE_SHAPE" value="RECT"/>
    <att type="string" name="vizmap:ab_h_8ec_corr_all_new NODE_SIZE" value="45.0"/>
    <att type="string" name="vizmap:ab_h_8ec_corr_all_new--child NODE_FILL_COLOR" value="java.awt.Color[r=255,g=255,b=51]"/>
    <att type="string" name="vizmap:ab_h_8ec_corr_all_new--child NODE_FONT_SIZE" value="25.0"/>
    <att type="string" name="vizmap:ab_h_8ec_corr_all_new--child NODE_LABEL" value="2.4.1.-"/>
    <att type="string" name="vizmap:ab_h_8ec_corr_all_new--child NODE_SHAPE" value="RECT"/>
    <att type="string" name="vizmap:ab_h_8ec_corr_all_new--child NODE_SIZE" value="45.00004577636719"/>
    <att type="string" name="vizmap:ab_h_8ec_corr_all_new--child_1 NODE_FILL_COLOR" value="java.awt.Color[r=255,g=255,b=51]"/>
    <att type="string" name="vizmap:ab_h_8ec_corr_all_new--child_1 NODE_FONT_SIZE" value="25.0"/>
    <att type="string" name="vizmap:ab_h_8ec_corr_all_new--child_1 NODE_LABEL" value="2.4.1.-"/>
    <att type="string" name="vizmap:ab_h_8ec_corr_all_new--child_1 NODE_SHAPE" value="RECT"/>
    <att type="string" name="vizmap:ab_h_8ec_corr_all_new--child_1 NODE_SIZE" value="45.00005340576172"/>
    <graphics type="RECTANGLE" h="45.00006103515625" w="45.00006103515625" x="485.155029296875" y="243.68341064453125" fill="#ffff33" width="1" outline="#666666" cy:nodeTransparency="1.0" cy:nodeLabelFont="Default-0-25" cy:nodeLabel="2.4.1.-" cy:borderLineType="solid"/>
  </node>
  <node label="SALICYLIC_ACID" id="-26">
    <att type="string" name="Column 1" value="SALICYLIC_ACID"/>
    <att type="integer" name="Column 2" value="8888"/>
    <att type="string" name="canonicalName" value="SALICYLIC_ACID"/>
    <att type="list" name="cytoscape.alias.list">
      <att type="string" name="cytoscape.alias.list" value="SALICYLIC_ACID"/>
    </att>
    <att type="string" name="vizmap:ab_h_8ec_corr_all_new NODE_FILL_COLOR" value="java.awt.Color[r=51,g=255,b=255]"/>
    <att type="string" name="vizmap:ab_h_8ec_corr_all_new NODE_FONT_SIZE" value="35.0"/>
    <att type="string" name="vizmap:ab_h_8ec_corr_all_new NODE_LABEL" value="SALICYLIC_ACID"/>
    <att type="string" name="vizmap:ab_h_8ec_corr_all_new NODE_SHAPE" value="RECT"/>
    <att type="string" name="vizmap:ab_h_8ec_corr_all_new NODE_SIZE" value="78.0"/>
    <att type="string" name="vizmap:ab_h_8ec_corr_all_new--child NODE_FILL_COLOR" value="java.awt.Color[r=51,g=255,b=255]"/>
    <att type="string" name="vizmap:ab_h_8ec_corr_all_new--child NODE_FONT_SIZE" value="35.0"/>
    <att type="string" name="vizmap:ab_h_8ec_corr_all_new--child NODE_LABEL" value="SALICYLIC_ACID"/>
    <att type="string" name="vizmap:ab_h_8ec_corr_all_new--child NODE_SHAPE" value="RECT"/>
    <att type="string" name="vizmap:ab_h_8ec_corr_all_new--child NODE_SIZE" value="77.99993896484375"/>
    <att type="string" name="vizmap:ab_h_8ec_corr_all_new--child_1 NODE_FILL_COLOR" value="java.awt.Color[r=51,g=255,b=255]"/>
    <att type="string" name="vizmap:ab_h_8ec_corr_all_new--child_1 NODE_FONT_SIZE" value="35.0"/>
    <att type="string" name="vizmap:ab_h_8ec_corr_all_new--child_1 NODE_LABEL" value="SALICYLIC_ACID"/>
    <att type="string" name="vizmap:ab_h_8ec_corr_all_new--child_1 NODE_SHAPE" value="RECT"/>
    <att type="string" name="vizmap:ab_h_8ec_corr_all_new--child_1 NODE_SIZE" value="78.0"/>
    <graphics type="RECTANGLE" h="77.99993896484375" w="77.99993896484375" x="431.1868896484375" y="434.4533996582031" fill="#33ffff" width="1" outline="#666666" cy:nodeTransparency="1.0" cy:nodeLabelFont="Default-0-35" cy:nodeLabel="SALICYLIC_ACID" cy:borderLineType="solid"/>
  </node>
  <node label="BRASSINOSTEROID" id="-14">
    <att type="string" name="Column 1" value="BRASSINOSTEROID"/>
    <att type="integer" name="Column 2" value="8888"/>
    <att type="string" name="canonicalName" value="BRASSINOSTEROID"/>
    <att type="list" name="cytoscape.alias.list">
      <att type="string" name="cytoscape.alias.list" value="BRASSINOSTEROID"/>
    </att>
    <att type="string" name="vizmap:ab_h_8ec_corr_all_new NODE_FILL_COLOR" value="java.awt.Color[r=51,g=255,b=255]"/>
    <att type="string" name="vizmap:ab_h_8ec_corr_all_new NODE_FONT_SIZE" value="35.0"/>
    <att type="string" name="vizmap:ab_h_8ec_corr_all_new NODE_LABEL" value="BRASSINOSTEROID"/>
    <att type="string" name="vizmap:ab_h_8ec_corr_all_new NODE_SHAPE" value="RECT"/>
    <att type="string" name="vizmap:ab_h_8ec_corr_all_new NODE_SIZE" value="78.0"/>
    <att type="string" name="vizmap:ab_h_8ec_corr_all_new--child NODE_FILL_COLOR" value="java.awt.Color[r=51,g=255,b=255]"/>
    <att type="string" name="vizmap:ab_h_8ec_corr_all_new--child NODE_FONT_SIZE" value="35.0"/>
    <att type="string" name="vizmap:ab_h_8ec_corr_all_new--child NODE_LABEL" value="BRASSINOSTEROID"/>
    <att type="string" name="vizmap:ab_h_8ec_corr_all_new--child NODE_SHAPE" value="RECT"/>
    <att type="string" name="vizmap:ab_h_8ec_corr_all_new--child NODE_SIZE" value="78.00001907348633"/>
    <att type="string" name="vizmap:ab_h_8ec_corr_all_new--child_1 NODE_FILL_COLOR" value="java.awt.Color[r=51,g=255,b=255]"/>
    <att type="string" name="vizmap:ab_h_8ec_corr_all_new--child_1 NODE_FONT_SIZE" value="35.0"/>
    <att type="string" name="vizmap:ab_h_8ec_corr_all_new--child_1 NODE_LABEL" value="BRASSINOSTEROID"/>
    <att type="string" name="vizmap:ab_h_8ec_corr_all_new--child_1 NODE_SHAPE" value="RECT"/>
    <att type="string" name="vizmap:ab_h_8ec_corr_all_new--child_1 NODE_SIZE" value="78.0"/>
    <graphics type="RECTANGLE" h="78.0000171661377" w="78.0" x="455.28033447265625" y="-68.42928218841553" fill="#33ffff" width="1" outline="#666666" cy:nodeTransparency="1.0" cy:nodeLabelFont="Default-0-35" cy:nodeLabel="BRASSINOSTEROID" cy:borderLineType="solid"/>
  </node>
  <node label="JASMONIC_ ACID" id="-25">
    <att type="string" name="Column 1" value="JASMONIC_ ACID"/>
    <att type="integer" name="Column 2" value="8888"/>
    <att type="string" name="canonicalName" value="JASMONIC_ ACID"/>
    <att type="list" name="cytoscape.alias.list">
      <att type="string" name="cytoscape.alias.list" value="JASMONIC_ ACID"/>
    </att>
    <att type="string" name="vizmap:ab_h_8ec_corr_all_new NODE_FILL_COLOR" value="java.awt.Color[r=51,g=255,b=255]"/>
    <att type="string" name="vizmap:ab_h_8ec_corr_all_new NODE_FONT_SIZE" value="35.0"/>
    <att type="string" name="vizmap:ab_h_8ec_corr_all_new NODE_LABEL" value="JASMONIC_ ACID"/>
    <att type="string" name="vizmap:ab_h_8ec_corr_all_new NODE_SHAPE" value="RECT"/>
    <att type="string" name="vizmap:ab_h_8ec_corr_all_new NODE_SIZE" value="78.0"/>
    <att type="string" name="vizmap:ab_h_8ec_corr_all_new--child NODE_FILL_COLOR" value="java.awt.Color[r=51,g=255,b=255]"/>
    <att type="string" name="vizmap:ab_h_8ec_corr_all_new--child NODE_FONT_SIZE" value="35.0"/>
    <att type="string" name="vizmap:ab_h_8ec_corr_all_new--child NODE_LABEL" value="JASMONIC_ ACID"/>
    <att type="string" name="vizmap:ab_h_8ec_corr_all_new--child NODE_SHAPE" value="RECT"/>
    <att type="string" name="vizmap:ab_h_8ec_corr_all_new--child NODE_SIZE" value="77.99990844726562"/>
    <att type="string" name="vizmap:ab_h_8ec_corr_all_new--child_1 NODE_FILL_COLOR" value="java.awt.Color[r=51,g=255,b=255]"/>
    <att type="string" name="vizmap:ab_h_8ec_corr_all_new--child_1 NODE_FONT_SIZE" value="35.0"/>
    <att type="string" name="vizmap:ab_h_8ec_corr_all_new--child_1 NODE_LABEL" value="JASMONIC_ ACID"/>
    <att type="string" name="vizmap:ab_h_8ec_corr_all_new--child_1 NODE_SHAPE" value="RECT"/>
    <att type="string" name="vizmap:ab_h_8ec_corr_all_new--child_1 NODE_SIZE" value="78.0"/>
    <graphics type="RECTANGLE" h="77.9998779296875" w="77.99990844726562" x="146.5619659423828" y="418.35430908203125" fill="#33ffff" width="1" outline="#666666" cy:nodeTransparency="1.0" cy:nodeLabelFont="Default-0-35" cy:nodeLabel="JASMONIC_ ACID" cy:borderLineType="solid"/>
  </node>
  <node label="ABSCISIC ACID" id="-20">
    <att type="string" name="Column 1" value="ABSCISIC ACID"/>
    <att type="integer" name="Column 2" value="8888"/>
    <att type="string" name="canonicalName" value="ABSCISIC ACID"/>
    <att type="list" name="cytoscape.alias.list">
      <att type="string" name="cytoscape.alias.list" value="ABSCISIC ACID"/>
    </att>
    <att type="string" name="vizmap:ab_h_8ec_corr_all_new NODE_FILL_COLOR" value="java.awt.Color[r=51,g=255,b=255]"/>
    <att type="string" name="vizmap:ab_h_8ec_corr_all_new NODE_FONT_SIZE" value="35.0"/>
    <att type="string" name="vizmap:ab_h_8ec_corr_all_new NODE_LABEL" value="ABSCISIC ACID"/>
    <att type="string" name="vizmap:ab_h_8ec_corr_all_new NODE_SHAPE" value="RECT"/>
    <att type="string" name="vizmap:ab_h_8ec_corr_all_new NODE_SIZE" value="78.0"/>
    <att type="string" name="vizmap:ab_h_8ec_corr_all_new--child NODE_FILL_COLOR" value="java.awt.Color[r=51,g=255,b=255]"/>
    <att type="string" name="vizmap:ab_h_8ec_corr_all_new--child NODE_FONT_SIZE" value="35.0"/>
    <att type="string" name="vizmap:ab_h_8ec_corr_all_new--child NODE_LABEL" value="ABSCISIC ACID"/>
    <att type="string" name="vizmap:ab_h_8ec_corr_all_new--child NODE_SHAPE" value="RECT"/>
    <att type="string" name="vizmap:ab_h_8ec_corr_all_new--child NODE_SIZE" value="78.00003051757812"/>
    <att type="string" name="vizmap:ab_h_8ec_corr_all_new--child_1 NODE_FILL_COLOR" value="java.awt.Color[r=51,g=255,b=255]"/>
    <att type="string" name="vizmap:ab_h_8ec_corr_all_new--child_1 NODE_FONT_SIZE" value="35.0"/>
    <att type="string" name="vizmap:ab_h_8ec_corr_all_new--child_1 NODE_LABEL" value="ABSCISIC ACID"/>
    <att type="string" name="vizmap:ab_h_8ec_corr_all_new--child_1 NODE_SHAPE" value="RECT"/>
    <att type="string" name="vizmap:ab_h_8ec_corr_all_new--child_1 NODE_SIZE" value="77.99998474121094"/>
    <graphics type="RECTANGLE" h="78.00001525878906" w="78.0" x="628.4320678710938" y="274.96483612060547" fill="#33ffff" width="1" outline="#666666" cy:nodeTransparency="1.0" cy:nodeLabelFont="Default-0-35" cy:nodeLabel="ABSCISIC ACID" cy:borderLineType="solid"/>
  </node>
  <node label="2.4.1.203" id="-19">
    <att type="string" name="Column 1" value="2.4.1.203"/>
    <att type="integer" name="Column 2" value="34"/>
    <att type="string" name="Column 3" value="BRASSINOSTEROID"/>
    <att type="string" name="canonicalName" value="2.4.1.203"/>
    <att type="list" name="cytoscape.alias.list">
      <att type="string" name="cytoscape.alias.list" value="2.4.1.203"/>
    </att>
    <att type="string" name="vizmap:ab_PLANTCYC_NETWORK_NEW_1--child--child NODE_LABEL" value="2.4.1.203"/>
    <att type="string" name="vizmap:ab_h_8ec_corr_all_new NODE_FILL_COLOR" value="java.awt.Color[r=255,g=255,b=51]"/>
    <att type="string" name="vizmap:ab_h_8ec_corr_all_new NODE_FONT_SIZE" value="25.0"/>
    <att type="string" name="vizmap:ab_h_8ec_corr_all_new NODE_LABEL" value="2.4.1.203"/>
    <att type="string" name="vizmap:ab_h_8ec_corr_all_new NODE_SHAPE" value="RECT"/>
    <att type="string" name="vizmap:ab_h_8ec_corr_all_new NODE_SIZE" value="45.0"/>
    <att type="string" name="vizmap:ab_h_8ec_corr_all_new--child NODE_FILL_COLOR" value="java.awt.Color[r=255,g=255,b=51]"/>
    <att type="string" name="vizmap:ab_h_8ec_corr_all_new--child NODE_FONT_SIZE" value="25.0"/>
    <att type="string" name="vizmap:ab_h_8ec_corr_all_new--child NODE_LABEL" value="2.4.1.203"/>
    <att type="string" name="vizmap:ab_h_8ec_corr_all_new--child NODE_SHAPE" value="RECT"/>
    <att type="string" name="vizmap:ab_h_8ec_corr_all_new--child NODE_SIZE" value="45.00001525878906"/>
    <graphics type="RECTANGLE" h="45.00001525878906" w="45.0" x="326.69366455078125" y="68.05740356445312" fill="#ffff33" width="1" outline="#666666" cy:nodeTransparency="1.0" cy:nodeLabelFont="Default-0-25" cy:nodeLabel="2.4.1.203" cy:borderLineType="solid"/>
  </node>
  <edge label="AUXIN (PP) 2.4.1.-" source="-29" target="-12">
    <att type="string" name="Column 1" value="AUXIN (PP) 2.4.1.-"/>
    <att type="integer" name="Column 2" value="3"/>
    <att type="string" name="canonicalName" value="AUXIN (PP) 2.4.1.-"/>
    <att type="list" name="cytoscape.alias.list">
      <att type="string" name="cytoscape.alias.list" value="AUXIN (PP) 2.4.1.-"/>
    </att>
    <att type="string" name="interaction" value="PP" cy:editable="false"/>
    <graphics width="4" fill="#333300" cy:sourceArrow="0" cy:targetArrow="0" cy:sourceArrowColor="#000000" cy:targetArrowColor="#000000" cy:edgeLabelFont="SanSerif-0-10" cy:edgeLabel="" cy:edgeLineType="SOLID" cy:curved="STRAIGHT_LINES"/>
  </edge>
  <edge label="AUXIN (PP) 4.1.1.50" source="-29" target="-43">
    <att type="string" name="Column 1" value="AUXIN (PP) 4.1.1.50"/>
    <att type="integer" name="Column 2" value="1"/>
    <att type="string" name="canonicalName" value="AUXIN (PP) 4.1.1.50"/>
    <att type="list" name="cytoscape.alias.list">
      <att type="string" name="cytoscape.alias.list" value="AUXIN (PP) 4.1.1.50"/>
    </att>
    <att type="string" name="interaction" value="PP" cy:editable="false"/>
    <graphics width="4" fill="#333300" cy:sourceArrow="0" cy:targetArrow="0" cy:sourceArrowColor="#000000" cy:targetArrowColor="#000000" cy:edgeLabelFont="SanSerif-0-10" cy:edgeLabel="" cy:edgeLineType="SOLID" cy:curved="STRAIGHT_LINES"/>
  </edge>
  <edge label="AUXIN (PP) 4.4.1.14" source="-29" target="-47">
    <att type="string" name="Column 1" value="AUXIN (PP) 4.4.1.14"/>
    <att type="integer" name="Column 2" value="3"/>
    <att type="string" name="canonicalName" value="AUXIN (PP) 4.4.1.14"/>
    <att type="list" name="cytoscape.alias.list">
      <att type="string" name="cytoscape.alias.list" value="AUXIN (PP) 4.4.1.14"/>
    </att>
    <att type="string" name="interaction" value="PP" cy:editable="false"/>
    <graphics width="4" fill="#333300" cy:sourceArrow="0" cy:targetArrow="0" cy:sourceArrowColor="#000000" cy:targetArrowColor="#000000" cy:edgeLabelFont="SanSerif-0-10" cy:edgeLabel="" cy:edgeLineType="SOLID" cy:curved="STRAIGHT_LINES"/>
  </edge>
  <edge label="CYTOKININ (PP) 2.4.1.-" source="-36" target="-12">
    <att type="string" name="Column 1" value="CYTOKININ (PP) 2.4.1.-"/>
    <att type="integer" name="Column 2" value="3"/>
    <att type="string" name="canonicalName" value="CYTOKININ (PP) 2.4.1.-"/>
    <att type="list" name="cytoscape.alias.list">
      <att type="string" name="cytoscape.alias.list" value="CYTOKININ (PP) 2.4.1.-"/>
    </att>
    <att type="string" name="interaction" value="PP" cy:editable="false"/>
    <graphics width="4" fill="#333300" cy:sourceArrow="0" cy:targetArrow="0" cy:sourceArrowColor="#000000" cy:targetArrowColor="#000000" cy:edgeLabelFont="SanSerif-0-10" cy:edgeLabel="" cy:edgeLineType="SOLID" cy:curved="STRAIGHT_LINES"/>
  </edge>
  <edge label="CYTOKININ (PP) 2.4.1.203" source="-36" target="-19">
    <att type="string" name="Column 1" value="CYTOKININ (PP) 2.4.1.203"/>
    <att type="integer" name="Column 2" value="3"/>
    <att type="string" name="canonicalName" value="CYTOKININ (PP) 2.4.1.203"/>
    <att type="list" name="cytoscape.alias.list">
      <att type="string" name="cytoscape.alias.list" value="CYTOKININ (PP) 2.4.1.203"/>
    </att>
    <att type="string" name="interaction" value="PP" cy:editable="false"/>
    <graphics width="4" fill="#333300" cy:sourceArrow="0" cy:targetArrow="0" cy:sourceArrowColor="#000000" cy:targetArrowColor="#000000" cy:edgeLabelFont="SanSerif-0-10" cy:edgeLabel="" cy:edgeLineType="SOLID" cy:curved="STRAIGHT_LINES"/>
  </edge>
  <edge label="CYTOKININ (PP) 2.4.1.215" source="-36" target="-3">
    <att type="string" name="Column 1" value="CYTOKININ (PP) 2.4.1.215"/>
    <att type="integer" name="Column 2" value="1"/>
    <att type="string" name="canonicalName" value="CYTOKININ (PP) 2.4.1.215"/>
    <att type="list" name="cytoscape.alias.list">
      <att type="string" name="cytoscape.alias.list" value="CYTOKININ (PP) 2.4.1.215"/>
    </att>
    <att type="string" name="interaction" value="PP" cy:editable="false"/>
    <graphics width="4" fill="#333300" cy:sourceArrow="0" cy:targetArrow="0" cy:sourceArrowColor="#000000" cy:targetArrowColor="#000000" cy:edgeLabelFont="SanSerif-0-10" cy:edgeLabel="" cy:edgeLineType="SOLID" cy:curved="STRAIGHT_LINES"/>
  </edge>
  <edge label="CYTOKININ (PP) 4.1.1.50" source="-36" target="-43">
    <att type="string" name="Column 1" value="CYTOKININ (PP) 4.1.1.50"/>
    <att type="integer" name="Column 2" value="1"/>
    <att type="string" name="canonicalName" value="CYTOKININ (PP) 4.1.1.50"/>
    <att type="list" name="cytoscape.alias.list">
      <att type="string" name="cytoscape.alias.list" value="CYTOKININ (PP) 4.1.1.50"/>
    </att>
    <att type="string" name="interaction" value="PP" cy:editable="false"/>
    <graphics width="4" fill="#333300" cy:sourceArrow="0" cy:targetArrow="0" cy:sourceArrowColor="#000000" cy:targetArrowColor="#000000" cy:edgeLabelFont="SanSerif-0-10" cy:edgeLabel="" cy:edgeLineType="SOLID" cy:curved="STRAIGHT_LINES"/>
  </edge>
  <edge label="CYTOKININ (PP) 4.4.1.14" source="-36" target="-47">
    <att type="string" name="Column 1" value="CYTOKININ (PP) 4.4.1.14"/>
    <att type="integer" name="Column 2" value="3"/>
    <att type="string" name="canonicalName" value="CYTOKININ (PP) 4.4.1.14"/>
    <att type="list" name="cytoscape.alias.list">
      <att type="string" name="cytoscape.alias.list" value="CYTOKININ (PP) 4.4.1.14"/>
    </att>
    <att type="string" name="interaction" value="PP" cy:editable="false"/>
    <graphics width="4" fill="#333300" cy:sourceArrow="0" cy:targetArrow="0" cy:sourceArrowColor="#000000" cy:targetArrowColor="#000000" cy:edgeLabelFont="SanSerif-0-10" cy:edgeLabel="" cy:edgeLineType="SOLID" cy:curved="STRAIGHT_LINES"/>
  </edge>
  <edge label="ETHYLENE (PP) 4.4.1.14" source="-31" target="-47">
    <att type="string" name="Column 1" value="ETHYLENE (PP) 4.4.1.14"/>
    <att type="integer" name="Column 2" value="3"/>
    <att type="string" name="canonicalName" value="ETHYLENE (PP) 4.4.1.14"/>
    <att type="list" name="cytoscape.alias.list">
      <att type="string" name="cytoscape.alias.list" value="ETHYLENE (PP) 4.4.1.14"/>
    </att>
    <att type="string" name="interaction" value="PP" cy:editable="false"/>
    <graphics width="4" fill="#333300" cy:sourceArrow="0" cy:targetArrow="0" cy:sourceArrowColor="#000000" cy:targetArrowColor="#000000" cy:edgeLabelFont="SanSerif-0-10" cy:edgeLabel="" cy:edgeLineType="SOLID" cy:curved="STRAIGHT_LINES"/>
  </edge>
  <edge label="SALICYLIC_ACID (PP) 2.4.1.-" source="-26" target="-12">
    <att type="string" name="Column 1" value="SALICYLIC_ACID (PP) 2.4.1.-"/>
    <att type="integer" name="Column 2" value="3"/>
    <att type="string" name="canonicalName" value="SALICYLIC_ACID (PP) 2.4.1.-"/>
    <att type="list" name="cytoscape.alias.list">
      <att type="string" name="cytoscape.alias.list" value="SALICYLIC_ACID (PP) 2.4.1.-"/>
    </att>
    <att type="string" name="interaction" value="PP" cy:editable="false"/>
    <graphics width="4" fill="#333300" cy:sourceArrow="0" cy:targetArrow="0" cy:sourceArrowColor="#000000" cy:targetArrowColor="#000000" cy:edgeLabelFont="SanSerif-0-10" cy:edgeLabel="" cy:edgeLineType="SOLID" cy:curved="STRAIGHT_LINES"/>
  </edge>
  <edge label="BRASSINOSTEROID (PP) 2.4.1.-" source="-14" target="-12">
    <att type="string" name="Column 1" value="BRASSINOSTEROID (PP) 2.4.1.-"/>
    <att type="integer" name="Column 2" value="3"/>
    <att type="string" name="canonicalName" value="BRASSINOSTEROID (PP) 2.4.1.-"/>
    <att type="list" name="cytoscape.alias.list">
      <att type="string" name="cytoscape.alias.list" value="BRASSINOSTEROID (PP) 2.4.1.-"/>
    </att>
    <att type="string" name="interaction" value="PP" cy:editable="false"/>
    <graphics width="4" fill="#333300" cy:sourceArrow="0" cy:targetArrow="0" cy:sourceArrowColor="#000000" cy:targetArrowColor="#000000" cy:edgeLabelFont="SanSerif-0-10" cy:edgeLabel="" cy:edgeLineType="SOLID" cy:curved="STRAIGHT_LINES"/>
  </edge>
  <edge label="BRASSINOSTEROID (PP) 2.4.1.215" source="-14" target="-3">
    <att type="string" name="Column 1" value="BRASSINOSTEROID (PP) 2.4.1.215"/>
    <att type="integer" name="Column 2" value="1"/>
    <att type="string" name="canonicalName" value="BRASSINOSTEROID (PP) 2.4.1.215"/>
    <att type="list" name="cytoscape.alias.list">
      <att type="string" name="cytoscape.alias.list" value="BRASSINOSTEROID (PP) 2.4.1.215"/>
    </att>
    <att type="string" name="interaction" value="PP" cy:editable="false"/>
    <graphics width="4" fill="#333300" cy:sourceArrow="0" cy:targetArrow="0" cy:sourceArrowColor="#000000" cy:targetArrowColor="#000000" cy:edgeLabelFont="SanSerif-0-10" cy:edgeLabel="" cy:edgeLineType="SOLID" cy:curved="STRAIGHT_LINES"/>
  </edge>
  <edge label="BRASSINOSTEROID (PP) 2.4.1.203" source="-14" target="-19">
    <att type="string" name="Column 1" value="BRASSINOSTEROID (PP) 2.4.1.203"/>
    <att type="integer" name="Column 2" value="3"/>
    <att type="string" name="canonicalName" value="BRASSINOSTEROID (PP) 2.4.1.203"/>
    <att type="list" name="cytoscape.alias.list">
      <att type="string" name="cytoscape.alias.list" value="BRASSINOSTEROID (PP) 2.4.1.203"/>
    </att>
    <att type="string" name="interaction" value="PP" cy:editable="false"/>
    <graphics width="4" fill="#333300" cy:sourceArrow="0" cy:targetArrow="0" cy:sourceArrowColor="#000000" cy:targetArrowColor="#000000" cy:edgeLabelFont="SanSerif-0-10" cy:edgeLabel="" cy:edgeLineType="SOLID" cy:curved="STRAIGHT_LINES"/>
  </edge>
  <edge label="JASMONIC_ ACID (PP) 4.4.1.14" source="-25" target="-47">
    <att type="string" name="Column 1" value="JASMONIC_ ACID (PP) 4.4.1.14"/>
    <att type="integer" name="Column 2" value="3"/>
    <att type="string" name="canonicalName" value="JASMONIC_ ACID (PP) 4.4.1.14"/>
    <att type="list" name="cytoscape.alias.list">
      <att type="string" name="cytoscape.alias.list" value="JASMONIC_ ACID (PP) 4.4.1.14"/>
    </att>
    <att type="string" name="interaction" value="PP" cy:editable="false"/>
    <graphics width="4" fill="#333300" cy:sourceArrow="0" cy:targetArrow="0" cy:sourceArrowColor="#000000" cy:targetArrowColor="#000000" cy:edgeLabelFont="SanSerif-0-10" cy:edgeLabel="" cy:edgeLineType="SOLID" cy:curved="STRAIGHT_LINES"/>
  </edge>
  <edge label="ABSCISIC ACID (PP) 2.4.1.-" source="-20" target="-12">
    <att type="string" name="Column 1" value="ABSCISIC ACID (PP) 2.4.1.-"/>
    <att type="integer" name="Column 2" value="3"/>
    <att type="string" name="canonicalName" value="ABSCISIC ACID (PP) 2.4.1.-"/>
    <att type="list" name="cytoscape.alias.list">
      <att type="string" name="cytoscape.alias.list" value="ABSCISIC ACID (PP) 2.4.1.-"/>
    </att>
    <att type="string" name="interaction" value="PP" cy:editable="false"/>
    <graphics width="4" fill="#333300" cy:sourceArrow="0" cy:targetArrow="0" cy:sourceArrowColor="#000000" cy:targetArrowColor="#000000" cy:edgeLabelFont="SanSerif-0-10" cy:edgeLabel="" cy:edgeLineType="SOLID" cy:curved="STRAIGHT_LINES"/>
  </edge>
  <edge label="2.4.1.203 (PP) 2.4.1.-" source="-19" target="-12">
    <att type="string" name="Column 1" value="2.4.1.203 (PP) 2.4.1.-"/>
    <att type="integer" name="Column 2" value="3"/>
    <att type="string" name="canonicalName" value="2.4.1.203 (PP) 2.4.1.-"/>
    <att type="list" name="cytoscape.alias.list">
      <att type="string" name="cytoscape.alias.list" value="2.4.1.203 (PP) 2.4.1.-"/>
    </att>
    <att type="string" name="interaction" value="PP" cy:editable="false"/>
    <graphics width="4" fill="#333300" cy:sourceArrow="0" cy:targetArrow="0" cy:sourceArrowColor="#000000" cy:targetArrowColor="#000000" cy:edgeLabelFont="SanSerif-0-10" cy:edgeLabel="" cy:edgeLineType="SOLID" cy:curved="STRAIGHT_LINES"/>
  </edge>
</graph>
