# Supplementary material for: The Arabidopsis phytohormone crosstalk network involves a consecutive metabolic route and circular control units of transcription factors that regulate enzyme-encoding genes
Source: BMC Syst Biol. 2016 Sep 2;10(1):87. doi: 10.1186/s12918-016-0333-9 (PMC5009710; doi:10.1186/s12918-016-0333-9)
Supplement: Additional file 2: — XML, XGMML, GML, SIF and NNF format of the identified models in the manuscript. (ZIP 164 kb) [file 12918_2016_333_MOESM2_ESM.zip › Supplementary file 2_ethylene_a.xml]

<?xml version="1.0" encoding="UTF-8" standalone="yes"?>
<graph id="1433" label="ab_h_8ec_corr_all_new--child" directed="1" cy:documentVersion="3.0" xmlns:dc="http://purl.org/dc/elements/1.1/" xmlns:xlink="http://www.w3.org/1999/xlink" xmlns:rdf="http://www.w3.org/1999/02/22-rdf-syntax-ns#" xmlns:cy="http://www.cytoscape.org" xmlns="http://www.cs.rpi.edu/XGMML">
  <att name="networkMetadata">
    <rdf:RDF>
      <rdf:Description rdf:about="http://www.cytoscape.org/">
        <dc:type>Protein-Protein Interaction</dc:type>
        <dc:description>N/A</dc:description>
        <dc:identifier>N/A</dc:identifier>
        <dc:date>2016-02-28 09:00:03</dc:date>
        <dc:title>ab_h_8ec_corr_all_new--child</dc:title>
        <dc:source>http://www.cytoscape.org/</dc:source>
        <dc:format>Cytoscape-XGMML</dc:format>
      </rdf:Description>
    </rdf:RDF>
  </att>
  <att name="shared name" value="ab_h_8ec_corr_all_new--child" type="string"/>
  <att name="selected" value="1" type="boolean"/>
  <att name="name" value="ab_h_8ec_corr_all_new--child" type="string"/>
  <att name="__Annotations" type="list">
  </att>
  <att name="__layoutAlgorithm" value="grid" type="string" cy:hidden="1"/>
  <graphics>
    <att name="NETWORK_CENTER_Y_LOCATION" value="383.38555908203125" type="string"/>
    <att name="NETWORK_CENTER_X_LOCATION" value="206.87135314941406" type="string"/>
    <att name="NETWORK_DEPTH" value="0.0" type="string"/>
    <att name="NETWORK_CENTER_Z_LOCATION" value="0.0" type="string"/>
    <att name="NETWORK_WIDTH" value="550.0" type="string"/>
    <att name="NETWORK_NODE_SELECTION" value="true" type="string"/>
    <att name="NETWORK_TITLE" value="ab_h_8ec_corr_all_new--child" type="string"/>
    <att name="NETWORK_BACKGROUND_PAINT" value="#ffffff" type="string"/>
    <att name="NETWORK_HEIGHT" value="400.0" type="string"/>
    <att name="NETWORK_SCALE_FACTOR" value="0.38382101396775825" type="string"/>
    <att name="NETWORK_EDGE_SELECTION" value="true" type="string"/>
    <att name="NODE_SIZE_LOCKED" value="true" type="string"/>
  </graphics>
  <node id="1465" label="4.4.1.14">
    <att name="isExcludedFromPaths" value="0" type="boolean"/>
    <att name="Column 1" value="4.4.1.14" type="string"/>
    <att name="vizmap:ab_PLANTCYC_NETWORK_NEW_1--child--child NODE_LABEL" value="4.4.1.14" type="string"/>
    <att name="cytoscape.alias.list" type="list">
      <att name="cytoscape.alias.list" value="4.4.1.14" type="string"/>
    </att>
    <att name="shared name" value="4.4.1.14" type="string"/>
    <att name="selected" value="0" type="boolean"/>
    <att name="vizmap:ab_h_8ec_corr_all_new--child NODE_SHAPE" value="ELLIPSE" type="string"/>
    <att name="vizmap:ab_h_8ec_corr_all_new NODE_SIZE" value="65.0" type="string"/>
    <att name="vizmap:ab_h_8ec_corr_all_new--child NODE_LABEL" value="4.4.1.14" type="string"/>
    <att name="name" value="4.4.1.14" type="string"/>
    <att name="vizmap:ab_h_8ec_corr_all_new--child NODE_FONT_SIZE" value="12.0" type="string"/>
    <att name="canonicalName" value="4.4.1.14" type="string"/>
    <att name="vizmap:ab_h_8ec_corr_all_new--child NODE_SIZE" value="40.00004577636719" type="string"/>
    <att name="vizmap:ab_h_8ec_corr_all_new NODE_FILL_COLOR" value="java.awt.Color[r=255,g=0,b=102]" type="string"/>
    <att name="vizmap:ab_h_8ec_corr_all_new NODE_LABEL" value="4.4.1.14" type="string"/>
    <att name="vizmap:ab_h_8ec_corr_all_new NODE_SHAPE" value="OCTAGON" type="string"/>
    <att name="Column 3" value="AUXIN" type="string"/>
    <att name="Column 2" value="2457" type="integer"/>
    <att name="vizmap:ab_h_8ec_corr_all_new--child NODE_FILL_COLOR" value="java.awt.Color[r=255,g=0,b=102]" type="string"/>
    <att name="vizmap:ab_h_8ec_corr_all_new NODE_FONT_SIZE" value="65.0" type="string"/>
    <att name="isInPath" value="0" type="boolean" cy:hidden="1"/>
    <graphics x="15.33092212677002" type="OCTAGON" y="553.139892578125" fill="#ff0066" w="64.99997520446777" z="0.0" h="65.0001220703125" outline="#666666" width="1.0">
      <att name="NODE_CUSTOMGRAPHICS_POSITION_9" value="C,C,c,0.00,0.00" type="string"/>
      <att name="NODE_CUSTOMGRAPHICS_POSITION_3" value="C,C,c,0.00,0.00" type="string"/>
      <att name="NODE_LABEL" value="4.4.1.14" type="string"/>
      <att name="NODE_LABEL_COLOR" value="#000000" type="string"/>
      <att name="NODE_CUSTOMGRAPHICS_9" value="org.cytoscape.ding.customgraphics.NullCustomGraphics,0,[ Remove Graphics ]," type="string"/>
      <att name="NODE_CUSTOMGRAPHICS_SIZE_2" value="0.0" type="string"/>
      <att name="NODE_CUSTOMGRAPHICS_SIZE_7" value="0.0" type="string"/>
      <att name="NODE_CUSTOMGRAPHICS_3" value="org.cytoscape.ding.customgraphics.NullCustomGraphics,0,[ Remove Graphics ]," type="string"/>
      <att name="NODE_CUSTOMGRAPHICS_POSITION_7" value="C,C,c,0.00,0.00" type="string"/>
      <att name="NODE_CUSTOMGRAPHICS_SIZE_5" value="0.0" type="string"/>
      <att name="NODE_CUSTOMGRAPHICS_2" value="org.cytoscape.ding.customgraphics.NullCustomGraphics,0,[ Remove Graphics ]," type="string"/>
      <att name="NODE_CUSTOMGRAPHICS_SIZE_1" value="0.0" type="string"/>
      <att name="NODE_LABEL_WIDTH" value="200.0" type="string"/>
      <att name="NODE_CUSTOMGRAPHICS_SIZE_3" value="0.0" type="string"/>
      <att name="NODE_CUSTOMGRAPHICS_SIZE_8" value="0.0" type="string"/>
      <att name="NODE_CUSTOMGRAPHICS_POSITION_4" value="C,C,c,0.00,0.00" type="string"/>
      <att name="NODE_SELECTED_PAINT" value="#ffff00" type="string"/>
      <att name="NODE_CUSTOMGRAPHICS_SIZE_9" value="0.0" type="string"/>
      <att name="NODE_LABEL_TRANSPARENCY" value="255" type="string"/>
      <att name="NODE_CUSTOMGRAPHICS_8" value="org.cytoscape.ding.customgraphics.NullCustomGraphics,0,[ Remove Graphics ]," type="string"/>
      <att name="NODE_CUSTOMGRAPHICS_7" value="org.cytoscape.ding.customgraphics.NullCustomGraphics,0,[ Remove Graphics ]," type="string"/>
      <att name="NODE_CUSTOMGRAPHICS_1" value="org.cytoscape.ding.customgraphics.NullCustomGraphics,0,[ Remove Graphics ]," type="string"/>
      <att name="NODE_TOOLTIP" value="" type="string"/>
      <att name="NODE_BORDER_TRANSPARENCY" value="255" type="string"/>
      <att name="NODE_CUSTOMGRAPHICS_SIZE_6" value="0.0" type="string"/>
      <att name="NODE_VISIBLE" value="true" type="string"/>
      <att name="NODE_CUSTOMGRAPHICS_4" value="org.cytoscape.ding.customgraphics.NullCustomGraphics,0,[ Remove Graphics ]," type="string"/>
      <att name="NODE_CUSTOMGRAPHICS_POSITION_8" value="C,C,c,0.00,0.00" type="string"/>
      <att name="NODE_CUSTOMGRAPHICS_5" value="org.cytoscape.ding.customgraphics.NullCustomGraphics,0,[ Remove Graphics ]," type="string"/>
      <att name="NODE_CUSTOMGRAPHICS_POSITION_6" value="C,C,c,0.00,0.00" type="string"/>
      <att name="NODE_LABEL_FONT_FACE" value="Dialog.plain,plain,65" type="string"/>
      <att name="NODE_LABEL_FONT_SIZE" value="12" type="string"/>
      <att name="NODE_CUSTOMGRAPHICS_SIZE_4" value="0.0" type="string"/>
      <att name="NODE_DEPTH" value="0.0" type="string"/>
      <att name="NODE_BORDER_STROKE" value="SOLID" type="string"/>
      <att name="NODE_LABEL_POSITION" value="C,C,c,0.00,0.00" type="string"/>
      <att name="NODE_CUSTOMGRAPHICS_6" value="org.cytoscape.ding.customgraphics.NullCustomGraphics,0,[ Remove Graphics ]," type="string"/>
      <att name="NODE_CUSTOMGRAPHICS_POSITION_5" value="C,C,c,0.00,0.00" type="string"/>
      <att name="NODE_NESTED_NETWORK_IMAGE_VISIBLE" value="true" type="string"/>
      <att name="NODE_SELECTED" value="false" type="string"/>
      <att name="NODE_CUSTOMGRAPHICS_POSITION_2" value="C,C,c,0.00,0.00" type="string"/>
      <att name="NODE_CUSTOMGRAPHICS_POSITION_1" value="C,C,c,0.00,0.00" type="string"/>
      <att name="NODE_TRANSPARENCY" value="255" type="string"/>
    </graphics>
  </node>
  <node id="1464" label="1.2.4.1">
    <att name="isExcludedFromPaths" value="0" type="boolean"/>
    <att name="Column 1" value="1.2.4.1" type="string"/>
    <att name="vizmap:ab_PLANTCYC_NETWORK_NEW_1--child--child NODE_LABEL" value="1.2.4.1" type="string"/>
    <att name="cytoscape.alias.list" type="list">
      <att name="cytoscape.alias.list" value="1.2.4.1" type="string"/>
    </att>
    <att name="shared name" value="1.2.4.1" type="string"/>
    <att name="selected" value="0" type="boolean"/>
    <att name="vizmap:ab_h_8ec_corr_all_new--child NODE_SHAPE" value="ELLIPSE" type="string"/>
    <att name="vizmap:ab_h_8ec_corr_all_new NODE_SIZE" value="45.000091552734375" type="string"/>
    <att name="vizmap:ab_h_8ec_corr_all_new--child NODE_LABEL" value="1.2.4.1" type="string"/>
    <att name="name" value="1.2.4.1" type="string"/>
    <att name="vizmap:ab_h_8ec_corr_all_new--child NODE_FONT_SIZE" value="12.0" type="string"/>
    <att name="canonicalName" value="1.2.4.1" type="string"/>
    <att name="vizmap:ab_h_8ec_corr_all_new--child NODE_SIZE" value="40.0" type="string"/>
    <att name="vizmap:ab_h_8ec_corr_all_new NODE_FILL_COLOR" value="java.awt.Color[r=255,g=255,b=51]" type="string"/>
    <att name="vizmap:ab_h_8ec_corr_all_new NODE_LABEL" value="1.2.4.1" type="string"/>
    <att name="vizmap:ab_h_8ec_corr_all_new NODE_SHAPE" value="RECT" type="string"/>
    <att name="Column 3" value="AUXIN" type="string"/>
    <att name="Column 2" value="25" type="integer"/>
    <att name="vizmap:ab_h_8ec_corr_all_new--child NODE_FILL_COLOR" value="java.awt.Color[r=255,g=255,b=51]" type="string"/>
    <att name="vizmap:ab_h_8ec_corr_all_new NODE_FONT_SIZE" value="25.0" type="string"/>
    <att name="isInPath" value="0" type="boolean" cy:hidden="1"/>
    <graphics x="183.9596176147461" type="RECTANGLE" y="148.1526641845703" fill="#ffff33" w="45.00010681152344" z="0.0" h="45.000091552734375" outline="#666666" width="1.0">
      <att name="NODE_CUSTOMGRAPHICS_POSITION_9" value="C,C,c,0.00,0.00" type="string"/>
      <att name="NODE_CUSTOMGRAPHICS_POSITION_3" value="C,C,c,0.00,0.00" type="string"/>
      <att name="NODE_LABEL" value="1.2.4.1" type="string"/>
      <att name="NODE_LABEL_COLOR" value="#000000" type="string"/>
      <att name="NODE_CUSTOMGRAPHICS_9" value="org.cytoscape.ding.customgraphics.NullCustomGraphics,0,[ Remove Graphics ]," type="string"/>
      <att name="NODE_CUSTOMGRAPHICS_SIZE_2" value="0.0" type="string"/>
      <att name="NODE_CUSTOMGRAPHICS_SIZE_7" value="0.0" type="string"/>
      <att name="NODE_CUSTOMGRAPHICS_3" value="org.cytoscape.ding.customgraphics.NullCustomGraphics,0,[ Remove Graphics ]," type="string"/>
      <att name="NODE_CUSTOMGRAPHICS_POSITION_7" value="C,C,c,0.00,0.00" type="string"/>
      <att name="NODE_CUSTOMGRAPHICS_SIZE_5" value="0.0" type="string"/>
      <att name="NODE_CUSTOMGRAPHICS_2" value="org.cytoscape.ding.customgraphics.NullCustomGraphics,0,[ Remove Graphics ]," type="string"/>
      <att name="NODE_CUSTOMGRAPHICS_SIZE_1" value="0.0" type="string"/>
      <att name="NODE_LABEL_WIDTH" value="200.0" type="string"/>
      <att name="NODE_CUSTOMGRAPHICS_SIZE_3" value="0.0" type="string"/>
      <att name="NODE_CUSTOMGRAPHICS_SIZE_8" value="0.0" type="string"/>
      <att name="NODE_CUSTOMGRAPHICS_POSITION_4" value="C,C,c,0.00,0.00" type="string"/>
      <att name="NODE_SELECTED_PAINT" value="#ffff00" type="string"/>
      <att name="NODE_CUSTOMGRAPHICS_SIZE_9" value="0.0" type="string"/>
      <att name="NODE_LABEL_TRANSPARENCY" value="255" type="string"/>
      <att name="NODE_CUSTOMGRAPHICS_8" value="org.cytoscape.ding.customgraphics.NullCustomGraphics,0,[ Remove Graphics ]," type="string"/>
      <att name="NODE_CUSTOMGRAPHICS_7" value="org.cytoscape.ding.customgraphics.NullCustomGraphics,0,[ Remove Graphics ]," type="string"/>
      <att name="NODE_CUSTOMGRAPHICS_1" value="org.cytoscape.ding.customgraphics.NullCustomGraphics,0,[ Remove Graphics ]," type="string"/>
      <att name="NODE_TOOLTIP" value="" type="string"/>
      <att name="NODE_BORDER_TRANSPARENCY" value="255" type="string"/>
      <att name="NODE_CUSTOMGRAPHICS_SIZE_6" value="0.0" type="string"/>
      <att name="NODE_VISIBLE" value="true" type="string"/>
      <att name="NODE_CUSTOMGRAPHICS_4" value="org.cytoscape.ding.customgraphics.NullCustomGraphics,0,[ Remove Graphics ]," type="string"/>
      <att name="NODE_CUSTOMGRAPHICS_POSITION_8" value="C,C,c,0.00,0.00" type="string"/>
      <att name="NODE_CUSTOMGRAPHICS_5" value="org.cytoscape.ding.customgraphics.NullCustomGraphics,0,[ Remove Graphics ]," type="string"/>
      <att name="NODE_CUSTOMGRAPHICS_POSITION_6" value="C,C,c,0.00,0.00" type="string"/>
      <att name="NODE_LABEL_FONT_FACE" value="Dialog.plain,plain,25" type="string"/>
      <att name="NODE_LABEL_FONT_SIZE" value="12" type="string"/>
      <att name="NODE_CUSTOMGRAPHICS_SIZE_4" value="0.0" type="string"/>
      <att name="NODE_DEPTH" value="0.0" type="string"/>
      <att name="NODE_BORDER_STROKE" value="SOLID" type="string"/>
      <att name="NODE_LABEL_POSITION" value="C,C,c,0.00,0.00" type="string"/>
      <att name="NODE_CUSTOMGRAPHICS_6" value="org.cytoscape.ding.customgraphics.NullCustomGraphics,0,[ Remove Graphics ]," type="string"/>
      <att name="NODE_CUSTOMGRAPHICS_POSITION_5" value="C,C,c,0.00,0.00" type="string"/>
      <att name="NODE_NESTED_NETWORK_IMAGE_VISIBLE" value="true" type="string"/>
      <att name="NODE_SELECTED" value="false" type="string"/>
      <att name="NODE_CUSTOMGRAPHICS_POSITION_2" value="C,C,c,0.00,0.00" type="string"/>
      <att name="NODE_CUSTOMGRAPHICS_POSITION_1" value="C,C,c,0.00,0.00" type="string"/>
      <att name="NODE_TRANSPARENCY" value="255" type="string"/>
    </graphics>
  </node>
  <node id="1463" label="AUXIN">
    <att name="isExcludedFromPaths" value="0" type="boolean"/>
    <att name="Column 1" value="AUXIN" type="string"/>
    <att name="vizmap:ab_PLANTCYC_NETWORK_NEW_1--child--child NODE_LABEL" type="string"/>
    <att name="cytoscape.alias.list" type="list">
      <att name="cytoscape.alias.list" value="AUXIN" type="string"/>
    </att>
    <att name="shared name" value="AUXIN" type="string"/>
    <att name="selected" value="0" type="boolean"/>
    <att name="vizmap:ab_h_8ec_corr_all_new--child NODE_SHAPE" value="RECT" type="string"/>
    <att name="vizmap:ab_h_8ec_corr_all_new NODE_SIZE" value="78.0" type="string"/>
    <att name="vizmap:ab_h_8ec_corr_all_new--child NODE_LABEL" value="AUXIN" type="string"/>
    <att name="name" value="AUXIN" type="string"/>
    <att name="vizmap:ab_h_8ec_corr_all_new--child NODE_FONT_SIZE" value="23.0" type="string"/>
    <att name="canonicalName" value="AUXIN" type="string"/>
    <att name="vizmap:ab_h_8ec_corr_all_new--child NODE_SIZE" value="122.99992370605469" type="string"/>
    <att name="vizmap:ab_h_8ec_corr_all_new NODE_FILL_COLOR" value="java.awt.Color[r=51,g=255,b=255]" type="string"/>
    <att name="vizmap:ab_h_8ec_corr_all_new NODE_LABEL" value="AUXIN" type="string"/>
    <att name="vizmap:ab_h_8ec_corr_all_new NODE_SHAPE" value="RECT" type="string"/>
    <att name="Column 3" type="string"/>
    <att name="Column 2" value="8888" type="integer"/>
    <att name="vizmap:ab_h_8ec_corr_all_new--child NODE_FILL_COLOR" value="java.awt.Color[r=51,g=255,b=255]" type="string"/>
    <att name="vizmap:ab_h_8ec_corr_all_new NODE_FONT_SIZE" value="35.0" type="string"/>
    <att name="isInPath" value="0" type="boolean" cy:hidden="1"/>
    <graphics x="201.23777770996094" type="RECTANGLE" y="-79.95940208435059" fill="#33ffff" w="77.99996948242188" z="0.0" h="78.00000381469727" outline="#666666" width="1.0">
      <att name="NODE_CUSTOMGRAPHICS_POSITION_9" value="C,C,c,0.00,0.00" type="string"/>
      <att name="NODE_CUSTOMGRAPHICS_POSITION_3" value="C,C,c,0.00,0.00" type="string"/>
      <att name="NODE_LABEL" value="AUXIN" type="string"/>
      <att name="NODE_LABEL_COLOR" value="#000000" type="string"/>
      <att name="NODE_CUSTOMGRAPHICS_9" value="org.cytoscape.ding.customgraphics.NullCustomGraphics,0,[ Remove Graphics ]," type="string"/>
      <att name="NODE_CUSTOMGRAPHICS_SIZE_2" value="0.0" type="string"/>
      <att name="NODE_CUSTOMGRAPHICS_SIZE_7" value="0.0" type="string"/>
      <att name="NODE_CUSTOMGRAPHICS_3" value="org.cytoscape.ding.customgraphics.NullCustomGraphics,0,[ Remove Graphics ]," type="string"/>
      <att name="NODE_CUSTOMGRAPHICS_POSITION_7" value="C,C,c,0.00,0.00" type="string"/>
      <att name="NODE_CUSTOMGRAPHICS_SIZE_5" value="0.0" type="string"/>
      <att name="NODE_CUSTOMGRAPHICS_2" value="org.cytoscape.ding.customgraphics.NullCustomGraphics,0,[ Remove Graphics ]," type="string"/>
      <att name="NODE_CUSTOMGRAPHICS_SIZE_1" value="0.0" type="string"/>
      <att name="NODE_LABEL_WIDTH" value="200.0" type="string"/>
      <att name="NODE_CUSTOMGRAPHICS_SIZE_3" value="0.0" type="string"/>
      <att name="NODE_CUSTOMGRAPHICS_SIZE_8" value="0.0" type="string"/>
      <att name="NODE_CUSTOMGRAPHICS_POSITION_4" value="C,C,c,0.00,0.00" type="string"/>
      <att name="NODE_SELECTED_PAINT" value="#ffff00" type="string"/>
      <att name="NODE_CUSTOMGRAPHICS_SIZE_9" value="0.0" type="string"/>
      <att name="NODE_LABEL_TRANSPARENCY" value="255" type="string"/>
      <att name="NODE_CUSTOMGRAPHICS_8" value="org.cytoscape.ding.customgraphics.NullCustomGraphics,0,[ Remove Graphics ]," type="string"/>
      <att name="NODE_CUSTOMGRAPHICS_7" value="org.cytoscape.ding.customgraphics.NullCustomGraphics,0,[ Remove Graphics ]," type="string"/>
      <att name="NODE_CUSTOMGRAPHICS_1" value="org.cytoscape.ding.customgraphics.NullCustomGraphics,0,[ Remove Graphics ]," type="string"/>
      <att name="NODE_TOOLTIP" value="" type="string"/>
      <att name="NODE_BORDER_TRANSPARENCY" value="255" type="string"/>
      <att name="NODE_CUSTOMGRAPHICS_SIZE_6" value="0.0" type="string"/>
      <att name="NODE_VISIBLE" value="true" type="string"/>
      <att name="NODE_CUSTOMGRAPHICS_4" value="org.cytoscape.ding.customgraphics.NullCustomGraphics,0,[ Remove Graphics ]," type="string"/>
      <att name="NODE_CUSTOMGRAPHICS_POSITION_8" value="C,C,c,0.00,0.00" type="string"/>
      <att name="NODE_CUSTOMGRAPHICS_5" value="org.cytoscape.ding.customgraphics.NullCustomGraphics,0,[ Remove Graphics ]," type="string"/>
      <att name="NODE_CUSTOMGRAPHICS_POSITION_6" value="C,C,c,0.00,0.00" type="string"/>
      <att name="NODE_LABEL_FONT_FACE" value="Dialog.plain,plain,35" type="string"/>
      <att name="NODE_LABEL_FONT_SIZE" value="12" type="string"/>
      <att name="NODE_CUSTOMGRAPHICS_SIZE_4" value="0.0" type="string"/>
      <att name="NODE_DEPTH" value="0.0" type="string"/>
      <att name="NODE_BORDER_STROKE" value="SOLID" type="string"/>
      <att name="NODE_LABEL_POSITION" value="C,C,c,0.00,0.00" type="string"/>
      <att name="NODE_CUSTOMGRAPHICS_6" value="org.cytoscape.ding.customgraphics.NullCustomGraphics,0,[ Remove Graphics ]," type="string"/>
      <att name="NODE_CUSTOMGRAPHICS_POSITION_5" value="C,C,c,0.00,0.00" type="string"/>
      <att name="NODE_NESTED_NETWORK_IMAGE_VISIBLE" value="true" type="string"/>
      <att name="NODE_SELECTED" value="false" type="string"/>
      <att name="NODE_CUSTOMGRAPHICS_POSITION_2" value="C,C,c,0.00,0.00" type="string"/>
      <att name="NODE_CUSTOMGRAPHICS_POSITION_1" value="C,C,c,0.00,0.00" type="string"/>
      <att name="NODE_TRANSPARENCY" value="255" type="string"/>
    </graphics>
  </node>
  <node id="1462" label="CYTOKININ">
    <att name="isExcludedFromPaths" value="0" type="boolean"/>
    <att name="Column 1" value="CYTOKININ" type="string"/>
    <att name="vizmap:ab_PLANTCYC_NETWORK_NEW_1--child--child NODE_LABEL" type="string"/>
    <att name="cytoscape.alias.list" type="list">
      <att name="cytoscape.alias.list" value="CYTOKININ" type="string"/>
    </att>
    <att name="shared name" value="CYTOKININ" type="string"/>
    <att name="selected" value="0" type="boolean"/>
    <att name="vizmap:ab_h_8ec_corr_all_new--child NODE_SHAPE" value="RECT" type="string"/>
    <att name="vizmap:ab_h_8ec_corr_all_new NODE_SIZE" value="78.0" type="string"/>
    <att name="vizmap:ab_h_8ec_corr_all_new--child NODE_LABEL" value="CYTOKININ" type="string"/>
    <att name="name" value="CYTOKININ" type="string"/>
    <att name="vizmap:ab_h_8ec_corr_all_new--child NODE_FONT_SIZE" value="23.0" type="string"/>
    <att name="canonicalName" value="CYTOKININ" type="string"/>
    <att name="vizmap:ab_h_8ec_corr_all_new--child NODE_SIZE" value="122.99993896484375" type="string"/>
    <att name="vizmap:ab_h_8ec_corr_all_new NODE_FILL_COLOR" value="java.awt.Color[r=51,g=255,b=255]" type="string"/>
    <att name="vizmap:ab_h_8ec_corr_all_new NODE_LABEL" value="CYTOKININ" type="string"/>
    <att name="vizmap:ab_h_8ec_corr_all_new NODE_SHAPE" value="RECT" type="string"/>
    <att name="Column 3" type="string"/>
    <att name="Column 2" value="8888" type="integer"/>
    <att name="vizmap:ab_h_8ec_corr_all_new--child NODE_FILL_COLOR" value="java.awt.Color[r=51,g=255,b=255]" type="string"/>
    <att name="vizmap:ab_h_8ec_corr_all_new NODE_FONT_SIZE" value="35.0" type="string"/>
    <att name="isInPath" value="0" type="boolean" cy:hidden="1"/>
    <graphics x="138.66818237304688" type="RECTANGLE" y="807.247802734375" fill="#33ffff" w="78.00003051757812" z="0.0" h="77.9998779296875" outline="#666666" width="1.0">
      <att name="NODE_CUSTOMGRAPHICS_POSITION_9" value="C,C,c,0.00,0.00" type="string"/>
      <att name="NODE_CUSTOMGRAPHICS_POSITION_3" value="C,C,c,0.00,0.00" type="string"/>
      <att name="NODE_LABEL" value="CYTOKININ" type="string"/>
      <att name="NODE_LABEL_COLOR" value="#000000" type="string"/>
      <att name="NODE_CUSTOMGRAPHICS_9" value="org.cytoscape.ding.customgraphics.NullCustomGraphics,0,[ Remove Graphics ]," type="string"/>
      <att name="NODE_CUSTOMGRAPHICS_SIZE_2" value="0.0" type="string"/>
      <att name="NODE_CUSTOMGRAPHICS_SIZE_7" value="0.0" type="string"/>
      <att name="NODE_CUSTOMGRAPHICS_3" value="org.cytoscape.ding.customgraphics.NullCustomGraphics,0,[ Remove Graphics ]," type="string"/>
      <att name="NODE_CUSTOMGRAPHICS_POSITION_7" value="C,C,c,0.00,0.00" type="string"/>
      <att name="NODE_CUSTOMGRAPHICS_SIZE_5" value="0.0" type="string"/>
      <att name="NODE_CUSTOMGRAPHICS_2" value="org.cytoscape.ding.customgraphics.NullCustomGraphics,0,[ Remove Graphics ]," type="string"/>
      <att name="NODE_CUSTOMGRAPHICS_SIZE_1" value="0.0" type="string"/>
      <att name="NODE_LABEL_WIDTH" value="200.0" type="string"/>
      <att name="NODE_CUSTOMGRAPHICS_SIZE_3" value="0.0" type="string"/>
      <att name="NODE_CUSTOMGRAPHICS_SIZE_8" value="0.0" type="string"/>
      <att name="NODE_CUSTOMGRAPHICS_POSITION_4" value="C,C,c,0.00,0.00" type="string"/>
      <att name="NODE_SELECTED_PAINT" value="#ffff00" type="string"/>
      <att name="NODE_CUSTOMGRAPHICS_SIZE_9" value="0.0" type="string"/>
      <att name="NODE_LABEL_TRANSPARENCY" value="255" type="string"/>
      <att name="NODE_CUSTOMGRAPHICS_8" value="org.cytoscape.ding.customgraphics.NullCustomGraphics,0,[ Remove Graphics ]," type="string"/>
      <att name="NODE_CUSTOMGRAPHICS_7" value="org.cytoscape.ding.customgraphics.NullCustomGraphics,0,[ Remove Graphics ]," type="string"/>
      <att name="NODE_CUSTOMGRAPHICS_1" value="org.cytoscape.ding.customgraphics.NullCustomGraphics,0,[ Remove Graphics ]," type="string"/>
      <att name="NODE_TOOLTIP" value="" type="string"/>
      <att name="NODE_BORDER_TRANSPARENCY" value="255" type="string"/>
      <att name="NODE_CUSTOMGRAPHICS_SIZE_6" value="0.0" type="string"/>
      <att name="NODE_VISIBLE" value="true" type="string"/>
      <att name="NODE_CUSTOMGRAPHICS_4" value="org.cytoscape.ding.customgraphics.NullCustomGraphics,0,[ Remove Graphics ]," type="string"/>
      <att name="NODE_CUSTOMGRAPHICS_POSITION_8" value="C,C,c,0.00,0.00" type="string"/>
      <att name="NODE_CUSTOMGRAPHICS_5" value="org.cytoscape.ding.customgraphics.NullCustomGraphics,0,[ Remove Graphics ]," type="string"/>
      <att name="NODE_CUSTOMGRAPHICS_POSITION_6" value="C,C,c,0.00,0.00" type="string"/>
      <att name="NODE_LABEL_FONT_FACE" value="Dialog.plain,plain,35" type="string"/>
      <att name="NODE_LABEL_FONT_SIZE" value="12" type="string"/>
      <att name="NODE_CUSTOMGRAPHICS_SIZE_4" value="0.0" type="string"/>
      <att name="NODE_DEPTH" value="0.0" type="string"/>
      <att name="NODE_BORDER_STROKE" value="SOLID" type="string"/>
      <att name="NODE_LABEL_POSITION" value="C,C,c,0.00,0.00" type="string"/>
      <att name="NODE_CUSTOMGRAPHICS_6" value="org.cytoscape.ding.customgraphics.NullCustomGraphics,0,[ Remove Graphics ]," type="string"/>
      <att name="NODE_CUSTOMGRAPHICS_POSITION_5" value="C,C,c,0.00,0.00" type="string"/>
      <att name="NODE_NESTED_NETWORK_IMAGE_VISIBLE" value="true" type="string"/>
      <att name="NODE_SELECTED" value="false" type="string"/>
      <att name="NODE_CUSTOMGRAPHICS_POSITION_2" value="C,C,c,0.00,0.00" type="string"/>
      <att name="NODE_CUSTOMGRAPHICS_POSITION_1" value="C,C,c,0.00,0.00" type="string"/>
      <att name="NODE_TRANSPARENCY" value="255" type="string"/>
    </graphics>
  </node>
  <node id="1461" label="2.5.1.18">
    <att name="isExcludedFromPaths" value="0" type="boolean"/>
    <att name="Column 1" value="2.5.1.18" type="string"/>
    <att name="vizmap:ab_PLANTCYC_NETWORK_NEW_1--child--child NODE_LABEL" value="2.5.1.18" type="string"/>
    <att name="cytoscape.alias.list" type="list">
      <att name="cytoscape.alias.list" value="2.5.1.18" type="string"/>
    </att>
    <att name="shared name" value="2.5.1.18" type="string"/>
    <att name="selected" value="0" type="boolean"/>
    <att name="vizmap:ab_h_8ec_corr_all_new--child NODE_SHAPE" value="ELLIPSE" type="string"/>
    <att name="vizmap:ab_h_8ec_corr_all_new NODE_SIZE" value="45.0" type="string"/>
    <att name="vizmap:ab_h_8ec_corr_all_new--child NODE_LABEL" value="2.5.1.18" type="string"/>
    <att name="name" value="2.5.1.18" type="string"/>
    <att name="vizmap:ab_h_8ec_corr_all_new--child NODE_FONT_SIZE" value="12.0" type="string"/>
    <att name="canonicalName" value="2.5.1.18" type="string"/>
    <att name="vizmap:ab_h_8ec_corr_all_new--child NODE_SIZE" value="40.0" type="string"/>
    <att name="vizmap:ab_h_8ec_corr_all_new NODE_FILL_COLOR" value="java.awt.Color[r=255,g=255,b=51]" type="string"/>
    <att name="vizmap:ab_h_8ec_corr_all_new NODE_LABEL" value="2.5.1.18" type="string"/>
    <att name="vizmap:ab_h_8ec_corr_all_new NODE_SHAPE" value="RECT" type="string"/>
    <att name="Column 3" value="ETHYLENE" type="string"/>
    <att name="Column 2" value="578" type="integer"/>
    <att name="vizmap:ab_h_8ec_corr_all_new--child NODE_FILL_COLOR" type="string"/>
    <att name="vizmap:ab_h_8ec_corr_all_new NODE_FONT_SIZE" value="25.0" type="string"/>
    <att name="isInPath" value="0" type="boolean" cy:hidden="1"/>
    <graphics x="117.2623291015625" type="RECTANGLE" y="424.81610107421875" fill="#ffff33" w="45.0" z="0.0" h="44.99993896484375" outline="#666666" width="1.0">
      <att name="NODE_CUSTOMGRAPHICS_POSITION_9" value="C,C,c,0.00,0.00" type="string"/>
      <att name="NODE_CUSTOMGRAPHICS_POSITION_3" value="C,C,c,0.00,0.00" type="string"/>
      <att name="NODE_LABEL" value="2.5.1.18" type="string"/>
      <att name="NODE_LABEL_COLOR" value="#000000" type="string"/>
      <att name="NODE_CUSTOMGRAPHICS_9" value="org.cytoscape.ding.customgraphics.NullCustomGraphics,0,[ Remove Graphics ]," type="string"/>
      <att name="NODE_CUSTOMGRAPHICS_SIZE_2" value="0.0" type="string"/>
      <att name="NODE_CUSTOMGRAPHICS_SIZE_7" value="0.0" type="string"/>
      <att name="NODE_CUSTOMGRAPHICS_3" value="org.cytoscape.ding.customgraphics.NullCustomGraphics,0,[ Remove Graphics ]," type="string"/>
      <att name="NODE_CUSTOMGRAPHICS_POSITION_7" value="C,C,c,0.00,0.00" type="string"/>
      <att name="NODE_CUSTOMGRAPHICS_SIZE_5" value="0.0" type="string"/>
      <att name="NODE_CUSTOMGRAPHICS_2" value="org.cytoscape.ding.customgraphics.NullCustomGraphics,0,[ Remove Graphics ]," type="string"/>
      <att name="NODE_CUSTOMGRAPHICS_SIZE_1" value="0.0" type="string"/>
      <att name="NODE_LABEL_WIDTH" value="200.0" type="string"/>
      <att name="NODE_CUSTOMGRAPHICS_SIZE_3" value="0.0" type="string"/>
      <att name="NODE_CUSTOMGRAPHICS_SIZE_8" value="0.0" type="string"/>
      <att name="NODE_CUSTOMGRAPHICS_POSITION_4" value="C,C,c,0.00,0.00" type="string"/>
      <att name="NODE_SELECTED_PAINT" value="#ffff00" type="string"/>
      <att name="NODE_CUSTOMGRAPHICS_SIZE_9" value="0.0" type="string"/>
      <att name="NODE_LABEL_TRANSPARENCY" value="255" type="string"/>
      <att name="NODE_CUSTOMGRAPHICS_8" value="org.cytoscape.ding.customgraphics.NullCustomGraphics,0,[ Remove Graphics ]," type="string"/>
      <att name="NODE_CUSTOMGRAPHICS_7" value="org.cytoscape.ding.customgraphics.NullCustomGraphics,0,[ Remove Graphics ]," type="string"/>
      <att name="NODE_CUSTOMGRAPHICS_1" value="org.cytoscape.ding.customgraphics.NullCustomGraphics,0,[ Remove Graphics ]," type="string"/>
      <att name="NODE_TOOLTIP" value="" type="string"/>
      <att name="NODE_BORDER_TRANSPARENCY" value="255" type="string"/>
      <att name="NODE_CUSTOMGRAPHICS_SIZE_6" value="0.0" type="string"/>
      <att name="NODE_VISIBLE" value="true" type="string"/>
      <att name="NODE_CUSTOMGRAPHICS_4" value="org.cytoscape.ding.customgraphics.NullCustomGraphics,0,[ Remove Graphics ]," type="string"/>
      <att name="NODE_CUSTOMGRAPHICS_POSITION_8" value="C,C,c,0.00,0.00" type="string"/>
      <att name="NODE_CUSTOMGRAPHICS_5" value="org.cytoscape.ding.customgraphics.NullCustomGraphics,0,[ Remove Graphics ]," type="string"/>
      <att name="NODE_CUSTOMGRAPHICS_POSITION_6" value="C,C,c,0.00,0.00" type="string"/>
      <att name="NODE_LABEL_FONT_FACE" value="Dialog.plain,plain,25" type="string"/>
      <att name="NODE_LABEL_FONT_SIZE" value="12" type="string"/>
      <att name="NODE_CUSTOMGRAPHICS_SIZE_4" value="0.0" type="string"/>
      <att name="NODE_DEPTH" value="0.0" type="string"/>
      <att name="NODE_BORDER_STROKE" value="SOLID" type="string"/>
      <att name="NODE_LABEL_POSITION" value="C,C,c,0.00,0.00" type="string"/>
      <att name="NODE_CUSTOMGRAPHICS_6" value="org.cytoscape.ding.customgraphics.NullCustomGraphics,0,[ Remove Graphics ]," type="string"/>
      <att name="NODE_CUSTOMGRAPHICS_POSITION_5" value="C,C,c,0.00,0.00" type="string"/>
      <att name="NODE_NESTED_NETWORK_IMAGE_VISIBLE" value="true" type="string"/>
      <att name="NODE_SELECTED" value="false" type="string"/>
      <att name="NODE_CUSTOMGRAPHICS_POSITION_2" value="C,C,c,0.00,0.00" type="string"/>
      <att name="NODE_CUSTOMGRAPHICS_POSITION_1" value="C,C,c,0.00,0.00" type="string"/>
      <att name="NODE_TRANSPARENCY" value="255" type="string"/>
    </graphics>
  </node>
  <node id="1460" label="GIBBERELLIN">
    <att name="isExcludedFromPaths" value="0" type="boolean"/>
    <att name="Column 1" value="GIBBERELLIN" type="string"/>
    <att name="vizmap:ab_PLANTCYC_NETWORK_NEW_1--child--child NODE_LABEL" type="string"/>
    <att name="cytoscape.alias.list" type="list">
      <att name="cytoscape.alias.list" value="GIBBERELLIN" type="string"/>
    </att>
    <att name="shared name" value="GIBBERELLIN" type="string"/>
    <att name="selected" value="0" type="boolean"/>
    <att name="vizmap:ab_h_8ec_corr_all_new--child NODE_SHAPE" value="RECT" type="string"/>
    <att name="vizmap:ab_h_8ec_corr_all_new NODE_SIZE" value="78.0" type="string"/>
    <att name="vizmap:ab_h_8ec_corr_all_new--child NODE_LABEL" value="GIBBERELLIN" type="string"/>
    <att name="name" value="GIBBERELLIN" type="string"/>
    <att name="vizmap:ab_h_8ec_corr_all_new--child NODE_FONT_SIZE" value="23.0" type="string"/>
    <att name="canonicalName" value="GIBBERELLIN" type="string"/>
    <att name="vizmap:ab_h_8ec_corr_all_new--child NODE_SIZE" value="123.0" type="string"/>
    <att name="vizmap:ab_h_8ec_corr_all_new NODE_FILL_COLOR" value="java.awt.Color[r=51,g=255,b=255]" type="string"/>
    <att name="vizmap:ab_h_8ec_corr_all_new NODE_LABEL" value="GIBBERELLIN" type="string"/>
    <att name="vizmap:ab_h_8ec_corr_all_new NODE_SHAPE" value="RECT" type="string"/>
    <att name="Column 3" type="string"/>
    <att name="Column 2" value="8888" type="integer"/>
    <att name="vizmap:ab_h_8ec_corr_all_new--child NODE_FILL_COLOR" value="java.awt.Color[r=51,g=255,b=255]" type="string"/>
    <att name="vizmap:ab_h_8ec_corr_all_new NODE_FONT_SIZE" value="35.0" type="string"/>
    <att name="isInPath" value="0" type="boolean" cy:hidden="1"/>
    <graphics x="-98.80758666992188" type="RECTANGLE" y="724.54150390625" fill="#33ffff" w="78.0" z="0.0" h="78.0" outline="#666666" width="1.0">
      <att name="NODE_CUSTOMGRAPHICS_POSITION_9" value="C,C,c,0.00,0.00" type="string"/>
      <att name="NODE_CUSTOMGRAPHICS_POSITION_3" value="C,C,c,0.00,0.00" type="string"/>
      <att name="NODE_LABEL" value="GIBBERELLIN" type="string"/>
      <att name="NODE_LABEL_COLOR" value="#000000" type="string"/>
      <att name="NODE_CUSTOMGRAPHICS_9" value="org.cytoscape.ding.customgraphics.NullCustomGraphics,0,[ Remove Graphics ]," type="string"/>
      <att name="NODE_CUSTOMGRAPHICS_SIZE_2" value="0.0" type="string"/>
      <att name="NODE_CUSTOMGRAPHICS_SIZE_7" value="0.0" type="string"/>
      <att name="NODE_CUSTOMGRAPHICS_3" value="org.cytoscape.ding.customgraphics.NullCustomGraphics,0,[ Remove Graphics ]," type="string"/>
      <att name="NODE_CUSTOMGRAPHICS_POSITION_7" value="C,C,c,0.00,0.00" type="string"/>
      <att name="NODE_CUSTOMGRAPHICS_SIZE_5" value="0.0" type="string"/>
      <att name="NODE_CUSTOMGRAPHICS_2" value="org.cytoscape.ding.customgraphics.NullCustomGraphics,0,[ Remove Graphics ]," type="string"/>
      <att name="NODE_CUSTOMGRAPHICS_SIZE_1" value="0.0" type="string"/>
      <att name="NODE_LABEL_WIDTH" value="200.0" type="string"/>
      <att name="NODE_CUSTOMGRAPHICS_SIZE_3" value="0.0" type="string"/>
      <att name="NODE_CUSTOMGRAPHICS_SIZE_8" value="0.0" type="string"/>
      <att name="NODE_CUSTOMGRAPHICS_POSITION_4" value="C,C,c,0.00,0.00" type="string"/>
      <att name="NODE_SELECTED_PAINT" value="#ffff00" type="string"/>
      <att name="NODE_CUSTOMGRAPHICS_SIZE_9" value="0.0" type="string"/>
      <att name="NODE_LABEL_TRANSPARENCY" value="255" type="string"/>
      <att name="NODE_CUSTOMGRAPHICS_8" value="org.cytoscape.ding.customgraphics.NullCustomGraphics,0,[ Remove Graphics ]," type="string"/>
      <att name="NODE_CUSTOMGRAPHICS_7" value="org.cytoscape.ding.customgraphics.NullCustomGraphics,0,[ Remove Graphics ]," type="string"/>
      <att name="NODE_CUSTOMGRAPHICS_1" value="org.cytoscape.ding.customgraphics.NullCustomGraphics,0,[ Remove Graphics ]," type="string"/>
      <att name="NODE_TOOLTIP" value="" type="string"/>
      <att name="NODE_BORDER_TRANSPARENCY" value="255" type="string"/>
      <att name="NODE_CUSTOMGRAPHICS_SIZE_6" value="0.0" type="string"/>
      <att name="NODE_VISIBLE" value="true" type="string"/>
      <att name="NODE_CUSTOMGRAPHICS_4" value="org.cytoscape.ding.customgraphics.NullCustomGraphics,0,[ Remove Graphics ]," type="string"/>
      <att name="NODE_CUSTOMGRAPHICS_POSITION_8" value="C,C,c,0.00,0.00" type="string"/>
      <att name="NODE_CUSTOMGRAPHICS_5" value="org.cytoscape.ding.customgraphics.NullCustomGraphics,0,[ Remove Graphics ]," type="string"/>
      <att name="NODE_CUSTOMGRAPHICS_POSITION_6" value="C,C,c,0.00,0.00" type="string"/>
      <att name="NODE_LABEL_FONT_FACE" value="Dialog.plain,plain,35" type="string"/>
      <att name="NODE_LABEL_FONT_SIZE" value="12" type="string"/>
      <att name="NODE_CUSTOMGRAPHICS_SIZE_4" value="0.0" type="string"/>
      <att name="NODE_DEPTH" value="0.0" type="string"/>
      <att name="NODE_BORDER_STROKE" value="SOLID" type="string"/>
      <att name="NODE_LABEL_POSITION" value="C,C,c,0.00,0.00" type="string"/>
      <att name="NODE_CUSTOMGRAPHICS_6" value="org.cytoscape.ding.customgraphics.NullCustomGraphics,0,[ Remove Graphics ]," type="string"/>
      <att name="NODE_CUSTOMGRAPHICS_POSITION_5" value="C,C,c,0.00,0.00" type="string"/>
      <att name="NODE_NESTED_NETWORK_IMAGE_VISIBLE" value="true" type="string"/>
      <att name="NODE_SELECTED" value="false" type="string"/>
      <att name="NODE_CUSTOMGRAPHICS_POSITION_2" value="C,C,c,0.00,0.00" type="string"/>
      <att name="NODE_CUSTOMGRAPHICS_POSITION_1" value="C,C,c,0.00,0.00" type="string"/>
      <att name="NODE_TRANSPARENCY" value="255" type="string"/>
    </graphics>
  </node>
  <node id="1459" label="1.14.13.93">
    <att name="isExcludedFromPaths" value="0" type="boolean"/>
    <att name="Column 1" value="1.14.13.93" type="string"/>
    <att name="vizmap:ab_PLANTCYC_NETWORK_NEW_1--child--child NODE_LABEL" value="1.14.13.93" type="string"/>
    <att name="cytoscape.alias.list" type="list">
      <att name="cytoscape.alias.list" value="1.14.13.93" type="string"/>
    </att>
    <att name="shared name" value="1.14.13.93" type="string"/>
    <att name="selected" value="0" type="boolean"/>
    <att name="vizmap:ab_h_8ec_corr_all_new--child NODE_SHAPE" value="ELLIPSE" type="string"/>
    <att name="vizmap:ab_h_8ec_corr_all_new NODE_SIZE" value="45.0" type="string"/>
    <att name="vizmap:ab_h_8ec_corr_all_new--child NODE_LABEL" value="1.14.13.93" type="string"/>
    <att name="name" value="1.14.13.93" type="string"/>
    <att name="vizmap:ab_h_8ec_corr_all_new--child NODE_FONT_SIZE" value="12.0" type="string"/>
    <att name="canonicalName" value="1.14.13.93" type="string"/>
    <att name="vizmap:ab_h_8ec_corr_all_new--child NODE_SIZE" value="40.000030517578125" type="string"/>
    <att name="vizmap:ab_h_8ec_corr_all_new NODE_FILL_COLOR" value="java.awt.Color[r=255,g=255,b=51]" type="string"/>
    <att name="vizmap:ab_h_8ec_corr_all_new NODE_LABEL" value="1.14.13.93" type="string"/>
    <att name="vizmap:ab_h_8ec_corr_all_new NODE_SHAPE" value="RECT" type="string"/>
    <att name="Column 3" value="BRASSINOSTEROID" type="string"/>
    <att name="Column 2" value="135" type="integer"/>
    <att name="vizmap:ab_h_8ec_corr_all_new--child NODE_FILL_COLOR" type="string"/>
    <att name="vizmap:ab_h_8ec_corr_all_new NODE_FONT_SIZE" value="25.0" type="string"/>
    <att name="isInPath" value="0" type="boolean" cy:hidden="1"/>
    <graphics x="480.5176086425781" type="RECTANGLE" y="260.33778381347656" fill="#ffff33" w="45.0001220703125" z="0.0" h="44.999969482421875" outline="#666666" width="1.0">
      <att name="NODE_CUSTOMGRAPHICS_POSITION_9" value="C,C,c,0.00,0.00" type="string"/>
      <att name="NODE_CUSTOMGRAPHICS_POSITION_3" value="C,C,c,0.00,0.00" type="string"/>
      <att name="NODE_LABEL" value="1.14.13.93" type="string"/>
      <att name="NODE_LABEL_COLOR" value="#000000" type="string"/>
      <att name="NODE_CUSTOMGRAPHICS_9" value="org.cytoscape.ding.customgraphics.NullCustomGraphics,0,[ Remove Graphics ]," type="string"/>
      <att name="NODE_CUSTOMGRAPHICS_SIZE_2" value="0.0" type="string"/>
      <att name="NODE_CUSTOMGRAPHICS_SIZE_7" value="0.0" type="string"/>
      <att name="NODE_CUSTOMGRAPHICS_3" value="org.cytoscape.ding.customgraphics.NullCustomGraphics,0,[ Remove Graphics ]," type="string"/>
      <att name="NODE_CUSTOMGRAPHICS_POSITION_7" value="C,C,c,0.00,0.00" type="string"/>
      <att name="NODE_CUSTOMGRAPHICS_SIZE_5" value="0.0" type="string"/>
      <att name="NODE_CUSTOMGRAPHICS_2" value="org.cytoscape.ding.customgraphics.NullCustomGraphics,0,[ Remove Graphics ]," type="string"/>
      <att name="NODE_CUSTOMGRAPHICS_SIZE_1" value="0.0" type="string"/>
      <att name="NODE_LABEL_WIDTH" value="200.0" type="string"/>
      <att name="NODE_CUSTOMGRAPHICS_SIZE_3" value="0.0" type="string"/>
      <att name="NODE_CUSTOMGRAPHICS_SIZE_8" value="0.0" type="string"/>
      <att name="NODE_CUSTOMGRAPHICS_POSITION_4" value="C,C,c,0.00,0.00" type="string"/>
      <att name="NODE_SELECTED_PAINT" value="#ffff00" type="string"/>
      <att name="NODE_CUSTOMGRAPHICS_SIZE_9" value="0.0" type="string"/>
      <att name="NODE_LABEL_TRANSPARENCY" value="255" type="string"/>
      <att name="NODE_CUSTOMGRAPHICS_8" value="org.cytoscape.ding.customgraphics.NullCustomGraphics,0,[ Remove Graphics ]," type="string"/>
      <att name="NODE_CUSTOMGRAPHICS_7" value="org.cytoscape.ding.customgraphics.NullCustomGraphics,0,[ Remove Graphics ]," type="string"/>
      <att name="NODE_CUSTOMGRAPHICS_1" value="org.cytoscape.ding.customgraphics.NullCustomGraphics,0,[ Remove Graphics ]," type="string"/>
      <att name="NODE_TOOLTIP" value="" type="string"/>
      <att name="NODE_BORDER_TRANSPARENCY" value="255" type="string"/>
      <att name="NODE_CUSTOMGRAPHICS_SIZE_6" value="0.0" type="string"/>
      <att name="NODE_VISIBLE" value="true" type="string"/>
      <att name="NODE_CUSTOMGRAPHICS_4" value="org.cytoscape.ding.customgraphics.NullCustomGraphics,0,[ Remove Graphics ]," type="string"/>
      <att name="NODE_CUSTOMGRAPHICS_POSITION_8" value="C,C,c,0.00,0.00" type="string"/>
      <att name="NODE_CUSTOMGRAPHICS_5" value="org.cytoscape.ding.customgraphics.NullCustomGraphics,0,[ Remove Graphics ]," type="string"/>
      <att name="NODE_CUSTOMGRAPHICS_POSITION_6" value="C,C,c,0.00,0.00" type="string"/>
      <att name="NODE_LABEL_FONT_FACE" value="Dialog.plain,plain,25" type="string"/>
      <att name="NODE_LABEL_FONT_SIZE" value="12" type="string"/>
      <att name="NODE_CUSTOMGRAPHICS_SIZE_4" value="0.0" type="string"/>
      <att name="NODE_DEPTH" value="0.0" type="string"/>
      <att name="NODE_BORDER_STROKE" value="SOLID" type="string"/>
      <att name="NODE_LABEL_POSITION" value="C,C,c,0.00,0.00" type="string"/>
      <att name="NODE_CUSTOMGRAPHICS_6" value="org.cytoscape.ding.customgraphics.NullCustomGraphics,0,[ Remove Graphics ]," type="string"/>
      <att name="NODE_CUSTOMGRAPHICS_POSITION_5" value="C,C,c,0.00,0.00" type="string"/>
      <att name="NODE_NESTED_NETWORK_IMAGE_VISIBLE" value="true" type="string"/>
      <att name="NODE_SELECTED" value="false" type="string"/>
      <att name="NODE_CUSTOMGRAPHICS_POSITION_2" value="C,C,c,0.00,0.00" type="string"/>
      <att name="NODE_CUSTOMGRAPHICS_POSITION_1" value="C,C,c,0.00,0.00" type="string"/>
      <att name="NODE_TRANSPARENCY" value="255" type="string"/>
    </graphics>
  </node>
  <node id="1458" label="1.11.1.9">
    <att name="isExcludedFromPaths" value="0" type="boolean"/>
    <att name="Column 1" value="1.11.1.9" type="string"/>
    <att name="vizmap:ab_PLANTCYC_NETWORK_NEW_1--child--child NODE_LABEL" value="1.11.1.9" type="string"/>
    <att name="cytoscape.alias.list" type="list">
      <att name="cytoscape.alias.list" value="1.11.1.9" type="string"/>
    </att>
    <att name="shared name" value="1.11.1.9" type="string"/>
    <att name="selected" value="0" type="boolean"/>
    <att name="vizmap:ab_h_8ec_corr_all_new--child NODE_SHAPE" value="ELLIPSE" type="string"/>
    <att name="vizmap:ab_h_8ec_corr_all_new NODE_SIZE" value="45.0" type="string"/>
    <att name="vizmap:ab_h_8ec_corr_all_new--child NODE_LABEL" value="1.11.1.9" type="string"/>
    <att name="name" value="1.11.1.9" type="string"/>
    <att name="vizmap:ab_h_8ec_corr_all_new--child NODE_FONT_SIZE" value="12.0" type="string"/>
    <att name="canonicalName" value="1.11.1.9" type="string"/>
    <att name="vizmap:ab_h_8ec_corr_all_new--child NODE_SIZE" value="40.0001220703125" type="string"/>
    <att name="vizmap:ab_h_8ec_corr_all_new NODE_FILL_COLOR" value="java.awt.Color[r=255,g=255,b=51]" type="string"/>
    <att name="vizmap:ab_h_8ec_corr_all_new NODE_LABEL" value="1.11.1.9" type="string"/>
    <att name="vizmap:ab_h_8ec_corr_all_new NODE_SHAPE" value="RECT" type="string"/>
    <att name="Column 3" value="ABSCISIC ACID" type="string"/>
    <att name="Column 2" value="15" type="integer"/>
    <att name="vizmap:ab_h_8ec_corr_all_new--child NODE_FILL_COLOR" type="string"/>
    <att name="vizmap:ab_h_8ec_corr_all_new NODE_FONT_SIZE" value="25.0" type="string"/>
    <att name="isInPath" value="0" type="boolean" cy:hidden="1"/>
    <graphics x="477.32476806640625" type="RECTANGLE" y="481.711669921875" fill="#ffff33" w="45.0" z="0.0" h="45.0" outline="#666666" width="1.0">
      <att name="NODE_CUSTOMGRAPHICS_POSITION_9" value="C,C,c,0.00,0.00" type="string"/>
      <att name="NODE_CUSTOMGRAPHICS_POSITION_3" value="C,C,c,0.00,0.00" type="string"/>
      <att name="NODE_LABEL" value="1.11.1.9" type="string"/>
      <att name="NODE_LABEL_COLOR" value="#000000" type="string"/>
      <att name="NODE_CUSTOMGRAPHICS_9" value="org.cytoscape.ding.customgraphics.NullCustomGraphics,0,[ Remove Graphics ]," type="string"/>
      <att name="NODE_CUSTOMGRAPHICS_SIZE_2" value="0.0" type="string"/>
      <att name="NODE_CUSTOMGRAPHICS_SIZE_7" value="0.0" type="string"/>
      <att name="NODE_CUSTOMGRAPHICS_3" value="org.cytoscape.ding.customgraphics.NullCustomGraphics,0,[ Remove Graphics ]," type="string"/>
      <att name="NODE_CUSTOMGRAPHICS_POSITION_7" value="C,C,c,0.00,0.00" type="string"/>
      <att name="NODE_CUSTOMGRAPHICS_SIZE_5" value="0.0" type="string"/>
      <att name="NODE_CUSTOMGRAPHICS_2" value="org.cytoscape.ding.customgraphics.NullCustomGraphics,0,[ Remove Graphics ]," type="string"/>
      <att name="NODE_CUSTOMGRAPHICS_SIZE_1" value="0.0" type="string"/>
      <att name="NODE_LABEL_WIDTH" value="200.0" type="string"/>
      <att name="NODE_CUSTOMGRAPHICS_SIZE_3" value="0.0" type="string"/>
      <att name="NODE_CUSTOMGRAPHICS_SIZE_8" value="0.0" type="string"/>
      <att name="NODE_CUSTOMGRAPHICS_POSITION_4" value="C,C,c,0.00,0.00" type="string"/>
      <att name="NODE_SELECTED_PAINT" value="#ffff00" type="string"/>
      <att name="NODE_CUSTOMGRAPHICS_SIZE_9" value="0.0" type="string"/>
      <att name="NODE_LABEL_TRANSPARENCY" value="255" type="string"/>
      <att name="NODE_CUSTOMGRAPHICS_8" value="org.cytoscape.ding.customgraphics.NullCustomGraphics,0,[ Remove Graphics ]," type="string"/>
      <att name="NODE_CUSTOMGRAPHICS_7" value="org.cytoscape.ding.customgraphics.NullCustomGraphics,0,[ Remove Graphics ]," type="string"/>
      <att name="NODE_CUSTOMGRAPHICS_1" value="org.cytoscape.ding.customgraphics.NullCustomGraphics,0,[ Remove Graphics ]," type="string"/>
      <att name="NODE_TOOLTIP" value="" type="string"/>
      <att name="NODE_BORDER_TRANSPARENCY" value="255" type="string"/>
      <att name="NODE_CUSTOMGRAPHICS_SIZE_6" value="0.0" type="string"/>
      <att name="NODE_VISIBLE" value="true" type="string"/>
      <att name="NODE_CUSTOMGRAPHICS_4" value="org.cytoscape.ding.customgraphics.NullCustomGraphics,0,[ Remove Graphics ]," type="string"/>
      <att name="NODE_CUSTOMGRAPHICS_POSITION_8" value="C,C,c,0.00,0.00" type="string"/>
      <att name="NODE_CUSTOMGRAPHICS_5" value="org.cytoscape.ding.customgraphics.NullCustomGraphics,0,[ Remove Graphics ]," type="string"/>
      <att name="NODE_CUSTOMGRAPHICS_POSITION_6" value="C,C,c,0.00,0.00" type="string"/>
      <att name="NODE_LABEL_FONT_FACE" value="Dialog.plain,plain,25" type="string"/>
      <att name="NODE_LABEL_FONT_SIZE" value="12" type="string"/>
      <att name="NODE_CUSTOMGRAPHICS_SIZE_4" value="0.0" type="string"/>
      <att name="NODE_DEPTH" value="0.0" type="string"/>
      <att name="NODE_BORDER_STROKE" value="SOLID" type="string"/>
      <att name="NODE_LABEL_POSITION" value="C,C,c,0.00,0.00" type="string"/>
      <att name="NODE_CUSTOMGRAPHICS_6" value="org.cytoscape.ding.customgraphics.NullCustomGraphics,0,[ Remove Graphics ]," type="string"/>
      <att name="NODE_CUSTOMGRAPHICS_POSITION_5" value="C,C,c,0.00,0.00" type="string"/>
      <att name="NODE_NESTED_NETWORK_IMAGE_VISIBLE" value="true" type="string"/>
      <att name="NODE_SELECTED" value="false" type="string"/>
      <att name="NODE_CUSTOMGRAPHICS_POSITION_2" value="C,C,c,0.00,0.00" type="string"/>
      <att name="NODE_CUSTOMGRAPHICS_POSITION_1" value="C,C,c,0.00,0.00" type="string"/>
      <att name="NODE_TRANSPARENCY" value="255" type="string"/>
    </graphics>
  </node>
  <node id="1457" label="ETHYLENE">
    <att name="isExcludedFromPaths" value="0" type="boolean"/>
    <att name="Column 1" value="ETHYLENE" type="string"/>
    <att name="vizmap:ab_PLANTCYC_NETWORK_NEW_1--child--child NODE_LABEL" type="string"/>
    <att name="cytoscape.alias.list" type="list">
      <att name="cytoscape.alias.list" value="ETHYLENE" type="string"/>
    </att>
    <att name="shared name" value="ETHYLENE" type="string"/>
    <att name="selected" value="0" type="boolean"/>
    <att name="vizmap:ab_h_8ec_corr_all_new--child NODE_SHAPE" value="RECT" type="string"/>
    <att name="vizmap:ab_h_8ec_corr_all_new NODE_SIZE" value="78.0" type="string"/>
    <att name="vizmap:ab_h_8ec_corr_all_new--child NODE_LABEL" value="ETHYLENE" type="string"/>
    <att name="name" value="ETHYLENE" type="string"/>
    <att name="vizmap:ab_h_8ec_corr_all_new--child NODE_FONT_SIZE" value="23.0" type="string"/>
    <att name="canonicalName" value="ETHYLENE" type="string"/>
    <att name="vizmap:ab_h_8ec_corr_all_new--child NODE_SIZE" value="123.0" type="string"/>
    <att name="vizmap:ab_h_8ec_corr_all_new NODE_FILL_COLOR" value="java.awt.Color[r=51,g=255,b=255]" type="string"/>
    <att name="vizmap:ab_h_8ec_corr_all_new NODE_LABEL" value="ETHYLENE" type="string"/>
    <att name="vizmap:ab_h_8ec_corr_all_new NODE_SHAPE" value="RECT" type="string"/>
    <att name="Column 3" type="string"/>
    <att name="Column 2" value="8888" type="integer"/>
    <att name="vizmap:ab_h_8ec_corr_all_new--child NODE_FILL_COLOR" value="java.awt.Color[r=51,g=255,b=255]" type="string"/>
    <att name="vizmap:ab_h_8ec_corr_all_new NODE_FONT_SIZE" value="35.0" type="string"/>
    <att name="isInPath" value="0" type="boolean" cy:hidden="1"/>
    <graphics x="282.79349517822266" type="RECTANGLE" y="478.48780822753906" fill="#33ffff" w="78.00004577636719" z="0.0" h="78.00021362304688" outline="#666666" width="1.0">
      <att name="NODE_CUSTOMGRAPHICS_POSITION_9" value="C,C,c,0.00,0.00" type="string"/>
      <att name="NODE_CUSTOMGRAPHICS_POSITION_3" value="C,C,c,0.00,0.00" type="string"/>
      <att name="NODE_LABEL" value="ETHYLENE" type="string"/>
      <att name="NODE_LABEL_COLOR" value="#000000" type="string"/>
      <att name="NODE_CUSTOMGRAPHICS_9" value="org.cytoscape.ding.customgraphics.NullCustomGraphics,0,[ Remove Graphics ]," type="string"/>
      <att name="NODE_CUSTOMGRAPHICS_SIZE_2" value="0.0" type="string"/>
      <att name="NODE_CUSTOMGRAPHICS_SIZE_7" value="0.0" type="string"/>
      <att name="NODE_CUSTOMGRAPHICS_3" value="org.cytoscape.ding.customgraphics.NullCustomGraphics,0,[ Remove Graphics ]," type="string"/>
      <att name="NODE_CUSTOMGRAPHICS_POSITION_7" value="C,C,c,0.00,0.00" type="string"/>
      <att name="NODE_CUSTOMGRAPHICS_SIZE_5" value="0.0" type="string"/>
      <att name="NODE_CUSTOMGRAPHICS_2" value="org.cytoscape.ding.customgraphics.NullCustomGraphics,0,[ Remove Graphics ]," type="string"/>
      <att name="NODE_CUSTOMGRAPHICS_SIZE_1" value="0.0" type="string"/>
      <att name="NODE_LABEL_WIDTH" value="200.0" type="string"/>
      <att name="NODE_CUSTOMGRAPHICS_SIZE_3" value="0.0" type="string"/>
      <att name="NODE_CUSTOMGRAPHICS_SIZE_8" value="0.0" type="string"/>
      <att name="NODE_CUSTOMGRAPHICS_POSITION_4" value="C,C,c,0.00,0.00" type="string"/>
      <att name="NODE_SELECTED_PAINT" value="#ffff00" type="string"/>
      <att name="NODE_CUSTOMGRAPHICS_SIZE_9" value="0.0" type="string"/>
      <att name="NODE_LABEL_TRANSPARENCY" value="255" type="string"/>
      <att name="NODE_CUSTOMGRAPHICS_8" value="org.cytoscape.ding.customgraphics.NullCustomGraphics,0,[ Remove Graphics ]," type="string"/>
      <att name="NODE_CUSTOMGRAPHICS_7" value="org.cytoscape.ding.customgraphics.NullCustomGraphics,0,[ Remove Graphics ]," type="string"/>
      <att name="NODE_CUSTOMGRAPHICS_1" value="org.cytoscape.ding.customgraphics.NullCustomGraphics,0,[ Remove Graphics ]," type="string"/>
      <att name="NODE_TOOLTIP" value="" type="string"/>
      <att name="NODE_BORDER_TRANSPARENCY" value="255" type="string"/>
      <att name="NODE_CUSTOMGRAPHICS_SIZE_6" value="0.0" type="string"/>
      <att name="NODE_VISIBLE" value="true" type="string"/>
      <att name="NODE_CUSTOMGRAPHICS_4" value="org.cytoscape.ding.customgraphics.NullCustomGraphics,0,[ Remove Graphics ]," type="string"/>
      <att name="NODE_CUSTOMGRAPHICS_POSITION_8" value="C,C,c,0.00,0.00" type="string"/>
      <att name="NODE_CUSTOMGRAPHICS_5" value="org.cytoscape.ding.customgraphics.NullCustomGraphics,0,[ Remove Graphics ]," type="string"/>
      <att name="NODE_CUSTOMGRAPHICS_POSITION_6" value="C,C,c,0.00,0.00" type="string"/>
      <att name="NODE_LABEL_FONT_FACE" value="Dialog.plain,plain,35" type="string"/>
      <att name="NODE_LABEL_FONT_SIZE" value="12" type="string"/>
      <att name="NODE_CUSTOMGRAPHICS_SIZE_4" value="0.0" type="string"/>
      <att name="NODE_DEPTH" value="0.0" type="string"/>
      <att name="NODE_BORDER_STROKE" value="SOLID" type="string"/>
      <att name="NODE_LABEL_POSITION" value="C,C,c,0.00,0.00" type="string"/>
      <att name="NODE_CUSTOMGRAPHICS_6" value="org.cytoscape.ding.customgraphics.NullCustomGraphics,0,[ Remove Graphics ]," type="string"/>
      <att name="NODE_CUSTOMGRAPHICS_POSITION_5" value="C,C,c,0.00,0.00" type="string"/>
      <att name="NODE_NESTED_NETWORK_IMAGE_VISIBLE" value="true" type="string"/>
      <att name="NODE_SELECTED" value="false" type="string"/>
      <att name="NODE_CUSTOMGRAPHICS_POSITION_2" value="C,C,c,0.00,0.00" type="string"/>
      <att name="NODE_CUSTOMGRAPHICS_POSITION_1" value="C,C,c,0.00,0.00" type="string"/>
      <att name="NODE_TRANSPARENCY" value="255" type="string"/>
    </graphics>
  </node>
  <node id="1456" label="4.1.3.27">
    <att name="isExcludedFromPaths" value="0" type="boolean"/>
    <att name="Column 1" value="4.1.3.27" type="string"/>
    <att name="vizmap:ab_PLANTCYC_NETWORK_NEW_1--child--child NODE_LABEL" value="4.1.3.27" type="string"/>
    <att name="cytoscape.alias.list" type="list">
      <att name="cytoscape.alias.list" value="4.1.3.27" type="string"/>
    </att>
    <att name="shared name" value="4.1.3.27" type="string"/>
    <att name="selected" value="0" type="boolean"/>
    <att name="vizmap:ab_h_8ec_corr_all_new--child NODE_SHAPE" value="ELLIPSE" type="string"/>
    <att name="vizmap:ab_h_8ec_corr_all_new NODE_SIZE" value="65.00006103515625" type="string"/>
    <att name="vizmap:ab_h_8ec_corr_all_new--child NODE_LABEL" value="4.1.3.27" type="string"/>
    <att name="name" value="4.1.3.27" type="string"/>
    <att name="vizmap:ab_h_8ec_corr_all_new--child NODE_FONT_SIZE" value="12.0" type="string"/>
    <att name="canonicalName" value="4.1.3.27" type="string"/>
    <att name="vizmap:ab_h_8ec_corr_all_new--child NODE_SIZE" value="40.000152587890625" type="string"/>
    <att name="vizmap:ab_h_8ec_corr_all_new NODE_FILL_COLOR" value="java.awt.Color[r=255,g=0,b=102]" type="string"/>
    <att name="vizmap:ab_h_8ec_corr_all_new NODE_LABEL" value="4.1.3.27" type="string"/>
    <att name="vizmap:ab_h_8ec_corr_all_new NODE_SHAPE" value="OCTAGON" type="string"/>
    <att name="Column 3" value="AUXIN" type="string"/>
    <att name="Column 2" value="257" type="integer"/>
    <att name="vizmap:ab_h_8ec_corr_all_new--child NODE_FILL_COLOR" value="java.awt.Color[r=255,g=0,b=102]" type="string"/>
    <att name="vizmap:ab_h_8ec_corr_all_new NODE_FONT_SIZE" value="65.0" type="string"/>
    <att name="isInPath" value="0" type="boolean" cy:hidden="1"/>
    <graphics x="-82.56499481201172" type="OCTAGON" y="380.51686096191406" fill="#ff0066" w="65.00004577636719" z="0.0" h="65.00015258789062" outline="#666666" width="1.0">
      <att name="NODE_CUSTOMGRAPHICS_POSITION_9" value="C,C,c,0.00,0.00" type="string"/>
      <att name="NODE_CUSTOMGRAPHICS_POSITION_3" value="C,C,c,0.00,0.00" type="string"/>
      <att name="NODE_LABEL" value="4.1.3.27" type="string"/>
      <att name="NODE_LABEL_COLOR" value="#000000" type="string"/>
      <att name="NODE_CUSTOMGRAPHICS_9" value="org.cytoscape.ding.customgraphics.NullCustomGraphics,0,[ Remove Graphics ]," type="string"/>
      <att name="NODE_CUSTOMGRAPHICS_SIZE_2" value="0.0" type="string"/>
      <att name="NODE_CUSTOMGRAPHICS_SIZE_7" value="0.0" type="string"/>
      <att name="NODE_CUSTOMGRAPHICS_3" value="org.cytoscape.ding.customgraphics.NullCustomGraphics,0,[ Remove Graphics ]," type="string"/>
      <att name="NODE_CUSTOMGRAPHICS_POSITION_7" value="C,C,c,0.00,0.00" type="string"/>
      <att name="NODE_CUSTOMGRAPHICS_SIZE_5" value="0.0" type="string"/>
      <att name="NODE_CUSTOMGRAPHICS_2" value="org.cytoscape.ding.customgraphics.NullCustomGraphics,0,[ Remove Graphics ]," type="string"/>
      <att name="NODE_CUSTOMGRAPHICS_SIZE_1" value="0.0" type="string"/>
      <att name="NODE_LABEL_WIDTH" value="200.0" type="string"/>
      <att name="NODE_CUSTOMGRAPHICS_SIZE_3" value="0.0" type="string"/>
      <att name="NODE_CUSTOMGRAPHICS_SIZE_8" value="0.0" type="string"/>
      <att name="NODE_CUSTOMGRAPHICS_POSITION_4" value="C,C,c,0.00,0.00" type="string"/>
      <att name="NODE_SELECTED_PAINT" value="#ffff00" type="string"/>
      <att name="NODE_CUSTOMGRAPHICS_SIZE_9" value="0.0" type="string"/>
      <att name="NODE_LABEL_TRANSPARENCY" value="255" type="string"/>
      <att name="NODE_CUSTOMGRAPHICS_8" value="org.cytoscape.ding.customgraphics.NullCustomGraphics,0,[ Remove Graphics ]," type="string"/>
      <att name="NODE_CUSTOMGRAPHICS_7" value="org.cytoscape.ding.customgraphics.NullCustomGraphics,0,[ Remove Graphics ]," type="string"/>
      <att name="NODE_CUSTOMGRAPHICS_1" value="org.cytoscape.ding.customgraphics.NullCustomGraphics,0,[ Remove Graphics ]," type="string"/>
      <att name="NODE_TOOLTIP" value="" type="string"/>
      <att name="NODE_BORDER_TRANSPARENCY" value="255" type="string"/>
      <att name="NODE_CUSTOMGRAPHICS_SIZE_6" value="0.0" type="string"/>
      <att name="NODE_VISIBLE" value="true" type="string"/>
      <att name="NODE_CUSTOMGRAPHICS_4" value="org.cytoscape.ding.customgraphics.NullCustomGraphics,0,[ Remove Graphics ]," type="string"/>
      <att name="NODE_CUSTOMGRAPHICS_POSITION_8" value="C,C,c,0.00,0.00" type="string"/>
      <att name="NODE_CUSTOMGRAPHICS_5" value="org.cytoscape.ding.customgraphics.NullCustomGraphics,0,[ Remove Graphics ]," type="string"/>
      <att name="NODE_CUSTOMGRAPHICS_POSITION_6" value="C,C,c,0.00,0.00" type="string"/>
      <att name="NODE_LABEL_FONT_FACE" value="Dialog.plain,plain,65" type="string"/>
      <att name="NODE_LABEL_FONT_SIZE" value="12" type="string"/>
      <att name="NODE_CUSTOMGRAPHICS_SIZE_4" value="0.0" type="string"/>
      <att name="NODE_DEPTH" value="0.0" type="string"/>
      <att name="NODE_BORDER_STROKE" value="SOLID" type="string"/>
      <att name="NODE_LABEL_POSITION" value="C,C,c,0.00,0.00" type="string"/>
      <att name="NODE_CUSTOMGRAPHICS_6" value="org.cytoscape.ding.customgraphics.NullCustomGraphics,0,[ Remove Graphics ]," type="string"/>
      <att name="NODE_CUSTOMGRAPHICS_POSITION_5" value="C,C,c,0.00,0.00" type="string"/>
      <att name="NODE_NESTED_NETWORK_IMAGE_VISIBLE" value="true" type="string"/>
      <att name="NODE_SELECTED" value="false" type="string"/>
      <att name="NODE_CUSTOMGRAPHICS_POSITION_2" value="C,C,c,0.00,0.00" type="string"/>
      <att name="NODE_CUSTOMGRAPHICS_POSITION_1" value="C,C,c,0.00,0.00" type="string"/>
      <att name="NODE_TRANSPARENCY" value="255" type="string"/>
    </graphics>
  </node>
  <node id="1455" label="2.6.1.57">
    <att name="isExcludedFromPaths" value="0" type="boolean"/>
    <att name="Column 1" value="2.6.1.57" type="string"/>
    <att name="vizmap:ab_PLANTCYC_NETWORK_NEW_1--child--child NODE_LABEL" value="2.6.1.57" type="string"/>
    <att name="cytoscape.alias.list" type="list">
      <att name="cytoscape.alias.list" value="2.6.1.57" type="string"/>
    </att>
    <att name="shared name" value="2.6.1.57" type="string"/>
    <att name="selected" value="0" type="boolean"/>
    <att name="vizmap:ab_h_8ec_corr_all_new--child NODE_SHAPE" value="ELLIPSE" type="string"/>
    <att name="vizmap:ab_h_8ec_corr_all_new NODE_SIZE" value="65.00001525878906" type="string"/>
    <att name="vizmap:ab_h_8ec_corr_all_new--child NODE_LABEL" value="2.6.1.57" type="string"/>
    <att name="name" value="2.6.1.57" type="string"/>
    <att name="vizmap:ab_h_8ec_corr_all_new--child NODE_FONT_SIZE" value="12.0" type="string"/>
    <att name="canonicalName" value="2.6.1.57" type="string"/>
    <att name="vizmap:ab_h_8ec_corr_all_new--child NODE_SIZE" value="40.0" type="string"/>
    <att name="vizmap:ab_h_8ec_corr_all_new NODE_FILL_COLOR" value="java.awt.Color[r=255,g=0,b=102]" type="string"/>
    <att name="vizmap:ab_h_8ec_corr_all_new NODE_LABEL" value="2.6.1.57" type="string"/>
    <att name="vizmap:ab_h_8ec_corr_all_new NODE_SHAPE" value="OCTAGON" type="string"/>
    <att name="Column 3" value="AUXIN" type="string"/>
    <att name="Column 2" value="25" type="integer"/>
    <att name="vizmap:ab_h_8ec_corr_all_new--child NODE_FILL_COLOR" value="java.awt.Color[r=255,g=0,b=102]" type="string"/>
    <att name="vizmap:ab_h_8ec_corr_all_new NODE_FONT_SIZE" value="65.0" type="string"/>
    <att name="isInPath" value="0" type="boolean" cy:hidden="1"/>
    <graphics x="50.04753589630127" type="OCTAGON" y="110.86061096191406" fill="#ff0066" w="65.0000057220459" z="0.0" h="65.0" outline="#666666" width="1.0">
      <att name="NODE_CUSTOMGRAPHICS_POSITION_9" value="C,C,c,0.00,0.00" type="string"/>
      <att name="NODE_CUSTOMGRAPHICS_POSITION_3" value="C,C,c,0.00,0.00" type="string"/>
      <att name="NODE_LABEL" value="2.6.1.57" type="string"/>
      <att name="NODE_LABEL_COLOR" value="#000000" type="string"/>
      <att name="NODE_CUSTOMGRAPHICS_9" value="org.cytoscape.ding.customgraphics.NullCustomGraphics,0,[ Remove Graphics ]," type="string"/>
      <att name="NODE_CUSTOMGRAPHICS_SIZE_2" value="0.0" type="string"/>
      <att name="NODE_CUSTOMGRAPHICS_SIZE_7" value="0.0" type="string"/>
      <att name="NODE_CUSTOMGRAPHICS_3" value="org.cytoscape.ding.customgraphics.NullCustomGraphics,0,[ Remove Graphics ]," type="string"/>
      <att name="NODE_CUSTOMGRAPHICS_POSITION_7" value="C,C,c,0.00,0.00" type="string"/>
      <att name="NODE_CUSTOMGRAPHICS_SIZE_5" value="0.0" type="string"/>
      <att name="NODE_CUSTOMGRAPHICS_2" value="org.cytoscape.ding.customgraphics.NullCustomGraphics,0,[ Remove Graphics ]," type="string"/>
      <att name="NODE_CUSTOMGRAPHICS_SIZE_1" value="0.0" type="string"/>
      <att name="NODE_LABEL_WIDTH" value="200.0" type="string"/>
      <att name="NODE_CUSTOMGRAPHICS_SIZE_3" value="0.0" type="string"/>
      <att name="NODE_CUSTOMGRAPHICS_SIZE_8" value="0.0" type="string"/>
      <att name="NODE_CUSTOMGRAPHICS_POSITION_4" value="C,C,c,0.00,0.00" type="string"/>
      <att name="NODE_SELECTED_PAINT" value="#ffff00" type="string"/>
      <att name="NODE_CUSTOMGRAPHICS_SIZE_9" value="0.0" type="string"/>
      <att name="NODE_LABEL_TRANSPARENCY" value="255" type="string"/>
      <att name="NODE_CUSTOMGRAPHICS_8" value="org.cytoscape.ding.customgraphics.NullCustomGraphics,0,[ Remove Graphics ]," type="string"/>
      <att name="NODE_CUSTOMGRAPHICS_7" value="org.cytoscape.ding.customgraphics.NullCustomGraphics,0,[ Remove Graphics ]," type="string"/>
      <att name="NODE_CUSTOMGRAPHICS_1" value="org.cytoscape.ding.customgraphics.NullCustomGraphics,0,[ Remove Graphics ]," type="string"/>
      <att name="NODE_TOOLTIP" value="" type="string"/>
      <att name="NODE_BORDER_TRANSPARENCY" value="255" type="string"/>
      <att name="NODE_CUSTOMGRAPHICS_SIZE_6" value="0.0" type="string"/>
      <att name="NODE_VISIBLE" value="true" type="string"/>
      <att name="NODE_CUSTOMGRAPHICS_4" value="org.cytoscape.ding.customgraphics.NullCustomGraphics,0,[ Remove Graphics ]," type="string"/>
      <att name="NODE_CUSTOMGRAPHICS_POSITION_8" value="C,C,c,0.00,0.00" type="string"/>
      <att name="NODE_CUSTOMGRAPHICS_5" value="org.cytoscape.ding.customgraphics.NullCustomGraphics,0,[ Remove Graphics ]," type="string"/>
      <att name="NODE_CUSTOMGRAPHICS_POSITION_6" value="C,C,c,0.00,0.00" type="string"/>
      <att name="NODE_LABEL_FONT_FACE" value="Dialog.plain,plain,65" type="string"/>
      <att name="NODE_LABEL_FONT_SIZE" value="12" type="string"/>
      <att name="NODE_CUSTOMGRAPHICS_SIZE_4" value="0.0" type="string"/>
      <att name="NODE_DEPTH" value="0.0" type="string"/>
      <att name="NODE_BORDER_STROKE" value="SOLID" type="string"/>
      <att name="NODE_LABEL_POSITION" value="C,C,c,0.00,0.00" type="string"/>
      <att name="NODE_CUSTOMGRAPHICS_6" value="org.cytoscape.ding.customgraphics.NullCustomGraphics,0,[ Remove Graphics ]," type="string"/>
      <att name="NODE_CUSTOMGRAPHICS_POSITION_5" value="C,C,c,0.00,0.00" type="string"/>
      <att name="NODE_NESTED_NETWORK_IMAGE_VISIBLE" value="true" type="string"/>
      <att name="NODE_SELECTED" value="false" type="string"/>
      <att name="NODE_CUSTOMGRAPHICS_POSITION_2" value="C,C,c,0.00,0.00" type="string"/>
      <att name="NODE_CUSTOMGRAPHICS_POSITION_1" value="C,C,c,0.00,0.00" type="string"/>
      <att name="NODE_TRANSPARENCY" value="255" type="string"/>
    </graphics>
  </node>
  <node id="1454" label="SALICYLIC_ACID">
    <att name="isExcludedFromPaths" value="0" type="boolean"/>
    <att name="Column 1" value="SALICYLIC_ACID" type="string"/>
    <att name="vizmap:ab_PLANTCYC_NETWORK_NEW_1--child--child NODE_LABEL" type="string"/>
    <att name="cytoscape.alias.list" type="list">
      <att name="cytoscape.alias.list" value="SALICYLIC_ACID" type="string"/>
    </att>
    <att name="shared name" value="SALICYLIC_ACID" type="string"/>
    <att name="selected" value="0" type="boolean"/>
    <att name="vizmap:ab_h_8ec_corr_all_new--child NODE_SHAPE" value="RECT" type="string"/>
    <att name="vizmap:ab_h_8ec_corr_all_new NODE_SIZE" value="78.0" type="string"/>
    <att name="vizmap:ab_h_8ec_corr_all_new--child NODE_LABEL" value="SALICYLIC_ACID" type="string"/>
    <att name="name" value="SALICYLIC_ACID" type="string"/>
    <att name="vizmap:ab_h_8ec_corr_all_new--child NODE_FONT_SIZE" value="23.0" type="string"/>
    <att name="canonicalName" value="SALICYLIC_ACID" type="string"/>
    <att name="vizmap:ab_h_8ec_corr_all_new--child NODE_SIZE" value="122.99948120117188" type="string"/>
    <att name="vizmap:ab_h_8ec_corr_all_new NODE_FILL_COLOR" value="java.awt.Color[r=51,g=255,b=255]" type="string"/>
    <att name="vizmap:ab_h_8ec_corr_all_new NODE_LABEL" value="SALICYLIC_ACID" type="string"/>
    <att name="vizmap:ab_h_8ec_corr_all_new NODE_SHAPE" value="RECT" type="string"/>
    <att name="Column 3" type="string"/>
    <att name="Column 2" value="8888" type="integer"/>
    <att name="vizmap:ab_h_8ec_corr_all_new--child NODE_FILL_COLOR" value="java.awt.Color[r=51,g=255,b=255]" type="string"/>
    <att name="vizmap:ab_h_8ec_corr_all_new NODE_FONT_SIZE" value="35.0" type="string"/>
    <att name="isInPath" value="0" type="boolean" cy:hidden="1"/>
    <graphics x="536.1834564208984" type="RECTANGLE" y="703.2618408203125" fill="#33ffff" w="78.00003051757812" z="0.0" h="78.0" outline="#666666" width="1.0">
      <att name="NODE_CUSTOMGRAPHICS_POSITION_9" value="C,C,c,0.00,0.00" type="string"/>
      <att name="NODE_CUSTOMGRAPHICS_POSITION_3" value="C,C,c,0.00,0.00" type="string"/>
      <att name="NODE_LABEL" value="SALICYLIC_ACID" type="string"/>
      <att name="NODE_LABEL_COLOR" value="#000000" type="string"/>
      <att name="NODE_CUSTOMGRAPHICS_9" value="org.cytoscape.ding.customgraphics.NullCustomGraphics,0,[ Remove Graphics ]," type="string"/>
      <att name="NODE_CUSTOMGRAPHICS_SIZE_2" value="0.0" type="string"/>
      <att name="NODE_CUSTOMGRAPHICS_SIZE_7" value="0.0" type="string"/>
      <att name="NODE_CUSTOMGRAPHICS_3" value="org.cytoscape.ding.customgraphics.NullCustomGraphics,0,[ Remove Graphics ]," type="string"/>
      <att name="NODE_CUSTOMGRAPHICS_POSITION_7" value="C,C,c,0.00,0.00" type="string"/>
      <att name="NODE_CUSTOMGRAPHICS_SIZE_5" value="0.0" type="string"/>
      <att name="NODE_CUSTOMGRAPHICS_2" value="org.cytoscape.ding.customgraphics.NullCustomGraphics,0,[ Remove Graphics ]," type="string"/>
      <att name="NODE_CUSTOMGRAPHICS_SIZE_1" value="0.0" type="string"/>
      <att name="NODE_LABEL_WIDTH" value="200.0" type="string"/>
      <att name="NODE_CUSTOMGRAPHICS_SIZE_3" value="0.0" type="string"/>
      <att name="NODE_CUSTOMGRAPHICS_SIZE_8" value="0.0" type="string"/>
      <att name="NODE_CUSTOMGRAPHICS_POSITION_4" value="C,C,c,0.00,0.00" type="string"/>
      <att name="NODE_SELECTED_PAINT" value="#ffff00" type="string"/>
      <att name="NODE_CUSTOMGRAPHICS_SIZE_9" value="0.0" type="string"/>
      <att name="NODE_LABEL_TRANSPARENCY" value="255" type="string"/>
      <att name="NODE_CUSTOMGRAPHICS_8" value="org.cytoscape.ding.customgraphics.NullCustomGraphics,0,[ Remove Graphics ]," type="string"/>
      <att name="NODE_CUSTOMGRAPHICS_7" value="org.cytoscape.ding.customgraphics.NullCustomGraphics,0,[ Remove Graphics ]," type="string"/>
      <att name="NODE_CUSTOMGRAPHICS_1" value="org.cytoscape.ding.customgraphics.NullCustomGraphics,0,[ Remove Graphics ]," type="string"/>
      <att name="NODE_TOOLTIP" value="" type="string"/>
      <att name="NODE_BORDER_TRANSPARENCY" value="255" type="string"/>
      <att name="NODE_CUSTOMGRAPHICS_SIZE_6" value="0.0" type="string"/>
      <att name="NODE_VISIBLE" value="true" type="string"/>
      <att name="NODE_CUSTOMGRAPHICS_4" value="org.cytoscape.ding.customgraphics.NullCustomGraphics,0,[ Remove Graphics ]," type="string"/>
      <att name="NODE_CUSTOMGRAPHICS_POSITION_8" value="C,C,c,0.00,0.00" type="string"/>
      <att name="NODE_CUSTOMGRAPHICS_5" value="org.cytoscape.ding.customgraphics.NullCustomGraphics,0,[ Remove Graphics ]," type="string"/>
      <att name="NODE_CUSTOMGRAPHICS_POSITION_6" value="C,C,c,0.00,0.00" type="string"/>
      <att name="NODE_LABEL_FONT_FACE" value="Dialog.plain,plain,35" type="string"/>
      <att name="NODE_LABEL_FONT_SIZE" value="12" type="string"/>
      <att name="NODE_CUSTOMGRAPHICS_SIZE_4" value="0.0" type="string"/>
      <att name="NODE_DEPTH" value="0.0" type="string"/>
      <att name="NODE_BORDER_STROKE" value="SOLID" type="string"/>
      <att name="NODE_LABEL_POSITION" value="C,C,c,0.00,0.00" type="string"/>
      <att name="NODE_CUSTOMGRAPHICS_6" value="org.cytoscape.ding.customgraphics.NullCustomGraphics,0,[ Remove Graphics ]," type="string"/>
      <att name="NODE_CUSTOMGRAPHICS_POSITION_5" value="C,C,c,0.00,0.00" type="string"/>
      <att name="NODE_NESTED_NETWORK_IMAGE_VISIBLE" value="true" type="string"/>
      <att name="NODE_SELECTED" value="false" type="string"/>
      <att name="NODE_CUSTOMGRAPHICS_POSITION_2" value="C,C,c,0.00,0.00" type="string"/>
      <att name="NODE_CUSTOMGRAPHICS_POSITION_1" value="C,C,c,0.00,0.00" type="string"/>
      <att name="NODE_TRANSPARENCY" value="255" type="string"/>
    </graphics>
  </node>
  <node id="1453" label="BRASSINOSTEROID">
    <att name="isExcludedFromPaths" value="0" type="boolean"/>
    <att name="Column 1" value="BRASSINOSTEROID" type="string"/>
    <att name="vizmap:ab_PLANTCYC_NETWORK_NEW_1--child--child NODE_LABEL" type="string"/>
    <att name="cytoscape.alias.list" type="list">
      <att name="cytoscape.alias.list" value="BRASSINOSTEROID" type="string"/>
    </att>
    <att name="shared name" value="BRASSINOSTEROID" type="string"/>
    <att name="selected" value="0" type="boolean"/>
    <att name="vizmap:ab_h_8ec_corr_all_new--child NODE_SHAPE" value="RECT" type="string"/>
    <att name="vizmap:ab_h_8ec_corr_all_new NODE_SIZE" value="78.0" type="string"/>
    <att name="vizmap:ab_h_8ec_corr_all_new--child NODE_LABEL" value="BRASSINOSTEROID" type="string"/>
    <att name="name" value="BRASSINOSTEROID" type="string"/>
    <att name="vizmap:ab_h_8ec_corr_all_new--child NODE_FONT_SIZE" value="23.0" type="string"/>
    <att name="canonicalName" value="BRASSINOSTEROID" type="string"/>
    <att name="vizmap:ab_h_8ec_corr_all_new--child NODE_SIZE" value="122.99993896484375" type="string"/>
    <att name="vizmap:ab_h_8ec_corr_all_new NODE_FILL_COLOR" value="java.awt.Color[r=51,g=255,b=255]" type="string"/>
    <att name="vizmap:ab_h_8ec_corr_all_new NODE_LABEL" value="BRASSINOSTEROID" type="string"/>
    <att name="vizmap:ab_h_8ec_corr_all_new NODE_SHAPE" value="RECT" type="string"/>
    <att name="Column 3" type="string"/>
    <att name="Column 2" value="8888" type="integer"/>
    <att name="vizmap:ab_h_8ec_corr_all_new--child NODE_FILL_COLOR" value="java.awt.Color[r=51,g=255,b=255]" type="string"/>
    <att name="vizmap:ab_h_8ec_corr_all_new NODE_FONT_SIZE" value="35.0" type="string"/>
    <att name="isInPath" value="0" type="boolean" cy:hidden="1"/>
    <graphics x="572.651123046875" type="RECTANGLE" y="138.73242568969727" fill="#33ffff" w="78.0" z="0.0" h="77.99999237060547" outline="#666666" width="1.0">
      <att name="NODE_CUSTOMGRAPHICS_POSITION_9" value="C,C,c,0.00,0.00" type="string"/>
      <att name="NODE_CUSTOMGRAPHICS_POSITION_3" value="C,C,c,0.00,0.00" type="string"/>
      <att name="NODE_LABEL" value="BRASSINOSTEROID" type="string"/>
      <att name="NODE_LABEL_COLOR" value="#000000" type="string"/>
      <att name="NODE_CUSTOMGRAPHICS_9" value="org.cytoscape.ding.customgraphics.NullCustomGraphics,0,[ Remove Graphics ]," type="string"/>
      <att name="NODE_CUSTOMGRAPHICS_SIZE_2" value="0.0" type="string"/>
      <att name="NODE_CUSTOMGRAPHICS_SIZE_7" value="0.0" type="string"/>
      <att name="NODE_CUSTOMGRAPHICS_3" value="org.cytoscape.ding.customgraphics.NullCustomGraphics,0,[ Remove Graphics ]," type="string"/>
      <att name="NODE_CUSTOMGRAPHICS_POSITION_7" value="C,C,c,0.00,0.00" type="string"/>
      <att name="NODE_CUSTOMGRAPHICS_SIZE_5" value="0.0" type="string"/>
      <att name="NODE_CUSTOMGRAPHICS_2" value="org.cytoscape.ding.customgraphics.NullCustomGraphics,0,[ Remove Graphics ]," type="string"/>
      <att name="NODE_CUSTOMGRAPHICS_SIZE_1" value="0.0" type="string"/>
      <att name="NODE_LABEL_WIDTH" value="200.0" type="string"/>
      <att name="NODE_CUSTOMGRAPHICS_SIZE_3" value="0.0" type="string"/>
      <att name="NODE_CUSTOMGRAPHICS_SIZE_8" value="0.0" type="string"/>
      <att name="NODE_CUSTOMGRAPHICS_POSITION_4" value="C,C,c,0.00,0.00" type="string"/>
      <att name="NODE_SELECTED_PAINT" value="#ffff00" type="string"/>
      <att name="NODE_CUSTOMGRAPHICS_SIZE_9" value="0.0" type="string"/>
      <att name="NODE_LABEL_TRANSPARENCY" value="255" type="string"/>
      <att name="NODE_CUSTOMGRAPHICS_8" value="org.cytoscape.ding.customgraphics.NullCustomGraphics,0,[ Remove Graphics ]," type="string"/>
      <att name="NODE_CUSTOMGRAPHICS_7" value="org.cytoscape.ding.customgraphics.NullCustomGraphics,0,[ Remove Graphics ]," type="string"/>
      <att name="NODE_CUSTOMGRAPHICS_1" value="org.cytoscape.ding.customgraphics.NullCustomGraphics,0,[ Remove Graphics ]," type="string"/>
      <att name="NODE_TOOLTIP" value="" type="string"/>
      <att name="NODE_BORDER_TRANSPARENCY" value="255" type="string"/>
      <att name="NODE_CUSTOMGRAPHICS_SIZE_6" value="0.0" type="string"/>
      <att name="NODE_VISIBLE" value="true" type="string"/>
      <att name="NODE_CUSTOMGRAPHICS_4" value="org.cytoscape.ding.customgraphics.NullCustomGraphics,0,[ Remove Graphics ]," type="string"/>
      <att name="NODE_CUSTOMGRAPHICS_POSITION_8" value="C,C,c,0.00,0.00" type="string"/>
      <att name="NODE_CUSTOMGRAPHICS_5" value="org.cytoscape.ding.customgraphics.NullCustomGraphics,0,[ Remove Graphics ]," type="string"/>
      <att name="NODE_CUSTOMGRAPHICS_POSITION_6" value="C,C,c,0.00,0.00" type="string"/>
      <att name="NODE_LABEL_FONT_FACE" value="Dialog.plain,plain,35" type="string"/>
      <att name="NODE_LABEL_FONT_SIZE" value="12" type="string"/>
      <att name="NODE_CUSTOMGRAPHICS_SIZE_4" value="0.0" type="string"/>
      <att name="NODE_DEPTH" value="0.0" type="string"/>
      <att name="NODE_BORDER_STROKE" value="SOLID" type="string"/>
      <att name="NODE_LABEL_POSITION" value="C,C,c,0.00,0.00" type="string"/>
      <att name="NODE_CUSTOMGRAPHICS_6" value="org.cytoscape.ding.customgraphics.NullCustomGraphics,0,[ Remove Graphics ]," type="string"/>
      <att name="NODE_CUSTOMGRAPHICS_POSITION_5" value="C,C,c,0.00,0.00" type="string"/>
      <att name="NODE_NESTED_NETWORK_IMAGE_VISIBLE" value="true" type="string"/>
      <att name="NODE_SELECTED" value="false" type="string"/>
      <att name="NODE_CUSTOMGRAPHICS_POSITION_2" value="C,C,c,0.00,0.00" type="string"/>
      <att name="NODE_CUSTOMGRAPHICS_POSITION_1" value="C,C,c,0.00,0.00" type="string"/>
      <att name="NODE_TRANSPARENCY" value="255" type="string"/>
    </graphics>
  </node>
  <node id="1452" label="JASMONIC_ ACID">
    <att name="isExcludedFromPaths" value="0" type="boolean"/>
    <att name="Column 1" value="JASMONIC_ ACID" type="string"/>
    <att name="vizmap:ab_PLANTCYC_NETWORK_NEW_1--child--child NODE_LABEL" type="string"/>
    <att name="cytoscape.alias.list" type="list">
      <att name="cytoscape.alias.list" value="JASMONIC_ ACID" type="string"/>
    </att>
    <att name="shared name" value="JASMONIC_ ACID" type="string"/>
    <att name="selected" value="0" type="boolean"/>
    <att name="vizmap:ab_h_8ec_corr_all_new--child NODE_SHAPE" value="RECT" type="string"/>
    <att name="vizmap:ab_h_8ec_corr_all_new NODE_SIZE" value="78.0" type="string"/>
    <att name="vizmap:ab_h_8ec_corr_all_new--child NODE_LABEL" value="JASMONIC_ ACID" type="string"/>
    <att name="name" value="JASMONIC_ ACID" type="string"/>
    <att name="vizmap:ab_h_8ec_corr_all_new--child NODE_FONT_SIZE" value="23.0" type="string"/>
    <att name="canonicalName" value="JASMONIC_ ACID" type="string"/>
    <att name="vizmap:ab_h_8ec_corr_all_new--child NODE_SIZE" value="122.99993896484375" type="string"/>
    <att name="vizmap:ab_h_8ec_corr_all_new NODE_FILL_COLOR" value="java.awt.Color[r=51,g=255,b=255]" type="string"/>
    <att name="vizmap:ab_h_8ec_corr_all_new NODE_LABEL" value="JASMONIC_ ACID" type="string"/>
    <att name="vizmap:ab_h_8ec_corr_all_new NODE_SHAPE" value="RECT" type="string"/>
    <att name="Column 3" type="string"/>
    <att name="Column 2" value="8888" type="integer"/>
    <att name="vizmap:ab_h_8ec_corr_all_new--child NODE_FILL_COLOR" value="java.awt.Color[r=51,g=255,b=255]" type="string"/>
    <att name="vizmap:ab_h_8ec_corr_all_new NODE_FONT_SIZE" value="35.0" type="string"/>
    <att name="isInPath" value="0" type="boolean" cy:hidden="1"/>
    <graphics x="-259.7314758300781" type="RECTANGLE" y="283.4755859375" fill="#33ffff" w="78.00006103515625" z="0.0" h="78.0" outline="#666666" width="1.0">
      <att name="NODE_CUSTOMGRAPHICS_POSITION_9" value="C,C,c,0.00,0.00" type="string"/>
      <att name="NODE_CUSTOMGRAPHICS_POSITION_3" value="C,C,c,0.00,0.00" type="string"/>
      <att name="NODE_LABEL" value="JASMONIC_ ACID" type="string"/>
      <att name="NODE_LABEL_COLOR" value="#000000" type="string"/>
      <att name="NODE_CUSTOMGRAPHICS_9" value="org.cytoscape.ding.customgraphics.NullCustomGraphics,0,[ Remove Graphics ]," type="string"/>
      <att name="NODE_CUSTOMGRAPHICS_SIZE_2" value="0.0" type="string"/>
      <att name="NODE_CUSTOMGRAPHICS_SIZE_7" value="0.0" type="string"/>
      <att name="NODE_CUSTOMGRAPHICS_3" value="org.cytoscape.ding.customgraphics.NullCustomGraphics,0,[ Remove Graphics ]," type="string"/>
      <att name="NODE_CUSTOMGRAPHICS_POSITION_7" value="C,C,c,0.00,0.00" type="string"/>
      <att name="NODE_CUSTOMGRAPHICS_SIZE_5" value="0.0" type="string"/>
      <att name="NODE_CUSTOMGRAPHICS_2" value="org.cytoscape.ding.customgraphics.NullCustomGraphics,0,[ Remove Graphics ]," type="string"/>
      <att name="NODE_CUSTOMGRAPHICS_SIZE_1" value="0.0" type="string"/>
      <att name="NODE_LABEL_WIDTH" value="200.0" type="string"/>
      <att name="NODE_CUSTOMGRAPHICS_SIZE_3" value="0.0" type="string"/>
      <att name="NODE_CUSTOMGRAPHICS_SIZE_8" value="0.0" type="string"/>
      <att name="NODE_CUSTOMGRAPHICS_POSITION_4" value="C,C,c,0.00,0.00" type="string"/>
      <att name="NODE_SELECTED_PAINT" value="#ffff00" type="string"/>
      <att name="NODE_CUSTOMGRAPHICS_SIZE_9" value="0.0" type="string"/>
      <att name="NODE_LABEL_TRANSPARENCY" value="255" type="string"/>
      <att name="NODE_CUSTOMGRAPHICS_8" value="org.cytoscape.ding.customgraphics.NullCustomGraphics,0,[ Remove Graphics ]," type="string"/>
      <att name="NODE_CUSTOMGRAPHICS_7" value="org.cytoscape.ding.customgraphics.NullCustomGraphics,0,[ Remove Graphics ]," type="string"/>
      <att name="NODE_CUSTOMGRAPHICS_1" value="org.cytoscape.ding.customgraphics.NullCustomGraphics,0,[ Remove Graphics ]," type="string"/>
      <att name="NODE_TOOLTIP" value="" type="string"/>
      <att name="NODE_BORDER_TRANSPARENCY" value="255" type="string"/>
      <att name="NODE_CUSTOMGRAPHICS_SIZE_6" value="0.0" type="string"/>
      <att name="NODE_VISIBLE" value="true" type="string"/>
      <att name="NODE_CUSTOMGRAPHICS_4" value="org.cytoscape.ding.customgraphics.NullCustomGraphics,0,[ Remove Graphics ]," type="string"/>
      <att name="NODE_CUSTOMGRAPHICS_POSITION_8" value="C,C,c,0.00,0.00" type="string"/>
      <att name="NODE_CUSTOMGRAPHICS_5" value="org.cytoscape.ding.customgraphics.NullCustomGraphics,0,[ Remove Graphics ]," type="string"/>
      <att name="NODE_CUSTOMGRAPHICS_POSITION_6" value="C,C,c,0.00,0.00" type="string"/>
      <att name="NODE_LABEL_FONT_FACE" value="Dialog.plain,plain,35" type="string"/>
      <att name="NODE_LABEL_FONT_SIZE" value="12" type="string"/>
      <att name="NODE_CUSTOMGRAPHICS_SIZE_4" value="0.0" type="string"/>
      <att name="NODE_DEPTH" value="0.0" type="string"/>
      <att name="NODE_BORDER_STROKE" value="SOLID" type="string"/>
      <att name="NODE_LABEL_POSITION" value="C,C,c,0.00,0.00" type="string"/>
      <att name="NODE_CUSTOMGRAPHICS_6" value="org.cytoscape.ding.customgraphics.NullCustomGraphics,0,[ Remove Graphics ]," type="string"/>
      <att name="NODE_CUSTOMGRAPHICS_POSITION_5" value="C,C,c,0.00,0.00" type="string"/>
      <att name="NODE_NESTED_NETWORK_IMAGE_VISIBLE" value="true" type="string"/>
      <att name="NODE_SELECTED" value="false" type="string"/>
      <att name="NODE_CUSTOMGRAPHICS_POSITION_2" value="C,C,c,0.00,0.00" type="string"/>
      <att name="NODE_CUSTOMGRAPHICS_POSITION_1" value="C,C,c,0.00,0.00" type="string"/>
      <att name="NODE_TRANSPARENCY" value="255" type="string"/>
    </graphics>
  </node>
  <node id="1451" label="1.14.11.-">
    <att name="isExcludedFromPaths" value="0" type="boolean"/>
    <att name="Column 1" value="1.14.11.-" type="string"/>
    <att name="vizmap:ab_PLANTCYC_NETWORK_NEW_1--child--child NODE_LABEL" value="1.14.11.-" type="string"/>
    <att name="cytoscape.alias.list" type="list">
      <att name="cytoscape.alias.list" value="1.14.11.-" type="string"/>
    </att>
    <att name="shared name" value="1.14.11.-" type="string"/>
    <att name="selected" value="0" type="boolean"/>
    <att name="vizmap:ab_h_8ec_corr_all_new--child NODE_SHAPE" value="ELLIPSE" type="string"/>
    <att name="vizmap:ab_h_8ec_corr_all_new NODE_SIZE" value="65.0" type="string"/>
    <att name="vizmap:ab_h_8ec_corr_all_new--child NODE_LABEL" value="1.14.11.-" type="string"/>
    <att name="name" value="1.14.11.-" type="string"/>
    <att name="vizmap:ab_h_8ec_corr_all_new--child NODE_FONT_SIZE" value="12.0" type="string"/>
    <att name="canonicalName" value="1.14.11.-" type="string"/>
    <att name="vizmap:ab_h_8ec_corr_all_new--child NODE_SIZE" value="39.999786376953125" type="string"/>
    <att name="vizmap:ab_h_8ec_corr_all_new NODE_FILL_COLOR" value="java.awt.Color[r=255,g=0,b=102]" type="string"/>
    <att name="vizmap:ab_h_8ec_corr_all_new NODE_LABEL" value="1.14.11.-" type="string"/>
    <att name="vizmap:ab_h_8ec_corr_all_new NODE_SHAPE" value="OCTAGON" type="string"/>
    <att name="Column 3" value="ETHYLENE" type="string"/>
    <att name="Column 2" value="567" type="integer"/>
    <att name="vizmap:ab_h_8ec_corr_all_new--child NODE_FILL_COLOR" type="string"/>
    <att name="vizmap:ab_h_8ec_corr_all_new NODE_FONT_SIZE" value="65.0" type="string"/>
    <att name="isInPath" value="0" type="boolean" cy:hidden="1"/>
    <graphics x="-185.83985137939453" type="OCTAGON" y="531.3391571044922" fill="#ff0066" w="65.00007629394531" z="0.0" h="65.00003051757812" outline="#666666" width="1.0">
      <att name="NODE_CUSTOMGRAPHICS_POSITION_9" value="C,C,c,0.00,0.00" type="string"/>
      <att name="NODE_CUSTOMGRAPHICS_POSITION_3" value="C,C,c,0.00,0.00" type="string"/>
      <att name="NODE_LABEL" value="1.14.11.-" type="string"/>
      <att name="NODE_LABEL_COLOR" value="#000000" type="string"/>
      <att name="NODE_CUSTOMGRAPHICS_9" value="org.cytoscape.ding.customgraphics.NullCustomGraphics,0,[ Remove Graphics ]," type="string"/>
      <att name="NODE_CUSTOMGRAPHICS_SIZE_2" value="0.0" type="string"/>
      <att name="NODE_CUSTOMGRAPHICS_SIZE_7" value="0.0" type="string"/>
      <att name="NODE_CUSTOMGRAPHICS_3" value="org.cytoscape.ding.customgraphics.NullCustomGraphics,0,[ Remove Graphics ]," type="string"/>
      <att name="NODE_CUSTOMGRAPHICS_POSITION_7" value="C,C,c,0.00,0.00" type="string"/>
      <att name="NODE_CUSTOMGRAPHICS_SIZE_5" value="0.0" type="string"/>
      <att name="NODE_CUSTOMGRAPHICS_2" value="org.cytoscape.ding.customgraphics.NullCustomGraphics,0,[ Remove Graphics ]," type="string"/>
      <att name="NODE_CUSTOMGRAPHICS_SIZE_1" value="0.0" type="string"/>
      <att name="NODE_LABEL_WIDTH" value="200.0" type="string"/>
      <att name="NODE_CUSTOMGRAPHICS_SIZE_3" value="0.0" type="string"/>
      <att name="NODE_CUSTOMGRAPHICS_SIZE_8" value="0.0" type="string"/>
      <att name="NODE_CUSTOMGRAPHICS_POSITION_4" value="C,C,c,0.00,0.00" type="string"/>
      <att name="NODE_SELECTED_PAINT" value="#ffff00" type="string"/>
      <att name="NODE_CUSTOMGRAPHICS_SIZE_9" value="0.0" type="string"/>
      <att name="NODE_LABEL_TRANSPARENCY" value="255" type="string"/>
      <att name="NODE_CUSTOMGRAPHICS_8" value="org.cytoscape.ding.customgraphics.NullCustomGraphics,0,[ Remove Graphics ]," type="string"/>
      <att name="NODE_CUSTOMGRAPHICS_7" value="org.cytoscape.ding.customgraphics.NullCustomGraphics,0,[ Remove Graphics ]," type="string"/>
      <att name="NODE_CUSTOMGRAPHICS_1" value="org.cytoscape.ding.customgraphics.NullCustomGraphics,0,[ Remove Graphics ]," type="string"/>
      <att name="NODE_TOOLTIP" value="" type="string"/>
      <att name="NODE_BORDER_TRANSPARENCY" value="255" type="string"/>
      <att name="NODE_CUSTOMGRAPHICS_SIZE_6" value="0.0" type="string"/>
      <att name="NODE_VISIBLE" value="true" type="string"/>
      <att name="NODE_CUSTOMGRAPHICS_4" value="org.cytoscape.ding.customgraphics.NullCustomGraphics,0,[ Remove Graphics ]," type="string"/>
      <att name="NODE_CUSTOMGRAPHICS_POSITION_8" value="C,C,c,0.00,0.00" type="string"/>
      <att name="NODE_CUSTOMGRAPHICS_5" value="org.cytoscape.ding.customgraphics.NullCustomGraphics,0,[ Remove Graphics ]," type="string"/>
      <att name="NODE_CUSTOMGRAPHICS_POSITION_6" value="C,C,c,0.00,0.00" type="string"/>
      <att name="NODE_LABEL_FONT_FACE" value="Dialog.plain,plain,65" type="string"/>
      <att name="NODE_LABEL_FONT_SIZE" value="12" type="string"/>
      <att name="NODE_CUSTOMGRAPHICS_SIZE_4" value="0.0" type="string"/>
      <att name="NODE_DEPTH" value="0.0" type="string"/>
      <att name="NODE_BORDER_STROKE" value="SOLID" type="string"/>
      <att name="NODE_LABEL_POSITION" value="C,C,c,0.00,0.00" type="string"/>
      <att name="NODE_CUSTOMGRAPHICS_6" value="org.cytoscape.ding.customgraphics.NullCustomGraphics,0,[ Remove Graphics ]," type="string"/>
      <att name="NODE_CUSTOMGRAPHICS_POSITION_5" value="C,C,c,0.00,0.00" type="string"/>
      <att name="NODE_NESTED_NETWORK_IMAGE_VISIBLE" value="true" type="string"/>
      <att name="NODE_SELECTED" value="false" type="string"/>
      <att name="NODE_CUSTOMGRAPHICS_POSITION_2" value="C,C,c,0.00,0.00" type="string"/>
      <att name="NODE_CUSTOMGRAPHICS_POSITION_1" value="C,C,c,0.00,0.00" type="string"/>
      <att name="NODE_TRANSPARENCY" value="255" type="string"/>
    </graphics>
  </node>
  <node id="1450" label="5.4.4.2">
    <att name="isExcludedFromPaths" value="0" type="boolean"/>
    <att name="Column 1" value="5.4.4.2" type="string"/>
    <att name="vizmap:ab_PLANTCYC_NETWORK_NEW_1--child--child NODE_LABEL" value="5.4.4.2" type="string"/>
    <att name="cytoscape.alias.list" type="list">
      <att name="cytoscape.alias.list" value="5.4.4.2" type="string"/>
    </att>
    <att name="shared name" value="5.4.4.2" type="string"/>
    <att name="selected" value="0" type="boolean"/>
    <att name="vizmap:ab_h_8ec_corr_all_new--child NODE_SHAPE" value="ELLIPSE" type="string"/>
    <att name="vizmap:ab_h_8ec_corr_all_new NODE_SIZE" value="45.0" type="string"/>
    <att name="vizmap:ab_h_8ec_corr_all_new--child NODE_LABEL" value="5.4.4.2" type="string"/>
    <att name="name" value="5.4.4.2" type="string"/>
    <att name="vizmap:ab_h_8ec_corr_all_new--child NODE_FONT_SIZE" value="12.0" type="string"/>
    <att name="canonicalName" value="5.4.4.2" type="string"/>
    <att name="vizmap:ab_h_8ec_corr_all_new--child NODE_SIZE" value="40.000030517578125" type="string"/>
    <att name="vizmap:ab_h_8ec_corr_all_new NODE_FILL_COLOR" value="java.awt.Color[r=255,g=255,b=51]" type="string"/>
    <att name="vizmap:ab_h_8ec_corr_all_new NODE_LABEL" value="5.4.4.2" type="string"/>
    <att name="vizmap:ab_h_8ec_corr_all_new NODE_SHAPE" value="RECT" type="string"/>
    <att name="Column 3" value="ETHYLENE" type="string"/>
    <att name="Column 2" value="58" type="integer"/>
    <att name="vizmap:ab_h_8ec_corr_all_new--child NODE_FILL_COLOR" type="string"/>
    <att name="vizmap:ab_h_8ec_corr_all_new NODE_FONT_SIZE" value="25.0" type="string"/>
    <att name="isInPath" value="0" type="boolean" cy:hidden="1"/>
    <graphics x="452.7279510498047" type="RECTANGLE" y="570.7777099609375" fill="#ffff33" w="45.000030517578125" z="0.0" h="45.0" outline="#666666" width="1.0">
      <att name="NODE_CUSTOMGRAPHICS_POSITION_9" value="C,C,c,0.00,0.00" type="string"/>
      <att name="NODE_CUSTOMGRAPHICS_POSITION_3" value="C,C,c,0.00,0.00" type="string"/>
      <att name="NODE_LABEL" value="5.4.4.2" type="string"/>
      <att name="NODE_LABEL_COLOR" value="#000000" type="string"/>
      <att name="NODE_CUSTOMGRAPHICS_9" value="org.cytoscape.ding.customgraphics.NullCustomGraphics,0,[ Remove Graphics ]," type="string"/>
      <att name="NODE_CUSTOMGRAPHICS_SIZE_2" value="0.0" type="string"/>
      <att name="NODE_CUSTOMGRAPHICS_SIZE_7" value="0.0" type="string"/>
      <att name="NODE_CUSTOMGRAPHICS_3" value="org.cytoscape.ding.customgraphics.NullCustomGraphics,0,[ Remove Graphics ]," type="string"/>
      <att name="NODE_CUSTOMGRAPHICS_POSITION_7" value="C,C,c,0.00,0.00" type="string"/>
      <att name="NODE_CUSTOMGRAPHICS_SIZE_5" value="0.0" type="string"/>
      <att name="NODE_CUSTOMGRAPHICS_2" value="org.cytoscape.ding.customgraphics.NullCustomGraphics,0,[ Remove Graphics ]," type="string"/>
      <att name="NODE_CUSTOMGRAPHICS_SIZE_1" value="0.0" type="string"/>
      <att name="NODE_LABEL_WIDTH" value="200.0" type="string"/>
      <att name="NODE_CUSTOMGRAPHICS_SIZE_3" value="0.0" type="string"/>
      <att name="NODE_CUSTOMGRAPHICS_SIZE_8" value="0.0" type="string"/>
      <att name="NODE_CUSTOMGRAPHICS_POSITION_4" value="C,C,c,0.00,0.00" type="string"/>
      <att name="NODE_SELECTED_PAINT" value="#ffff00" type="string"/>
      <att name="NODE_CUSTOMGRAPHICS_SIZE_9" value="0.0" type="string"/>
      <att name="NODE_LABEL_TRANSPARENCY" value="255" type="string"/>
      <att name="NODE_CUSTOMGRAPHICS_8" value="org.cytoscape.ding.customgraphics.NullCustomGraphics,0,[ Remove Graphics ]," type="string"/>
      <att name="NODE_CUSTOMGRAPHICS_7" value="org.cytoscape.ding.customgraphics.NullCustomGraphics,0,[ Remove Graphics ]," type="string"/>
      <att name="NODE_CUSTOMGRAPHICS_1" value="org.cytoscape.ding.customgraphics.NullCustomGraphics,0,[ Remove Graphics ]," type="string"/>
      <att name="NODE_TOOLTIP" value="" type="string"/>
      <att name="NODE_BORDER_TRANSPARENCY" value="255" type="string"/>
      <att name="NODE_CUSTOMGRAPHICS_SIZE_6" value="0.0" type="string"/>
      <att name="NODE_VISIBLE" value="true" type="string"/>
      <att name="NODE_CUSTOMGRAPHICS_4" value="org.cytoscape.ding.customgraphics.NullCustomGraphics,0,[ Remove Graphics ]," type="string"/>
      <att name="NODE_CUSTOMGRAPHICS_POSITION_8" value="C,C,c,0.00,0.00" type="string"/>
      <att name="NODE_CUSTOMGRAPHICS_5" value="org.cytoscape.ding.customgraphics.NullCustomGraphics,0,[ Remove Graphics ]," type="string"/>
      <att name="NODE_CUSTOMGRAPHICS_POSITION_6" value="C,C,c,0.00,0.00" type="string"/>
      <att name="NODE_LABEL_FONT_FACE" value="Dialog.plain,plain,25" type="string"/>
      <att name="NODE_LABEL_FONT_SIZE" value="12" type="string"/>
      <att name="NODE_CUSTOMGRAPHICS_SIZE_4" value="0.0" type="string"/>
      <att name="NODE_DEPTH" value="0.0" type="string"/>
      <att name="NODE_BORDER_STROKE" value="SOLID" type="string"/>
      <att name="NODE_LABEL_POSITION" value="C,C,c,0.00,0.00" type="string"/>
      <att name="NODE_CUSTOMGRAPHICS_6" value="org.cytoscape.ding.customgraphics.NullCustomGraphics,0,[ Remove Graphics ]," type="string"/>
      <att name="NODE_CUSTOMGRAPHICS_POSITION_5" value="C,C,c,0.00,0.00" type="string"/>
      <att name="NODE_NESTED_NETWORK_IMAGE_VISIBLE" value="true" type="string"/>
      <att name="NODE_SELECTED" value="false" type="string"/>
      <att name="NODE_CUSTOMGRAPHICS_POSITION_2" value="C,C,c,0.00,0.00" type="string"/>
      <att name="NODE_CUSTOMGRAPHICS_POSITION_1" value="C,C,c,0.00,0.00" type="string"/>
      <att name="NODE_TRANSPARENCY" value="255" type="string"/>
    </graphics>
  </node>
  <node id="1449" label="1.1.1.1">
    <att name="isExcludedFromPaths" value="0" type="boolean"/>
    <att name="Column 1" value="1.1.1.1" type="string"/>
    <att name="vizmap:ab_PLANTCYC_NETWORK_NEW_1--child--child NODE_LABEL" value="1.1.1.1" type="string"/>
    <att name="cytoscape.alias.list" type="list">
      <att name="cytoscape.alias.list" value="1.1.1.1" type="string"/>
    </att>
    <att name="shared name" value="1.1.1.1" type="string"/>
    <att name="selected" value="0" type="boolean"/>
    <att name="vizmap:ab_h_8ec_corr_all_new--child NODE_SHAPE" value="ELLIPSE" type="string"/>
    <att name="vizmap:ab_h_8ec_corr_all_new NODE_SIZE" value="45.0" type="string"/>
    <att name="vizmap:ab_h_8ec_corr_all_new--child NODE_LABEL" value="1.1.1.1" type="string"/>
    <att name="name" value="1.1.1.1" type="string"/>
    <att name="vizmap:ab_h_8ec_corr_all_new--child NODE_FONT_SIZE" value="12.0" type="string"/>
    <att name="canonicalName" value="1.1.1.1" type="string"/>
    <att name="vizmap:ab_h_8ec_corr_all_new--child NODE_SIZE" value="40.000030517578125" type="string"/>
    <att name="vizmap:ab_h_8ec_corr_all_new NODE_FILL_COLOR" value="java.awt.Color[r=255,g=255,b=51]" type="string"/>
    <att name="vizmap:ab_h_8ec_corr_all_new NODE_LABEL" value="1.1.1.1" type="string"/>
    <att name="vizmap:ab_h_8ec_corr_all_new NODE_SHAPE" value="RECT" type="string"/>
    <att name="Column 3" value="ETHYLENE" type="string"/>
    <att name="Column 2" value="58" type="integer"/>
    <att name="vizmap:ab_h_8ec_corr_all_new--child NODE_FILL_COLOR" type="string"/>
    <att name="vizmap:ab_h_8ec_corr_all_new NODE_FONT_SIZE" value="25.0" type="string"/>
    <att name="isInPath" value="0" type="boolean" cy:hidden="1"/>
    <graphics x="377.794677734375" type="RECTANGLE" y="650.1116333007812" fill="#ffff33" w="45.0" z="0.0" h="45.0" outline="#666666" width="1.0">
      <att name="NODE_CUSTOMGRAPHICS_POSITION_9" value="C,C,c,0.00,0.00" type="string"/>
      <att name="NODE_CUSTOMGRAPHICS_POSITION_3" value="C,C,c,0.00,0.00" type="string"/>
      <att name="NODE_LABEL" value="1.1.1.1" type="string"/>
      <att name="NODE_LABEL_COLOR" value="#000000" type="string"/>
      <att name="NODE_CUSTOMGRAPHICS_9" value="org.cytoscape.ding.customgraphics.NullCustomGraphics,0,[ Remove Graphics ]," type="string"/>
      <att name="NODE_CUSTOMGRAPHICS_SIZE_2" value="0.0" type="string"/>
      <att name="NODE_CUSTOMGRAPHICS_SIZE_7" value="0.0" type="string"/>
      <att name="NODE_CUSTOMGRAPHICS_3" value="org.cytoscape.ding.customgraphics.NullCustomGraphics,0,[ Remove Graphics ]," type="string"/>
      <att name="NODE_CUSTOMGRAPHICS_POSITION_7" value="C,C,c,0.00,0.00" type="string"/>
      <att name="NODE_CUSTOMGRAPHICS_SIZE_5" value="0.0" type="string"/>
      <att name="NODE_CUSTOMGRAPHICS_2" value="org.cytoscape.ding.customgraphics.NullCustomGraphics,0,[ Remove Graphics ]," type="string"/>
      <att name="NODE_CUSTOMGRAPHICS_SIZE_1" value="0.0" type="string"/>
      <att name="NODE_LABEL_WIDTH" value="200.0" type="string"/>
      <att name="NODE_CUSTOMGRAPHICS_SIZE_3" value="0.0" type="string"/>
      <att name="NODE_CUSTOMGRAPHICS_SIZE_8" value="0.0" type="string"/>
      <att name="NODE_CUSTOMGRAPHICS_POSITION_4" value="C,C,c,0.00,0.00" type="string"/>
      <att name="NODE_SELECTED_PAINT" value="#ffff00" type="string"/>
      <att name="NODE_CUSTOMGRAPHICS_SIZE_9" value="0.0" type="string"/>
      <att name="NODE_LABEL_TRANSPARENCY" value="255" type="string"/>
      <att name="NODE_CUSTOMGRAPHICS_8" value="org.cytoscape.ding.customgraphics.NullCustomGraphics,0,[ Remove Graphics ]," type="string"/>
      <att name="NODE_CUSTOMGRAPHICS_7" value="org.cytoscape.ding.customgraphics.NullCustomGraphics,0,[ Remove Graphics ]," type="string"/>
      <att name="NODE_CUSTOMGRAPHICS_1" value="org.cytoscape.ding.customgraphics.NullCustomGraphics,0,[ Remove Graphics ]," type="string"/>
      <att name="NODE_TOOLTIP" value="" type="string"/>
      <att name="NODE_BORDER_TRANSPARENCY" value="255" type="string"/>
      <att name="NODE_CUSTOMGRAPHICS_SIZE_6" value="0.0" type="string"/>
      <att name="NODE_VISIBLE" value="true" type="string"/>
      <att name="NODE_CUSTOMGRAPHICS_4" value="org.cytoscape.ding.customgraphics.NullCustomGraphics,0,[ Remove Graphics ]," type="string"/>
      <att name="NODE_CUSTOMGRAPHICS_POSITION_8" value="C,C,c,0.00,0.00" type="string"/>
      <att name="NODE_CUSTOMGRAPHICS_5" value="org.cytoscape.ding.customgraphics.NullCustomGraphics,0,[ Remove Graphics ]," type="string"/>
      <att name="NODE_CUSTOMGRAPHICS_POSITION_6" value="C,C,c,0.00,0.00" type="string"/>
      <att name="NODE_LABEL_FONT_FACE" value="Dialog.plain,plain,25" type="string"/>
      <att name="NODE_LABEL_FONT_SIZE" value="12" type="string"/>
      <att name="NODE_CUSTOMGRAPHICS_SIZE_4" value="0.0" type="string"/>
      <att name="NODE_DEPTH" value="0.0" type="string"/>
      <att name="NODE_BORDER_STROKE" value="SOLID" type="string"/>
      <att name="NODE_LABEL_POSITION" value="C,C,c,0.00,0.00" type="string"/>
      <att name="NODE_CUSTOMGRAPHICS_6" value="org.cytoscape.ding.customgraphics.NullCustomGraphics,0,[ Remove Graphics ]," type="string"/>
      <att name="NODE_CUSTOMGRAPHICS_POSITION_5" value="C,C,c,0.00,0.00" type="string"/>
      <att name="NODE_NESTED_NETWORK_IMAGE_VISIBLE" value="true" type="string"/>
      <att name="NODE_SELECTED" value="false" type="string"/>
      <att name="NODE_CUSTOMGRAPHICS_POSITION_2" value="C,C,c,0.00,0.00" type="string"/>
      <att name="NODE_CUSTOMGRAPHICS_POSITION_1" value="C,C,c,0.00,0.00" type="string"/>
      <att name="NODE_TRANSPARENCY" value="255" type="string"/>
    </graphics>
  </node>
  <node id="1448" label="ABSCISIC ACID">
    <att name="isExcludedFromPaths" value="0" type="boolean"/>
    <att name="Column 1" value="ABSCISIC ACID" type="string"/>
    <att name="vizmap:ab_PLANTCYC_NETWORK_NEW_1--child--child NODE_LABEL" type="string"/>
    <att name="cytoscape.alias.list" type="list">
      <att name="cytoscape.alias.list" value="ABSCISIC ACID" type="string"/>
    </att>
    <att name="shared name" value="ABSCISIC ACID" type="string"/>
    <att name="selected" value="0" type="boolean"/>
    <att name="vizmap:ab_h_8ec_corr_all_new--child NODE_SHAPE" value="RECT" type="string"/>
    <att name="vizmap:ab_h_8ec_corr_all_new NODE_SIZE" value="78.0" type="string"/>
    <att name="vizmap:ab_h_8ec_corr_all_new--child NODE_LABEL" value="ABSCISIC ACID" type="string"/>
    <att name="name" value="ABSCISIC ACID" type="string"/>
    <att name="vizmap:ab_h_8ec_corr_all_new--child NODE_FONT_SIZE" value="23.0" type="string"/>
    <att name="canonicalName" value="ABSCISIC ACID" type="string"/>
    <att name="vizmap:ab_h_8ec_corr_all_new--child NODE_SIZE" value="123.00006103515625" type="string"/>
    <att name="vizmap:ab_h_8ec_corr_all_new NODE_FILL_COLOR" value="java.awt.Color[r=51,g=255,b=255]" type="string"/>
    <att name="vizmap:ab_h_8ec_corr_all_new NODE_LABEL" value="ABSCISIC ACID" type="string"/>
    <att name="vizmap:ab_h_8ec_corr_all_new NODE_SHAPE" value="RECT" type="string"/>
    <att name="Column 3" type="string"/>
    <att name="Column 2" value="8888" type="integer"/>
    <att name="vizmap:ab_h_8ec_corr_all_new--child NODE_FILL_COLOR" value="java.awt.Color[r=51,g=255,b=255]" type="string"/>
    <att name="vizmap:ab_h_8ec_corr_all_new NODE_FONT_SIZE" value="35.0" type="string"/>
    <att name="isInPath" value="0" type="boolean" cy:hidden="1"/>
    <graphics x="683.3805541992188" type="RECTANGLE" y="494.3549346923828" fill="#33ffff" w="78.0" z="0.0" h="77.99996948242188" outline="#666666" width="1.0">
      <att name="NODE_CUSTOMGRAPHICS_POSITION_9" value="C,C,c,0.00,0.00" type="string"/>
      <att name="NODE_CUSTOMGRAPHICS_POSITION_3" value="C,C,c,0.00,0.00" type="string"/>
      <att name="NODE_LABEL" value="ABSCISIC ACID" type="string"/>
      <att name="NODE_LABEL_COLOR" value="#000000" type="string"/>
      <att name="NODE_CUSTOMGRAPHICS_9" value="org.cytoscape.ding.customgraphics.NullCustomGraphics,0,[ Remove Graphics ]," type="string"/>
      <att name="NODE_CUSTOMGRAPHICS_SIZE_2" value="0.0" type="string"/>
      <att name="NODE_CUSTOMGRAPHICS_SIZE_7" value="0.0" type="string"/>
      <att name="NODE_CUSTOMGRAPHICS_3" value="org.cytoscape.ding.customgraphics.NullCustomGraphics,0,[ Remove Graphics ]," type="string"/>
      <att name="NODE_CUSTOMGRAPHICS_POSITION_7" value="C,C,c,0.00,0.00" type="string"/>
      <att name="NODE_CUSTOMGRAPHICS_SIZE_5" value="0.0" type="string"/>
      <att name="NODE_CUSTOMGRAPHICS_2" value="org.cytoscape.ding.customgraphics.NullCustomGraphics,0,[ Remove Graphics ]," type="string"/>
      <att name="NODE_CUSTOMGRAPHICS_SIZE_1" value="0.0" type="string"/>
      <att name="NODE_LABEL_WIDTH" value="200.0" type="string"/>
      <att name="NODE_CUSTOMGRAPHICS_SIZE_3" value="0.0" type="string"/>
      <att name="NODE_CUSTOMGRAPHICS_SIZE_8" value="0.0" type="string"/>
      <att name="NODE_CUSTOMGRAPHICS_POSITION_4" value="C,C,c,0.00,0.00" type="string"/>
      <att name="NODE_SELECTED_PAINT" value="#ffff00" type="string"/>
      <att name="NODE_CUSTOMGRAPHICS_SIZE_9" value="0.0" type="string"/>
      <att name="NODE_LABEL_TRANSPARENCY" value="255" type="string"/>
      <att name="NODE_CUSTOMGRAPHICS_8" value="org.cytoscape.ding.customgraphics.NullCustomGraphics,0,[ Remove Graphics ]," type="string"/>
      <att name="NODE_CUSTOMGRAPHICS_7" value="org.cytoscape.ding.customgraphics.NullCustomGraphics,0,[ Remove Graphics ]," type="string"/>
      <att name="NODE_CUSTOMGRAPHICS_1" value="org.cytoscape.ding.customgraphics.NullCustomGraphics,0,[ Remove Graphics ]," type="string"/>
      <att name="NODE_TOOLTIP" value="" type="string"/>
      <att name="NODE_BORDER_TRANSPARENCY" value="255" type="string"/>
      <att name="NODE_CUSTOMGRAPHICS_SIZE_6" value="0.0" type="string"/>
      <att name="NODE_VISIBLE" value="true" type="string"/>
      <att name="NODE_CUSTOMGRAPHICS_4" value="org.cytoscape.ding.customgraphics.NullCustomGraphics,0,[ Remove Graphics ]," type="string"/>
      <att name="NODE_CUSTOMGRAPHICS_POSITION_8" value="C,C,c,0.00,0.00" type="string"/>
      <att name="NODE_CUSTOMGRAPHICS_5" value="org.cytoscape.ding.customgraphics.NullCustomGraphics,0,[ Remove Graphics ]," type="string"/>
      <att name="NODE_CUSTOMGRAPHICS_POSITION_6" value="C,C,c,0.00,0.00" type="string"/>
      <att name="NODE_LABEL_FONT_FACE" value="Dialog.plain,plain,35" type="string"/>
      <att name="NODE_LABEL_FONT_SIZE" value="12" type="string"/>
      <att name="NODE_CUSTOMGRAPHICS_SIZE_4" value="0.0" type="string"/>
      <att name="NODE_DEPTH" value="0.0" type="string"/>
      <att name="NODE_BORDER_STROKE" value="SOLID" type="string"/>
      <att name="NODE_LABEL_POSITION" value="C,C,c,0.00,0.00" type="string"/>
      <att name="NODE_CUSTOMGRAPHICS_6" value="org.cytoscape.ding.customgraphics.NullCustomGraphics,0,[ Remove Graphics ]," type="string"/>
      <att name="NODE_CUSTOMGRAPHICS_POSITION_5" value="C,C,c,0.00,0.00" type="string"/>
      <att name="NODE_NESTED_NETWORK_IMAGE_VISIBLE" value="true" type="string"/>
      <att name="NODE_SELECTED" value="false" type="string"/>
      <att name="NODE_CUSTOMGRAPHICS_POSITION_2" value="C,C,c,0.00,0.00" type="string"/>
      <att name="NODE_CUSTOMGRAPHICS_POSITION_1" value="C,C,c,0.00,0.00" type="string"/>
      <att name="NODE_TRANSPARENCY" value="255" type="string"/>
    </graphics>
  </node>
  <node id="1447" label="1.14.99.-">
    <att name="isExcludedFromPaths" value="0" type="boolean"/>
    <att name="Column 1" value="1.14.99.-" type="string"/>
    <att name="vizmap:ab_PLANTCYC_NETWORK_NEW_1--child--child NODE_LABEL" value="1.14.99.-" type="string"/>
    <att name="cytoscape.alias.list" type="list">
      <att name="cytoscape.alias.list" value="1.14.99.-" type="string"/>
    </att>
    <att name="shared name" value="1.14.99.-" type="string"/>
    <att name="selected" value="0" type="boolean"/>
    <att name="vizmap:ab_h_8ec_corr_all_new--child NODE_SHAPE" value="ELLIPSE" type="string"/>
    <att name="vizmap:ab_h_8ec_corr_all_new NODE_SIZE" value="65.0" type="string"/>
    <att name="vizmap:ab_h_8ec_corr_all_new--child NODE_LABEL" value="1.14.99.-" type="string"/>
    <att name="name" value="1.14.99.-" type="string"/>
    <att name="vizmap:ab_h_8ec_corr_all_new--child NODE_FONT_SIZE" value="12.0" type="string"/>
    <att name="canonicalName" value="1.14.99.-" type="string"/>
    <att name="vizmap:ab_h_8ec_corr_all_new--child NODE_SIZE" value="40.00003433227539" type="string"/>
    <att name="vizmap:ab_h_8ec_corr_all_new NODE_FILL_COLOR" value="java.awt.Color[r=255,g=0,b=102]" type="string"/>
    <att name="vizmap:ab_h_8ec_corr_all_new NODE_LABEL" value="1.14.99.-" type="string"/>
    <att name="vizmap:ab_h_8ec_corr_all_new NODE_SHAPE" value="OCTAGON" type="string"/>
    <att name="Column 3" value="ABSCISIC ACID" type="string"/>
    <att name="Column 2" value="157" type="integer"/>
    <att name="vizmap:ab_h_8ec_corr_all_new--child NODE_FILL_COLOR" type="string"/>
    <att name="vizmap:ab_h_8ec_corr_all_new NODE_FONT_SIZE" value="65.0" type="string"/>
    <att name="isInPath" value="0" type="boolean" cy:hidden="1"/>
    <graphics x="-14.970876693725586" type="OCTAGON" y="234.2978973388672" fill="#ff0066" w="65.00018692016602" z="0.0" h="65.00003051757812" outline="#666666" width="1.0">
      <att name="NODE_CUSTOMGRAPHICS_POSITION_9" value="C,C,c,0.00,0.00" type="string"/>
      <att name="NODE_CUSTOMGRAPHICS_POSITION_3" value="C,C,c,0.00,0.00" type="string"/>
      <att name="NODE_LABEL" value="1.14.99.-" type="string"/>
      <att name="NODE_LABEL_COLOR" value="#000000" type="string"/>
      <att name="NODE_CUSTOMGRAPHICS_9" value="org.cytoscape.ding.customgraphics.NullCustomGraphics,0,[ Remove Graphics ]," type="string"/>
      <att name="NODE_CUSTOMGRAPHICS_SIZE_2" value="0.0" type="string"/>
      <att name="NODE_CUSTOMGRAPHICS_SIZE_7" value="0.0" type="string"/>
      <att name="NODE_CUSTOMGRAPHICS_3" value="org.cytoscape.ding.customgraphics.NullCustomGraphics,0,[ Remove Graphics ]," type="string"/>
      <att name="NODE_CUSTOMGRAPHICS_POSITION_7" value="C,C,c,0.00,0.00" type="string"/>
      <att name="NODE_CUSTOMGRAPHICS_SIZE_5" value="0.0" type="string"/>
      <att name="NODE_CUSTOMGRAPHICS_2" value="org.cytoscape.ding.customgraphics.NullCustomGraphics,0,[ Remove Graphics ]," type="string"/>
      <att name="NODE_CUSTOMGRAPHICS_SIZE_1" value="0.0" type="string"/>
      <att name="NODE_LABEL_WIDTH" value="200.0" type="string"/>
      <att name="NODE_CUSTOMGRAPHICS_SIZE_3" value="0.0" type="string"/>
      <att name="NODE_CUSTOMGRAPHICS_SIZE_8" value="0.0" type="string"/>
      <att name="NODE_CUSTOMGRAPHICS_POSITION_4" value="C,C,c,0.00,0.00" type="string"/>
      <att name="NODE_SELECTED_PAINT" value="#ffff00" type="string"/>
      <att name="NODE_CUSTOMGRAPHICS_SIZE_9" value="0.0" type="string"/>
      <att name="NODE_LABEL_TRANSPARENCY" value="255" type="string"/>
      <att name="NODE_CUSTOMGRAPHICS_8" value="org.cytoscape.ding.customgraphics.NullCustomGraphics,0,[ Remove Graphics ]," type="string"/>
      <att name="NODE_CUSTOMGRAPHICS_7" value="org.cytoscape.ding.customgraphics.NullCustomGraphics,0,[ Remove Graphics ]," type="string"/>
      <att name="NODE_CUSTOMGRAPHICS_1" value="org.cytoscape.ding.customgraphics.NullCustomGraphics,0,[ Remove Graphics ]," type="string"/>
      <att name="NODE_TOOLTIP" value="" type="string"/>
      <att name="NODE_BORDER_TRANSPARENCY" value="255" type="string"/>
      <att name="NODE_CUSTOMGRAPHICS_SIZE_6" value="0.0" type="string"/>
      <att name="NODE_VISIBLE" value="true" type="string"/>
      <att name="NODE_CUSTOMGRAPHICS_4" value="org.cytoscape.ding.customgraphics.NullCustomGraphics,0,[ Remove Graphics ]," type="string"/>
      <att name="NODE_CUSTOMGRAPHICS_POSITION_8" value="C,C,c,0.00,0.00" type="string"/>
      <att name="NODE_CUSTOMGRAPHICS_5" value="org.cytoscape.ding.customgraphics.NullCustomGraphics,0,[ Remove Graphics ]," type="string"/>
      <att name="NODE_CUSTOMGRAPHICS_POSITION_6" value="C,C,c,0.00,0.00" type="string"/>
      <att name="NODE_LABEL_FONT_FACE" value="Dialog.plain,plain,65" type="string"/>
      <att name="NODE_LABEL_FONT_SIZE" value="12" type="string"/>
      <att name="NODE_CUSTOMGRAPHICS_SIZE_4" value="0.0" type="string"/>
      <att name="NODE_DEPTH" value="0.0" type="string"/>
      <att name="NODE_BORDER_STROKE" value="SOLID" type="string"/>
      <att name="NODE_LABEL_POSITION" value="C,C,c,0.00,0.00" type="string"/>
      <att name="NODE_CUSTOMGRAPHICS_6" value="org.cytoscape.ding.customgraphics.NullCustomGraphics,0,[ Remove Graphics ]," type="string"/>
      <att name="NODE_CUSTOMGRAPHICS_POSITION_5" value="C,C,c,0.00,0.00" type="string"/>
      <att name="NODE_NESTED_NETWORK_IMAGE_VISIBLE" value="true" type="string"/>
      <att name="NODE_SELECTED" value="false" type="string"/>
      <att name="NODE_CUSTOMGRAPHICS_POSITION_2" value="C,C,c,0.00,0.00" type="string"/>
      <att name="NODE_CUSTOMGRAPHICS_POSITION_1" value="C,C,c,0.00,0.00" type="string"/>
      <att name="NODE_TRANSPARENCY" value="255" type="string"/>
    </graphics>
  </node>
  <node id="1446" label="1.14.11.13">
    <att name="isExcludedFromPaths" value="0" type="boolean"/>
    <att name="Column 1" value="1.14.11.13" type="string"/>
    <att name="vizmap:ab_PLANTCYC_NETWORK_NEW_1--child--child NODE_LABEL" value="1.14.11.13" type="string"/>
    <att name="cytoscape.alias.list" type="list">
      <att name="cytoscape.alias.list" value="1.14.11.13" type="string"/>
    </att>
    <att name="shared name" value="1.14.11.13" type="string"/>
    <att name="selected" value="0" type="boolean"/>
    <att name="vizmap:ab_h_8ec_corr_all_new--child NODE_SHAPE" value="ELLIPSE" type="string"/>
    <att name="vizmap:ab_h_8ec_corr_all_new NODE_SIZE" value="45.0" type="string"/>
    <att name="vizmap:ab_h_8ec_corr_all_new--child NODE_LABEL" value="1.14.11.13" type="string"/>
    <att name="name" value="1.14.11.13" type="string"/>
    <att name="vizmap:ab_h_8ec_corr_all_new--child NODE_FONT_SIZE" value="12.0" type="string"/>
    <att name="canonicalName" value="1.14.11.13" type="string"/>
    <att name="vizmap:ab_h_8ec_corr_all_new--child NODE_SIZE" value="40.0" type="string"/>
    <att name="vizmap:ab_h_8ec_corr_all_new NODE_FILL_COLOR" value="java.awt.Color[r=255,g=255,b=51]" type="string"/>
    <att name="vizmap:ab_h_8ec_corr_all_new NODE_LABEL" value="1.14.11.13" type="string"/>
    <att name="vizmap:ab_h_8ec_corr_all_new NODE_SHAPE" value="RECT" type="string"/>
    <att name="Column 3" value="ETHYLENE" type="string"/>
    <att name="Column 2" value="56" type="integer"/>
    <att name="vizmap:ab_h_8ec_corr_all_new--child NODE_FILL_COLOR" type="string"/>
    <att name="vizmap:ab_h_8ec_corr_all_new NODE_FONT_SIZE" value="25.0" type="string"/>
    <att name="isInPath" value="0" type="boolean" cy:hidden="1"/>
    <graphics x="9.510866641998291" type="RECTANGLE" y="678.9415893554688" fill="#ffff33" w="45.00001811981201" z="0.0" h="45.0" outline="#666666" width="1.0">
      <att name="NODE_CUSTOMGRAPHICS_POSITION_9" value="C,C,c,0.00,0.00" type="string"/>
      <att name="NODE_CUSTOMGRAPHICS_POSITION_3" value="C,C,c,0.00,0.00" type="string"/>
      <att name="NODE_LABEL" value="1.14.11.13" type="string"/>
      <att name="NODE_LABEL_COLOR" value="#000000" type="string"/>
      <att name="NODE_CUSTOMGRAPHICS_9" value="org.cytoscape.ding.customgraphics.NullCustomGraphics,0,[ Remove Graphics ]," type="string"/>
      <att name="NODE_CUSTOMGRAPHICS_SIZE_2" value="0.0" type="string"/>
      <att name="NODE_CUSTOMGRAPHICS_SIZE_7" value="0.0" type="string"/>
      <att name="NODE_CUSTOMGRAPHICS_3" value="org.cytoscape.ding.customgraphics.NullCustomGraphics,0,[ Remove Graphics ]," type="string"/>
      <att name="NODE_CUSTOMGRAPHICS_POSITION_7" value="C,C,c,0.00,0.00" type="string"/>
      <att name="NODE_CUSTOMGRAPHICS_SIZE_5" value="0.0" type="string"/>
      <att name="NODE_CUSTOMGRAPHICS_2" value="org.cytoscape.ding.customgraphics.NullCustomGraphics,0,[ Remove Graphics ]," type="string"/>
      <att name="NODE_CUSTOMGRAPHICS_SIZE_1" value="0.0" type="string"/>
      <att name="NODE_LABEL_WIDTH" value="200.0" type="string"/>
      <att name="NODE_CUSTOMGRAPHICS_SIZE_3" value="0.0" type="string"/>
      <att name="NODE_CUSTOMGRAPHICS_SIZE_8" value="0.0" type="string"/>
      <att name="NODE_CUSTOMGRAPHICS_POSITION_4" value="C,C,c,0.00,0.00" type="string"/>
      <att name="NODE_SELECTED_PAINT" value="#ffff00" type="string"/>
      <att name="NODE_CUSTOMGRAPHICS_SIZE_9" value="0.0" type="string"/>
      <att name="NODE_LABEL_TRANSPARENCY" value="255" type="string"/>
      <att name="NODE_CUSTOMGRAPHICS_8" value="org.cytoscape.ding.customgraphics.NullCustomGraphics,0,[ Remove Graphics ]," type="string"/>
      <att name="NODE_CUSTOMGRAPHICS_7" value="org.cytoscape.ding.customgraphics.NullCustomGraphics,0,[ Remove Graphics ]," type="string"/>
      <att name="NODE_CUSTOMGRAPHICS_1" value="org.cytoscape.ding.customgraphics.NullCustomGraphics,0,[ Remove Graphics ]," type="string"/>
      <att name="NODE_TOOLTIP" value="" type="string"/>
      <att name="NODE_BORDER_TRANSPARENCY" value="255" type="string"/>
      <att name="NODE_CUSTOMGRAPHICS_SIZE_6" value="0.0" type="string"/>
      <att name="NODE_VISIBLE" value="true" type="string"/>
      <att name="NODE_CUSTOMGRAPHICS_4" value="org.cytoscape.ding.customgraphics.NullCustomGraphics,0,[ Remove Graphics ]," type="string"/>
      <att name="NODE_CUSTOMGRAPHICS_POSITION_8" value="C,C,c,0.00,0.00" type="string"/>
      <att name="NODE_CUSTOMGRAPHICS_5" value="org.cytoscape.ding.customgraphics.NullCustomGraphics,0,[ Remove Graphics ]," type="string"/>
      <att name="NODE_CUSTOMGRAPHICS_POSITION_6" value="C,C,c,0.00,0.00" type="string"/>
      <att name="NODE_LABEL_FONT_FACE" value="Dialog.plain,plain,25" type="string"/>
      <att name="NODE_LABEL_FONT_SIZE" value="12" type="string"/>
      <att name="NODE_CUSTOMGRAPHICS_SIZE_4" value="0.0" type="string"/>
      <att name="NODE_DEPTH" value="0.0" type="string"/>
      <att name="NODE_BORDER_STROKE" value="SOLID" type="string"/>
      <att name="NODE_LABEL_POSITION" value="C,C,c,0.00,0.00" type="string"/>
      <att name="NODE_CUSTOMGRAPHICS_6" value="org.cytoscape.ding.customgraphics.NullCustomGraphics,0,[ Remove Graphics ]," type="string"/>
      <att name="NODE_CUSTOMGRAPHICS_POSITION_5" value="C,C,c,0.00,0.00" type="string"/>
      <att name="NODE_NESTED_NETWORK_IMAGE_VISIBLE" value="true" type="string"/>
      <att name="NODE_SELECTED" value="false" type="string"/>
      <att name="NODE_CUSTOMGRAPHICS_POSITION_2" value="C,C,c,0.00,0.00" type="string"/>
      <att name="NODE_CUSTOMGRAPHICS_POSITION_1" value="C,C,c,0.00,0.00" type="string"/>
      <att name="NODE_TRANSPARENCY" value="255" type="string"/>
    </graphics>
  </node>
  <node id="1445" label="2.4.1.12">
    <att name="isExcludedFromPaths" value="0" type="boolean"/>
    <att name="Column 1" value="2.4.1.12" type="string"/>
    <att name="vizmap:ab_PLANTCYC_NETWORK_NEW_1--child--child NODE_LABEL" value="2.4.1.12" type="string"/>
    <att name="cytoscape.alias.list" type="list">
      <att name="cytoscape.alias.list" value="2.4.1.12" type="string"/>
    </att>
    <att name="shared name" value="2.4.1.12" type="string"/>
    <att name="selected" value="0" type="boolean"/>
    <att name="vizmap:ab_h_8ec_corr_all_new--child NODE_SHAPE" value="ELLIPSE" type="string"/>
    <att name="vizmap:ab_h_8ec_corr_all_new NODE_SIZE" value="45.0" type="string"/>
    <att name="vizmap:ab_h_8ec_corr_all_new--child NODE_LABEL" value="2.4.1.12" type="string"/>
    <att name="name" value="2.4.1.12" type="string"/>
    <att name="vizmap:ab_h_8ec_corr_all_new--child NODE_FONT_SIZE" value="12.0" type="string"/>
    <att name="canonicalName" value="2.4.1.12" type="string"/>
    <att name="vizmap:ab_h_8ec_corr_all_new--child NODE_SIZE" value="40.00006866455078" type="string"/>
    <att name="vizmap:ab_h_8ec_corr_all_new NODE_FILL_COLOR" value="java.awt.Color[r=255,g=255,b=51]" type="string"/>
    <att name="vizmap:ab_h_8ec_corr_all_new NODE_LABEL" value="2.4.1.12" type="string"/>
    <att name="vizmap:ab_h_8ec_corr_all_new NODE_SHAPE" value="RECT" type="string"/>
    <att name="Column 3" value="ABSCISIC ACID" type="string"/>
    <att name="Column 2" value="157" type="integer"/>
    <att name="vizmap:ab_h_8ec_corr_all_new--child NODE_FILL_COLOR" type="string"/>
    <att name="vizmap:ab_h_8ec_corr_all_new NODE_FONT_SIZE" value="25.0" type="string"/>
    <att name="isInPath" value="0" type="boolean" cy:hidden="1"/>
    <graphics x="252.3902359008789" type="RECTANGLE" y="245.0770492553711" fill="#ffff33" w="44.99992370605469" z="0.0" h="45.00025939941406" outline="#666666" width="1.0">
      <att name="NODE_CUSTOMGRAPHICS_POSITION_9" value="C,C,c,0.00,0.00" type="string"/>
      <att name="NODE_CUSTOMGRAPHICS_POSITION_3" value="C,C,c,0.00,0.00" type="string"/>
      <att name="NODE_LABEL" value="2.4.1.12" type="string"/>
      <att name="NODE_LABEL_COLOR" value="#000000" type="string"/>
      <att name="NODE_CUSTOMGRAPHICS_9" value="org.cytoscape.ding.customgraphics.NullCustomGraphics,0,[ Remove Graphics ]," type="string"/>
      <att name="NODE_CUSTOMGRAPHICS_SIZE_2" value="0.0" type="string"/>
      <att name="NODE_CUSTOMGRAPHICS_SIZE_7" value="0.0" type="string"/>
      <att name="NODE_CUSTOMGRAPHICS_3" value="org.cytoscape.ding.customgraphics.NullCustomGraphics,0,[ Remove Graphics ]," type="string"/>
      <att name="NODE_CUSTOMGRAPHICS_POSITION_7" value="C,C,c,0.00,0.00" type="string"/>
      <att name="NODE_CUSTOMGRAPHICS_SIZE_5" value="0.0" type="string"/>
      <att name="NODE_CUSTOMGRAPHICS_2" value="org.cytoscape.ding.customgraphics.NullCustomGraphics,0,[ Remove Graphics ]," type="string"/>
      <att name="NODE_CUSTOMGRAPHICS_SIZE_1" value="0.0" type="string"/>
      <att name="NODE_LABEL_WIDTH" value="200.0" type="string"/>
      <att name="NODE_CUSTOMGRAPHICS_SIZE_3" value="0.0" type="string"/>
      <att name="NODE_CUSTOMGRAPHICS_SIZE_8" value="0.0" type="string"/>
      <att name="NODE_CUSTOMGRAPHICS_POSITION_4" value="C,C,c,0.00,0.00" type="string"/>
      <att name="NODE_SELECTED_PAINT" value="#ffff00" type="string"/>
      <att name="NODE_CUSTOMGRAPHICS_SIZE_9" value="0.0" type="string"/>
      <att name="NODE_LABEL_TRANSPARENCY" value="255" type="string"/>
      <att name="NODE_CUSTOMGRAPHICS_8" value="org.cytoscape.ding.customgraphics.NullCustomGraphics,0,[ Remove Graphics ]," type="string"/>
      <att name="NODE_CUSTOMGRAPHICS_7" value="org.cytoscape.ding.customgraphics.NullCustomGraphics,0,[ Remove Graphics ]," type="string"/>
      <att name="NODE_CUSTOMGRAPHICS_1" value="org.cytoscape.ding.customgraphics.NullCustomGraphics,0,[ Remove Graphics ]," type="string"/>
      <att name="NODE_TOOLTIP" value="" type="string"/>
      <att name="NODE_BORDER_TRANSPARENCY" value="255" type="string"/>
      <att name="NODE_CUSTOMGRAPHICS_SIZE_6" value="0.0" type="string"/>
      <att name="NODE_VISIBLE" value="true" type="string"/>
      <att name="NODE_CUSTOMGRAPHICS_4" value="org.cytoscape.ding.customgraphics.NullCustomGraphics,0,[ Remove Graphics ]," type="string"/>
      <att name="NODE_CUSTOMGRAPHICS_POSITION_8" value="C,C,c,0.00,0.00" type="string"/>
      <att name="NODE_CUSTOMGRAPHICS_5" value="org.cytoscape.ding.customgraphics.NullCustomGraphics,0,[ Remove Graphics ]," type="string"/>
      <att name="NODE_CUSTOMGRAPHICS_POSITION_6" value="C,C,c,0.00,0.00" type="string"/>
      <att name="NODE_LABEL_FONT_FACE" value="Dialog.plain,plain,25" type="string"/>
      <att name="NODE_LABEL_FONT_SIZE" value="12" type="string"/>
      <att name="NODE_CUSTOMGRAPHICS_SIZE_4" value="0.0" type="string"/>
      <att name="NODE_DEPTH" value="0.0" type="string"/>
      <att name="NODE_BORDER_STROKE" value="SOLID" type="string"/>
      <att name="NODE_LABEL_POSITION" value="C,C,c,0.00,0.00" type="string"/>
      <att name="NODE_CUSTOMGRAPHICS_6" value="org.cytoscape.ding.customgraphics.NullCustomGraphics,0,[ Remove Graphics ]," type="string"/>
      <att name="NODE_CUSTOMGRAPHICS_POSITION_5" value="C,C,c,0.00,0.00" type="string"/>
      <att name="NODE_NESTED_NETWORK_IMAGE_VISIBLE" value="true" type="string"/>
      <att name="NODE_SELECTED" value="false" type="string"/>
      <att name="NODE_CUSTOMGRAPHICS_POSITION_2" value="C,C,c,0.00,0.00" type="string"/>
      <att name="NODE_CUSTOMGRAPHICS_POSITION_1" value="C,C,c,0.00,0.00" type="string"/>
      <att name="NODE_TRANSPARENCY" value="255" type="string"/>
    </graphics>
  </node>
  <node id="1444" label="1.14.17.4">
    <att name="isExcludedFromPaths" value="0" type="boolean"/>
    <att name="Column 1" value="1.14.17.4" type="string"/>
    <att name="vizmap:ab_PLANTCYC_NETWORK_NEW_1--child--child NODE_LABEL" value="1.14.17.4" type="string"/>
    <att name="cytoscape.alias.list" type="list">
      <att name="cytoscape.alias.list" value="1.14.17.4" type="string"/>
    </att>
    <att name="shared name" value="1.14.17.4" type="string"/>
    <att name="selected" value="0" type="boolean"/>
    <att name="vizmap:ab_h_8ec_corr_all_new--child NODE_SHAPE" value="ELLIPSE" type="string"/>
    <att name="vizmap:ab_h_8ec_corr_all_new NODE_SIZE" value="64.99993896484375" type="string"/>
    <att name="vizmap:ab_h_8ec_corr_all_new--child NODE_LABEL" value="1.14.17.4" type="string"/>
    <att name="name" value="1.14.17.4" type="string"/>
    <att name="vizmap:ab_h_8ec_corr_all_new--child NODE_FONT_SIZE" value="12.0" type="string"/>
    <att name="canonicalName" value="1.14.17.4" type="string"/>
    <att name="vizmap:ab_h_8ec_corr_all_new--child NODE_SIZE" value="40.0001220703125" type="string"/>
    <att name="vizmap:ab_h_8ec_corr_all_new NODE_FILL_COLOR" value="java.awt.Color[r=255,g=0,b=102]" type="string"/>
    <att name="vizmap:ab_h_8ec_corr_all_new NODE_LABEL" value="1.14.17.4" type="string"/>
    <att name="vizmap:ab_h_8ec_corr_all_new NODE_SHAPE" value="OCTAGON" type="string"/>
    <att name="Column 3" value="ETHYLENE" type="string"/>
    <att name="Column 2" value="5" type="integer"/>
    <att name="vizmap:ab_h_8ec_corr_all_new--child NODE_FILL_COLOR" type="string"/>
    <att name="vizmap:ab_h_8ec_corr_all_new NODE_FONT_SIZE" value="65.0" type="string"/>
    <att name="isInPath" value="0" type="boolean" cy:hidden="1"/>
    <graphics x="211.31967163085938" type="OCTAGON" y="625.4067993164062" fill="#ff0066" w="64.9998779296875" z="0.0" h="65.0" outline="#666666" width="1.0">
      <att name="NODE_CUSTOMGRAPHICS_POSITION_9" value="C,C,c,0.00,0.00" type="string"/>
      <att name="NODE_CUSTOMGRAPHICS_POSITION_3" value="C,C,c,0.00,0.00" type="string"/>
      <att name="NODE_LABEL" value="1.14.17.4" type="string"/>
      <att name="NODE_LABEL_COLOR" value="#000000" type="string"/>
      <att name="NODE_CUSTOMGRAPHICS_9" value="org.cytoscape.ding.customgraphics.NullCustomGraphics,0,[ Remove Graphics ]," type="string"/>
      <att name="NODE_CUSTOMGRAPHICS_SIZE_2" value="0.0" type="string"/>
      <att name="NODE_CUSTOMGRAPHICS_SIZE_7" value="0.0" type="string"/>
      <att name="NODE_CUSTOMGRAPHICS_3" value="org.cytoscape.ding.customgraphics.NullCustomGraphics,0,[ Remove Graphics ]," type="string"/>
      <att name="NODE_CUSTOMGRAPHICS_POSITION_7" value="C,C,c,0.00,0.00" type="string"/>
      <att name="NODE_CUSTOMGRAPHICS_SIZE_5" value="0.0" type="string"/>
      <att name="NODE_CUSTOMGRAPHICS_2" value="org.cytoscape.ding.customgraphics.NullCustomGraphics,0,[ Remove Graphics ]," type="string"/>
      <att name="NODE_CUSTOMGRAPHICS_SIZE_1" value="0.0" type="string"/>
      <att name="NODE_LABEL_WIDTH" value="200.0" type="string"/>
      <att name="NODE_CUSTOMGRAPHICS_SIZE_3" value="0.0" type="string"/>
      <att name="NODE_CUSTOMGRAPHICS_SIZE_8" value="0.0" type="string"/>
      <att name="NODE_CUSTOMGRAPHICS_POSITION_4" value="C,C,c,0.00,0.00" type="string"/>
      <att name="NODE_SELECTED_PAINT" value="#ffff00" type="string"/>
      <att name="NODE_CUSTOMGRAPHICS_SIZE_9" value="0.0" type="string"/>
      <att name="NODE_LABEL_TRANSPARENCY" value="255" type="string"/>
      <att name="NODE_CUSTOMGRAPHICS_8" value="org.cytoscape.ding.customgraphics.NullCustomGraphics,0,[ Remove Graphics ]," type="string"/>
      <att name="NODE_CUSTOMGRAPHICS_7" value="org.cytoscape.ding.customgraphics.NullCustomGraphics,0,[ Remove Graphics ]," type="string"/>
      <att name="NODE_CUSTOMGRAPHICS_1" value="org.cytoscape.ding.customgraphics.NullCustomGraphics,0,[ Remove Graphics ]," type="string"/>
      <att name="NODE_TOOLTIP" value="" type="string"/>
      <att name="NODE_BORDER_TRANSPARENCY" value="255" type="string"/>
      <att name="NODE_CUSTOMGRAPHICS_SIZE_6" value="0.0" type="string"/>
      <att name="NODE_VISIBLE" value="true" type="string"/>
      <att name="NODE_CUSTOMGRAPHICS_4" value="org.cytoscape.ding.customgraphics.NullCustomGraphics,0,[ Remove Graphics ]," type="string"/>
      <att name="NODE_CUSTOMGRAPHICS_POSITION_8" value="C,C,c,0.00,0.00" type="string"/>
      <att name="NODE_CUSTOMGRAPHICS_5" value="org.cytoscape.ding.customgraphics.NullCustomGraphics,0,[ Remove Graphics ]," type="string"/>
      <att name="NODE_CUSTOMGRAPHICS_POSITION_6" value="C,C,c,0.00,0.00" type="string"/>
      <att name="NODE_LABEL_FONT_FACE" value="Dialog.plain,plain,65" type="string"/>
      <att name="NODE_LABEL_FONT_SIZE" value="12" type="string"/>
      <att name="NODE_CUSTOMGRAPHICS_SIZE_4" value="0.0" type="string"/>
      <att name="NODE_DEPTH" value="0.0" type="string"/>
      <att name="NODE_BORDER_STROKE" value="SOLID" type="string"/>
      <att name="NODE_LABEL_POSITION" value="C,C,c,0.00,0.00" type="string"/>
      <att name="NODE_CUSTOMGRAPHICS_6" value="org.cytoscape.ding.customgraphics.NullCustomGraphics,0,[ Remove Graphics ]," type="string"/>
      <att name="NODE_CUSTOMGRAPHICS_POSITION_5" value="C,C,c,0.00,0.00" type="string"/>
      <att name="NODE_NESTED_NETWORK_IMAGE_VISIBLE" value="true" type="string"/>
      <att name="NODE_SELECTED" value="false" type="string"/>
      <att name="NODE_CUSTOMGRAPHICS_POSITION_2" value="C,C,c,0.00,0.00" type="string"/>
      <att name="NODE_CUSTOMGRAPHICS_POSITION_1" value="C,C,c,0.00,0.00" type="string"/>
      <att name="NODE_TRANSPARENCY" value="255" type="string"/>
    </graphics>
  </node>
  <node id="1443" label="1.13.11.51">
    <att name="isExcludedFromPaths" value="0" type="boolean"/>
    <att name="Column 1" value="1.13.11.51" type="string"/>
    <att name="vizmap:ab_PLANTCYC_NETWORK_NEW_1--child--child NODE_LABEL" value="1.13.11.51" type="string"/>
    <att name="cytoscape.alias.list" type="list">
      <att name="cytoscape.alias.list" value="1.13.11.51" type="string"/>
    </att>
    <att name="shared name" value="1.13.11.51" type="string"/>
    <att name="selected" value="0" type="boolean"/>
    <att name="vizmap:ab_h_8ec_corr_all_new--child NODE_SHAPE" value="ELLIPSE" type="string"/>
    <att name="vizmap:ab_h_8ec_corr_all_new NODE_SIZE" value="45.0" type="string"/>
    <att name="vizmap:ab_h_8ec_corr_all_new--child NODE_LABEL" value="1.13.11.51" type="string"/>
    <att name="name" value="1.13.11.51" type="string"/>
    <att name="vizmap:ab_h_8ec_corr_all_new--child NODE_FONT_SIZE" value="12.0" type="string"/>
    <att name="canonicalName" value="1.13.11.51" type="string"/>
    <att name="vizmap:ab_h_8ec_corr_all_new--child NODE_SIZE" value="39.9998779296875" type="string"/>
    <att name="vizmap:ab_h_8ec_corr_all_new NODE_FILL_COLOR" value="java.awt.Color[r=255,g=255,b=51]" type="string"/>
    <att name="vizmap:ab_h_8ec_corr_all_new NODE_LABEL" value="1.13.11.51" type="string"/>
    <att name="vizmap:ab_h_8ec_corr_all_new NODE_SHAPE" value="RECT" type="string"/>
    <att name="Column 3" value="ABSCISIC ACID" type="string"/>
    <att name="Column 2" value="125" type="integer"/>
    <att name="vizmap:ab_h_8ec_corr_all_new--child NODE_FILL_COLOR" value="java.awt.Color[r=255,g=255,b=51]" type="string"/>
    <att name="vizmap:ab_h_8ec_corr_all_new NODE_FONT_SIZE" value="25.0" type="string"/>
    <att name="isInPath" value="0" type="boolean" cy:hidden="1"/>
    <graphics x="315.5802001953125" type="RECTANGLE" y="126.78226089477539" fill="#ffff33" w="45.0" z="0.0" h="44.99999237060547" outline="#666666" width="1.0">
      <att name="NODE_CUSTOMGRAPHICS_POSITION_9" value="C,C,c,0.00,0.00" type="string"/>
      <att name="NODE_CUSTOMGRAPHICS_POSITION_3" value="C,C,c,0.00,0.00" type="string"/>
      <att name="NODE_LABEL" value="1.13.11.51" type="string"/>
      <att name="NODE_LABEL_COLOR" value="#000000" type="string"/>
      <att name="NODE_CUSTOMGRAPHICS_9" value="org.cytoscape.ding.customgraphics.NullCustomGraphics,0,[ Remove Graphics ]," type="string"/>
      <att name="NODE_CUSTOMGRAPHICS_SIZE_2" value="0.0" type="string"/>
      <att name="NODE_CUSTOMGRAPHICS_SIZE_7" value="0.0" type="string"/>
      <att name="NODE_CUSTOMGRAPHICS_3" value="org.cytoscape.ding.customgraphics.NullCustomGraphics,0,[ Remove Graphics ]," type="string"/>
      <att name="NODE_CUSTOMGRAPHICS_POSITION_7" value="C,C,c,0.00,0.00" type="string"/>
      <att name="NODE_CUSTOMGRAPHICS_SIZE_5" value="0.0" type="string"/>
      <att name="NODE_CUSTOMGRAPHICS_2" value="org.cytoscape.ding.customgraphics.NullCustomGraphics,0,[ Remove Graphics ]," type="string"/>
      <att name="NODE_CUSTOMGRAPHICS_SIZE_1" value="0.0" type="string"/>
      <att name="NODE_LABEL_WIDTH" value="200.0" type="string"/>
      <att name="NODE_CUSTOMGRAPHICS_SIZE_3" value="0.0" type="string"/>
      <att name="NODE_CUSTOMGRAPHICS_SIZE_8" value="0.0" type="string"/>
      <att name="NODE_CUSTOMGRAPHICS_POSITION_4" value="C,C,c,0.00,0.00" type="string"/>
      <att name="NODE_SELECTED_PAINT" value="#ffff00" type="string"/>
      <att name="NODE_CUSTOMGRAPHICS_SIZE_9" value="0.0" type="string"/>
      <att name="NODE_LABEL_TRANSPARENCY" value="255" type="string"/>
      <att name="NODE_CUSTOMGRAPHICS_8" value="org.cytoscape.ding.customgraphics.NullCustomGraphics,0,[ Remove Graphics ]," type="string"/>
      <att name="NODE_CUSTOMGRAPHICS_7" value="org.cytoscape.ding.customgraphics.NullCustomGraphics,0,[ Remove Graphics ]," type="string"/>
      <att name="NODE_CUSTOMGRAPHICS_1" value="org.cytoscape.ding.customgraphics.NullCustomGraphics,0,[ Remove Graphics ]," type="string"/>
      <att name="NODE_TOOLTIP" value="" type="string"/>
      <att name="NODE_BORDER_TRANSPARENCY" value="255" type="string"/>
      <att name="NODE_CUSTOMGRAPHICS_SIZE_6" value="0.0" type="string"/>
      <att name="NODE_VISIBLE" value="true" type="string"/>
      <att name="NODE_CUSTOMGRAPHICS_4" value="org.cytoscape.ding.customgraphics.NullCustomGraphics,0,[ Remove Graphics ]," type="string"/>
      <att name="NODE_CUSTOMGRAPHICS_POSITION_8" value="C,C,c,0.00,0.00" type="string"/>
      <att name="NODE_CUSTOMGRAPHICS_5" value="org.cytoscape.ding.customgraphics.NullCustomGraphics,0,[ Remove Graphics ]," type="string"/>
      <att name="NODE_CUSTOMGRAPHICS_POSITION_6" value="C,C,c,0.00,0.00" type="string"/>
      <att name="NODE_LABEL_FONT_FACE" value="Dialog.plain,plain,25" type="string"/>
      <att name="NODE_LABEL_FONT_SIZE" value="12" type="string"/>
      <att name="NODE_CUSTOMGRAPHICS_SIZE_4" value="0.0" type="string"/>
      <att name="NODE_DEPTH" value="0.0" type="string"/>
      <att name="NODE_BORDER_STROKE" value="SOLID" type="string"/>
      <att name="NODE_LABEL_POSITION" value="C,C,c,0.00,0.00" type="string"/>
      <att name="NODE_CUSTOMGRAPHICS_6" value="org.cytoscape.ding.customgraphics.NullCustomGraphics,0,[ Remove Graphics ]," type="string"/>
      <att name="NODE_CUSTOMGRAPHICS_POSITION_5" value="C,C,c,0.00,0.00" type="string"/>
      <att name="NODE_NESTED_NETWORK_IMAGE_VISIBLE" value="true" type="string"/>
      <att name="NODE_SELECTED" value="false" type="string"/>
      <att name="NODE_CUSTOMGRAPHICS_POSITION_2" value="C,C,c,0.00,0.00" type="string"/>
      <att name="NODE_CUSTOMGRAPHICS_POSITION_1" value="C,C,c,0.00,0.00" type="string"/>
      <att name="NODE_TRANSPARENCY" value="255" type="string"/>
    </graphics>
  </node>
  <edge id="1505" label="4.4.1.14 (PP) 1.14.17.4" source="1465" target="1444" cy:directed="1">
    <att name="Column 1" value="4.4.1.14 (PP) 1.14.17.4" type="string"/>
    <att name="cytoscape.alias.list" type="list">
      <att name="cytoscape.alias.list" value="4.4.1.14 (PP) 1.14.17.4" type="string"/>
    </att>
    <att name="interaction" value="PP" type="string"/>
    <att name="shared name" value="4.4.1.14 (PP) 1.14.17.4" type="string"/>
    <att name="selected" value="0" type="boolean"/>
    <att name="name" value="4.4.1.14 (PP) 1.14.17.4" type="string"/>
    <att name="canonicalName" value="4.4.1.14 (PP) 1.14.17.4" type="string"/>
    <att name="shared interaction" value="PP" type="string"/>
    <att name="Column 2" value="3" type="integer"/>
    <att name="isInPath" value="0" type="boolean" cy:hidden="1"/>
    <graphics width="4.0" fill="#333300">
      <att name="EDGE_LABEL" value="" type="string"/>
      <att name="EDGE_TOOLTIP" value="" type="string"/>
      <att name="EDGE_STROKE_SELECTED_PAINT" value="#ff0000" type="string"/>
      <att name="EDGE_SOURCE_ARROW_SELECTED_PAINT" value="#ffff00" type="string"/>
      <att name="EDGE_SOURCE_ARROW_UNSELECTED_PAINT" value="#000000" type="string"/>
      <att name="EDGE_TRANSPARENCY" value="255" type="string"/>
      <att name="EDGE_BEND" value="" type="string"/>
      <att name="EDGE_LABEL_TRANSPARENCY" value="255" type="string"/>
      <att name="EDGE_LABEL_FONT_SIZE" value="10" type="string"/>
      <att name="EDGE_LABEL_COLOR" value="#000000" type="string"/>
      <att name="EDGE_LINE_TYPE" value="SOLID" type="string"/>
      <att name="EDGE_TARGET_ARROW_UNSELECTED_PAINT" value="#000000" type="string"/>
      <att name="EDGE_TARGET_ARROW_SELECTED_PAINT" value="#ffff00" type="string"/>
      <att name="EDGE_VISIBLE" value="true" type="string"/>
      <att name="EDGE_SOURCE_ARROW_SHAPE" value="NONE" type="string"/>
      <att name="EDGE_LABEL_FONT_FACE" value="Dialog.plain,plain,10" type="string"/>
      <att name="EDGE_SELECTED" value="false" type="string"/>
      <att name="EDGE_TARGET_ARROW_SHAPE" value="NONE" type="string"/>
      <att name="EDGE_CURVED" value="true" type="string"/>
      <att name="curved" value="STRAIGHT_LINES" type="string"/>
    </graphics>
  </edge>
  <edge id="1504" label="AUXIN (PP) 1.13.11.51" source="1463" target="1443" cy:directed="1">
    <att name="Column 1" value="AUXIN (PP) 1.13.11.51" type="string"/>
    <att name="cytoscape.alias.list" type="list">
      <att name="cytoscape.alias.list" value="AUXIN (PP) 1.13.11.51" type="string"/>
    </att>
    <att name="interaction" value="PP" type="string"/>
    <att name="shared name" value="AUXIN (PP) 1.13.11.51" type="string"/>
    <att name="selected" value="0" type="boolean"/>
    <att name="name" value="AUXIN (PP) 1.13.11.51" type="string"/>
    <att name="canonicalName" value="AUXIN (PP) 1.13.11.51" type="string"/>
    <att name="shared interaction" value="PP" type="string"/>
    <att name="Column 2" value="3" type="integer"/>
    <att name="isInPath" value="0" type="boolean" cy:hidden="1"/>
    <graphics width="4.0" fill="#333300">
      <att name="EDGE_LABEL" value="" type="string"/>
      <att name="EDGE_TOOLTIP" value="" type="string"/>
      <att name="EDGE_STROKE_SELECTED_PAINT" value="#ff0000" type="string"/>
      <att name="EDGE_SOURCE_ARROW_SELECTED_PAINT" value="#ffff00" type="string"/>
      <att name="EDGE_SOURCE_ARROW_UNSELECTED_PAINT" value="#000000" type="string"/>
      <att name="EDGE_TRANSPARENCY" value="255" type="string"/>
      <att name="EDGE_BEND" value="" type="string"/>
      <att name="EDGE_LABEL_TRANSPARENCY" value="255" type="string"/>
      <att name="EDGE_LABEL_FONT_SIZE" value="10" type="string"/>
      <att name="EDGE_LABEL_COLOR" value="#000000" type="string"/>
      <att name="EDGE_LINE_TYPE" value="SOLID" type="string"/>
      <att name="EDGE_TARGET_ARROW_UNSELECTED_PAINT" value="#000000" type="string"/>
      <att name="EDGE_TARGET_ARROW_SELECTED_PAINT" value="#ffff00" type="string"/>
      <att name="EDGE_VISIBLE" value="true" type="string"/>
      <att name="EDGE_SOURCE_ARROW_SHAPE" value="NONE" type="string"/>
      <att name="EDGE_LABEL_FONT_FACE" value="Dialog.plain,plain,10" type="string"/>
      <att name="EDGE_SELECTED" value="false" type="string"/>
      <att name="EDGE_TARGET_ARROW_SHAPE" value="NONE" type="string"/>
      <att name="EDGE_CURVED" value="true" type="string"/>
      <att name="curved" value="STRAIGHT_LINES" type="string"/>
    </graphics>
  </edge>
  <edge id="1503" label="AUXIN (PP) 1.2.4.1" source="1463" target="1464" cy:directed="1">
    <att name="Column 1" value="AUXIN (PP) 1.2.4.1" type="string"/>
    <att name="cytoscape.alias.list" type="list">
      <att name="cytoscape.alias.list" value="AUXIN (PP) 1.2.4.1" type="string"/>
    </att>
    <att name="interaction" value="PP" type="string"/>
    <att name="shared name" value="AUXIN (PP) 1.2.4.1" type="string"/>
    <att name="selected" value="0" type="boolean"/>
    <att name="name" value="AUXIN (PP) 1.2.4.1" type="string"/>
    <att name="canonicalName" value="AUXIN (PP) 1.2.4.1" type="string"/>
    <att name="shared interaction" value="PP" type="string"/>
    <att name="Column 2" value="2" type="integer"/>
    <att name="isInPath" value="0" type="boolean" cy:hidden="1"/>
    <graphics width="4.0" fill="#333300">
      <att name="EDGE_LABEL" value="" type="string"/>
      <att name="EDGE_TOOLTIP" value="" type="string"/>
      <att name="EDGE_STROKE_SELECTED_PAINT" value="#ff0000" type="string"/>
      <att name="EDGE_SOURCE_ARROW_SELECTED_PAINT" value="#ffff00" type="string"/>
      <att name="EDGE_SOURCE_ARROW_UNSELECTED_PAINT" value="#000000" type="string"/>
      <att name="EDGE_TRANSPARENCY" value="255" type="string"/>
      <att name="EDGE_BEND" value="" type="string"/>
      <att name="EDGE_LABEL_TRANSPARENCY" value="255" type="string"/>
      <att name="EDGE_LABEL_FONT_SIZE" value="10" type="string"/>
      <att name="EDGE_LABEL_COLOR" value="#000000" type="string"/>
      <att name="EDGE_LINE_TYPE" value="SOLID" type="string"/>
      <att name="EDGE_TARGET_ARROW_UNSELECTED_PAINT" value="#000000" type="string"/>
      <att name="EDGE_TARGET_ARROW_SELECTED_PAINT" value="#ffff00" type="string"/>
      <att name="EDGE_VISIBLE" value="true" type="string"/>
      <att name="EDGE_SOURCE_ARROW_SHAPE" value="NONE" type="string"/>
      <att name="EDGE_LABEL_FONT_FACE" value="Dialog.plain,plain,10" type="string"/>
      <att name="EDGE_SELECTED" value="false" type="string"/>
      <att name="EDGE_TARGET_ARROW_SHAPE" value="NONE" type="string"/>
      <att name="EDGE_CURVED" value="true" type="string"/>
      <att name="curved" value="STRAIGHT_LINES" type="string"/>
    </graphics>
  </edge>
  <edge id="1502" label="AUXIN (PP) 2.6.1.57" source="1463" target="1455" cy:directed="1">
    <att name="Column 1" value="AUXIN (PP) 2.6.1.57" type="string"/>
    <att name="cytoscape.alias.list" type="list">
      <att name="cytoscape.alias.list" value="AUXIN (PP) 2.6.1.57" type="string"/>
    </att>
    <att name="interaction" value="PP" type="string"/>
    <att name="shared name" value="AUXIN (PP) 2.6.1.57" type="string"/>
    <att name="selected" value="0" type="boolean"/>
    <att name="name" value="AUXIN (PP) 2.6.1.57" type="string"/>
    <att name="canonicalName" value="AUXIN (PP) 2.6.1.57" type="string"/>
    <att name="shared interaction" value="PP" type="string"/>
    <att name="Column 2" value="3" type="integer"/>
    <att name="isInPath" value="0" type="boolean" cy:hidden="1"/>
    <graphics width="4.0" fill="#333300">
      <att name="EDGE_LABEL" value="" type="string"/>
      <att name="EDGE_TOOLTIP" value="" type="string"/>
      <att name="EDGE_STROKE_SELECTED_PAINT" value="#ff0000" type="string"/>
      <att name="EDGE_SOURCE_ARROW_SELECTED_PAINT" value="#ffff00" type="string"/>
      <att name="EDGE_SOURCE_ARROW_UNSELECTED_PAINT" value="#000000" type="string"/>
      <att name="EDGE_TRANSPARENCY" value="255" type="string"/>
      <att name="EDGE_BEND" value="" type="string"/>
      <att name="EDGE_LABEL_TRANSPARENCY" value="255" type="string"/>
      <att name="EDGE_LABEL_FONT_SIZE" value="10" type="string"/>
      <att name="EDGE_LABEL_COLOR" value="#000000" type="string"/>
      <att name="EDGE_LINE_TYPE" value="SOLID" type="string"/>
      <att name="EDGE_TARGET_ARROW_UNSELECTED_PAINT" value="#000000" type="string"/>
      <att name="EDGE_TARGET_ARROW_SELECTED_PAINT" value="#ffff00" type="string"/>
      <att name="EDGE_VISIBLE" value="true" type="string"/>
      <att name="EDGE_SOURCE_ARROW_SHAPE" value="NONE" type="string"/>
      <att name="EDGE_LABEL_FONT_FACE" value="Dialog.plain,plain,10" type="string"/>
      <att name="EDGE_SELECTED" value="false" type="string"/>
      <att name="EDGE_TARGET_ARROW_SHAPE" value="NONE" type="string"/>
      <att name="EDGE_CURVED" value="true" type="string"/>
      <att name="curved" value="STRAIGHT_LINES" type="string"/>
    </graphics>
  </edge>
  <edge id="1501" label="AUXIN (PP) 4.1.3.27" source="1463" target="1456" cy:directed="1">
    <att name="Column 1" value="AUXIN (PP) 4.1.3.27" type="string"/>
    <att name="cytoscape.alias.list" type="list">
      <att name="cytoscape.alias.list" value="AUXIN (PP) 4.1.3.27" type="string"/>
    </att>
    <att name="interaction" value="PP" type="string"/>
    <att name="shared name" value="AUXIN (PP) 4.1.3.27" type="string"/>
    <att name="selected" value="0" type="boolean"/>
    <att name="name" value="AUXIN (PP) 4.1.3.27" type="string"/>
    <att name="canonicalName" value="AUXIN (PP) 4.1.3.27" type="string"/>
    <att name="shared interaction" value="PP" type="string"/>
    <att name="Column 2" value="3" type="integer"/>
    <att name="isInPath" value="0" type="boolean" cy:hidden="1"/>
    <graphics width="4.0" fill="#333300">
      <att name="EDGE_LABEL" value="" type="string"/>
      <att name="EDGE_TOOLTIP" value="" type="string"/>
      <att name="EDGE_STROKE_SELECTED_PAINT" value="#ff0000" type="string"/>
      <att name="EDGE_SOURCE_ARROW_SELECTED_PAINT" value="#ffff00" type="string"/>
      <att name="EDGE_SOURCE_ARROW_UNSELECTED_PAINT" value="#000000" type="string"/>
      <att name="EDGE_TRANSPARENCY" value="255" type="string"/>
      <att name="EDGE_BEND" value="" type="string"/>
      <att name="EDGE_LABEL_TRANSPARENCY" value="255" type="string"/>
      <att name="EDGE_LABEL_FONT_SIZE" value="10" type="string"/>
      <att name="EDGE_LABEL_COLOR" value="#000000" type="string"/>
      <att name="EDGE_LINE_TYPE" value="SOLID" type="string"/>
      <att name="EDGE_TARGET_ARROW_UNSELECTED_PAINT" value="#000000" type="string"/>
      <att name="EDGE_TARGET_ARROW_SELECTED_PAINT" value="#ffff00" type="string"/>
      <att name="EDGE_VISIBLE" value="true" type="string"/>
      <att name="EDGE_SOURCE_ARROW_SHAPE" value="NONE" type="string"/>
      <att name="EDGE_LABEL_FONT_FACE" value="Dialog.plain,plain,10" type="string"/>
      <att name="EDGE_SELECTED" value="false" type="string"/>
      <att name="EDGE_TARGET_ARROW_SHAPE" value="NONE" type="string"/>
      <att name="EDGE_CURVED" value="true" type="string"/>
      <att name="curved" value="STRAIGHT_LINES" type="string"/>
    </graphics>
  </edge>
  <edge id="1500" label="AUXIN (PP) 4.4.1.14" source="1463" target="1465" cy:directed="1">
    <att name="Column 1" value="AUXIN (PP) 4.4.1.14" type="string"/>
    <att name="cytoscape.alias.list" type="list">
      <att name="cytoscape.alias.list" value="AUXIN (PP) 4.4.1.14" type="string"/>
    </att>
    <att name="interaction" value="PP" type="string"/>
    <att name="shared name" value="AUXIN (PP) 4.4.1.14" type="string"/>
    <att name="selected" value="0" type="boolean"/>
    <att name="name" value="AUXIN (PP) 4.4.1.14" type="string"/>
    <att name="canonicalName" value="AUXIN (PP) 4.4.1.14" type="string"/>
    <att name="shared interaction" value="PP" type="string"/>
    <att name="Column 2" value="3" type="integer"/>
    <att name="isInPath" value="0" type="boolean" cy:hidden="1"/>
    <graphics width="4.0" fill="#333300">
      <att name="EDGE_LABEL" value="" type="string"/>
      <att name="EDGE_TOOLTIP" value="" type="string"/>
      <att name="EDGE_STROKE_SELECTED_PAINT" value="#ff0000" type="string"/>
      <att name="EDGE_SOURCE_ARROW_SELECTED_PAINT" value="#ffff00" type="string"/>
      <att name="EDGE_SOURCE_ARROW_UNSELECTED_PAINT" value="#000000" type="string"/>
      <att name="EDGE_TRANSPARENCY" value="255" type="string"/>
      <att name="EDGE_BEND" value="" type="string"/>
      <att name="EDGE_LABEL_TRANSPARENCY" value="255" type="string"/>
      <att name="EDGE_LABEL_FONT_SIZE" value="10" type="string"/>
      <att name="EDGE_LABEL_COLOR" value="#000000" type="string"/>
      <att name="EDGE_LINE_TYPE" value="SOLID" type="string"/>
      <att name="EDGE_TARGET_ARROW_UNSELECTED_PAINT" value="#000000" type="string"/>
      <att name="EDGE_TARGET_ARROW_SELECTED_PAINT" value="#ffff00" type="string"/>
      <att name="EDGE_VISIBLE" value="true" type="string"/>
      <att name="EDGE_SOURCE_ARROW_SHAPE" value="NONE" type="string"/>
      <att name="EDGE_LABEL_FONT_FACE" value="Dialog.plain,plain,10" type="string"/>
      <att name="EDGE_SELECTED" value="false" type="string"/>
      <att name="EDGE_TARGET_ARROW_SHAPE" value="NONE" type="string"/>
      <att name="EDGE_CURVED" value="true" type="string"/>
      <att name="curved" value="STRAIGHT_LINES" type="string"/>
    </graphics>
  </edge>
  <edge id="1499" label="CYTOKININ (PP) 4.4.1.14" source="1462" target="1465" cy:directed="1">
    <att name="Column 1" value="CYTOKININ (PP) 4.4.1.14" type="string"/>
    <att name="cytoscape.alias.list" type="list">
      <att name="cytoscape.alias.list" value="CYTOKININ (PP) 4.4.1.14" type="string"/>
    </att>
    <att name="interaction" value="PP" type="string"/>
    <att name="shared name" value="CYTOKININ (PP) 4.4.1.14" type="string"/>
    <att name="selected" value="0" type="boolean"/>
    <att name="name" value="CYTOKININ (PP) 4.4.1.14" type="string"/>
    <att name="canonicalName" value="CYTOKININ (PP) 4.4.1.14" type="string"/>
    <att name="shared interaction" value="PP" type="string"/>
    <att name="Column 2" value="3" type="integer"/>
    <att name="isInPath" value="0" type="boolean" cy:hidden="1"/>
    <graphics width="4.0" fill="#333300">
      <att name="EDGE_LABEL" value="" type="string"/>
      <att name="EDGE_TOOLTIP" value="" type="string"/>
      <att name="EDGE_STROKE_SELECTED_PAINT" value="#ff0000" type="string"/>
      <att name="EDGE_SOURCE_ARROW_SELECTED_PAINT" value="#ffff00" type="string"/>
      <att name="EDGE_SOURCE_ARROW_UNSELECTED_PAINT" value="#000000" type="string"/>
      <att name="EDGE_TRANSPARENCY" value="255" type="string"/>
      <att name="EDGE_BEND" value="" type="string"/>
      <att name="EDGE_LABEL_TRANSPARENCY" value="255" type="string"/>
      <att name="EDGE_LABEL_FONT_SIZE" value="10" type="string"/>
      <att name="EDGE_LABEL_COLOR" value="#000000" type="string"/>
      <att name="EDGE_LINE_TYPE" value="SOLID" type="string"/>
      <att name="EDGE_TARGET_ARROW_UNSELECTED_PAINT" value="#000000" type="string"/>
      <att name="EDGE_TARGET_ARROW_SELECTED_PAINT" value="#ffff00" type="string"/>
      <att name="EDGE_VISIBLE" value="true" type="string"/>
      <att name="EDGE_SOURCE_ARROW_SHAPE" value="NONE" type="string"/>
      <att name="EDGE_LABEL_FONT_FACE" value="Dialog.plain,plain,10" type="string"/>
      <att name="EDGE_SELECTED" value="false" type="string"/>
      <att name="EDGE_TARGET_ARROW_SHAPE" value="NONE" type="string"/>
      <att name="EDGE_CURVED" value="true" type="string"/>
      <att name="curved" value="STRAIGHT_LINES" type="string"/>
    </graphics>
  </edge>
  <edge id="1498" label="GIBBERELLIN (PP) 1.14.11.-" source="1460" target="1451" cy:directed="1">
    <att name="Column 1" value="GIBBERELLIN (PP) 1.14.11.-" type="string"/>
    <att name="cytoscape.alias.list" type="list">
      <att name="cytoscape.alias.list" value="GIBBERELLIN (PP) 1.14.11.-" type="string"/>
    </att>
    <att name="interaction" value="PP" type="string"/>
    <att name="shared name" value="GIBBERELLIN (PP) 1.14.11.-" type="string"/>
    <att name="selected" value="0" type="boolean"/>
    <att name="name" value="GIBBERELLIN (PP) 1.14.11.-" type="string"/>
    <att name="canonicalName" value="GIBBERELLIN (PP) 1.14.11.-" type="string"/>
    <att name="shared interaction" value="PP" type="string"/>
    <att name="Column 2" value="1" type="integer"/>
    <att name="isInPath" value="0" type="boolean" cy:hidden="1"/>
    <graphics width="4.0" fill="#333300">
      <att name="EDGE_LABEL" value="" type="string"/>
      <att name="EDGE_TOOLTIP" value="" type="string"/>
      <att name="EDGE_STROKE_SELECTED_PAINT" value="#ff0000" type="string"/>
      <att name="EDGE_SOURCE_ARROW_SELECTED_PAINT" value="#ffff00" type="string"/>
      <att name="EDGE_SOURCE_ARROW_UNSELECTED_PAINT" value="#000000" type="string"/>
      <att name="EDGE_TRANSPARENCY" value="255" type="string"/>
      <att name="EDGE_BEND" value="" type="string"/>
      <att name="EDGE_LABEL_TRANSPARENCY" value="255" type="string"/>
      <att name="EDGE_LABEL_FONT_SIZE" value="10" type="string"/>
      <att name="EDGE_LABEL_COLOR" value="#000000" type="string"/>
      <att name="EDGE_LINE_TYPE" value="SOLID" type="string"/>
      <att name="EDGE_TARGET_ARROW_UNSELECTED_PAINT" value="#000000" type="string"/>
      <att name="EDGE_TARGET_ARROW_SELECTED_PAINT" value="#ffff00" type="string"/>
      <att name="EDGE_VISIBLE" value="true" type="string"/>
      <att name="EDGE_SOURCE_ARROW_SHAPE" value="NONE" type="string"/>
      <att name="EDGE_LABEL_FONT_FACE" value="Dialog.plain,plain,10" type="string"/>
      <att name="EDGE_SELECTED" value="false" type="string"/>
      <att name="EDGE_TARGET_ARROW_SHAPE" value="NONE" type="string"/>
      <att name="EDGE_CURVED" value="true" type="string"/>
      <att name="curved" value="STRAIGHT_LINES" type="string"/>
    </graphics>
  </edge>
  <edge id="1497" label="GIBBERELLIN (PP) 1.14.11.13" source="1460" target="1446" cy:directed="1">
    <att name="Column 1" value="GIBBERELLIN (PP) 1.14.11.13" type="string"/>
    <att name="cytoscape.alias.list" type="list">
      <att name="cytoscape.alias.list" value="GIBBERELLIN (PP) 1.14.11.13" type="string"/>
    </att>
    <att name="interaction" value="PP" type="string"/>
    <att name="shared name" value="GIBBERELLIN (PP) 1.14.11.13" type="string"/>
    <att name="selected" value="0" type="boolean"/>
    <att name="name" value="GIBBERELLIN (PP) 1.14.11.13" type="string"/>
    <att name="canonicalName" value="GIBBERELLIN (PP) 1.14.11.13" type="string"/>
    <att name="shared interaction" value="PP" type="string"/>
    <att name="Column 2" value="1" type="integer"/>
    <att name="isInPath" value="0" type="boolean" cy:hidden="1"/>
    <graphics width="4.0" fill="#333300">
      <att name="EDGE_LABEL" value="" type="string"/>
      <att name="EDGE_TOOLTIP" value="" type="string"/>
      <att name="EDGE_STROKE_SELECTED_PAINT" value="#ff0000" type="string"/>
      <att name="EDGE_SOURCE_ARROW_SELECTED_PAINT" value="#ffff00" type="string"/>
      <att name="EDGE_SOURCE_ARROW_UNSELECTED_PAINT" value="#000000" type="string"/>
      <att name="EDGE_TRANSPARENCY" value="255" type="string"/>
      <att name="EDGE_BEND" value="" type="string"/>
      <att name="EDGE_LABEL_TRANSPARENCY" value="255" type="string"/>
      <att name="EDGE_LABEL_FONT_SIZE" value="10" type="string"/>
      <att name="EDGE_LABEL_COLOR" value="#000000" type="string"/>
      <att name="EDGE_LINE_TYPE" value="SOLID" type="string"/>
      <att name="EDGE_TARGET_ARROW_UNSELECTED_PAINT" value="#000000" type="string"/>
      <att name="EDGE_TARGET_ARROW_SELECTED_PAINT" value="#ffff00" type="string"/>
      <att name="EDGE_VISIBLE" value="true" type="string"/>
      <att name="EDGE_SOURCE_ARROW_SHAPE" value="NONE" type="string"/>
      <att name="EDGE_LABEL_FONT_FACE" value="Dialog.plain,plain,10" type="string"/>
      <att name="EDGE_SELECTED" value="false" type="string"/>
      <att name="EDGE_TARGET_ARROW_SHAPE" value="NONE" type="string"/>
      <att name="EDGE_CURVED" value="true" type="string"/>
      <att name="curved" value="STRAIGHT_LINES" type="string"/>
    </graphics>
  </edge>
  <edge id="1496" label="ETHYLENE (PP) 1.1.1.1" source="1457" target="1449" cy:directed="1">
    <att name="Column 1" value="ETHYLENE (PP) 1.1.1.1" type="string"/>
    <att name="cytoscape.alias.list" type="list">
      <att name="cytoscape.alias.list" value="ETHYLENE (PP) 1.1.1.1" type="string"/>
    </att>
    <att name="interaction" value="PP" type="string"/>
    <att name="shared name" value="ETHYLENE (PP) 1.1.1.1" type="string"/>
    <att name="selected" value="0" type="boolean"/>
    <att name="name" value="ETHYLENE (PP) 1.1.1.1" type="string"/>
    <att name="canonicalName" value="ETHYLENE (PP) 1.1.1.1" type="string"/>
    <att name="shared interaction" value="PP" type="string"/>
    <att name="Column 2" value="1" type="integer"/>
    <att name="isInPath" value="0" type="boolean" cy:hidden="1"/>
    <graphics width="4.0" fill="#333300">
      <att name="EDGE_LABEL" value="" type="string"/>
      <att name="EDGE_TOOLTIP" value="" type="string"/>
      <att name="EDGE_STROKE_SELECTED_PAINT" value="#ff0000" type="string"/>
      <att name="EDGE_SOURCE_ARROW_SELECTED_PAINT" value="#ffff00" type="string"/>
      <att name="EDGE_SOURCE_ARROW_UNSELECTED_PAINT" value="#000000" type="string"/>
      <att name="EDGE_TRANSPARENCY" value="255" type="string"/>
      <att name="EDGE_BEND" value="" type="string"/>
      <att name="EDGE_LABEL_TRANSPARENCY" value="255" type="string"/>
      <att name="EDGE_LABEL_FONT_SIZE" value="10" type="string"/>
      <att name="EDGE_LABEL_COLOR" value="#000000" type="string"/>
      <att name="EDGE_LINE_TYPE" value="SOLID" type="string"/>
      <att name="EDGE_TARGET_ARROW_UNSELECTED_PAINT" value="#000000" type="string"/>
      <att name="EDGE_TARGET_ARROW_SELECTED_PAINT" value="#ffff00" type="string"/>
      <att name="EDGE_VISIBLE" value="true" type="string"/>
      <att name="EDGE_SOURCE_ARROW_SHAPE" value="NONE" type="string"/>
      <att name="EDGE_LABEL_FONT_FACE" value="Dialog.plain,plain,10" type="string"/>
      <att name="EDGE_SELECTED" value="false" type="string"/>
      <att name="EDGE_TARGET_ARROW_SHAPE" value="NONE" type="string"/>
      <att name="EDGE_CURVED" value="true" type="string"/>
      <att name="curved" value="STRAIGHT_LINES" type="string"/>
    </graphics>
  </edge>
  <edge id="1495" label="ETHYLENE (PP) 1.11.1.9" source="1457" target="1458" cy:directed="1">
    <att name="Column 1" value="ETHYLENE (PP) 1.11.1.9" type="string"/>
    <att name="cytoscape.alias.list" type="list">
      <att name="cytoscape.alias.list" value="ETHYLENE (PP) 1.11.1.9" type="string"/>
    </att>
    <att name="interaction" value="PP" type="string"/>
    <att name="shared name" value="ETHYLENE (PP) 1.11.1.9" type="string"/>
    <att name="selected" value="0" type="boolean"/>
    <att name="name" value="ETHYLENE (PP) 1.11.1.9" type="string"/>
    <att name="canonicalName" value="ETHYLENE (PP) 1.11.1.9" type="string"/>
    <att name="shared interaction" value="PP" type="string"/>
    <att name="Column 2" value="2" type="integer"/>
    <att name="isInPath" value="0" type="boolean" cy:hidden="1"/>
    <graphics width="4.0" fill="#333300">
      <att name="EDGE_LABEL" value="" type="string"/>
      <att name="EDGE_TOOLTIP" value="" type="string"/>
      <att name="EDGE_STROKE_SELECTED_PAINT" value="#ff0000" type="string"/>
      <att name="EDGE_SOURCE_ARROW_SELECTED_PAINT" value="#ffff00" type="string"/>
      <att name="EDGE_SOURCE_ARROW_UNSELECTED_PAINT" value="#000000" type="string"/>
      <att name="EDGE_TRANSPARENCY" value="255" type="string"/>
      <att name="EDGE_BEND" value="" type="string"/>
      <att name="EDGE_LABEL_TRANSPARENCY" value="255" type="string"/>
      <att name="EDGE_LABEL_FONT_SIZE" value="10" type="string"/>
      <att name="EDGE_LABEL_COLOR" value="#000000" type="string"/>
      <att name="EDGE_LINE_TYPE" value="SOLID" type="string"/>
      <att name="EDGE_TARGET_ARROW_UNSELECTED_PAINT" value="#000000" type="string"/>
      <att name="EDGE_TARGET_ARROW_SELECTED_PAINT" value="#ffff00" type="string"/>
      <att name="EDGE_VISIBLE" value="true" type="string"/>
      <att name="EDGE_SOURCE_ARROW_SHAPE" value="NONE" type="string"/>
      <att name="EDGE_LABEL_FONT_FACE" value="Dialog.plain,plain,10" type="string"/>
      <att name="EDGE_SELECTED" value="false" type="string"/>
      <att name="EDGE_TARGET_ARROW_SHAPE" value="NONE" type="string"/>
      <att name="EDGE_CURVED" value="true" type="string"/>
      <att name="curved" value="STRAIGHT_LINES" type="string"/>
    </graphics>
  </edge>
  <edge id="1494" label="ETHYLENE (PP) 1.13.11.51" source="1457" target="1443" cy:directed="1">
    <att name="Column 1" value="ETHYLENE (PP) 1.13.11.51" type="string"/>
    <att name="cytoscape.alias.list" type="list">
      <att name="cytoscape.alias.list" value="ETHYLENE (PP) 1.13.11.51" type="string"/>
    </att>
    <att name="interaction" value="PP" type="string"/>
    <att name="shared name" value="ETHYLENE (PP) 1.13.11.51" type="string"/>
    <att name="selected" value="0" type="boolean"/>
    <att name="name" value="ETHYLENE (PP) 1.13.11.51" type="string"/>
    <att name="canonicalName" value="ETHYLENE (PP) 1.13.11.51" type="string"/>
    <att name="shared interaction" value="PP" type="string"/>
    <att name="Column 2" value="3" type="integer"/>
    <att name="isInPath" value="0" type="boolean" cy:hidden="1"/>
    <graphics width="4.0" fill="#333300">
      <att name="EDGE_LABEL" value="" type="string"/>
      <att name="EDGE_TOOLTIP" value="" type="string"/>
      <att name="EDGE_STROKE_SELECTED_PAINT" value="#ff0000" type="string"/>
      <att name="EDGE_SOURCE_ARROW_SELECTED_PAINT" value="#ffff00" type="string"/>
      <att name="EDGE_SOURCE_ARROW_UNSELECTED_PAINT" value="#000000" type="string"/>
      <att name="EDGE_TRANSPARENCY" value="255" type="string"/>
      <att name="EDGE_BEND" value="" type="string"/>
      <att name="EDGE_LABEL_TRANSPARENCY" value="255" type="string"/>
      <att name="EDGE_LABEL_FONT_SIZE" value="10" type="string"/>
      <att name="EDGE_LABEL_COLOR" value="#000000" type="string"/>
      <att name="EDGE_LINE_TYPE" value="SOLID" type="string"/>
      <att name="EDGE_TARGET_ARROW_UNSELECTED_PAINT" value="#000000" type="string"/>
      <att name="EDGE_TARGET_ARROW_SELECTED_PAINT" value="#ffff00" type="string"/>
      <att name="EDGE_VISIBLE" value="true" type="string"/>
      <att name="EDGE_SOURCE_ARROW_SHAPE" value="NONE" type="string"/>
      <att name="EDGE_LABEL_FONT_FACE" value="Dialog.plain,plain,10" type="string"/>
      <att name="EDGE_SELECTED" value="false" type="string"/>
      <att name="EDGE_TARGET_ARROW_SHAPE" value="NONE" type="string"/>
      <att name="EDGE_CURVED" value="true" type="string"/>
      <att name="curved" value="STRAIGHT_LINES" type="string"/>
    </graphics>
  </edge>
  <edge id="1493" label="ETHYLENE (PP) 1.14.11.-" source="1457" target="1451" cy:directed="1">
    <att name="Column 1" value="ETHYLENE (PP) 1.14.11.-" type="string"/>
    <att name="cytoscape.alias.list" type="list">
      <att name="cytoscape.alias.list" value="ETHYLENE (PP) 1.14.11.-" type="string"/>
    </att>
    <att name="interaction" value="PP" type="string"/>
    <att name="shared name" value="ETHYLENE (PP) 1.14.11.-" type="string"/>
    <att name="selected" value="0" type="boolean"/>
    <att name="name" value="ETHYLENE (PP) 1.14.11.-" type="string"/>
    <att name="canonicalName" value="ETHYLENE (PP) 1.14.11.-" type="string"/>
    <att name="shared interaction" value="PP" type="string"/>
    <att name="Column 2" value="1" type="integer"/>
    <att name="isInPath" value="0" type="boolean" cy:hidden="1"/>
    <graphics width="4.0" fill="#333300">
      <att name="EDGE_LABEL" value="" type="string"/>
      <att name="EDGE_TOOLTIP" value="" type="string"/>
      <att name="EDGE_STROKE_SELECTED_PAINT" value="#ff0000" type="string"/>
      <att name="EDGE_SOURCE_ARROW_SELECTED_PAINT" value="#ffff00" type="string"/>
      <att name="EDGE_SOURCE_ARROW_UNSELECTED_PAINT" value="#000000" type="string"/>
      <att name="EDGE_TRANSPARENCY" value="255" type="string"/>
      <att name="EDGE_BEND" value="" type="string"/>
      <att name="EDGE_LABEL_TRANSPARENCY" value="255" type="string"/>
      <att name="EDGE_LABEL_FONT_SIZE" value="10" type="string"/>
      <att name="EDGE_LABEL_COLOR" value="#000000" type="string"/>
      <att name="EDGE_LINE_TYPE" value="SOLID" type="string"/>
      <att name="EDGE_TARGET_ARROW_UNSELECTED_PAINT" value="#000000" type="string"/>
      <att name="EDGE_TARGET_ARROW_SELECTED_PAINT" value="#ffff00" type="string"/>
      <att name="EDGE_VISIBLE" value="true" type="string"/>
      <att name="EDGE_SOURCE_ARROW_SHAPE" value="NONE" type="string"/>
      <att name="EDGE_LABEL_FONT_FACE" value="Dialog.plain,plain,10" type="string"/>
      <att name="EDGE_SELECTED" value="false" type="string"/>
      <att name="EDGE_TARGET_ARROW_SHAPE" value="NONE" type="string"/>
      <att name="EDGE_CURVED" value="true" type="string"/>
      <att name="curved" value="STRAIGHT_LINES" type="string"/>
    </graphics>
  </edge>
  <edge id="1492" label="ETHYLENE (PP) 1.14.11.13" source="1457" target="1446" cy:directed="1">
    <att name="Column 1" value="ETHYLENE (PP) 1.14.11.13" type="string"/>
    <att name="cytoscape.alias.list" type="list">
      <att name="cytoscape.alias.list" value="ETHYLENE (PP) 1.14.11.13" type="string"/>
    </att>
    <att name="interaction" value="PP" type="string"/>
    <att name="shared name" value="ETHYLENE (PP) 1.14.11.13" type="string"/>
    <att name="selected" value="0" type="boolean"/>
    <att name="name" value="ETHYLENE (PP) 1.14.11.13" type="string"/>
    <att name="canonicalName" value="ETHYLENE (PP) 1.14.11.13" type="string"/>
    <att name="shared interaction" value="PP" type="string"/>
    <att name="Column 2" value="1" type="integer"/>
    <att name="isInPath" value="0" type="boolean" cy:hidden="1"/>
    <graphics width="4.0" fill="#333300">
      <att name="EDGE_LABEL" value="" type="string"/>
      <att name="EDGE_TOOLTIP" value="" type="string"/>
      <att name="EDGE_STROKE_SELECTED_PAINT" value="#ff0000" type="string"/>
      <att name="EDGE_SOURCE_ARROW_SELECTED_PAINT" value="#ffff00" type="string"/>
      <att name="EDGE_SOURCE_ARROW_UNSELECTED_PAINT" value="#000000" type="string"/>
      <att name="EDGE_TRANSPARENCY" value="255" type="string"/>
      <att name="EDGE_BEND" value="" type="string"/>
      <att name="EDGE_LABEL_TRANSPARENCY" value="255" type="string"/>
      <att name="EDGE_LABEL_FONT_SIZE" value="10" type="string"/>
      <att name="EDGE_LABEL_COLOR" value="#000000" type="string"/>
      <att name="EDGE_LINE_TYPE" value="SOLID" type="string"/>
      <att name="EDGE_TARGET_ARROW_UNSELECTED_PAINT" value="#000000" type="string"/>
      <att name="EDGE_TARGET_ARROW_SELECTED_PAINT" value="#ffff00" type="string"/>
      <att name="EDGE_VISIBLE" value="true" type="string"/>
      <att name="EDGE_SOURCE_ARROW_SHAPE" value="NONE" type="string"/>
      <att name="EDGE_LABEL_FONT_FACE" value="Dialog.plain,plain,10" type="string"/>
      <att name="EDGE_SELECTED" value="false" type="string"/>
      <att name="EDGE_TARGET_ARROW_SHAPE" value="NONE" type="string"/>
      <att name="EDGE_CURVED" value="true" type="string"/>
      <att name="curved" value="STRAIGHT_LINES" type="string"/>
    </graphics>
  </edge>
  <edge id="1491" label="ETHYLENE (PP) 1.14.13.93" source="1457" target="1459" cy:directed="1">
    <att name="Column 1" value="ETHYLENE (PP) 1.14.13.93" type="string"/>
    <att name="cytoscape.alias.list" type="list">
      <att name="cytoscape.alias.list" value="ETHYLENE (PP) 1.14.13.93" type="string"/>
    </att>
    <att name="interaction" value="PP" type="string"/>
    <att name="shared name" value="ETHYLENE (PP) 1.14.13.93" type="string"/>
    <att name="selected" value="0" type="boolean"/>
    <att name="name" value="ETHYLENE (PP) 1.14.13.93" type="string"/>
    <att name="canonicalName" value="ETHYLENE (PP) 1.14.13.93" type="string"/>
    <att name="shared interaction" value="PP" type="string"/>
    <att name="Column 2" value="3" type="integer"/>
    <att name="isInPath" value="0" type="boolean" cy:hidden="1"/>
    <graphics width="4.0" fill="#333300">
      <att name="EDGE_LABEL" value="" type="string"/>
      <att name="EDGE_TOOLTIP" value="" type="string"/>
      <att name="EDGE_STROKE_SELECTED_PAINT" value="#ff0000" type="string"/>
      <att name="EDGE_SOURCE_ARROW_SELECTED_PAINT" value="#ffff00" type="string"/>
      <att name="EDGE_SOURCE_ARROW_UNSELECTED_PAINT" value="#000000" type="string"/>
      <att name="EDGE_TRANSPARENCY" value="255" type="string"/>
      <att name="EDGE_BEND" value="" type="string"/>
      <att name="EDGE_LABEL_TRANSPARENCY" value="255" type="string"/>
      <att name="EDGE_LABEL_FONT_SIZE" value="10" type="string"/>
      <att name="EDGE_LABEL_COLOR" value="#000000" type="string"/>
      <att name="EDGE_LINE_TYPE" value="SOLID" type="string"/>
      <att name="EDGE_TARGET_ARROW_UNSELECTED_PAINT" value="#000000" type="string"/>
      <att name="EDGE_TARGET_ARROW_SELECTED_PAINT" value="#ffff00" type="string"/>
      <att name="EDGE_VISIBLE" value="true" type="string"/>
      <att name="EDGE_SOURCE_ARROW_SHAPE" value="NONE" type="string"/>
      <att name="EDGE_LABEL_FONT_FACE" value="Dialog.plain,plain,10" type="string"/>
      <att name="EDGE_SELECTED" value="false" type="string"/>
      <att name="EDGE_TARGET_ARROW_SHAPE" value="NONE" type="string"/>
      <att name="EDGE_CURVED" value="true" type="string"/>
      <att name="curved" value="STRAIGHT_LINES" type="string"/>
    </graphics>
  </edge>
  <edge id="1490" label="ETHYLENE (PP) 1.14.17.4" source="1457" target="1444" cy:directed="1">
    <att name="Column 1" value="ETHYLENE (PP) 1.14.17.4" type="string"/>
    <att name="cytoscape.alias.list" type="list">
      <att name="cytoscape.alias.list" value="ETHYLENE (PP) 1.14.17.4" type="string"/>
    </att>
    <att name="interaction" value="PP" type="string"/>
    <att name="shared name" value="ETHYLENE (PP) 1.14.17.4" type="string"/>
    <att name="selected" value="0" type="boolean"/>
    <att name="name" value="ETHYLENE (PP) 1.14.17.4" type="string"/>
    <att name="canonicalName" value="ETHYLENE (PP) 1.14.17.4" type="string"/>
    <att name="shared interaction" value="PP" type="string"/>
    <att name="Column 2" value="3" type="integer"/>
    <att name="isInPath" value="0" type="boolean" cy:hidden="1"/>
    <graphics width="4.0" fill="#333300">
      <att name="EDGE_LABEL" value="" type="string"/>
      <att name="EDGE_TOOLTIP" value="" type="string"/>
      <att name="EDGE_STROKE_SELECTED_PAINT" value="#ff0000" type="string"/>
      <att name="EDGE_SOURCE_ARROW_SELECTED_PAINT" value="#ffff00" type="string"/>
      <att name="EDGE_SOURCE_ARROW_UNSELECTED_PAINT" value="#000000" type="string"/>
      <att name="EDGE_TRANSPARENCY" value="255" type="string"/>
      <att name="EDGE_BEND" value="" type="string"/>
      <att name="EDGE_LABEL_TRANSPARENCY" value="255" type="string"/>
      <att name="EDGE_LABEL_FONT_SIZE" value="10" type="string"/>
      <att name="EDGE_LABEL_COLOR" value="#000000" type="string"/>
      <att name="EDGE_LINE_TYPE" value="SOLID" type="string"/>
      <att name="EDGE_TARGET_ARROW_UNSELECTED_PAINT" value="#000000" type="string"/>
      <att name="EDGE_TARGET_ARROW_SELECTED_PAINT" value="#ffff00" type="string"/>
      <att name="EDGE_VISIBLE" value="true" type="string"/>
      <att name="EDGE_SOURCE_ARROW_SHAPE" value="NONE" type="string"/>
      <att name="EDGE_LABEL_FONT_FACE" value="Dialog.plain,plain,10" type="string"/>
      <att name="EDGE_SELECTED" value="false" type="string"/>
      <att name="EDGE_TARGET_ARROW_SHAPE" value="NONE" type="string"/>
      <att name="EDGE_CURVED" value="true" type="string"/>
      <att name="curved" value="STRAIGHT_LINES" type="string"/>
    </graphics>
  </edge>
  <edge id="1489" label="ETHYLENE (PP) 1.14.99.-" source="1457" target="1447" cy:directed="1">
    <att name="Column 1" value="ETHYLENE (PP) 1.14.99.-" type="string"/>
    <att name="cytoscape.alias.list" type="list">
      <att name="cytoscape.alias.list" value="ETHYLENE (PP) 1.14.99.-" type="string"/>
    </att>
    <att name="interaction" value="PP" type="string"/>
    <att name="shared name" value="ETHYLENE (PP) 1.14.99.-" type="string"/>
    <att name="selected" value="0" type="boolean"/>
    <att name="name" value="ETHYLENE (PP) 1.14.99.-" type="string"/>
    <att name="canonicalName" value="ETHYLENE (PP) 1.14.99.-" type="string"/>
    <att name="shared interaction" value="PP" type="string"/>
    <att name="Column 2" value="3" type="integer"/>
    <att name="isInPath" value="0" type="boolean" cy:hidden="1"/>
    <graphics width="4.0" fill="#333300">
      <att name="EDGE_LABEL" value="" type="string"/>
      <att name="EDGE_TOOLTIP" value="" type="string"/>
      <att name="EDGE_STROKE_SELECTED_PAINT" value="#ff0000" type="string"/>
      <att name="EDGE_SOURCE_ARROW_SELECTED_PAINT" value="#ffff00" type="string"/>
      <att name="EDGE_SOURCE_ARROW_UNSELECTED_PAINT" value="#000000" type="string"/>
      <att name="EDGE_TRANSPARENCY" value="255" type="string"/>
      <att name="EDGE_BEND" value="" type="string"/>
      <att name="EDGE_LABEL_TRANSPARENCY" value="255" type="string"/>
      <att name="EDGE_LABEL_FONT_SIZE" value="10" type="string"/>
      <att name="EDGE_LABEL_COLOR" value="#000000" type="string"/>
      <att name="EDGE_LINE_TYPE" value="SOLID" type="string"/>
      <att name="EDGE_TARGET_ARROW_UNSELECTED_PAINT" value="#000000" type="string"/>
      <att name="EDGE_TARGET_ARROW_SELECTED_PAINT" value="#ffff00" type="string"/>
      <att name="EDGE_VISIBLE" value="true" type="string"/>
      <att name="EDGE_SOURCE_ARROW_SHAPE" value="NONE" type="string"/>
      <att name="EDGE_LABEL_FONT_FACE" value="Dialog.plain,plain,10" type="string"/>
      <att name="EDGE_SELECTED" value="false" type="string"/>
      <att name="EDGE_TARGET_ARROW_SHAPE" value="NONE" type="string"/>
      <att name="EDGE_CURVED" value="true" type="string"/>
      <att name="curved" value="STRAIGHT_LINES" type="string"/>
    </graphics>
  </edge>
  <edge id="1488" label="ETHYLENE (PP) 1.2.4.1" source="1457" target="1464" cy:directed="1">
    <att name="Column 1" value="ETHYLENE (PP) 1.2.4.1" type="string"/>
    <att name="cytoscape.alias.list" type="list">
      <att name="cytoscape.alias.list" value="ETHYLENE (PP) 1.2.4.1" type="string"/>
    </att>
    <att name="interaction" value="PP" type="string"/>
    <att name="shared name" value="ETHYLENE (PP) 1.2.4.1" type="string"/>
    <att name="selected" value="0" type="boolean"/>
    <att name="name" value="ETHYLENE (PP) 1.2.4.1" type="string"/>
    <att name="canonicalName" value="ETHYLENE (PP) 1.2.4.1" type="string"/>
    <att name="shared interaction" value="PP" type="string"/>
    <att name="Column 2" value="2" type="integer"/>
    <att name="isInPath" value="0" type="boolean" cy:hidden="1"/>
    <graphics width="4.0" fill="#333300">
      <att name="EDGE_LABEL" value="" type="string"/>
      <att name="EDGE_TOOLTIP" value="" type="string"/>
      <att name="EDGE_STROKE_SELECTED_PAINT" value="#ff0000" type="string"/>
      <att name="EDGE_SOURCE_ARROW_SELECTED_PAINT" value="#ffff00" type="string"/>
      <att name="EDGE_SOURCE_ARROW_UNSELECTED_PAINT" value="#000000" type="string"/>
      <att name="EDGE_TRANSPARENCY" value="255" type="string"/>
      <att name="EDGE_BEND" value="" type="string"/>
      <att name="EDGE_LABEL_TRANSPARENCY" value="255" type="string"/>
      <att name="EDGE_LABEL_FONT_SIZE" value="10" type="string"/>
      <att name="EDGE_LABEL_COLOR" value="#000000" type="string"/>
      <att name="EDGE_LINE_TYPE" value="SOLID" type="string"/>
      <att name="EDGE_TARGET_ARROW_UNSELECTED_PAINT" value="#000000" type="string"/>
      <att name="EDGE_TARGET_ARROW_SELECTED_PAINT" value="#ffff00" type="string"/>
      <att name="EDGE_VISIBLE" value="true" type="string"/>
      <att name="EDGE_SOURCE_ARROW_SHAPE" value="NONE" type="string"/>
      <att name="EDGE_LABEL_FONT_FACE" value="Dialog.plain,plain,10" type="string"/>
      <att name="EDGE_SELECTED" value="false" type="string"/>
      <att name="EDGE_TARGET_ARROW_SHAPE" value="NONE" type="string"/>
      <att name="EDGE_CURVED" value="true" type="string"/>
      <att name="curved" value="STRAIGHT_LINES" type="string"/>
    </graphics>
  </edge>
  <edge id="1487" label="ETHYLENE (PP) 2.4.1.12" source="1457" target="1445" cy:directed="1">
    <att name="Column 1" value="ETHYLENE (PP) 2.4.1.12" type="string"/>
    <att name="cytoscape.alias.list" type="list">
      <att name="cytoscape.alias.list" value="ETHYLENE (PP) 2.4.1.12" type="string"/>
    </att>
    <att name="interaction" value="PP" type="string"/>
    <att name="shared name" value="ETHYLENE (PP) 2.4.1.12" type="string"/>
    <att name="selected" value="0" type="boolean"/>
    <att name="name" value="ETHYLENE (PP) 2.4.1.12" type="string"/>
    <att name="canonicalName" value="ETHYLENE (PP) 2.4.1.12" type="string"/>
    <att name="shared interaction" value="PP" type="string"/>
    <att name="Column 2" value="3" type="integer"/>
    <att name="isInPath" value="0" type="boolean" cy:hidden="1"/>
    <graphics width="4.0" fill="#333300">
      <att name="EDGE_LABEL" value="" type="string"/>
      <att name="EDGE_TOOLTIP" value="" type="string"/>
      <att name="EDGE_STROKE_SELECTED_PAINT" value="#ff0000" type="string"/>
      <att name="EDGE_SOURCE_ARROW_SELECTED_PAINT" value="#ffff00" type="string"/>
      <att name="EDGE_SOURCE_ARROW_UNSELECTED_PAINT" value="#000000" type="string"/>
      <att name="EDGE_TRANSPARENCY" value="255" type="string"/>
      <att name="EDGE_BEND" value="" type="string"/>
      <att name="EDGE_LABEL_TRANSPARENCY" value="255" type="string"/>
      <att name="EDGE_LABEL_FONT_SIZE" value="10" type="string"/>
      <att name="EDGE_LABEL_COLOR" value="#000000" type="string"/>
      <att name="EDGE_LINE_TYPE" value="SOLID" type="string"/>
      <att name="EDGE_TARGET_ARROW_UNSELECTED_PAINT" value="#000000" type="string"/>
      <att name="EDGE_TARGET_ARROW_SELECTED_PAINT" value="#ffff00" type="string"/>
      <att name="EDGE_VISIBLE" value="true" type="string"/>
      <att name="EDGE_SOURCE_ARROW_SHAPE" value="NONE" type="string"/>
      <att name="EDGE_LABEL_FONT_FACE" value="Dialog.plain,plain,10" type="string"/>
      <att name="EDGE_SELECTED" value="false" type="string"/>
      <att name="EDGE_TARGET_ARROW_SHAPE" value="NONE" type="string"/>
      <att name="EDGE_CURVED" value="true" type="string"/>
      <att name="curved" value="STRAIGHT_LINES" type="string"/>
    </graphics>
  </edge>
  <edge id="1486" label="ETHYLENE (PP) 2.5.1.18" source="1457" target="1461" cy:directed="1">
    <att name="Column 1" value="ETHYLENE (PP) 2.5.1.18" type="string"/>
    <att name="cytoscape.alias.list" type="list">
      <att name="cytoscape.alias.list" value="ETHYLENE (PP) 2.5.1.18" type="string"/>
    </att>
    <att name="interaction" value="PP" type="string"/>
    <att name="shared name" value="ETHYLENE (PP) 2.5.1.18" type="string"/>
    <att name="selected" value="0" type="boolean"/>
    <att name="name" value="ETHYLENE (PP) 2.5.1.18" type="string"/>
    <att name="canonicalName" value="ETHYLENE (PP) 2.5.1.18" type="string"/>
    <att name="shared interaction" value="PP" type="string"/>
    <att name="Column 2" value="3" type="integer"/>
    <att name="isInPath" value="0" type="boolean" cy:hidden="1"/>
    <graphics width="4.0" fill="#333300">
      <att name="EDGE_LABEL" value="" type="string"/>
      <att name="EDGE_TOOLTIP" value="" type="string"/>
      <att name="EDGE_STROKE_SELECTED_PAINT" value="#ff0000" type="string"/>
      <att name="EDGE_SOURCE_ARROW_SELECTED_PAINT" value="#ffff00" type="string"/>
      <att name="EDGE_SOURCE_ARROW_UNSELECTED_PAINT" value="#000000" type="string"/>
      <att name="EDGE_TRANSPARENCY" value="255" type="string"/>
      <att name="EDGE_BEND" value="" type="string"/>
      <att name="EDGE_LABEL_TRANSPARENCY" value="255" type="string"/>
      <att name="EDGE_LABEL_FONT_SIZE" value="10" type="string"/>
      <att name="EDGE_LABEL_COLOR" value="#000000" type="string"/>
      <att name="EDGE_LINE_TYPE" value="SOLID" type="string"/>
      <att name="EDGE_TARGET_ARROW_UNSELECTED_PAINT" value="#000000" type="string"/>
      <att name="EDGE_TARGET_ARROW_SELECTED_PAINT" value="#ffff00" type="string"/>
      <att name="EDGE_VISIBLE" value="true" type="string"/>
      <att name="EDGE_SOURCE_ARROW_SHAPE" value="NONE" type="string"/>
      <att name="EDGE_LABEL_FONT_FACE" value="Dialog.plain,plain,10" type="string"/>
      <att name="EDGE_SELECTED" value="false" type="string"/>
      <att name="EDGE_TARGET_ARROW_SHAPE" value="NONE" type="string"/>
      <att name="EDGE_CURVED" value="true" type="string"/>
      <att name="curved" value="STRAIGHT_LINES" type="string"/>
    </graphics>
  </edge>
  <edge id="1485" label="ETHYLENE (PP) 2.6.1.57" source="1457" target="1455" cy:directed="1">
    <att name="Column 1" value="ETHYLENE (PP) 2.6.1.57" type="string"/>
    <att name="cytoscape.alias.list" type="list">
      <att name="cytoscape.alias.list" value="ETHYLENE (PP) 2.6.1.57" type="string"/>
    </att>
    <att name="interaction" value="PP" type="string"/>
    <att name="shared name" value="ETHYLENE (PP) 2.6.1.57" type="string"/>
    <att name="selected" value="0" type="boolean"/>
    <att name="name" value="ETHYLENE (PP) 2.6.1.57" type="string"/>
    <att name="canonicalName" value="ETHYLENE (PP) 2.6.1.57" type="string"/>
    <att name="shared interaction" value="PP" type="string"/>
    <att name="Column 2" value="3" type="integer"/>
    <att name="isInPath" value="0" type="boolean" cy:hidden="1"/>
    <graphics width="4.0" fill="#333300">
      <att name="EDGE_LABEL" value="" type="string"/>
      <att name="EDGE_TOOLTIP" value="" type="string"/>
      <att name="EDGE_STROKE_SELECTED_PAINT" value="#ff0000" type="string"/>
      <att name="EDGE_SOURCE_ARROW_SELECTED_PAINT" value="#ffff00" type="string"/>
      <att name="EDGE_SOURCE_ARROW_UNSELECTED_PAINT" value="#000000" type="string"/>
      <att name="EDGE_TRANSPARENCY" value="255" type="string"/>
      <att name="EDGE_BEND" value="" type="string"/>
      <att name="EDGE_LABEL_TRANSPARENCY" value="255" type="string"/>
      <att name="EDGE_LABEL_FONT_SIZE" value="10" type="string"/>
      <att name="EDGE_LABEL_COLOR" value="#000000" type="string"/>
      <att name="EDGE_LINE_TYPE" value="SOLID" type="string"/>
      <att name="EDGE_TARGET_ARROW_UNSELECTED_PAINT" value="#000000" type="string"/>
      <att name="EDGE_TARGET_ARROW_SELECTED_PAINT" value="#ffff00" type="string"/>
      <att name="EDGE_VISIBLE" value="true" type="string"/>
      <att name="EDGE_SOURCE_ARROW_SHAPE" value="NONE" type="string"/>
      <att name="EDGE_LABEL_FONT_FACE" value="Dialog.plain,plain,10" type="string"/>
      <att name="EDGE_SELECTED" value="false" type="string"/>
      <att name="EDGE_TARGET_ARROW_SHAPE" value="NONE" type="string"/>
      <att name="EDGE_CURVED" value="true" type="string"/>
      <att name="curved" value="STRAIGHT_LINES" type="string"/>
    </graphics>
  </edge>
  <edge id="1484" label="ETHYLENE (PP) 4.1.3.27" source="1457" target="1456" cy:directed="1">
    <att name="Column 1" value="ETHYLENE (PP) 4.1.3.27" type="string"/>
    <att name="cytoscape.alias.list" type="list">
      <att name="cytoscape.alias.list" value="ETHYLENE (PP) 4.1.3.27" type="string"/>
    </att>
    <att name="interaction" value="PP" type="string"/>
    <att name="shared name" value="ETHYLENE (PP) 4.1.3.27" type="string"/>
    <att name="selected" value="0" type="boolean"/>
    <att name="name" value="ETHYLENE (PP) 4.1.3.27" type="string"/>
    <att name="canonicalName" value="ETHYLENE (PP) 4.1.3.27" type="string"/>
    <att name="shared interaction" value="PP" type="string"/>
    <att name="Column 2" value="3" type="integer"/>
    <att name="isInPath" value="0" type="boolean" cy:hidden="1"/>
    <graphics width="4.0" fill="#333300">
      <att name="EDGE_LABEL" value="" type="string"/>
      <att name="EDGE_TOOLTIP" value="" type="string"/>
      <att name="EDGE_STROKE_SELECTED_PAINT" value="#ff0000" type="string"/>
      <att name="EDGE_SOURCE_ARROW_SELECTED_PAINT" value="#ffff00" type="string"/>
      <att name="EDGE_SOURCE_ARROW_UNSELECTED_PAINT" value="#000000" type="string"/>
      <att name="EDGE_TRANSPARENCY" value="255" type="string"/>
      <att name="EDGE_BEND" value="" type="string"/>
      <att name="EDGE_LABEL_TRANSPARENCY" value="255" type="string"/>
      <att name="EDGE_LABEL_FONT_SIZE" value="10" type="string"/>
      <att name="EDGE_LABEL_COLOR" value="#000000" type="string"/>
      <att name="EDGE_LINE_TYPE" value="SOLID" type="string"/>
      <att name="EDGE_TARGET_ARROW_UNSELECTED_PAINT" value="#000000" type="string"/>
      <att name="EDGE_TARGET_ARROW_SELECTED_PAINT" value="#ffff00" type="string"/>
      <att name="EDGE_VISIBLE" value="true" type="string"/>
      <att name="EDGE_SOURCE_ARROW_SHAPE" value="NONE" type="string"/>
      <att name="EDGE_LABEL_FONT_FACE" value="Dialog.plain,plain,10" type="string"/>
      <att name="EDGE_SELECTED" value="false" type="string"/>
      <att name="EDGE_TARGET_ARROW_SHAPE" value="NONE" type="string"/>
      <att name="EDGE_CURVED" value="true" type="string"/>
      <att name="curved" value="STRAIGHT_LINES" type="string"/>
    </graphics>
  </edge>
  <edge id="1483" label="ETHYLENE (PP) 4.4.1.14" source="1457" target="1465" cy:directed="1">
    <att name="Column 1" value="ETHYLENE (PP) 4.4.1.14" type="string"/>
    <att name="cytoscape.alias.list" type="list">
      <att name="cytoscape.alias.list" value="ETHYLENE (PP) 4.4.1.14" type="string"/>
    </att>
    <att name="interaction" value="PP" type="string"/>
    <att name="shared name" value="ETHYLENE (PP) 4.4.1.14" type="string"/>
    <att name="selected" value="0" type="boolean"/>
    <att name="name" value="ETHYLENE (PP) 4.4.1.14" type="string"/>
    <att name="canonicalName" value="ETHYLENE (PP) 4.4.1.14" type="string"/>
    <att name="shared interaction" value="PP" type="string"/>
    <att name="Column 2" value="3" type="integer"/>
    <att name="isInPath" value="0" type="boolean" cy:hidden="1"/>
    <graphics width="4.0" fill="#333300">
      <att name="EDGE_LABEL" value="" type="string"/>
      <att name="EDGE_TOOLTIP" value="" type="string"/>
      <att name="EDGE_STROKE_SELECTED_PAINT" value="#ff0000" type="string"/>
      <att name="EDGE_SOURCE_ARROW_SELECTED_PAINT" value="#ffff00" type="string"/>
      <att name="EDGE_SOURCE_ARROW_UNSELECTED_PAINT" value="#000000" type="string"/>
      <att name="EDGE_TRANSPARENCY" value="255" type="string"/>
      <att name="EDGE_BEND" value="" type="string"/>
      <att name="EDGE_LABEL_TRANSPARENCY" value="255" type="string"/>
      <att name="EDGE_LABEL_FONT_SIZE" value="10" type="string"/>
      <att name="EDGE_LABEL_COLOR" value="#000000" type="string"/>
      <att name="EDGE_LINE_TYPE" value="SOLID" type="string"/>
      <att name="EDGE_TARGET_ARROW_UNSELECTED_PAINT" value="#000000" type="string"/>
      <att name="EDGE_TARGET_ARROW_SELECTED_PAINT" value="#ffff00" type="string"/>
      <att name="EDGE_VISIBLE" value="true" type="string"/>
      <att name="EDGE_SOURCE_ARROW_SHAPE" value="NONE" type="string"/>
      <att name="EDGE_LABEL_FONT_FACE" value="Dialog.plain,plain,10" type="string"/>
      <att name="EDGE_SELECTED" value="false" type="string"/>
      <att name="EDGE_TARGET_ARROW_SHAPE" value="NONE" type="string"/>
      <att name="EDGE_CURVED" value="true" type="string"/>
      <att name="curved" value="STRAIGHT_LINES" type="string"/>
    </graphics>
  </edge>
  <edge id="1482" label="ETHYLENE (PP) 5.4.4.2" source="1457" target="1450" cy:directed="1">
    <att name="Column 1" value="ETHYLENE (PP) 5.4.4.2" type="string"/>
    <att name="cytoscape.alias.list" type="list">
      <att name="cytoscape.alias.list" value="ETHYLENE (PP) 5.4.4.2" type="string"/>
    </att>
    <att name="interaction" value="PP" type="string"/>
    <att name="shared name" value="ETHYLENE (PP) 5.4.4.2" type="string"/>
    <att name="selected" value="0" type="boolean"/>
    <att name="name" value="ETHYLENE (PP) 5.4.4.2" type="string"/>
    <att name="canonicalName" value="ETHYLENE (PP) 5.4.4.2" type="string"/>
    <att name="shared interaction" value="PP" type="string"/>
    <att name="Column 2" value="1" type="integer"/>
    <att name="isInPath" value="0" type="boolean" cy:hidden="1"/>
    <graphics width="4.0" fill="#333300">
      <att name="EDGE_LABEL" value="" type="string"/>
      <att name="EDGE_TOOLTIP" value="" type="string"/>
      <att name="EDGE_STROKE_SELECTED_PAINT" value="#ff0000" type="string"/>
      <att name="EDGE_SOURCE_ARROW_SELECTED_PAINT" value="#ffff00" type="string"/>
      <att name="EDGE_SOURCE_ARROW_UNSELECTED_PAINT" value="#000000" type="string"/>
      <att name="EDGE_TRANSPARENCY" value="255" type="string"/>
      <att name="EDGE_BEND" value="" type="string"/>
      <att name="EDGE_LABEL_TRANSPARENCY" value="255" type="string"/>
      <att name="EDGE_LABEL_FONT_SIZE" value="10" type="string"/>
      <att name="EDGE_LABEL_COLOR" value="#000000" type="string"/>
      <att name="EDGE_LINE_TYPE" value="SOLID" type="string"/>
      <att name="EDGE_TARGET_ARROW_UNSELECTED_PAINT" value="#000000" type="string"/>
      <att name="EDGE_TARGET_ARROW_SELECTED_PAINT" value="#ffff00" type="string"/>
      <att name="EDGE_VISIBLE" value="true" type="string"/>
      <att name="EDGE_SOURCE_ARROW_SHAPE" value="NONE" type="string"/>
      <att name="EDGE_LABEL_FONT_FACE" value="Dialog.plain,plain,10" type="string"/>
      <att name="EDGE_SELECTED" value="false" type="string"/>
      <att name="EDGE_TARGET_ARROW_SHAPE" value="NONE" type="string"/>
      <att name="EDGE_CURVED" value="true" type="string"/>
      <att name="curved" value="STRAIGHT_LINES" type="string"/>
    </graphics>
  </edge>
  <edge id="1481" label="SALICYLIC_ACID (PP) 5.4.4.2" source="1454" target="1450" cy:directed="1">
    <att name="Column 1" value="SALICYLIC_ACID (PP) 5.4.4.2" type="string"/>
    <att name="cytoscape.alias.list" type="list">
      <att name="cytoscape.alias.list" value="SALICYLIC_ACID (PP) 5.4.4.2" type="string"/>
    </att>
    <att name="interaction" value="PP" type="string"/>
    <att name="shared name" value="SALICYLIC_ACID (PP) 5.4.4.2" type="string"/>
    <att name="selected" value="0" type="boolean"/>
    <att name="name" value="SALICYLIC_ACID (PP) 5.4.4.2" type="string"/>
    <att name="canonicalName" value="SALICYLIC_ACID (PP) 5.4.4.2" type="string"/>
    <att name="shared interaction" value="PP" type="string"/>
    <att name="Column 2" value="1" type="integer"/>
    <att name="isInPath" value="0" type="boolean" cy:hidden="1"/>
    <graphics width="4.0" fill="#333300">
      <att name="EDGE_LABEL" value="" type="string"/>
      <att name="EDGE_TOOLTIP" value="" type="string"/>
      <att name="EDGE_STROKE_SELECTED_PAINT" value="#ff0000" type="string"/>
      <att name="EDGE_SOURCE_ARROW_SELECTED_PAINT" value="#ffff00" type="string"/>
      <att name="EDGE_SOURCE_ARROW_UNSELECTED_PAINT" value="#000000" type="string"/>
      <att name="EDGE_TRANSPARENCY" value="255" type="string"/>
      <att name="EDGE_BEND" value="" type="string"/>
      <att name="EDGE_LABEL_TRANSPARENCY" value="255" type="string"/>
      <att name="EDGE_LABEL_FONT_SIZE" value="10" type="string"/>
      <att name="EDGE_LABEL_COLOR" value="#000000" type="string"/>
      <att name="EDGE_LINE_TYPE" value="SOLID" type="string"/>
      <att name="EDGE_TARGET_ARROW_UNSELECTED_PAINT" value="#000000" type="string"/>
      <att name="EDGE_TARGET_ARROW_SELECTED_PAINT" value="#ffff00" type="string"/>
      <att name="EDGE_VISIBLE" value="true" type="string"/>
      <att name="EDGE_SOURCE_ARROW_SHAPE" value="NONE" type="string"/>
      <att name="EDGE_LABEL_FONT_FACE" value="Dialog.plain,plain,10" type="string"/>
      <att name="EDGE_SELECTED" value="false" type="string"/>
      <att name="EDGE_TARGET_ARROW_SHAPE" value="NONE" type="string"/>
      <att name="EDGE_CURVED" value="true" type="string"/>
      <att name="curved" value="STRAIGHT_LINES" type="string"/>
    </graphics>
  </edge>
  <edge id="1480" label="SALICYLIC_ACID (PP) 2.5.1.18" source="1454" target="1461" cy:directed="1">
    <att name="Column 1" value="SALICYLIC_ACID (PP) 2.5.1.18" type="string"/>
    <att name="cytoscape.alias.list" type="list">
      <att name="cytoscape.alias.list" value="SALICYLIC_ACID (PP) 2.5.1.18" type="string"/>
    </att>
    <att name="interaction" value="PP" type="string"/>
    <att name="shared name" value="SALICYLIC_ACID (PP) 2.5.1.18" type="string"/>
    <att name="selected" value="0" type="boolean"/>
    <att name="name" value="SALICYLIC_ACID (PP) 2.5.1.18" type="string"/>
    <att name="canonicalName" value="SALICYLIC_ACID (PP) 2.5.1.18" type="string"/>
    <att name="shared interaction" value="PP" type="string"/>
    <att name="Column 2" value="3" type="integer"/>
    <att name="isInPath" value="0" type="boolean" cy:hidden="1"/>
    <graphics width="4.0" fill="#333300">
      <att name="EDGE_LABEL" value="" type="string"/>
      <att name="EDGE_TOOLTIP" value="" type="string"/>
      <att name="EDGE_STROKE_SELECTED_PAINT" value="#ff0000" type="string"/>
      <att name="EDGE_SOURCE_ARROW_SELECTED_PAINT" value="#ffff00" type="string"/>
      <att name="EDGE_SOURCE_ARROW_UNSELECTED_PAINT" value="#000000" type="string"/>
      <att name="EDGE_TRANSPARENCY" value="255" type="string"/>
      <att name="EDGE_BEND" value="" type="string"/>
      <att name="EDGE_LABEL_TRANSPARENCY" value="255" type="string"/>
      <att name="EDGE_LABEL_FONT_SIZE" value="10" type="string"/>
      <att name="EDGE_LABEL_COLOR" value="#000000" type="string"/>
      <att name="EDGE_LINE_TYPE" value="SOLID" type="string"/>
      <att name="EDGE_TARGET_ARROW_UNSELECTED_PAINT" value="#000000" type="string"/>
      <att name="EDGE_TARGET_ARROW_SELECTED_PAINT" value="#ffff00" type="string"/>
      <att name="EDGE_VISIBLE" value="true" type="string"/>
      <att name="EDGE_SOURCE_ARROW_SHAPE" value="NONE" type="string"/>
      <att name="EDGE_LABEL_FONT_FACE" value="Dialog.plain,plain,10" type="string"/>
      <att name="EDGE_SELECTED" value="false" type="string"/>
      <att name="EDGE_TARGET_ARROW_SHAPE" value="NONE" type="string"/>
      <att name="EDGE_CURVED" value="true" type="string"/>
      <att name="curved" value="STRAIGHT_LINES" type="string"/>
    </graphics>
  </edge>
  <edge id="1479" label="SALICYLIC_ACID (PP) 1.1.1.1" source="1454" target="1449" cy:directed="1">
    <att name="Column 1" value="SALICYLIC_ACID (PP) 1.1.1.1" type="string"/>
    <att name="cytoscape.alias.list" type="list">
      <att name="cytoscape.alias.list" value="SALICYLIC_ACID (PP) 1.1.1.1" type="string"/>
    </att>
    <att name="interaction" value="PP" type="string"/>
    <att name="shared name" value="SALICYLIC_ACID (PP) 1.1.1.1" type="string"/>
    <att name="selected" value="0" type="boolean"/>
    <att name="name" value="SALICYLIC_ACID (PP) 1.1.1.1" type="string"/>
    <att name="canonicalName" value="SALICYLIC_ACID (PP) 1.1.1.1" type="string"/>
    <att name="shared interaction" value="PP" type="string"/>
    <att name="Column 2" value="1" type="integer"/>
    <att name="isInPath" value="0" type="boolean" cy:hidden="1"/>
    <graphics width="4.0" fill="#333300">
      <att name="EDGE_LABEL" value="" type="string"/>
      <att name="EDGE_TOOLTIP" value="" type="string"/>
      <att name="EDGE_STROKE_SELECTED_PAINT" value="#ff0000" type="string"/>
      <att name="EDGE_SOURCE_ARROW_SELECTED_PAINT" value="#ffff00" type="string"/>
      <att name="EDGE_SOURCE_ARROW_UNSELECTED_PAINT" value="#000000" type="string"/>
      <att name="EDGE_TRANSPARENCY" value="255" type="string"/>
      <att name="EDGE_BEND" value="" type="string"/>
      <att name="EDGE_LABEL_TRANSPARENCY" value="255" type="string"/>
      <att name="EDGE_LABEL_FONT_SIZE" value="10" type="string"/>
      <att name="EDGE_LABEL_COLOR" value="#000000" type="string"/>
      <att name="EDGE_LINE_TYPE" value="SOLID" type="string"/>
      <att name="EDGE_TARGET_ARROW_UNSELECTED_PAINT" value="#000000" type="string"/>
      <att name="EDGE_TARGET_ARROW_SELECTED_PAINT" value="#ffff00" type="string"/>
      <att name="EDGE_VISIBLE" value="true" type="string"/>
      <att name="EDGE_SOURCE_ARROW_SHAPE" value="NONE" type="string"/>
      <att name="EDGE_LABEL_FONT_FACE" value="Dialog.plain,plain,10" type="string"/>
      <att name="EDGE_SELECTED" value="false" type="string"/>
      <att name="EDGE_TARGET_ARROW_SHAPE" value="NONE" type="string"/>
      <att name="EDGE_CURVED" value="true" type="string"/>
      <att name="curved" value="STRAIGHT_LINES" type="string"/>
    </graphics>
  </edge>
  <edge id="1478" label="BRASSINOSTEROID (PP) 1.14.13.93" source="1453" target="1459" cy:directed="1">
    <att name="Column 1" value="BRASSINOSTEROID (PP) 1.14.13.93" type="string"/>
    <att name="cytoscape.alias.list" type="list">
      <att name="cytoscape.alias.list" value="BRASSINOSTEROID (PP) 1.14.13.93" type="string"/>
    </att>
    <att name="interaction" value="PP" type="string"/>
    <att name="shared name" value="BRASSINOSTEROID (PP) 1.14.13.93" type="string"/>
    <att name="selected" value="0" type="boolean"/>
    <att name="name" value="BRASSINOSTEROID (PP) 1.14.13.93" type="string"/>
    <att name="canonicalName" value="BRASSINOSTEROID (PP) 1.14.13.93" type="string"/>
    <att name="shared interaction" value="PP" type="string"/>
    <att name="Column 2" value="3" type="integer"/>
    <att name="isInPath" value="0" type="boolean" cy:hidden="1"/>
    <graphics width="4.0" fill="#333300">
      <att name="EDGE_LABEL" value="" type="string"/>
      <att name="EDGE_TOOLTIP" value="" type="string"/>
      <att name="EDGE_STROKE_SELECTED_PAINT" value="#ff0000" type="string"/>
      <att name="EDGE_SOURCE_ARROW_SELECTED_PAINT" value="#ffff00" type="string"/>
      <att name="EDGE_SOURCE_ARROW_UNSELECTED_PAINT" value="#000000" type="string"/>
      <att name="EDGE_TRANSPARENCY" value="255" type="string"/>
      <att name="EDGE_BEND" value="" type="string"/>
      <att name="EDGE_LABEL_TRANSPARENCY" value="255" type="string"/>
      <att name="EDGE_LABEL_FONT_SIZE" value="10" type="string"/>
      <att name="EDGE_LABEL_COLOR" value="#000000" type="string"/>
      <att name="EDGE_LINE_TYPE" value="SOLID" type="string"/>
      <att name="EDGE_TARGET_ARROW_UNSELECTED_PAINT" value="#000000" type="string"/>
      <att name="EDGE_TARGET_ARROW_SELECTED_PAINT" value="#ffff00" type="string"/>
      <att name="EDGE_VISIBLE" value="true" type="string"/>
      <att name="EDGE_SOURCE_ARROW_SHAPE" value="NONE" type="string"/>
      <att name="EDGE_LABEL_FONT_FACE" value="Dialog.plain,plain,10" type="string"/>
      <att name="EDGE_SELECTED" value="false" type="string"/>
      <att name="EDGE_TARGET_ARROW_SHAPE" value="NONE" type="string"/>
      <att name="EDGE_CURVED" value="true" type="string"/>
      <att name="curved" value="STRAIGHT_LINES" type="string"/>
    </graphics>
  </edge>
  <edge id="1477" label="JASMONIC_ ACID (PP) 1.14.11.-" source="1452" target="1451" cy:directed="1">
    <att name="Column 1" value="JASMONIC_ ACID (PP) 1.14.11.-" type="string"/>
    <att name="cytoscape.alias.list" type="list">
      <att name="cytoscape.alias.list" value="JASMONIC_ ACID (PP) 1.14.11.-" type="string"/>
    </att>
    <att name="interaction" value="PP" type="string"/>
    <att name="shared name" value="JASMONIC_ ACID (PP) 1.14.11.-" type="string"/>
    <att name="selected" value="0" type="boolean"/>
    <att name="name" value="JASMONIC_ ACID (PP) 1.14.11.-" type="string"/>
    <att name="canonicalName" value="JASMONIC_ ACID (PP) 1.14.11.-" type="string"/>
    <att name="shared interaction" value="PP" type="string"/>
    <att name="Column 2" value="1" type="integer"/>
    <att name="isInPath" value="0" type="boolean" cy:hidden="1"/>
    <graphics width="4.0" fill="#333300">
      <att name="EDGE_LABEL" value="" type="string"/>
      <att name="EDGE_TOOLTIP" value="" type="string"/>
      <att name="EDGE_STROKE_SELECTED_PAINT" value="#ff0000" type="string"/>
      <att name="EDGE_SOURCE_ARROW_SELECTED_PAINT" value="#ffff00" type="string"/>
      <att name="EDGE_SOURCE_ARROW_UNSELECTED_PAINT" value="#000000" type="string"/>
      <att name="EDGE_TRANSPARENCY" value="255" type="string"/>
      <att name="EDGE_BEND" value="" type="string"/>
      <att name="EDGE_LABEL_TRANSPARENCY" value="255" type="string"/>
      <att name="EDGE_LABEL_FONT_SIZE" value="10" type="string"/>
      <att name="EDGE_LABEL_COLOR" value="#000000" type="string"/>
      <att name="EDGE_LINE_TYPE" value="SOLID" type="string"/>
      <att name="EDGE_TARGET_ARROW_UNSELECTED_PAINT" value="#000000" type="string"/>
      <att name="EDGE_TARGET_ARROW_SELECTED_PAINT" value="#ffff00" type="string"/>
      <att name="EDGE_VISIBLE" value="true" type="string"/>
      <att name="EDGE_SOURCE_ARROW_SHAPE" value="NONE" type="string"/>
      <att name="EDGE_LABEL_FONT_FACE" value="Dialog.plain,plain,10" type="string"/>
      <att name="EDGE_SELECTED" value="false" type="string"/>
      <att name="EDGE_TARGET_ARROW_SHAPE" value="NONE" type="string"/>
      <att name="EDGE_CURVED" value="true" type="string"/>
      <att name="curved" value="STRAIGHT_LINES" type="string"/>
    </graphics>
  </edge>
  <edge id="1476" label="JASMONIC_ ACID (PP) 1.14.99.-" source="1452" target="1447" cy:directed="1">
    <att name="Column 1" value="JASMONIC_ ACID (PP) 1.14.99.-" type="string"/>
    <att name="cytoscape.alias.list" type="list">
      <att name="cytoscape.alias.list" value="JASMONIC_ ACID (PP) 1.14.99.-" type="string"/>
    </att>
    <att name="interaction" value="PP" type="string"/>
    <att name="shared name" value="JASMONIC_ ACID (PP) 1.14.99.-" type="string"/>
    <att name="selected" value="0" type="boolean"/>
    <att name="name" value="JASMONIC_ ACID (PP) 1.14.99.-" type="string"/>
    <att name="canonicalName" value="JASMONIC_ ACID (PP) 1.14.99.-" type="string"/>
    <att name="shared interaction" value="PP" type="string"/>
    <att name="Column 2" value="3" type="integer"/>
    <att name="isInPath" value="0" type="boolean" cy:hidden="1"/>
    <graphics width="4.0" fill="#333300">
      <att name="EDGE_LABEL" value="" type="string"/>
      <att name="EDGE_TOOLTIP" value="" type="string"/>
      <att name="EDGE_STROKE_SELECTED_PAINT" value="#ff0000" type="string"/>
      <att name="EDGE_SOURCE_ARROW_SELECTED_PAINT" value="#ffff00" type="string"/>
      <att name="EDGE_SOURCE_ARROW_UNSELECTED_PAINT" value="#000000" type="string"/>
      <att name="EDGE_TRANSPARENCY" value="255" type="string"/>
      <att name="EDGE_BEND" value="" type="string"/>
      <att name="EDGE_LABEL_TRANSPARENCY" value="255" type="string"/>
      <att name="EDGE_LABEL_FONT_SIZE" value="10" type="string"/>
      <att name="EDGE_LABEL_COLOR" value="#000000" type="string"/>
      <att name="EDGE_LINE_TYPE" value="SOLID" type="string"/>
      <att name="EDGE_TARGET_ARROW_UNSELECTED_PAINT" value="#000000" type="string"/>
      <att name="EDGE_TARGET_ARROW_SELECTED_PAINT" value="#ffff00" type="string"/>
      <att name="EDGE_VISIBLE" value="true" type="string"/>
      <att name="EDGE_SOURCE_ARROW_SHAPE" value="NONE" type="string"/>
      <att name="EDGE_LABEL_FONT_FACE" value="Dialog.plain,plain,10" type="string"/>
      <att name="EDGE_SELECTED" value="false" type="string"/>
      <att name="EDGE_TARGET_ARROW_SHAPE" value="NONE" type="string"/>
      <att name="EDGE_CURVED" value="true" type="string"/>
      <att name="curved" value="STRAIGHT_LINES" type="string"/>
    </graphics>
  </edge>
  <edge id="1475" label="JASMONIC_ ACID (PP) 2.4.1.12" source="1452" target="1445" cy:directed="1">
    <att name="Column 1" value="JASMONIC_ ACID (PP) 2.4.1.12" type="string"/>
    <att name="cytoscape.alias.list" type="list">
      <att name="cytoscape.alias.list" value="JASMONIC_ ACID (PP) 2.4.1.12" type="string"/>
    </att>
    <att name="interaction" value="PP" type="string"/>
    <att name="shared name" value="JASMONIC_ ACID (PP) 2.4.1.12" type="string"/>
    <att name="selected" value="0" type="boolean"/>
    <att name="name" value="JASMONIC_ ACID (PP) 2.4.1.12" type="string"/>
    <att name="canonicalName" value="JASMONIC_ ACID (PP) 2.4.1.12" type="string"/>
    <att name="shared interaction" value="PP" type="string"/>
    <att name="Column 2" value="3" type="integer"/>
    <att name="isInPath" value="0" type="boolean" cy:hidden="1"/>
    <graphics width="4.0" fill="#333300">
      <att name="EDGE_LABEL" value="" type="string"/>
      <att name="EDGE_TOOLTIP" value="" type="string"/>
      <att name="EDGE_STROKE_SELECTED_PAINT" value="#ff0000" type="string"/>
      <att name="EDGE_SOURCE_ARROW_SELECTED_PAINT" value="#ffff00" type="string"/>
      <att name="EDGE_SOURCE_ARROW_UNSELECTED_PAINT" value="#000000" type="string"/>
      <att name="EDGE_TRANSPARENCY" value="255" type="string"/>
      <att name="EDGE_BEND" value="" type="string"/>
      <att name="EDGE_LABEL_TRANSPARENCY" value="255" type="string"/>
      <att name="EDGE_LABEL_FONT_SIZE" value="10" type="string"/>
      <att name="EDGE_LABEL_COLOR" value="#000000" type="string"/>
      <att name="EDGE_LINE_TYPE" value="SOLID" type="string"/>
      <att name="EDGE_TARGET_ARROW_UNSELECTED_PAINT" value="#000000" type="string"/>
      <att name="EDGE_TARGET_ARROW_SELECTED_PAINT" value="#ffff00" type="string"/>
      <att name="EDGE_VISIBLE" value="true" type="string"/>
      <att name="EDGE_SOURCE_ARROW_SHAPE" value="NONE" type="string"/>
      <att name="EDGE_LABEL_FONT_FACE" value="Dialog.plain,plain,10" type="string"/>
      <att name="EDGE_SELECTED" value="false" type="string"/>
      <att name="EDGE_TARGET_ARROW_SHAPE" value="NONE" type="string"/>
      <att name="EDGE_CURVED" value="true" type="string"/>
      <att name="curved" value="STRAIGHT_LINES" type="string"/>
    </graphics>
  </edge>
  <edge id="1474" label="JASMONIC_ ACID (PP) 2.5.1.18" source="1452" target="1461" cy:directed="1">
    <att name="Column 1" value="JASMONIC_ ACID (PP) 2.5.1.18" type="string"/>
    <att name="cytoscape.alias.list" type="list">
      <att name="cytoscape.alias.list" value="JASMONIC_ ACID (PP) 2.5.1.18" type="string"/>
    </att>
    <att name="interaction" value="PP" type="string"/>
    <att name="shared name" value="JASMONIC_ ACID (PP) 2.5.1.18" type="string"/>
    <att name="selected" value="0" type="boolean"/>
    <att name="name" value="JASMONIC_ ACID (PP) 2.5.1.18" type="string"/>
    <att name="canonicalName" value="JASMONIC_ ACID (PP) 2.5.1.18" type="string"/>
    <att name="shared interaction" value="PP" type="string"/>
    <att name="Column 2" value="3" type="integer"/>
    <att name="isInPath" value="0" type="boolean" cy:hidden="1"/>
    <graphics width="4.0" fill="#333300">
      <att name="EDGE_LABEL" value="" type="string"/>
      <att name="EDGE_TOOLTIP" value="" type="string"/>
      <att name="EDGE_STROKE_SELECTED_PAINT" value="#ff0000" type="string"/>
      <att name="EDGE_SOURCE_ARROW_SELECTED_PAINT" value="#ffff00" type="string"/>
      <att name="EDGE_SOURCE_ARROW_UNSELECTED_PAINT" value="#000000" type="string"/>
      <att name="EDGE_TRANSPARENCY" value="255" type="string"/>
      <att name="EDGE_BEND" value="" type="string"/>
      <att name="EDGE_LABEL_TRANSPARENCY" value="255" type="string"/>
      <att name="EDGE_LABEL_FONT_SIZE" value="10" type="string"/>
      <att name="EDGE_LABEL_COLOR" value="#000000" type="string"/>
      <att name="EDGE_LINE_TYPE" value="SOLID" type="string"/>
      <att name="EDGE_TARGET_ARROW_UNSELECTED_PAINT" value="#000000" type="string"/>
      <att name="EDGE_TARGET_ARROW_SELECTED_PAINT" value="#ffff00" type="string"/>
      <att name="EDGE_VISIBLE" value="true" type="string"/>
      <att name="EDGE_SOURCE_ARROW_SHAPE" value="NONE" type="string"/>
      <att name="EDGE_LABEL_FONT_FACE" value="Dialog.plain,plain,10" type="string"/>
      <att name="EDGE_SELECTED" value="false" type="string"/>
      <att name="EDGE_TARGET_ARROW_SHAPE" value="NONE" type="string"/>
      <att name="EDGE_CURVED" value="true" type="string"/>
      <att name="curved" value="STRAIGHT_LINES" type="string"/>
    </graphics>
  </edge>
  <edge id="1473" label="JASMONIC_ ACID (PP) 4.1.3.27" source="1452" target="1456" cy:directed="1">
    <att name="Column 1" value="JASMONIC_ ACID (PP) 4.1.3.27" type="string"/>
    <att name="cytoscape.alias.list" type="list">
      <att name="cytoscape.alias.list" value="JASMONIC_ ACID (PP) 4.1.3.27" type="string"/>
    </att>
    <att name="interaction" value="PP" type="string"/>
    <att name="shared name" value="JASMONIC_ ACID (PP) 4.1.3.27" type="string"/>
    <att name="selected" value="0" type="boolean"/>
    <att name="name" value="JASMONIC_ ACID (PP) 4.1.3.27" type="string"/>
    <att name="canonicalName" value="JASMONIC_ ACID (PP) 4.1.3.27" type="string"/>
    <att name="shared interaction" value="PP" type="string"/>
    <att name="Column 2" value="3" type="integer"/>
    <att name="isInPath" value="0" type="boolean" cy:hidden="1"/>
    <graphics width="4.0" fill="#333300">
      <att name="EDGE_LABEL" value="" type="string"/>
      <att name="EDGE_TOOLTIP" value="" type="string"/>
      <att name="EDGE_STROKE_SELECTED_PAINT" value="#ff0000" type="string"/>
      <att name="EDGE_SOURCE_ARROW_SELECTED_PAINT" value="#ffff00" type="string"/>
      <att name="EDGE_SOURCE_ARROW_UNSELECTED_PAINT" value="#000000" type="string"/>
      <att name="EDGE_TRANSPARENCY" value="255" type="string"/>
      <att name="EDGE_BEND" value="" type="string"/>
      <att name="EDGE_LABEL_TRANSPARENCY" value="255" type="string"/>
      <att name="EDGE_LABEL_FONT_SIZE" value="10" type="string"/>
      <att name="EDGE_LABEL_COLOR" value="#000000" type="string"/>
      <att name="EDGE_LINE_TYPE" value="SOLID" type="string"/>
      <att name="EDGE_TARGET_ARROW_UNSELECTED_PAINT" value="#000000" type="string"/>
      <att name="EDGE_TARGET_ARROW_SELECTED_PAINT" value="#ffff00" type="string"/>
      <att name="EDGE_VISIBLE" value="true" type="string"/>
      <att name="EDGE_SOURCE_ARROW_SHAPE" value="NONE" type="string"/>
      <att name="EDGE_LABEL_FONT_FACE" value="Dialog.plain,plain,10" type="string"/>
      <att name="EDGE_SELECTED" value="false" type="string"/>
      <att name="EDGE_TARGET_ARROW_SHAPE" value="NONE" type="string"/>
      <att name="EDGE_CURVED" value="true" type="string"/>
      <att name="curved" value="STRAIGHT_LINES" type="string"/>
    </graphics>
  </edge>
  <edge id="1472" label="JASMONIC_ ACID (PP) 4.4.1.14" source="1452" target="1465" cy:directed="1">
    <att name="Column 1" value="JASMONIC_ ACID (PP) 4.4.1.14" type="string"/>
    <att name="cytoscape.alias.list" type="list">
      <att name="cytoscape.alias.list" value="JASMONIC_ ACID (PP) 4.4.1.14" type="string"/>
    </att>
    <att name="interaction" value="PP" type="string"/>
    <att name="shared name" value="JASMONIC_ ACID (PP) 4.4.1.14" type="string"/>
    <att name="selected" value="0" type="boolean"/>
    <att name="name" value="JASMONIC_ ACID (PP) 4.4.1.14" type="string"/>
    <att name="canonicalName" value="JASMONIC_ ACID (PP) 4.4.1.14" type="string"/>
    <att name="shared interaction" value="PP" type="string"/>
    <att name="Column 2" value="3" type="integer"/>
    <att name="isInPath" value="0" type="boolean" cy:hidden="1"/>
    <graphics width="4.0" fill="#333300">
      <att name="EDGE_LABEL" value="" type="string"/>
      <att name="EDGE_TOOLTIP" value="" type="string"/>
      <att name="EDGE_STROKE_SELECTED_PAINT" value="#ff0000" type="string"/>
      <att name="EDGE_SOURCE_ARROW_SELECTED_PAINT" value="#ffff00" type="string"/>
      <att name="EDGE_SOURCE_ARROW_UNSELECTED_PAINT" value="#000000" type="string"/>
      <att name="EDGE_TRANSPARENCY" value="255" type="string"/>
      <att name="EDGE_BEND" value="" type="string"/>
      <att name="EDGE_LABEL_TRANSPARENCY" value="255" type="string"/>
      <att name="EDGE_LABEL_FONT_SIZE" value="10" type="string"/>
      <att name="EDGE_LABEL_COLOR" value="#000000" type="string"/>
      <att name="EDGE_LINE_TYPE" value="SOLID" type="string"/>
      <att name="EDGE_TARGET_ARROW_UNSELECTED_PAINT" value="#000000" type="string"/>
      <att name="EDGE_TARGET_ARROW_SELECTED_PAINT" value="#ffff00" type="string"/>
      <att name="EDGE_VISIBLE" value="true" type="string"/>
      <att name="EDGE_SOURCE_ARROW_SHAPE" value="NONE" type="string"/>
      <att name="EDGE_LABEL_FONT_FACE" value="Dialog.plain,plain,10" type="string"/>
      <att name="EDGE_SELECTED" value="false" type="string"/>
      <att name="EDGE_TARGET_ARROW_SHAPE" value="NONE" type="string"/>
      <att name="EDGE_CURVED" value="true" type="string"/>
      <att name="curved" value="STRAIGHT_LINES" type="string"/>
    </graphics>
  </edge>
  <edge id="1471" label="ABSCISIC ACID (PP) 1.14.13.93" source="1448" target="1459" cy:directed="1">
    <att name="Column 1" value="ABSCISIC ACID (PP) 1.14.13.93" type="string"/>
    <att name="cytoscape.alias.list" type="list">
      <att name="cytoscape.alias.list" value="ABSCISIC ACID (PP) 1.14.13.93" type="string"/>
    </att>
    <att name="interaction" value="PP" type="string"/>
    <att name="shared name" value="ABSCISIC ACID (PP) 1.14.13.93" type="string"/>
    <att name="selected" value="0" type="boolean"/>
    <att name="name" value="ABSCISIC ACID (PP) 1.14.13.93" type="string"/>
    <att name="canonicalName" value="ABSCISIC ACID (PP) 1.14.13.93" type="string"/>
    <att name="shared interaction" value="PP" type="string"/>
    <att name="Column 2" value="3" type="integer"/>
    <att name="isInPath" value="0" type="boolean" cy:hidden="1"/>
    <graphics width="4.0" fill="#333300">
      <att name="EDGE_LABEL" value="" type="string"/>
      <att name="EDGE_TOOLTIP" value="" type="string"/>
      <att name="EDGE_STROKE_SELECTED_PAINT" value="#ff0000" type="string"/>
      <att name="EDGE_SOURCE_ARROW_SELECTED_PAINT" value="#ffff00" type="string"/>
      <att name="EDGE_SOURCE_ARROW_UNSELECTED_PAINT" value="#000000" type="string"/>
      <att name="EDGE_TRANSPARENCY" value="255" type="string"/>
      <att name="EDGE_BEND" value="" type="string"/>
      <att name="EDGE_LABEL_TRANSPARENCY" value="255" type="string"/>
      <att name="EDGE_LABEL_FONT_SIZE" value="10" type="string"/>
      <att name="EDGE_LABEL_COLOR" value="#000000" type="string"/>
      <att name="EDGE_LINE_TYPE" value="SOLID" type="string"/>
      <att name="EDGE_TARGET_ARROW_UNSELECTED_PAINT" value="#000000" type="string"/>
      <att name="EDGE_TARGET_ARROW_SELECTED_PAINT" value="#ffff00" type="string"/>
      <att name="EDGE_VISIBLE" value="true" type="string"/>
      <att name="EDGE_SOURCE_ARROW_SHAPE" value="NONE" type="string"/>
      <att name="EDGE_LABEL_FONT_FACE" value="Dialog.plain,plain,10" type="string"/>
      <att name="EDGE_SELECTED" value="false" type="string"/>
      <att name="EDGE_TARGET_ARROW_SHAPE" value="NONE" type="string"/>
      <att name="EDGE_CURVED" value="true" type="string"/>
      <att name="curved" value="STRAIGHT_LINES" type="string"/>
    </graphics>
  </edge>
  <edge id="1470" label="ABSCISIC ACID (PP) 1.14.99.-" source="1448" target="1447" cy:directed="1">
    <att name="Column 1" value="ABSCISIC ACID (PP) 1.14.99.-" type="string"/>
    <att name="cytoscape.alias.list" type="list">
      <att name="cytoscape.alias.list" value="ABSCISIC ACID (PP) 1.14.99.-" type="string"/>
    </att>
    <att name="interaction" value="PP" type="string"/>
    <att name="shared name" value="ABSCISIC ACID (PP) 1.14.99.-" type="string"/>
    <att name="selected" value="0" type="boolean"/>
    <att name="name" value="ABSCISIC ACID (PP) 1.14.99.-" type="string"/>
    <att name="canonicalName" value="ABSCISIC ACID (PP) 1.14.99.-" type="string"/>
    <att name="shared interaction" value="PP" type="string"/>
    <att name="Column 2" value="3" type="integer"/>
    <att name="isInPath" value="0" type="boolean" cy:hidden="1"/>
    <graphics width="4.0" fill="#333300">
      <att name="EDGE_LABEL" value="" type="string"/>
      <att name="EDGE_TOOLTIP" value="" type="string"/>
      <att name="EDGE_STROKE_SELECTED_PAINT" value="#ff0000" type="string"/>
      <att name="EDGE_SOURCE_ARROW_SELECTED_PAINT" value="#ffff00" type="string"/>
      <att name="EDGE_SOURCE_ARROW_UNSELECTED_PAINT" value="#000000" type="string"/>
      <att name="EDGE_TRANSPARENCY" value="255" type="string"/>
      <att name="EDGE_BEND" value="" type="string"/>
      <att name="EDGE_LABEL_TRANSPARENCY" value="255" type="string"/>
      <att name="EDGE_LABEL_FONT_SIZE" value="10" type="string"/>
      <att name="EDGE_LABEL_COLOR" value="#000000" type="string"/>
      <att name="EDGE_LINE_TYPE" value="SOLID" type="string"/>
      <att name="EDGE_TARGET_ARROW_UNSELECTED_PAINT" value="#000000" type="string"/>
      <att name="EDGE_TARGET_ARROW_SELECTED_PAINT" value="#ffff00" type="string"/>
      <att name="EDGE_VISIBLE" value="true" type="string"/>
      <att name="EDGE_SOURCE_ARROW_SHAPE" value="NONE" type="string"/>
      <att name="EDGE_LABEL_FONT_FACE" value="Dialog.plain,plain,10" type="string"/>
      <att name="EDGE_SELECTED" value="false" type="string"/>
      <att name="EDGE_TARGET_ARROW_SHAPE" value="NONE" type="string"/>
      <att name="EDGE_CURVED" value="true" type="string"/>
      <att name="curved" value="STRAIGHT_LINES" type="string"/>
    </graphics>
  </edge>
  <edge id="1469" label="ABSCISIC ACID (PP) 2.4.1.12" source="1448" target="1445" cy:directed="1">
    <att name="Column 1" value="ABSCISIC ACID (PP) 2.4.1.12" type="string"/>
    <att name="cytoscape.alias.list" type="list">
      <att name="cytoscape.alias.list" value="ABSCISIC ACID (PP) 2.4.1.12" type="string"/>
    </att>
    <att name="interaction" value="PP" type="string"/>
    <att name="shared name" value="ABSCISIC ACID (PP) 2.4.1.12" type="string"/>
    <att name="selected" value="0" type="boolean"/>
    <att name="name" value="ABSCISIC ACID (PP) 2.4.1.12" type="string"/>
    <att name="canonicalName" value="ABSCISIC ACID (PP) 2.4.1.12" type="string"/>
    <att name="shared interaction" value="PP" type="string"/>
    <att name="Column 2" value="3" type="integer"/>
    <att name="isInPath" value="0" type="boolean" cy:hidden="1"/>
    <graphics width="4.0" fill="#333300">
      <att name="EDGE_LABEL" value="" type="string"/>
      <att name="EDGE_TOOLTIP" value="" type="string"/>
      <att name="EDGE_STROKE_SELECTED_PAINT" value="#ff0000" type="string"/>
      <att name="EDGE_SOURCE_ARROW_SELECTED_PAINT" value="#ffff00" type="string"/>
      <att name="EDGE_SOURCE_ARROW_UNSELECTED_PAINT" value="#000000" type="string"/>
      <att name="EDGE_TRANSPARENCY" value="255" type="string"/>
      <att name="EDGE_BEND" value="" type="string"/>
      <att name="EDGE_LABEL_TRANSPARENCY" value="255" type="string"/>
      <att name="EDGE_LABEL_FONT_SIZE" value="10" type="string"/>
      <att name="EDGE_LABEL_COLOR" value="#000000" type="string"/>
      <att name="EDGE_LINE_TYPE" value="SOLID" type="string"/>
      <att name="EDGE_TARGET_ARROW_UNSELECTED_PAINT" value="#000000" type="string"/>
      <att name="EDGE_TARGET_ARROW_SELECTED_PAINT" value="#ffff00" type="string"/>
      <att name="EDGE_VISIBLE" value="true" type="string"/>
      <att name="EDGE_SOURCE_ARROW_SHAPE" value="NONE" type="string"/>
      <att name="EDGE_LABEL_FONT_FACE" value="Dialog.plain,plain,10" type="string"/>
      <att name="EDGE_SELECTED" value="false" type="string"/>
      <att name="EDGE_TARGET_ARROW_SHAPE" value="NONE" type="string"/>
      <att name="EDGE_CURVED" value="true" type="string"/>
      <att name="curved" value="STRAIGHT_LINES" type="string"/>
    </graphics>
  </edge>
  <edge id="1468" label="ABSCISIC ACID (PP) 1.11.1.9" source="1448" target="1458" cy:directed="1">
    <att name="Column 1" value="ABSCISIC ACID (PP) 1.11.1.9" type="string"/>
    <att name="cytoscape.alias.list" type="list">
      <att name="cytoscape.alias.list" value="ABSCISIC ACID (PP) 1.11.1.9" type="string"/>
    </att>
    <att name="interaction" value="PP" type="string"/>
    <att name="shared name" value="ABSCISIC ACID (PP) 1.11.1.9" type="string"/>
    <att name="selected" value="0" type="boolean"/>
    <att name="name" value="ABSCISIC ACID (PP) 1.11.1.9" type="string"/>
    <att name="canonicalName" value="ABSCISIC ACID (PP) 1.11.1.9" type="string"/>
    <att name="shared interaction" value="PP" type="string"/>
    <att name="Column 2" value="2" type="integer"/>
    <att name="isInPath" value="0" type="boolean" cy:hidden="1"/>
    <graphics width="4.0" fill="#333300">
      <att name="EDGE_LABEL" value="" type="string"/>
      <att name="EDGE_TOOLTIP" value="" type="string"/>
      <att name="EDGE_STROKE_SELECTED_PAINT" value="#ff0000" type="string"/>
      <att name="EDGE_SOURCE_ARROW_SELECTED_PAINT" value="#ffff00" type="string"/>
      <att name="EDGE_SOURCE_ARROW_UNSELECTED_PAINT" value="#000000" type="string"/>
      <att name="EDGE_TRANSPARENCY" value="255" type="string"/>
      <att name="EDGE_BEND" value="" type="string"/>
      <att name="EDGE_LABEL_TRANSPARENCY" value="255" type="string"/>
      <att name="EDGE_LABEL_FONT_SIZE" value="10" type="string"/>
      <att name="EDGE_LABEL_COLOR" value="#000000" type="string"/>
      <att name="EDGE_LINE_TYPE" value="SOLID" type="string"/>
      <att name="EDGE_TARGET_ARROW_UNSELECTED_PAINT" value="#000000" type="string"/>
      <att name="EDGE_TARGET_ARROW_SELECTED_PAINT" value="#ffff00" type="string"/>
      <att name="EDGE_VISIBLE" value="true" type="string"/>
      <att name="EDGE_SOURCE_ARROW_SHAPE" value="NONE" type="string"/>
      <att name="EDGE_LABEL_FONT_FACE" value="Dialog.plain,plain,10" type="string"/>
      <att name="EDGE_SELECTED" value="false" type="string"/>
      <att name="EDGE_TARGET_ARROW_SHAPE" value="NONE" type="string"/>
      <att name="EDGE_CURVED" value="true" type="string"/>
      <att name="curved" value="STRAIGHT_LINES" type="string"/>
    </graphics>
  </edge>
  <edge id="1467" label="ABSCISIC ACID (PP) 1.13.11.51" source="1448" target="1443" cy:directed="1">
    <att name="Column 1" value="ABSCISIC ACID (PP) 1.13.11.51" type="string"/>
    <att name="cytoscape.alias.list" type="list">
      <att name="cytoscape.alias.list" value="ABSCISIC ACID (PP) 1.13.11.51" type="string"/>
    </att>
    <att name="interaction" value="PP" type="string"/>
    <att name="shared name" value="ABSCISIC ACID (PP) 1.13.11.51" type="string"/>
    <att name="selected" value="0" type="boolean"/>
    <att name="name" value="ABSCISIC ACID (PP) 1.13.11.51" type="string"/>
    <att name="canonicalName" value="ABSCISIC ACID (PP) 1.13.11.51" type="string"/>
    <att name="shared interaction" value="PP" type="string"/>
    <att name="Column 2" value="3" type="integer"/>
    <att name="isInPath" value="0" type="boolean" cy:hidden="1"/>
    <graphics width="4.0" fill="#333300">
      <att name="EDGE_LABEL" value="" type="string"/>
      <att name="EDGE_TOOLTIP" value="" type="string"/>
      <att name="EDGE_STROKE_SELECTED_PAINT" value="#ff0000" type="string"/>
      <att name="EDGE_SOURCE_ARROW_SELECTED_PAINT" value="#ffff00" type="string"/>
      <att name="EDGE_SOURCE_ARROW_UNSELECTED_PAINT" value="#000000" type="string"/>
      <att name="EDGE_TRANSPARENCY" value="255" type="string"/>
      <att name="EDGE_BEND" value="" type="string"/>
      <att name="EDGE_LABEL_TRANSPARENCY" value="255" type="string"/>
      <att name="EDGE_LABEL_FONT_SIZE" value="10" type="string"/>
      <att name="EDGE_LABEL_COLOR" value="#000000" type="string"/>
      <att name="EDGE_LINE_TYPE" value="SOLID" type="string"/>
      <att name="EDGE_TARGET_ARROW_UNSELECTED_PAINT" value="#000000" type="string"/>
      <att name="EDGE_TARGET_ARROW_SELECTED_PAINT" value="#ffff00" type="string"/>
      <att name="EDGE_VISIBLE" value="true" type="string"/>
      <att name="EDGE_SOURCE_ARROW_SHAPE" value="NONE" type="string"/>
      <att name="EDGE_LABEL_FONT_FACE" value="Dialog.plain,plain,10" type="string"/>
      <att name="EDGE_SELECTED" value="false" type="string"/>
      <att name="EDGE_TARGET_ARROW_SHAPE" value="NONE" type="string"/>
      <att name="EDGE_CURVED" value="true" type="string"/>
      <att name="curved" value="STRAIGHT_LINES" type="string"/>
    </graphics>
  </edge>
  <edge id="1466" label="1.14.11.13 (PP) 1.14.11.-" source="1446" target="1451" cy:directed="1">
    <att name="Column 1" type="string"/>
    <att name="cytoscape.alias.list" type="list">
    </att>
    <att name="interaction" value="PP" type="string"/>
    <att name="shared name" value="1.14.11.13 (PP) 1.14.11.-" type="string"/>
    <att name="selected" value="0" type="boolean"/>
    <att name="name" value="1.14.11.13 (PP) 1.14.11.-" type="string"/>
    <att name="canonicalName" value="1.14.11.13 (PP) 1.14.11.-" type="string"/>
    <att name="shared interaction" value="PP" type="string"/>
    <att name="Column 2" value="3" type="integer"/>
    <att name="isInPath" value="0" type="boolean" cy:hidden="1"/>
    <graphics width="4.0" fill="#333300">
      <att name="EDGE_LABEL" value="" type="string"/>
      <att name="EDGE_TOOLTIP" value="" type="string"/>
      <att name="EDGE_STROKE_SELECTED_PAINT" value="#ff0000" type="string"/>
      <att name="EDGE_SOURCE_ARROW_SELECTED_PAINT" value="#ffff00" type="string"/>
      <att name="EDGE_SOURCE_ARROW_UNSELECTED_PAINT" value="#000000" type="string"/>
      <att name="EDGE_TRANSPARENCY" value="255" type="string"/>
      <att name="EDGE_BEND" value="" type="string"/>
      <att name="EDGE_LABEL_TRANSPARENCY" value="255" type="string"/>
      <att name="EDGE_LABEL_FONT_SIZE" value="10" type="string"/>
      <att name="EDGE_LABEL_COLOR" value="#000000" type="string"/>
      <att name="EDGE_LINE_TYPE" value="SOLID" type="string"/>
      <att name="EDGE_TARGET_ARROW_UNSELECTED_PAINT" value="#000000" type="string"/>
      <att name="EDGE_TARGET_ARROW_SELECTED_PAINT" value="#ffff00" type="string"/>
      <att name="EDGE_VISIBLE" value="true" type="string"/>
      <att name="EDGE_SOURCE_ARROW_SHAPE" value="NONE" type="string"/>
      <att name="EDGE_LABEL_FONT_FACE" value="Dialog.plain,plain,10" type="string"/>
      <att name="EDGE_SELECTED" value="false" type="string"/>
      <att name="EDGE_TARGET_ARROW_SHAPE" value="NONE" type="string"/>
      <att name="EDGE_CURVED" value="true" type="string"/>
      <att name="curved" value="STRAIGHT_LINES" type="string"/>
    </graphics>
  </edge>
</graph>
