# Supplementary material for: The Arabidopsis phytohormone crosstalk network involves a consecutive metabolic route and circular control units of transcription factors that regulate enzyme-encoding genes
Source: BMC Syst Biol. 2016 Sep 2;10(1):87. doi: 10.1186/s12918-016-0333-9 (PMC5009710; doi:10.1186/s12918-016-0333-9)
Supplement: Additional file 2: — XML, XGMML, GML, SIF and NNF format of the identified models in the manuscript. (ZIP 164 kb) [file 12918_2016_333_MOESM2_ESM.zip › Supplementary file 2_ethylene_b.xgmml]

<?xml version="1.0" encoding="UTF-8" standalone="yes"?>
<graph label="ab_h_8ec_corr_all_new--child" xmlns:dc="http://purl.org/dc/elements/1.1/" xmlns:xlink="http://www.w3.org/1999/xlink" xmlns:rdf="http://www.w3.org/1999/02/22-rdf-syntax-ns#" xmlns:cy="http://www.cytoscape.org" xmlns="http://www.cs.rpi.edu/XGMML"  directed="1">
  <att name="documentVersion" value="1.1"/>
  <att name="networkMetadata">
    <rdf:RDF>
      <rdf:Description rdf:about="http://www.cytoscape.org/">
        <dc:type>Protein-Protein Interaction</dc:type>
        <dc:description>N/A</dc:description>
        <dc:identifier>N/A</dc:identifier>
        <dc:date>2016-02-28 09:00:40</dc:date>
        <dc:title>ab_h_8ec_corr_all_new--child</dc:title>
        <dc:source>http://www.cytoscape.org/</dc:source>
        <dc:format>Cytoscape-XGMML</dc:format>
      </rdf:Description>
    </rdf:RDF>
  </att>
  <att type="string" name="backgroundColor" value="#ffffff"/>
  <att type="real" name="GRAPH_VIEW_ZOOM" value="0.38382101396775825"/>
  <att type="real" name="GRAPH_VIEW_CENTER_X" value="206.87135314941406"/>
  <att type="real" name="GRAPH_VIEW_CENTER_Y" value="383.38555908203125"/>
  <att type="boolean" name="NODE_SIZE_LOCKED" value="true"/>
  <att type="string" name="__layoutAlgorithm" value="grid" cy:hidden="true"/>
  <node label="4.4.1.14" id="-47">
    <att type="string" name="Column 1" value="4.4.1.14"/>
    <att type="integer" name="Column 2" value="2457"/>
    <att type="string" name="Column 3" value="AUXIN"/>
    <att type="string" name="canonicalName" value="4.4.1.14"/>
    <att type="list" name="cytoscape.alias.list">
      <att type="string" name="cytoscape.alias.list" value="4.4.1.14"/>
    </att>
    <att type="string" name="vizmap:ab_PLANTCYC_NETWORK_NEW_1--child--child NODE_LABEL" value="4.4.1.14"/>
    <att type="string" name="vizmap:ab_h_8ec_corr_all_new NODE_FILL_COLOR" value="java.awt.Color[r=255,g=0,b=102]"/>
    <att type="string" name="vizmap:ab_h_8ec_corr_all_new NODE_FONT_SIZE" value="65.0"/>
    <att type="string" name="vizmap:ab_h_8ec_corr_all_new NODE_LABEL" value="4.4.1.14"/>
    <att type="string" name="vizmap:ab_h_8ec_corr_all_new NODE_SHAPE" value="OCTAGON"/>
    <att type="string" name="vizmap:ab_h_8ec_corr_all_new NODE_SIZE" value="65.0"/>
    <att type="string" name="vizmap:ab_h_8ec_corr_all_new--child NODE_FILL_COLOR" value="java.awt.Color[r=255,g=0,b=102]"/>
    <att type="string" name="vizmap:ab_h_8ec_corr_all_new--child NODE_FONT_SIZE" value="65.0"/>
    <att type="string" name="vizmap:ab_h_8ec_corr_all_new--child NODE_LABEL" value="4.4.1.14"/>
    <att type="string" name="vizmap:ab_h_8ec_corr_all_new--child NODE_SHAPE" value="OCTAGON"/>
    <att type="string" name="vizmap:ab_h_8ec_corr_all_new--child NODE_SIZE" value="65.0001220703125"/>
    <graphics type="OCTAGON" h="65.0001220703125" w="65.0001220703125" x="15.330921173095703" y="553.139892578125" fill="#ff0066" width="1" outline="#666666" cy:nodeTransparency="1.0" cy:nodeLabelFont="Default-0-65" cy:nodeLabel="4.4.1.14" cy:borderLineType="solid"/>
  </node>
  <node label="1.2.4.1" id="-27">
    <att type="string" name="Column 1" value="1.2.4.1"/>
    <att type="integer" name="Column 2" value="25"/>
    <att type="string" name="Column 3" value="AUXIN"/>
    <att type="string" name="canonicalName" value="1.2.4.1"/>
    <att type="list" name="cytoscape.alias.list">
      <att type="string" name="cytoscape.alias.list" value="1.2.4.1"/>
    </att>
    <att type="string" name="vizmap:ab_PLANTCYC_NETWORK_NEW_1--child--child NODE_LABEL" value="1.2.4.1"/>
    <att type="string" name="vizmap:ab_h_8ec_corr_all_new NODE_FILL_COLOR" value="java.awt.Color[r=255,g=255,b=51]"/>
    <att type="string" name="vizmap:ab_h_8ec_corr_all_new NODE_FONT_SIZE" value="25.0"/>
    <att type="string" name="vizmap:ab_h_8ec_corr_all_new NODE_LABEL" value="1.2.4.1"/>
    <att type="string" name="vizmap:ab_h_8ec_corr_all_new NODE_SHAPE" value="RECT"/>
    <att type="string" name="vizmap:ab_h_8ec_corr_all_new NODE_SIZE" value="45.000091552734375"/>
    <att type="string" name="vizmap:ab_h_8ec_corr_all_new--child NODE_FILL_COLOR" value="java.awt.Color[r=255,g=255,b=51]"/>
    <att type="string" name="vizmap:ab_h_8ec_corr_all_new--child NODE_FONT_SIZE" value="25.0"/>
    <att type="string" name="vizmap:ab_h_8ec_corr_all_new--child NODE_LABEL" value="1.2.4.1"/>
    <att type="string" name="vizmap:ab_h_8ec_corr_all_new--child NODE_SHAPE" value="RECT"/>
    <att type="string" name="vizmap:ab_h_8ec_corr_all_new--child NODE_SIZE" value="45.000091552734375"/>
    <graphics type="RECTANGLE" h="45.000091552734375" w="45.000091552734375" x="183.95962524414062" y="148.1526641845703" fill="#ffff33" width="1" outline="#666666" cy:nodeTransparency="1.0" cy:nodeLabelFont="Default-0-25" cy:nodeLabel="1.2.4.1" cy:borderLineType="solid"/>
  </node>
  <node label="AUXIN" id="-29">
    <att type="string" name="Column 1" value="AUXIN"/>
    <att type="integer" name="Column 2" value="8888"/>
    <att type="string" name="canonicalName" value="AUXIN"/>
    <att type="list" name="cytoscape.alias.list">
      <att type="string" name="cytoscape.alias.list" value="AUXIN"/>
    </att>
    <att type="string" name="vizmap:ab_h_8ec_corr_all_new NODE_FILL_COLOR" value="java.awt.Color[r=51,g=255,b=255]"/>
    <att type="string" name="vizmap:ab_h_8ec_corr_all_new NODE_FONT_SIZE" value="35.0"/>
    <att type="string" name="vizmap:ab_h_8ec_corr_all_new NODE_LABEL" value="AUXIN"/>
    <att type="string" name="vizmap:ab_h_8ec_corr_all_new NODE_SHAPE" value="RECT"/>
    <att type="string" name="vizmap:ab_h_8ec_corr_all_new NODE_SIZE" value="78.0"/>
    <att type="string" name="vizmap:ab_h_8ec_corr_all_new--child NODE_FILL_COLOR" value="java.awt.Color[r=51,g=255,b=255]"/>
    <att type="string" name="vizmap:ab_h_8ec_corr_all_new--child NODE_FONT_SIZE" value="35.0"/>
    <att type="string" name="vizmap:ab_h_8ec_corr_all_new--child NODE_LABEL" value="AUXIN"/>
    <att type="string" name="vizmap:ab_h_8ec_corr_all_new--child NODE_SHAPE" value="RECT"/>
    <att type="string" name="vizmap:ab_h_8ec_corr_all_new--child NODE_SIZE" value="78.00000381469727"/>
    <att type="string" name="vizmap:ab_h_8ec_corr_all_new--child_1 NODE_FILL_COLOR" value="java.awt.Color[r=51,g=255,b=255]"/>
    <att type="string" name="vizmap:ab_h_8ec_corr_all_new--child_1 NODE_FONT_SIZE" value="35.0"/>
    <att type="string" name="vizmap:ab_h_8ec_corr_all_new--child_1 NODE_LABEL" value="AUXIN"/>
    <att type="string" name="vizmap:ab_h_8ec_corr_all_new--child_1 NODE_SHAPE" value="RECT"/>
    <att type="string" name="vizmap:ab_h_8ec_corr_all_new--child_1 NODE_SIZE" value="78.0"/>
    <graphics type="RECTANGLE" h="78.0" w="78.0" x="201.23777770996094" y="-79.95940399169922" fill="#33ffff" width="1" outline="#666666" cy:nodeTransparency="1.0" cy:nodeLabelFont="Default-0-35" cy:nodeLabel="AUXIN" cy:borderLineType="solid"/>
  </node>
  <node label="CYTOKININ" id="-36">
    <att type="string" name="Column 1" value="CYTOKININ"/>
    <att type="integer" name="Column 2" value="8888"/>
    <att type="string" name="canonicalName" value="CYTOKININ"/>
    <att type="list" name="cytoscape.alias.list">
      <att type="string" name="cytoscape.alias.list" value="CYTOKININ"/>
    </att>
    <att type="string" name="vizmap:ab_h_8ec_corr_all_new NODE_FILL_COLOR" value="java.awt.Color[r=51,g=255,b=255]"/>
    <att type="string" name="vizmap:ab_h_8ec_corr_all_new NODE_FONT_SIZE" value="35.0"/>
    <att type="string" name="vizmap:ab_h_8ec_corr_all_new NODE_LABEL" value="CYTOKININ"/>
    <att type="string" name="vizmap:ab_h_8ec_corr_all_new NODE_SHAPE" value="RECT"/>
    <att type="string" name="vizmap:ab_h_8ec_corr_all_new NODE_SIZE" value="78.0"/>
    <att type="string" name="vizmap:ab_h_8ec_corr_all_new--child NODE_FILL_COLOR" value="java.awt.Color[r=51,g=255,b=255]"/>
    <att type="string" name="vizmap:ab_h_8ec_corr_all_new--child NODE_FONT_SIZE" value="35.0"/>
    <att type="string" name="vizmap:ab_h_8ec_corr_all_new--child NODE_LABEL" value="CYTOKININ"/>
    <att type="string" name="vizmap:ab_h_8ec_corr_all_new--child NODE_SHAPE" value="RECT"/>
    <att type="string" name="vizmap:ab_h_8ec_corr_all_new--child NODE_SIZE" value="77.9998779296875"/>
    <att type="string" name="vizmap:ab_h_8ec_corr_all_new--child_1 NODE_FILL_COLOR" value="java.awt.Color[r=51,g=255,b=255]"/>
    <att type="string" name="vizmap:ab_h_8ec_corr_all_new--child_1 NODE_FONT_SIZE" value="35.0"/>
    <att type="string" name="vizmap:ab_h_8ec_corr_all_new--child_1 NODE_LABEL" value="CYTOKININ"/>
    <att type="string" name="vizmap:ab_h_8ec_corr_all_new--child_1 NODE_SHAPE" value="RECT"/>
    <att type="string" name="vizmap:ab_h_8ec_corr_all_new--child_1 NODE_SIZE" value="77.99998474121094"/>
    <graphics type="RECTANGLE" h="77.9998779296875" w="77.9998779296875" x="138.66818237304688" y="807.247802734375" fill="#33ffff" width="1" outline="#666666" cy:nodeTransparency="1.0" cy:nodeLabelFont="Default-0-35" cy:nodeLabel="CYTOKININ" cy:borderLineType="solid"/>
  </node>
  <node label="2.5.1.18" id="-30">
    <att type="string" name="Column 1" value="2.5.1.18"/>
    <att type="integer" name="Column 2" value="578"/>
    <att type="string" name="Column 3" value="ETHYLENE"/>
    <att type="string" name="canonicalName" value="2.5.1.18"/>
    <att type="list" name="cytoscape.alias.list">
      <att type="string" name="cytoscape.alias.list" value="2.5.1.18"/>
    </att>
    <att type="string" name="vizmap:ab_PLANTCYC_NETWORK_NEW_1--child--child NODE_LABEL" value="2.5.1.18"/>
    <att type="string" name="vizmap:ab_h_8ec_corr_all_new NODE_FILL_COLOR" value="java.awt.Color[r=255,g=255,b=51]"/>
    <att type="string" name="vizmap:ab_h_8ec_corr_all_new NODE_FONT_SIZE" value="25.0"/>
    <att type="string" name="vizmap:ab_h_8ec_corr_all_new NODE_LABEL" value="2.5.1.18"/>
    <att type="string" name="vizmap:ab_h_8ec_corr_all_new NODE_SHAPE" value="RECT"/>
    <att type="string" name="vizmap:ab_h_8ec_corr_all_new NODE_SIZE" value="45.0"/>
    <att type="string" name="vizmap:ab_h_8ec_corr_all_new--child NODE_FILL_COLOR" value="java.awt.Color[r=255,g=255,b=51]"/>
    <att type="string" name="vizmap:ab_h_8ec_corr_all_new--child NODE_FONT_SIZE" value="25.0"/>
    <att type="string" name="vizmap:ab_h_8ec_corr_all_new--child NODE_LABEL" value="2.5.1.18"/>
    <att type="string" name="vizmap:ab_h_8ec_corr_all_new--child NODE_SHAPE" value="RECT"/>
    <att type="string" name="vizmap:ab_h_8ec_corr_all_new--child NODE_SIZE" value="44.99993896484375"/>
    <graphics type="RECTANGLE" h="44.99993896484375" w="44.99993896484375" x="117.2623291015625" y="424.81610107421875" fill="#ffff33" width="1" outline="#666666" cy:nodeTransparency="1.0" cy:nodeLabelFont="Default-0-25" cy:nodeLabel="2.5.1.18" cy:borderLineType="solid"/>
  </node>
  <node label="GIBBERELLIN" id="-23">
    <att type="string" name="Column 1" value="GIBBERELLIN"/>
    <att type="integer" name="Column 2" value="8888"/>
    <att type="string" name="canonicalName" value="GIBBERELLIN"/>
    <att type="list" name="cytoscape.alias.list">
      <att type="string" name="cytoscape.alias.list" value="GIBBERELLIN"/>
    </att>
    <att type="string" name="vizmap:ab_h_8ec_corr_all_new NODE_FILL_COLOR" value="java.awt.Color[r=51,g=255,b=255]"/>
    <att type="string" name="vizmap:ab_h_8ec_corr_all_new NODE_FONT_SIZE" value="35.0"/>
    <att type="string" name="vizmap:ab_h_8ec_corr_all_new NODE_LABEL" value="GIBBERELLIN"/>
    <att type="string" name="vizmap:ab_h_8ec_corr_all_new NODE_SHAPE" value="RECT"/>
    <att type="string" name="vizmap:ab_h_8ec_corr_all_new NODE_SIZE" value="78.0"/>
    <att type="string" name="vizmap:ab_h_8ec_corr_all_new--child NODE_FILL_COLOR" value="java.awt.Color[r=51,g=255,b=255]"/>
    <att type="string" name="vizmap:ab_h_8ec_corr_all_new--child NODE_FONT_SIZE" value="35.0"/>
    <att type="string" name="vizmap:ab_h_8ec_corr_all_new--child NODE_LABEL" value="GIBBERELLIN"/>
    <att type="string" name="vizmap:ab_h_8ec_corr_all_new--child NODE_SHAPE" value="RECT"/>
    <att type="string" name="vizmap:ab_h_8ec_corr_all_new--child NODE_SIZE" value="78.0"/>
    <att type="string" name="vizmap:ab_h_8ec_corr_all_new--child_1 NODE_FILL_COLOR" value="java.awt.Color[r=51,g=255,b=255]"/>
    <att type="string" name="vizmap:ab_h_8ec_corr_all_new--child_1 NODE_FONT_SIZE" value="35.0"/>
    <att type="string" name="vizmap:ab_h_8ec_corr_all_new--child_1 NODE_LABEL" value="GIBBERELLIN"/>
    <att type="string" name="vizmap:ab_h_8ec_corr_all_new--child_1 NODE_SHAPE" value="RECT"/>
    <att type="string" name="vizmap:ab_h_8ec_corr_all_new--child_1 NODE_SIZE" value="77.99990844726562"/>
    <graphics type="RECTANGLE" h="78.0" w="78.0" x="-98.80758666992188" y="724.54150390625" fill="#33ffff" width="1" outline="#666666" cy:nodeTransparency="1.0" cy:nodeLabelFont="Default-0-35" cy:nodeLabel="GIBBERELLIN" cy:borderLineType="solid"/>
  </node>
  <node label="1.14.13.93" id="-16">
    <att type="string" name="Column 1" value="1.14.13.93"/>
    <att type="integer" name="Column 2" value="135"/>
    <att type="string" name="Column 3" value="BRASSINOSTEROID"/>
    <att type="string" name="canonicalName" value="1.14.13.93"/>
    <att type="list" name="cytoscape.alias.list">
      <att type="string" name="cytoscape.alias.list" value="1.14.13.93"/>
    </att>
    <att type="string" name="vizmap:ab_PLANTCYC_NETWORK_NEW_1--child--child NODE_LABEL" value="1.14.13.93"/>
    <att type="string" name="vizmap:ab_h_8ec_corr_all_new NODE_FILL_COLOR" value="java.awt.Color[r=255,g=255,b=51]"/>
    <att type="string" name="vizmap:ab_h_8ec_corr_all_new NODE_FONT_SIZE" value="25.0"/>
    <att type="string" name="vizmap:ab_h_8ec_corr_all_new NODE_LABEL" value="1.14.13.93"/>
    <att type="string" name="vizmap:ab_h_8ec_corr_all_new NODE_SHAPE" value="RECT"/>
    <att type="string" name="vizmap:ab_h_8ec_corr_all_new NODE_SIZE" value="45.0"/>
    <att type="string" name="vizmap:ab_h_8ec_corr_all_new--child NODE_FILL_COLOR" value="java.awt.Color[r=255,g=255,b=51]"/>
    <att type="string" name="vizmap:ab_h_8ec_corr_all_new--child NODE_FONT_SIZE" value="25.0"/>
    <att type="string" name="vizmap:ab_h_8ec_corr_all_new--child NODE_LABEL" value="1.14.13.93"/>
    <att type="string" name="vizmap:ab_h_8ec_corr_all_new--child NODE_SHAPE" value="RECT"/>
    <att type="string" name="vizmap:ab_h_8ec_corr_all_new--child NODE_SIZE" value="44.999969482421875"/>
    <att type="string" name="vizmap:ab_h_8ec_corr_all_new--child_1 NODE_FILL_COLOR" value="java.awt.Color[r=255,g=255,b=51]"/>
    <att type="string" name="vizmap:ab_h_8ec_corr_all_new--child_1 NODE_FONT_SIZE" value="25.0"/>
    <att type="string" name="vizmap:ab_h_8ec_corr_all_new--child_1 NODE_LABEL" value="1.14.13.93"/>
    <att type="string" name="vizmap:ab_h_8ec_corr_all_new--child_1 NODE_SHAPE" value="RECT"/>
    <att type="string" name="vizmap:ab_h_8ec_corr_all_new--child_1 NODE_SIZE" value="45.0"/>
    <graphics type="RECTANGLE" h="44.999969482421875" w="44.99993896484375" x="480.5176086425781" y="260.33778381347656" fill="#ffff33" width="1" outline="#666666" cy:nodeTransparency="1.0" cy:nodeLabelFont="Default-0-25" cy:nodeLabel="1.14.13.93" cy:borderLineType="solid"/>
  </node>
  <node label="1.11.1.9" id="-10">
    <att type="string" name="Column 1" value="1.11.1.9"/>
    <att type="integer" name="Column 2" value="15"/>
    <att type="string" name="Column 3" value="ABSCISIC ACID"/>
    <att type="string" name="canonicalName" value="1.11.1.9"/>
    <att type="list" name="cytoscape.alias.list">
      <att type="string" name="cytoscape.alias.list" value="1.11.1.9"/>
    </att>
    <att type="string" name="vizmap:ab_PLANTCYC_NETWORK_NEW_1--child--child NODE_LABEL" value="1.11.1.9"/>
    <att type="string" name="vizmap:ab_h_8ec_corr_all_new NODE_FILL_COLOR" value="java.awt.Color[r=255,g=255,b=51]"/>
    <att type="string" name="vizmap:ab_h_8ec_corr_all_new NODE_FONT_SIZE" value="25.0"/>
    <att type="string" name="vizmap:ab_h_8ec_corr_all_new NODE_LABEL" value="1.11.1.9"/>
    <att type="string" name="vizmap:ab_h_8ec_corr_all_new NODE_SHAPE" value="RECT"/>
    <att type="string" name="vizmap:ab_h_8ec_corr_all_new NODE_SIZE" value="45.0"/>
    <att type="string" name="vizmap:ab_h_8ec_corr_all_new--child NODE_FILL_COLOR" value="java.awt.Color[r=255,g=255,b=51]"/>
    <att type="string" name="vizmap:ab_h_8ec_corr_all_new--child NODE_FONT_SIZE" value="25.0"/>
    <att type="string" name="vizmap:ab_h_8ec_corr_all_new--child NODE_LABEL" value="1.11.1.9"/>
    <att type="string" name="vizmap:ab_h_8ec_corr_all_new--child NODE_SHAPE" value="RECT"/>
    <att type="string" name="vizmap:ab_h_8ec_corr_all_new--child NODE_SIZE" value="45.0"/>
    <att type="string" name="vizmap:ab_h_8ec_corr_all_new--child_1 NODE_FILL_COLOR" value="java.awt.Color[r=255,g=255,b=51]"/>
    <att type="string" name="vizmap:ab_h_8ec_corr_all_new--child_1 NODE_FONT_SIZE" value="25.0"/>
    <att type="string" name="vizmap:ab_h_8ec_corr_all_new--child_1 NODE_LABEL" value="1.11.1.9"/>
    <att type="string" name="vizmap:ab_h_8ec_corr_all_new--child_1 NODE_SHAPE" value="RECT"/>
    <att type="string" name="vizmap:ab_h_8ec_corr_all_new--child_1 NODE_SIZE" value="45.0"/>
    <graphics type="RECTANGLE" h="45.0" w="45.0" x="477.32476806640625" y="481.711669921875" fill="#ffff33" width="1" outline="#666666" cy:nodeTransparency="1.0" cy:nodeLabelFont="Default-0-25" cy:nodeLabel="1.11.1.9" cy:borderLineType="solid"/>
  </node>
  <node label="ETHYLENE" id="-31">
    <att type="string" name="Column 1" value="ETHYLENE"/>
    <att type="integer" name="Column 2" value="8888"/>
    <att type="string" name="canonicalName" value="ETHYLENE"/>
    <att type="list" name="cytoscape.alias.list">
      <att type="string" name="cytoscape.alias.list" value="ETHYLENE"/>
    </att>
    <att type="string" name="vizmap:ab_h_8ec_corr_all_new NODE_FILL_COLOR" value="java.awt.Color[r=51,g=255,b=255]"/>
    <att type="string" name="vizmap:ab_h_8ec_corr_all_new NODE_FONT_SIZE" value="35.0"/>
    <att type="string" name="vizmap:ab_h_8ec_corr_all_new NODE_LABEL" value="ETHYLENE"/>
    <att type="string" name="vizmap:ab_h_8ec_corr_all_new NODE_SHAPE" value="RECT"/>
    <att type="string" name="vizmap:ab_h_8ec_corr_all_new NODE_SIZE" value="78.0"/>
    <att type="string" name="vizmap:ab_h_8ec_corr_all_new--child NODE_FILL_COLOR" value="java.awt.Color[r=51,g=255,b=255]"/>
    <att type="string" name="vizmap:ab_h_8ec_corr_all_new--child NODE_FONT_SIZE" value="35.0"/>
    <att type="string" name="vizmap:ab_h_8ec_corr_all_new--child NODE_LABEL" value="ETHYLENE"/>
    <att type="string" name="vizmap:ab_h_8ec_corr_all_new--child NODE_SHAPE" value="RECT"/>
    <att type="string" name="vizmap:ab_h_8ec_corr_all_new--child NODE_SIZE" value="78.00021362304688"/>
    <att type="string" name="vizmap:ab_h_8ec_corr_all_new--child_1 NODE_FILL_COLOR" value="java.awt.Color[r=51,g=255,b=255]"/>
    <att type="string" name="vizmap:ab_h_8ec_corr_all_new--child_1 NODE_FONT_SIZE" value="35.0"/>
    <att type="string" name="vizmap:ab_h_8ec_corr_all_new--child_1 NODE_LABEL" value="ETHYLENE"/>
    <att type="string" name="vizmap:ab_h_8ec_corr_all_new--child_1 NODE_SHAPE" value="RECT"/>
    <att type="string" name="vizmap:ab_h_8ec_corr_all_new--child_1 NODE_SIZE" value="78.0"/>
    <graphics type="RECTANGLE" h="78.000244140625" w="78.00019836425781" x="282.7934799194336" y="478.48779296875" fill="#33ffff" width="1" outline="#666666" cy:nodeTransparency="1.0" cy:nodeLabelFont="Default-0-35" cy:nodeLabel="ETHYLENE" cy:borderLineType="solid"/>
  </node>
  <node label="4.1.3.27" id="-51">
    <att type="string" name="Column 1" value="4.1.3.27"/>
    <att type="integer" name="Column 2" value="257"/>
    <att type="string" name="Column 3" value="AUXIN"/>
    <att type="string" name="canonicalName" value="4.1.3.27"/>
    <att type="list" name="cytoscape.alias.list">
      <att type="string" name="cytoscape.alias.list" value="4.1.3.27"/>
    </att>
    <att type="string" name="vizmap:ab_PLANTCYC_NETWORK_NEW_1--child--child NODE_LABEL" value="4.1.3.27"/>
    <att type="string" name="vizmap:ab_h_8ec_corr_all_new NODE_FILL_COLOR" value="java.awt.Color[r=255,g=0,b=102]"/>
    <att type="string" name="vizmap:ab_h_8ec_corr_all_new NODE_FONT_SIZE" value="65.0"/>
    <att type="string" name="vizmap:ab_h_8ec_corr_all_new NODE_LABEL" value="4.1.3.27"/>
    <att type="string" name="vizmap:ab_h_8ec_corr_all_new NODE_SHAPE" value="OCTAGON"/>
    <att type="string" name="vizmap:ab_h_8ec_corr_all_new NODE_SIZE" value="65.00006103515625"/>
    <att type="string" name="vizmap:ab_h_8ec_corr_all_new--child NODE_FILL_COLOR" value="java.awt.Color[r=255,g=0,b=102]"/>
    <att type="string" name="vizmap:ab_h_8ec_corr_all_new--child NODE_FONT_SIZE" value="65.0"/>
    <att type="string" name="vizmap:ab_h_8ec_corr_all_new--child NODE_LABEL" value="4.1.3.27"/>
    <att type="string" name="vizmap:ab_h_8ec_corr_all_new--child NODE_SHAPE" value="OCTAGON"/>
    <att type="string" name="vizmap:ab_h_8ec_corr_all_new--child NODE_SIZE" value="65.00015258789062"/>
    <graphics type="OCTAGON" h="65.0001220703125" w="65.00015258789062" x="-82.56499481201172" y="380.516845703125" fill="#ff0066" width="1" outline="#666666" cy:nodeTransparency="1.0" cy:nodeLabelFont="Default-0-65" cy:nodeLabel="4.1.3.27" cy:borderLineType="solid"/>
  </node>
  <node label="2.6.1.57" id="-50">
    <att type="string" name="Column 1" value="2.6.1.57"/>
    <att type="integer" name="Column 2" value="25"/>
    <att type="string" name="Column 3" value="AUXIN"/>
    <att type="string" name="canonicalName" value="2.6.1.57"/>
    <att type="list" name="cytoscape.alias.list">
      <att type="string" name="cytoscape.alias.list" value="2.6.1.57"/>
    </att>
    <att type="string" name="vizmap:ab_PLANTCYC_NETWORK_NEW_1--child--child NODE_LABEL" value="2.6.1.57"/>
    <att type="string" name="vizmap:ab_h_8ec_corr_all_new NODE_FILL_COLOR" value="java.awt.Color[r=255,g=0,b=102]"/>
    <att type="string" name="vizmap:ab_h_8ec_corr_all_new NODE_FONT_SIZE" value="65.0"/>
    <att type="string" name="vizmap:ab_h_8ec_corr_all_new NODE_LABEL" value="2.6.1.57"/>
    <att type="string" name="vizmap:ab_h_8ec_corr_all_new NODE_SHAPE" value="OCTAGON"/>
    <att type="string" name="vizmap:ab_h_8ec_corr_all_new NODE_SIZE" value="65.00001525878906"/>
    <att type="string" name="vizmap:ab_h_8ec_corr_all_new--child NODE_FILL_COLOR" value="java.awt.Color[r=255,g=0,b=102]"/>
    <att type="string" name="vizmap:ab_h_8ec_corr_all_new--child NODE_FONT_SIZE" value="65.0"/>
    <att type="string" name="vizmap:ab_h_8ec_corr_all_new--child NODE_LABEL" value="2.6.1.57"/>
    <att type="string" name="vizmap:ab_h_8ec_corr_all_new--child NODE_SHAPE" value="OCTAGON"/>
    <att type="string" name="vizmap:ab_h_8ec_corr_all_new--child NODE_SIZE" value="65.0"/>
    <graphics type="OCTAGON" h="65.0" w="65.00000190734863" x="50.0475378036499" y="110.86061096191406" fill="#ff0066" width="1" outline="#666666" cy:nodeTransparency="1.0" cy:nodeLabelFont="Default-0-65" cy:nodeLabel="2.6.1.57" cy:borderLineType="solid"/>
  </node>
  <node label="SALICYLIC_ACID" id="-26">
    <att type="string" name="Column 1" value="SALICYLIC_ACID"/>
    <att type="integer" name="Column 2" value="8888"/>
    <att type="string" name="canonicalName" value="SALICYLIC_ACID"/>
    <att type="list" name="cytoscape.alias.list">
      <att type="string" name="cytoscape.alias.list" value="SALICYLIC_ACID"/>
    </att>
    <att type="string" name="vizmap:ab_h_8ec_corr_all_new NODE_FILL_COLOR" value="java.awt.Color[r=51,g=255,b=255]"/>
    <att type="string" name="vizmap:ab_h_8ec_corr_all_new NODE_FONT_SIZE" value="35.0"/>
    <att type="string" name="vizmap:ab_h_8ec_corr_all_new NODE_LABEL" value="SALICYLIC_ACID"/>
    <att type="string" name="vizmap:ab_h_8ec_corr_all_new NODE_SHAPE" value="RECT"/>
    <att type="string" name="vizmap:ab_h_8ec_corr_all_new NODE_SIZE" value="78.0"/>
    <att type="string" name="vizmap:ab_h_8ec_corr_all_new--child NODE_FILL_COLOR" value="java.awt.Color[r=51,g=255,b=255]"/>
    <att type="string" name="vizmap:ab_h_8ec_corr_all_new--child NODE_FONT_SIZE" value="35.0"/>
    <att type="string" name="vizmap:ab_h_8ec_corr_all_new--child NODE_LABEL" value="SALICYLIC_ACID"/>
    <att type="string" name="vizmap:ab_h_8ec_corr_all_new--child NODE_SHAPE" value="RECT"/>
    <att type="string" name="vizmap:ab_h_8ec_corr_all_new--child NODE_SIZE" value="78.0"/>
    <att type="string" name="vizmap:ab_h_8ec_corr_all_new--child_1 NODE_FILL_COLOR" value="java.awt.Color[r=51,g=255,b=255]"/>
    <att type="string" name="vizmap:ab_h_8ec_corr_all_new--child_1 NODE_FONT_SIZE" value="35.0"/>
    <att type="string" name="vizmap:ab_h_8ec_corr_all_new--child_1 NODE_LABEL" value="SALICYLIC_ACID"/>
    <att type="string" name="vizmap:ab_h_8ec_corr_all_new--child_1 NODE_SHAPE" value="RECT"/>
    <att type="string" name="vizmap:ab_h_8ec_corr_all_new--child_1 NODE_SIZE" value="78.0"/>
    <graphics type="RECTANGLE" h="78.0" w="78.0" x="536.1834716796875" y="703.2618408203125" fill="#33ffff" width="1" outline="#666666" cy:nodeTransparency="1.0" cy:nodeLabelFont="Default-0-35" cy:nodeLabel="SALICYLIC_ACID" cy:borderLineType="solid"/>
  </node>
  <node label="BRASSINOSTEROID" id="-14">
    <att type="string" name="Column 1" value="BRASSINOSTEROID"/>
    <att type="integer" name="Column 2" value="8888"/>
    <att type="string" name="canonicalName" value="BRASSINOSTEROID"/>
    <att type="list" name="cytoscape.alias.list">
      <att type="string" name="cytoscape.alias.list" value="BRASSINOSTEROID"/>
    </att>
    <att type="string" name="vizmap:ab_h_8ec_corr_all_new NODE_FILL_COLOR" value="java.awt.Color[r=51,g=255,b=255]"/>
    <att type="string" name="vizmap:ab_h_8ec_corr_all_new NODE_FONT_SIZE" value="35.0"/>
    <att type="string" name="vizmap:ab_h_8ec_corr_all_new NODE_LABEL" value="BRASSINOSTEROID"/>
    <att type="string" name="vizmap:ab_h_8ec_corr_all_new NODE_SHAPE" value="RECT"/>
    <att type="string" name="vizmap:ab_h_8ec_corr_all_new NODE_SIZE" value="78.0"/>
    <att type="string" name="vizmap:ab_h_8ec_corr_all_new--child NODE_FILL_COLOR" value="java.awt.Color[r=51,g=255,b=255]"/>
    <att type="string" name="vizmap:ab_h_8ec_corr_all_new--child NODE_FONT_SIZE" value="35.0"/>
    <att type="string" name="vizmap:ab_h_8ec_corr_all_new--child NODE_LABEL" value="BRASSINOSTEROID"/>
    <att type="string" name="vizmap:ab_h_8ec_corr_all_new--child NODE_SHAPE" value="RECT"/>
    <att type="string" name="vizmap:ab_h_8ec_corr_all_new--child NODE_SIZE" value="77.99999237060547"/>
    <att type="string" name="vizmap:ab_h_8ec_corr_all_new--child_1 NODE_FILL_COLOR" value="java.awt.Color[r=51,g=255,b=255]"/>
    <att type="string" name="vizmap:ab_h_8ec_corr_all_new--child_1 NODE_FONT_SIZE" value="35.0"/>
    <att type="string" name="vizmap:ab_h_8ec_corr_all_new--child_1 NODE_LABEL" value="BRASSINOSTEROID"/>
    <att type="string" name="vizmap:ab_h_8ec_corr_all_new--child_1 NODE_SHAPE" value="RECT"/>
    <att type="string" name="vizmap:ab_h_8ec_corr_all_new--child_1 NODE_SIZE" value="78.0"/>
    <graphics type="RECTANGLE" h="78.0" w="78.0" x="572.651123046875" y="138.732421875" fill="#33ffff" width="1" outline="#666666" cy:nodeTransparency="1.0" cy:nodeLabelFont="Default-0-35" cy:nodeLabel="BRASSINOSTEROID" cy:borderLineType="solid"/>
  </node>
  <node label="JASMONIC_ ACID" id="-25">
    <att type="string" name="Column 1" value="JASMONIC_ ACID"/>
    <att type="integer" name="Column 2" value="8888"/>
    <att type="string" name="canonicalName" value="JASMONIC_ ACID"/>
    <att type="list" name="cytoscape.alias.list">
      <att type="string" name="cytoscape.alias.list" value="JASMONIC_ ACID"/>
    </att>
    <att type="string" name="vizmap:ab_h_8ec_corr_all_new NODE_FILL_COLOR" value="java.awt.Color[r=51,g=255,b=255]"/>
    <att type="string" name="vizmap:ab_h_8ec_corr_all_new NODE_FONT_SIZE" value="35.0"/>
    <att type="string" name="vizmap:ab_h_8ec_corr_all_new NODE_LABEL" value="JASMONIC_ ACID"/>
    <att type="string" name="vizmap:ab_h_8ec_corr_all_new NODE_SHAPE" value="RECT"/>
    <att type="string" name="vizmap:ab_h_8ec_corr_all_new NODE_SIZE" value="78.0"/>
    <att type="string" name="vizmap:ab_h_8ec_corr_all_new--child NODE_FILL_COLOR" value="java.awt.Color[r=51,g=255,b=255]"/>
    <att type="string" name="vizmap:ab_h_8ec_corr_all_new--child NODE_FONT_SIZE" value="35.0"/>
    <att type="string" name="vizmap:ab_h_8ec_corr_all_new--child NODE_LABEL" value="JASMONIC_ ACID"/>
    <att type="string" name="vizmap:ab_h_8ec_corr_all_new--child NODE_SHAPE" value="RECT"/>
    <att type="string" name="vizmap:ab_h_8ec_corr_all_new--child NODE_SIZE" value="78.0"/>
    <att type="string" name="vizmap:ab_h_8ec_corr_all_new--child_1 NODE_FILL_COLOR" value="java.awt.Color[r=51,g=255,b=255]"/>
    <att type="string" name="vizmap:ab_h_8ec_corr_all_new--child_1 NODE_FONT_SIZE" value="35.0"/>
    <att type="string" name="vizmap:ab_h_8ec_corr_all_new--child_1 NODE_LABEL" value="JASMONIC_ ACID"/>
    <att type="string" name="vizmap:ab_h_8ec_corr_all_new--child_1 NODE_SHAPE" value="RECT"/>
    <att type="string" name="vizmap:ab_h_8ec_corr_all_new--child_1 NODE_SIZE" value="78.0"/>
    <graphics type="RECTANGLE" h="78.0" w="78.0" x="-259.7314758300781" y="283.4755859375" fill="#33ffff" width="1" outline="#666666" cy:nodeTransparency="1.0" cy:nodeLabelFont="Default-0-35" cy:nodeLabel="JASMONIC_ ACID" cy:borderLineType="solid"/>
  </node>
  <node label="1.14.11.-" id="-8">
    <att type="string" name="Column 1" value="1.14.11.-"/>
    <att type="integer" name="Column 2" value="567"/>
    <att type="string" name="Column 3" value="ETHYLENE"/>
    <att type="string" name="canonicalName" value="1.14.11.-"/>
    <att type="list" name="cytoscape.alias.list">
      <att type="string" name="cytoscape.alias.list" value="1.14.11.-"/>
    </att>
    <att type="string" name="vizmap:ab_PLANTCYC_NETWORK_NEW_1--child--child NODE_LABEL" value="1.14.11.-"/>
    <att type="string" name="vizmap:ab_h_8ec_corr_all_new NODE_FILL_COLOR" value="java.awt.Color[r=255,g=0,b=102]"/>
    <att type="string" name="vizmap:ab_h_8ec_corr_all_new NODE_FONT_SIZE" value="65.0"/>
    <att type="string" name="vizmap:ab_h_8ec_corr_all_new NODE_LABEL" value="1.14.11.-"/>
    <att type="string" name="vizmap:ab_h_8ec_corr_all_new NODE_SHAPE" value="OCTAGON"/>
    <att type="string" name="vizmap:ab_h_8ec_corr_all_new NODE_SIZE" value="65.0"/>
    <att type="string" name="vizmap:ab_h_8ec_corr_all_new--child NODE_FILL_COLOR" value="java.awt.Color[r=255,g=0,b=102]"/>
    <att type="string" name="vizmap:ab_h_8ec_corr_all_new--child NODE_FONT_SIZE" value="65.0"/>
    <att type="string" name="vizmap:ab_h_8ec_corr_all_new--child NODE_LABEL" value="1.14.11.-"/>
    <att type="string" name="vizmap:ab_h_8ec_corr_all_new--child NODE_SHAPE" value="OCTAGON"/>
    <att type="string" name="vizmap:ab_h_8ec_corr_all_new--child NODE_SIZE" value="65.00003051757812"/>
    <graphics type="OCTAGON" h="65.0" w="65.00003051757812" x="-185.83984375" y="531.3391723632812" fill="#ff0066" width="1" outline="#666666" cy:nodeTransparency="1.0" cy:nodeLabelFont="Default-0-65" cy:nodeLabel="1.14.11.-" cy:borderLineType="solid"/>
  </node>
  <node label="5.4.4.2" id="-41">
    <att type="string" name="Column 1" value="5.4.4.2"/>
    <att type="integer" name="Column 2" value="58"/>
    <att type="string" name="Column 3" value="ETHYLENE"/>
    <att type="string" name="canonicalName" value="5.4.4.2"/>
    <att type="list" name="cytoscape.alias.list">
      <att type="string" name="cytoscape.alias.list" value="5.4.4.2"/>
    </att>
    <att type="string" name="vizmap:ab_PLANTCYC_NETWORK_NEW_1--child--child NODE_LABEL" value="5.4.4.2"/>
    <att type="string" name="vizmap:ab_h_8ec_corr_all_new NODE_FILL_COLOR" value="java.awt.Color[r=255,g=255,b=51]"/>
    <att type="string" name="vizmap:ab_h_8ec_corr_all_new NODE_FONT_SIZE" value="25.0"/>
    <att type="string" name="vizmap:ab_h_8ec_corr_all_new NODE_LABEL" value="5.4.4.2"/>
    <att type="string" name="vizmap:ab_h_8ec_corr_all_new NODE_SHAPE" value="RECT"/>
    <att type="string" name="vizmap:ab_h_8ec_corr_all_new NODE_SIZE" value="45.0"/>
    <att type="string" name="vizmap:ab_h_8ec_corr_all_new--child NODE_FILL_COLOR" value="java.awt.Color[r=255,g=255,b=51]"/>
    <att type="string" name="vizmap:ab_h_8ec_corr_all_new--child NODE_FONT_SIZE" value="25.0"/>
    <att type="string" name="vizmap:ab_h_8ec_corr_all_new--child NODE_LABEL" value="5.4.4.2"/>
    <att type="string" name="vizmap:ab_h_8ec_corr_all_new--child NODE_SHAPE" value="RECT"/>
    <att type="string" name="vizmap:ab_h_8ec_corr_all_new--child NODE_SIZE" value="45.0"/>
    <graphics type="RECTANGLE" h="45.0" w="45.0" x="452.72796630859375" y="570.7777099609375" fill="#ffff33" width="1" outline="#666666" cy:nodeTransparency="1.0" cy:nodeLabelFont="Default-0-25" cy:nodeLabel="5.4.4.2" cy:borderLineType="solid"/>
  </node>
  <node label="1.1.1.1" id="-46">
    <att type="string" name="Column 1" value="1.1.1.1"/>
    <att type="integer" name="Column 2" value="58"/>
    <att type="string" name="Column 3" value="ETHYLENE"/>
    <att type="string" name="canonicalName" value="1.1.1.1"/>
    <att type="list" name="cytoscape.alias.list">
      <att type="string" name="cytoscape.alias.list" value="1.1.1.1"/>
    </att>
    <att type="string" name="vizmap:ab_PLANTCYC_NETWORK_NEW_1--child--child NODE_LABEL" value="1.1.1.1"/>
    <att type="string" name="vizmap:ab_h_8ec_corr_all_new NODE_FILL_COLOR" value="java.awt.Color[r=255,g=255,b=51]"/>
    <att type="string" name="vizmap:ab_h_8ec_corr_all_new NODE_FONT_SIZE" value="25.0"/>
    <att type="string" name="vizmap:ab_h_8ec_corr_all_new NODE_LABEL" value="1.1.1.1"/>
    <att type="string" name="vizmap:ab_h_8ec_corr_all_new NODE_SHAPE" value="RECT"/>
    <att type="string" name="vizmap:ab_h_8ec_corr_all_new NODE_SIZE" value="45.0"/>
    <att type="string" name="vizmap:ab_h_8ec_corr_all_new--child NODE_FILL_COLOR" value="java.awt.Color[r=255,g=255,b=51]"/>
    <att type="string" name="vizmap:ab_h_8ec_corr_all_new--child NODE_FONT_SIZE" value="25.0"/>
    <att type="string" name="vizmap:ab_h_8ec_corr_all_new--child NODE_LABEL" value="1.1.1.1"/>
    <att type="string" name="vizmap:ab_h_8ec_corr_all_new--child NODE_SHAPE" value="RECT"/>
    <att type="string" name="vizmap:ab_h_8ec_corr_all_new--child NODE_SIZE" value="45.0"/>
    <graphics type="RECTANGLE" h="45.0" w="45.0" x="377.794677734375" y="650.1116333007812" fill="#ffff33" width="1" outline="#666666" cy:nodeTransparency="1.0" cy:nodeLabelFont="Default-0-25" cy:nodeLabel="1.1.1.1" cy:borderLineType="solid"/>
  </node>
  <node label="ABSCISIC ACID" id="-20">
    <att type="string" name="Column 1" value="ABSCISIC ACID"/>
    <att type="integer" name="Column 2" value="8888"/>
    <att type="string" name="canonicalName" value="ABSCISIC ACID"/>
    <att type="list" name="cytoscape.alias.list">
      <att type="string" name="cytoscape.alias.list" value="ABSCISIC ACID"/>
    </att>
    <att type="string" name="vizmap:ab_h_8ec_corr_all_new NODE_FILL_COLOR" value="java.awt.Color[r=51,g=255,b=255]"/>
    <att type="string" name="vizmap:ab_h_8ec_corr_all_new NODE_FONT_SIZE" value="35.0"/>
    <att type="string" name="vizmap:ab_h_8ec_corr_all_new NODE_LABEL" value="ABSCISIC ACID"/>
    <att type="string" name="vizmap:ab_h_8ec_corr_all_new NODE_SHAPE" value="RECT"/>
    <att type="string" name="vizmap:ab_h_8ec_corr_all_new NODE_SIZE" value="78.0"/>
    <att type="string" name="vizmap:ab_h_8ec_corr_all_new--child NODE_FILL_COLOR" value="java.awt.Color[r=51,g=255,b=255]"/>
    <att type="string" name="vizmap:ab_h_8ec_corr_all_new--child NODE_FONT_SIZE" value="35.0"/>
    <att type="string" name="vizmap:ab_h_8ec_corr_all_new--child NODE_LABEL" value="ABSCISIC ACID"/>
    <att type="string" name="vizmap:ab_h_8ec_corr_all_new--child NODE_SHAPE" value="RECT"/>
    <att type="string" name="vizmap:ab_h_8ec_corr_all_new--child NODE_SIZE" value="77.99996948242188"/>
    <att type="string" name="vizmap:ab_h_8ec_corr_all_new--child_1 NODE_FILL_COLOR" value="java.awt.Color[r=51,g=255,b=255]"/>
    <att type="string" name="vizmap:ab_h_8ec_corr_all_new--child_1 NODE_FONT_SIZE" value="35.0"/>
    <att type="string" name="vizmap:ab_h_8ec_corr_all_new--child_1 NODE_LABEL" value="ABSCISIC ACID"/>
    <att type="string" name="vizmap:ab_h_8ec_corr_all_new--child_1 NODE_SHAPE" value="RECT"/>
    <att type="string" name="vizmap:ab_h_8ec_corr_all_new--child_1 NODE_SIZE" value="77.99998474121094"/>
    <graphics type="RECTANGLE" h="78.0" w="78.0" x="683.3805541992188" y="494.35491943359375" fill="#33ffff" width="1" outline="#666666" cy:nodeTransparency="1.0" cy:nodeLabelFont="Default-0-35" cy:nodeLabel="ABSCISIC ACID" cy:borderLineType="solid"/>
  </node>
  <node label="1.14.99.-" id="-28">
    <att type="string" name="Column 1" value="1.14.99.-"/>
    <att type="integer" name="Column 2" value="157"/>
    <att type="string" name="Column 3" value="ABSCISIC ACID"/>
    <att type="string" name="canonicalName" value="1.14.99.-"/>
    <att type="list" name="cytoscape.alias.list">
      <att type="string" name="cytoscape.alias.list" value="1.14.99.-"/>
    </att>
    <att type="string" name="vizmap:ab_PLANTCYC_NETWORK_NEW_1--child--child NODE_LABEL" value="1.14.99.-"/>
    <att type="string" name="vizmap:ab_h_8ec_corr_all_new NODE_FILL_COLOR" value="java.awt.Color[r=255,g=0,b=102]"/>
    <att type="string" name="vizmap:ab_h_8ec_corr_all_new NODE_FONT_SIZE" value="65.0"/>
    <att type="string" name="vizmap:ab_h_8ec_corr_all_new NODE_LABEL" value="1.14.99.-"/>
    <att type="string" name="vizmap:ab_h_8ec_corr_all_new NODE_SHAPE" value="OCTAGON"/>
    <att type="string" name="vizmap:ab_h_8ec_corr_all_new NODE_SIZE" value="65.0"/>
    <att type="string" name="vizmap:ab_h_8ec_corr_all_new--child NODE_FILL_COLOR" value="java.awt.Color[r=255,g=0,b=102]"/>
    <att type="string" name="vizmap:ab_h_8ec_corr_all_new--child NODE_FONT_SIZE" value="65.0"/>
    <att type="string" name="vizmap:ab_h_8ec_corr_all_new--child NODE_LABEL" value="1.14.99.-"/>
    <att type="string" name="vizmap:ab_h_8ec_corr_all_new--child NODE_SHAPE" value="OCTAGON"/>
    <att type="string" name="vizmap:ab_h_8ec_corr_all_new--child NODE_SIZE" value="65.00003051757812"/>
    <att type="string" name="vizmap:ab_h_8ec_corr_all_new--child_1 NODE_FILL_COLOR" value="java.awt.Color[r=255,g=0,b=102]"/>
    <att type="string" name="vizmap:ab_h_8ec_corr_all_new--child_1 NODE_FONT_SIZE" value="65.0"/>
    <att type="string" name="vizmap:ab_h_8ec_corr_all_new--child_1 NODE_LABEL" value="1.14.99.-"/>
    <att type="string" name="vizmap:ab_h_8ec_corr_all_new--child_1 NODE_SHAPE" value="OCTAGON"/>
    <att type="string" name="vizmap:ab_h_8ec_corr_all_new--child_1 NODE_SIZE" value="65.0"/>
    <graphics type="OCTAGON" h="65.00003051757812" w="65.00003051757812" x="-14.970878601074219" y="234.2978973388672" fill="#ff0066" width="1" outline="#666666" cy:nodeTransparency="1.0" cy:nodeLabelFont="Default-0-65" cy:nodeLabel="1.14.99.-" cy:borderLineType="solid"/>
  </node>
  <node label="1.14.11.13" id="-18">
    <att type="string" name="Column 1" value="1.14.11.13"/>
    <att type="integer" name="Column 2" value="56"/>
    <att type="string" name="Column 3" value="ETHYLENE"/>
    <att type="string" name="canonicalName" value="1.14.11.13"/>
    <att type="list" name="cytoscape.alias.list">
      <att type="string" name="cytoscape.alias.list" value="1.14.11.13"/>
    </att>
    <att type="string" name="vizmap:ab_PLANTCYC_NETWORK_NEW_1--child--child NODE_LABEL" value="1.14.11.13"/>
    <att type="string" name="vizmap:ab_h_8ec_corr_all_new NODE_FILL_COLOR" value="java.awt.Color[r=255,g=255,b=51]"/>
    <att type="string" name="vizmap:ab_h_8ec_corr_all_new NODE_FONT_SIZE" value="25.0"/>
    <att type="string" name="vizmap:ab_h_8ec_corr_all_new NODE_LABEL" value="1.14.11.13"/>
    <att type="string" name="vizmap:ab_h_8ec_corr_all_new NODE_SHAPE" value="RECT"/>
    <att type="string" name="vizmap:ab_h_8ec_corr_all_new NODE_SIZE" value="45.0"/>
    <att type="string" name="vizmap:ab_h_8ec_corr_all_new--child NODE_FILL_COLOR" value="java.awt.Color[r=255,g=255,b=51]"/>
    <att type="string" name="vizmap:ab_h_8ec_corr_all_new--child NODE_FONT_SIZE" value="25.0"/>
    <att type="string" name="vizmap:ab_h_8ec_corr_all_new--child NODE_LABEL" value="1.14.11.13"/>
    <att type="string" name="vizmap:ab_h_8ec_corr_all_new--child NODE_SHAPE" value="RECT"/>
    <att type="string" name="vizmap:ab_h_8ec_corr_all_new--child NODE_SIZE" value="45.0"/>
    <graphics type="RECTANGLE" h="45.0" w="45.00000190734863" x="9.51086711883545" y="678.9415893554688" fill="#ffff33" width="1" outline="#666666" cy:nodeTransparency="1.0" cy:nodeLabelFont="Default-0-25" cy:nodeLabel="1.14.11.13" cy:borderLineType="solid"/>
  </node>
  <node label="2.4.1.12" id="-17">
    <att type="string" name="Column 1" value="2.4.1.12"/>
    <att type="integer" name="Column 2" value="157"/>
    <att type="string" name="Column 3" value="ABSCISIC ACID"/>
    <att type="string" name="canonicalName" value="2.4.1.12"/>
    <att type="list" name="cytoscape.alias.list">
      <att type="string" name="cytoscape.alias.list" value="2.4.1.12"/>
    </att>
    <att type="string" name="vizmap:ab_PLANTCYC_NETWORK_NEW_1--child--child NODE_LABEL" value="2.4.1.12"/>
    <att type="string" name="vizmap:ab_h_8ec_corr_all_new NODE_FILL_COLOR" value="java.awt.Color[r=255,g=255,b=51]"/>
    <att type="string" name="vizmap:ab_h_8ec_corr_all_new NODE_FONT_SIZE" value="25.0"/>
    <att type="string" name="vizmap:ab_h_8ec_corr_all_new NODE_LABEL" value="2.4.1.12"/>
    <att type="string" name="vizmap:ab_h_8ec_corr_all_new NODE_SHAPE" value="RECT"/>
    <att type="string" name="vizmap:ab_h_8ec_corr_all_new NODE_SIZE" value="45.0"/>
    <att type="string" name="vizmap:ab_h_8ec_corr_all_new--child NODE_FILL_COLOR" value="java.awt.Color[r=255,g=255,b=51]"/>
    <att type="string" name="vizmap:ab_h_8ec_corr_all_new--child NODE_FONT_SIZE" value="25.0"/>
    <att type="string" name="vizmap:ab_h_8ec_corr_all_new--child NODE_LABEL" value="2.4.1.12"/>
    <att type="string" name="vizmap:ab_h_8ec_corr_all_new--child NODE_SHAPE" value="RECT"/>
    <att type="string" name="vizmap:ab_h_8ec_corr_all_new--child NODE_SIZE" value="45.00025939941406"/>
    <att type="string" name="vizmap:ab_h_8ec_corr_all_new--child_1 NODE_FILL_COLOR" value="java.awt.Color[r=255,g=255,b=51]"/>
    <att type="string" name="vizmap:ab_h_8ec_corr_all_new--child_1 NODE_FONT_SIZE" value="25.0"/>
    <att type="string" name="vizmap:ab_h_8ec_corr_all_new--child_1 NODE_LABEL" value="2.4.1.12"/>
    <att type="string" name="vizmap:ab_h_8ec_corr_all_new--child_1 NODE_SHAPE" value="RECT"/>
    <att type="string" name="vizmap:ab_h_8ec_corr_all_new--child_1 NODE_SIZE" value="45.0"/>
    <graphics type="RECTANGLE" h="45.000244140625" w="45.000244140625" x="252.39022827148438" y="245.07705688476562" fill="#ffff33" width="1" outline="#666666" cy:nodeTransparency="1.0" cy:nodeLabelFont="Default-0-25" cy:nodeLabel="2.4.1.12" cy:borderLineType="solid"/>
  </node>
  <node label="1.14.17.4" id="-35">
    <att type="string" name="Column 1" value="1.14.17.4"/>
    <att type="integer" name="Column 2" value="5"/>
    <att type="string" name="Column 3" value="ETHYLENE"/>
    <att type="string" name="canonicalName" value="1.14.17.4"/>
    <att type="list" name="cytoscape.alias.list">
      <att type="string" name="cytoscape.alias.list" value="1.14.17.4"/>
    </att>
    <att type="string" name="vizmap:ab_PLANTCYC_NETWORK_NEW_1--child--child NODE_LABEL" value="1.14.17.4"/>
    <att type="string" name="vizmap:ab_h_8ec_corr_all_new NODE_FILL_COLOR" value="java.awt.Color[r=255,g=0,b=102]"/>
    <att type="string" name="vizmap:ab_h_8ec_corr_all_new NODE_FONT_SIZE" value="65.0"/>
    <att type="string" name="vizmap:ab_h_8ec_corr_all_new NODE_LABEL" value="1.14.17.4"/>
    <att type="string" name="vizmap:ab_h_8ec_corr_all_new NODE_SHAPE" value="OCTAGON"/>
    <att type="string" name="vizmap:ab_h_8ec_corr_all_new NODE_SIZE" value="64.99993896484375"/>
    <att type="string" name="vizmap:ab_h_8ec_corr_all_new--child NODE_FILL_COLOR" value="java.awt.Color[r=255,g=0,b=102]"/>
    <att type="string" name="vizmap:ab_h_8ec_corr_all_new--child NODE_FONT_SIZE" value="65.0"/>
    <att type="string" name="vizmap:ab_h_8ec_corr_all_new--child NODE_LABEL" value="1.14.17.4"/>
    <att type="string" name="vizmap:ab_h_8ec_corr_all_new--child NODE_SHAPE" value="OCTAGON"/>
    <att type="string" name="vizmap:ab_h_8ec_corr_all_new--child NODE_SIZE" value="65.0"/>
    <graphics type="OCTAGON" h="65.0" w="65.0" x="211.31967163085938" y="625.4067993164062" fill="#ff0066" width="1" outline="#666666" cy:nodeTransparency="1.0" cy:nodeLabelFont="Default-0-65" cy:nodeLabel="1.14.17.4" cy:borderLineType="solid"/>
  </node>
  <node label="1.13.11.51" id="-15">
    <att type="string" name="Column 1" value="1.13.11.51"/>
    <att type="integer" name="Column 2" value="125"/>
    <att type="string" name="Column 3" value="ABSCISIC ACID"/>
    <att type="string" name="canonicalName" value="1.13.11.51"/>
    <att type="list" name="cytoscape.alias.list">
      <att type="string" name="cytoscape.alias.list" value="1.13.11.51"/>
    </att>
    <att type="string" name="vizmap:ab_PLANTCYC_NETWORK_NEW_1--child--child NODE_LABEL" value="1.13.11.51"/>
    <att type="string" name="vizmap:ab_h_8ec_corr_all_new NODE_FILL_COLOR" value="java.awt.Color[r=255,g=255,b=51]"/>
    <att type="string" name="vizmap:ab_h_8ec_corr_all_new NODE_FONT_SIZE" value="25.0"/>
    <att type="string" name="vizmap:ab_h_8ec_corr_all_new NODE_LABEL" value="1.13.11.51"/>
    <att type="string" name="vizmap:ab_h_8ec_corr_all_new NODE_SHAPE" value="RECT"/>
    <att type="string" name="vizmap:ab_h_8ec_corr_all_new NODE_SIZE" value="45.0"/>
    <att type="string" name="vizmap:ab_h_8ec_corr_all_new--child NODE_FILL_COLOR" value="java.awt.Color[r=255,g=255,b=51]"/>
    <att type="string" name="vizmap:ab_h_8ec_corr_all_new--child NODE_FONT_SIZE" value="25.0"/>
    <att type="string" name="vizmap:ab_h_8ec_corr_all_new--child NODE_LABEL" value="1.13.11.51"/>
    <att type="string" name="vizmap:ab_h_8ec_corr_all_new--child NODE_SHAPE" value="RECT"/>
    <att type="string" name="vizmap:ab_h_8ec_corr_all_new--child NODE_SIZE" value="44.99999237060547"/>
    <att type="string" name="vizmap:ab_h_8ec_corr_all_new--child_1 NODE_FILL_COLOR" value="java.awt.Color[r=255,g=255,b=51]"/>
    <att type="string" name="vizmap:ab_h_8ec_corr_all_new--child_1 NODE_FONT_SIZE" value="25.0"/>
    <att type="string" name="vizmap:ab_h_8ec_corr_all_new--child_1 NODE_LABEL" value="1.13.11.51"/>
    <att type="string" name="vizmap:ab_h_8ec_corr_all_new--child_1 NODE_SHAPE" value="RECT"/>
    <att type="string" name="vizmap:ab_h_8ec_corr_all_new--child_1 NODE_SIZE" value="44.999969482421875"/>
    <graphics type="RECTANGLE" h="45.0" w="45.0" x="315.5802001953125" y="126.78225708007812" fill="#ffff33" width="1" outline="#666666" cy:nodeTransparency="1.0" cy:nodeLabelFont="Default-0-25" cy:nodeLabel="1.13.11.51" cy:borderLineType="solid"/>
  </node>
  <edge label="4.4.1.14 (PP) 1.14.17.4" source="-47" target="-35">
    <att type="string" name="Column 1" value="4.4.1.14 (PP) 1.14.17.4"/>
    <att type="integer" name="Column 2" value="3"/>
    <att type="string" name="canonicalName" value="4.4.1.14 (PP) 1.14.17.4"/>
    <att type="list" name="cytoscape.alias.list">
      <att type="string" name="cytoscape.alias.list" value="4.4.1.14 (PP) 1.14.17.4"/>
    </att>
    <att type="string" name="interaction" value="PP" cy:editable="false"/>
    <graphics width="4" fill="#333300" cy:sourceArrow="0" cy:targetArrow="0" cy:sourceArrowColor="#000000" cy:targetArrowColor="#000000" cy:edgeLabelFont="SanSerif-0-10" cy:edgeLabel="" cy:edgeLineType="SOLID" cy:curved="STRAIGHT_LINES"/>
  </edge>
  <edge label="AUXIN (PP) 1.13.11.51" source="-29" target="-15">
    <att type="string" name="Column 1" value="AUXIN (PP) 1.13.11.51"/>
    <att type="integer" name="Column 2" value="3"/>
    <att type="string" name="canonicalName" value="AUXIN (PP) 1.13.11.51"/>
    <att type="list" name="cytoscape.alias.list">
      <att type="string" name="cytoscape.alias.list" value="AUXIN (PP) 1.13.11.51"/>
    </att>
    <att type="string" name="interaction" value="PP" cy:editable="false"/>
    <graphics width="4" fill="#333300" cy:sourceArrow="0" cy:targetArrow="0" cy:sourceArrowColor="#000000" cy:targetArrowColor="#000000" cy:edgeLabelFont="SanSerif-0-10" cy:edgeLabel="" cy:edgeLineType="SOLID" cy:curved="STRAIGHT_LINES"/>
  </edge>
  <edge label="AUXIN (PP) 1.2.4.1" source="-29" target="-27">
    <att type="string" name="Column 1" value="AUXIN (PP) 1.2.4.1"/>
    <att type="integer" name="Column 2" value="2"/>
    <att type="string" name="canonicalName" value="AUXIN (PP) 1.2.4.1"/>
    <att type="list" name="cytoscape.alias.list">
      <att type="string" name="cytoscape.alias.list" value="AUXIN (PP) 1.2.4.1"/>
    </att>
    <att type="string" name="interaction" value="PP" cy:editable="false"/>
    <graphics width="4" fill="#333300" cy:sourceArrow="0" cy:targetArrow="0" cy:sourceArrowColor="#000000" cy:targetArrowColor="#000000" cy:edgeLabelFont="SanSerif-0-10" cy:edgeLabel="" cy:edgeLineType="SOLID" cy:curved="STRAIGHT_LINES"/>
  </edge>
  <edge label="AUXIN (PP) 2.6.1.57" source="-29" target="-50">
    <att type="string" name="Column 1" value="AUXIN (PP) 2.6.1.57"/>
    <att type="integer" name="Column 2" value="3"/>
    <att type="string" name="canonicalName" value="AUXIN (PP) 2.6.1.57"/>
    <att type="list" name="cytoscape.alias.list">
      <att type="string" name="cytoscape.alias.list" value="AUXIN (PP) 2.6.1.57"/>
    </att>
    <att type="string" name="interaction" value="PP" cy:editable="false"/>
    <graphics width="4" fill="#333300" cy:sourceArrow="0" cy:targetArrow="0" cy:sourceArrowColor="#000000" cy:targetArrowColor="#000000" cy:edgeLabelFont="SanSerif-0-10" cy:edgeLabel="" cy:edgeLineType="SOLID" cy:curved="STRAIGHT_LINES"/>
  </edge>
  <edge label="AUXIN (PP) 4.1.3.27" source="-29" target="-51">
    <att type="string" name="Column 1" value="AUXIN (PP) 4.1.3.27"/>
    <att type="integer" name="Column 2" value="3"/>
    <att type="string" name="canonicalName" value="AUXIN (PP) 4.1.3.27"/>
    <att type="list" name="cytoscape.alias.list">
      <att type="string" name="cytoscape.alias.list" value="AUXIN (PP) 4.1.3.27"/>
    </att>
    <att type="string" name="interaction" value="PP" cy:editable="false"/>
    <graphics width="4" fill="#333300" cy:sourceArrow="0" cy:targetArrow="0" cy:sourceArrowColor="#000000" cy:targetArrowColor="#000000" cy:edgeLabelFont="SanSerif-0-10" cy:edgeLabel="" cy:edgeLineType="SOLID" cy:curved="STRAIGHT_LINES"/>
  </edge>
  <edge label="AUXIN (PP) 4.4.1.14" source="-29" target="-47">
    <att type="string" name="Column 1" value="AUXIN (PP) 4.4.1.14"/>
    <att type="integer" name="Column 2" value="3"/>
    <att type="string" name="canonicalName" value="AUXIN (PP) 4.4.1.14"/>
    <att type="list" name="cytoscape.alias.list">
      <att type="string" name="cytoscape.alias.list" value="AUXIN (PP) 4.4.1.14"/>
    </att>
    <att type="string" name="interaction" value="PP" cy:editable="false"/>
    <graphics width="4" fill="#333300" cy:sourceArrow="0" cy:targetArrow="0" cy:sourceArrowColor="#000000" cy:targetArrowColor="#000000" cy:edgeLabelFont="SanSerif-0-10" cy:edgeLabel="" cy:edgeLineType="SOLID" cy:curved="STRAIGHT_LINES"/>
  </edge>
  <edge label="CYTOKININ (PP) 4.4.1.14" source="-36" target="-47">
    <att type="string" name="Column 1" value="CYTOKININ (PP) 4.4.1.14"/>
    <att type="integer" name="Column 2" value="3"/>
    <att type="string" name="canonicalName" value="CYTOKININ (PP) 4.4.1.14"/>
    <att type="list" name="cytoscape.alias.list">
      <att type="string" name="cytoscape.alias.list" value="CYTOKININ (PP) 4.4.1.14"/>
    </att>
    <att type="string" name="interaction" value="PP" cy:editable="false"/>
    <graphics width="4" fill="#333300" cy:sourceArrow="0" cy:targetArrow="0" cy:sourceArrowColor="#000000" cy:targetArrowColor="#000000" cy:edgeLabelFont="SanSerif-0-10" cy:edgeLabel="" cy:edgeLineType="SOLID" cy:curved="STRAIGHT_LINES"/>
  </edge>
  <edge label="GIBBERELLIN (PP) 1.14.11.-" source="-23" target="-8">
    <att type="string" name="Column 1" value="GIBBERELLIN (PP) 1.14.11.-"/>
    <att type="integer" name="Column 2" value="1"/>
    <att type="string" name="canonicalName" value="GIBBERELLIN (PP) 1.14.11.-"/>
    <att type="list" name="cytoscape.alias.list">
      <att type="string" name="cytoscape.alias.list" value="GIBBERELLIN (PP) 1.14.11.-"/>
    </att>
    <att type="string" name="interaction" value="PP" cy:editable="false"/>
    <graphics width="4" fill="#333300" cy:sourceArrow="0" cy:targetArrow="0" cy:sourceArrowColor="#000000" cy:targetArrowColor="#000000" cy:edgeLabelFont="SanSerif-0-10" cy:edgeLabel="" cy:edgeLineType="SOLID" cy:curved="STRAIGHT_LINES"/>
  </edge>
  <edge label="GIBBERELLIN (PP) 1.14.11.13" source="-23" target="-18">
    <att type="string" name="Column 1" value="GIBBERELLIN (PP) 1.14.11.13"/>
    <att type="integer" name="Column 2" value="1"/>
    <att type="string" name="canonicalName" value="GIBBERELLIN (PP) 1.14.11.13"/>
    <att type="list" name="cytoscape.alias.list">
      <att type="string" name="cytoscape.alias.list" value="GIBBERELLIN (PP) 1.14.11.13"/>
    </att>
    <att type="string" name="interaction" value="PP" cy:editable="false"/>
    <graphics width="4" fill="#333300" cy:sourceArrow="0" cy:targetArrow="0" cy:sourceArrowColor="#000000" cy:targetArrowColor="#000000" cy:edgeLabelFont="SanSerif-0-10" cy:edgeLabel="" cy:edgeLineType="SOLID" cy:curved="STRAIGHT_LINES"/>
  </edge>
  <edge label="ETHYLENE (PP) 1.1.1.1" source="-31" target="-46">
    <att type="string" name="Column 1" value="ETHYLENE (PP) 1.1.1.1"/>
    <att type="integer" name="Column 2" value="1"/>
    <att type="string" name="canonicalName" value="ETHYLENE (PP) 1.1.1.1"/>
    <att type="list" name="cytoscape.alias.list">
      <att type="string" name="cytoscape.alias.list" value="ETHYLENE (PP) 1.1.1.1"/>
    </att>
    <att type="string" name="interaction" value="PP" cy:editable="false"/>
    <graphics width="4" fill="#333300" cy:sourceArrow="0" cy:targetArrow="0" cy:sourceArrowColor="#000000" cy:targetArrowColor="#000000" cy:edgeLabelFont="SanSerif-0-10" cy:edgeLabel="" cy:edgeLineType="SOLID" cy:curved="STRAIGHT_LINES"/>
  </edge>
  <edge label="ETHYLENE (PP) 1.11.1.9" source="-31" target="-10">
    <att type="string" name="Column 1" value="ETHYLENE (PP) 1.11.1.9"/>
    <att type="integer" name="Column 2" value="2"/>
    <att type="string" name="canonicalName" value="ETHYLENE (PP) 1.11.1.9"/>
    <att type="list" name="cytoscape.alias.list">
      <att type="string" name="cytoscape.alias.list" value="ETHYLENE (PP) 1.11.1.9"/>
    </att>
    <att type="string" name="interaction" value="PP" cy:editable="false"/>
    <graphics width="4" fill="#333300" cy:sourceArrow="0" cy:targetArrow="0" cy:sourceArrowColor="#000000" cy:targetArrowColor="#000000" cy:edgeLabelFont="SanSerif-0-10" cy:edgeLabel="" cy:edgeLineType="SOLID" cy:curved="STRAIGHT_LINES"/>
  </edge>
  <edge label="ETHYLENE (PP) 1.13.11.51" source="-31" target="-15">
    <att type="string" name="Column 1" value="ETHYLENE (PP) 1.13.11.51"/>
    <att type="integer" name="Column 2" value="3"/>
    <att type="string" name="canonicalName" value="ETHYLENE (PP) 1.13.11.51"/>
    <att type="list" name="cytoscape.alias.list">
      <att type="string" name="cytoscape.alias.list" value="ETHYLENE (PP) 1.13.11.51"/>
    </att>
    <att type="string" name="interaction" value="PP" cy:editable="false"/>
    <graphics width="4" fill="#333300" cy:sourceArrow="0" cy:targetArrow="0" cy:sourceArrowColor="#000000" cy:targetArrowColor="#000000" cy:edgeLabelFont="SanSerif-0-10" cy:edgeLabel="" cy:edgeLineType="SOLID" cy:curved="STRAIGHT_LINES"/>
  </edge>
  <edge label="ETHYLENE (PP) 1.14.11.-" source="-31" target="-8">
    <att type="string" name="Column 1" value="ETHYLENE (PP) 1.14.11.-"/>
    <att type="integer" name="Column 2" value="1"/>
    <att type="string" name="canonicalName" value="ETHYLENE (PP) 1.14.11.-"/>
    <att type="list" name="cytoscape.alias.list">
      <att type="string" name="cytoscape.alias.list" value="ETHYLENE (PP) 1.14.11.-"/>
    </att>
    <att type="string" name="interaction" value="PP" cy:editable="false"/>
    <graphics width="4" fill="#333300" cy:sourceArrow="0" cy:targetArrow="0" cy:sourceArrowColor="#000000" cy:targetArrowColor="#000000" cy:edgeLabelFont="SanSerif-0-10" cy:edgeLabel="" cy:edgeLineType="SOLID" cy:curved="STRAIGHT_LINES"/>
  </edge>
  <edge label="ETHYLENE (PP) 1.14.11.13" source="-31" target="-18">
    <att type="string" name="Column 1" value="ETHYLENE (PP) 1.14.11.13"/>
    <att type="integer" name="Column 2" value="1"/>
    <att type="string" name="canonicalName" value="ETHYLENE (PP) 1.14.11.13"/>
    <att type="list" name="cytoscape.alias.list">
      <att type="string" name="cytoscape.alias.list" value="ETHYLENE (PP) 1.14.11.13"/>
    </att>
    <att type="string" name="interaction" value="PP" cy:editable="false"/>
    <graphics width="4" fill="#333300" cy:sourceArrow="0" cy:targetArrow="0" cy:sourceArrowColor="#000000" cy:targetArrowColor="#000000" cy:edgeLabelFont="SanSerif-0-10" cy:edgeLabel="" cy:edgeLineType="SOLID" cy:curved="STRAIGHT_LINES"/>
  </edge>
  <edge label="ETHYLENE (PP) 1.14.13.93" source="-31" target="-16">
    <att type="string" name="Column 1" value="ETHYLENE (PP) 1.14.13.93"/>
    <att type="integer" name="Column 2" value="3"/>
    <att type="string" name="canonicalName" value="ETHYLENE (PP) 1.14.13.93"/>
    <att type="list" name="cytoscape.alias.list">
      <att type="string" name="cytoscape.alias.list" value="ETHYLENE (PP) 1.14.13.93"/>
    </att>
    <att type="string" name="interaction" value="PP" cy:editable="false"/>
    <graphics width="4" fill="#333300" cy:sourceArrow="0" cy:targetArrow="0" cy:sourceArrowColor="#000000" cy:targetArrowColor="#000000" cy:edgeLabelFont="SanSerif-0-10" cy:edgeLabel="" cy:edgeLineType="SOLID" cy:curved="STRAIGHT_LINES"/>
  </edge>
  <edge label="ETHYLENE (PP) 1.14.17.4" source="-31" target="-35">
    <att type="string" name="Column 1" value="ETHYLENE (PP) 1.14.17.4"/>
    <att type="integer" name="Column 2" value="3"/>
    <att type="string" name="canonicalName" value="ETHYLENE (PP) 1.14.17.4"/>
    <att type="list" name="cytoscape.alias.list">
      <att type="string" name="cytoscape.alias.list" value="ETHYLENE (PP) 1.14.17.4"/>
    </att>
    <att type="string" name="interaction" value="PP" cy:editable="false"/>
    <graphics width="4" fill="#333300" cy:sourceArrow="0" cy:targetArrow="0" cy:sourceArrowColor="#000000" cy:targetArrowColor="#000000" cy:edgeLabelFont="SanSerif-0-10" cy:edgeLabel="" cy:edgeLineType="SOLID" cy:curved="STRAIGHT_LINES"/>
  </edge>
  <edge label="ETHYLENE (PP) 1.14.99.-" source="-31" target="-28">
    <att type="string" name="Column 1" value="ETHYLENE (PP) 1.14.99.-"/>
    <att type="integer" name="Column 2" value="3"/>
    <att type="string" name="canonicalName" value="ETHYLENE (PP) 1.14.99.-"/>
    <att type="list" name="cytoscape.alias.list">
      <att type="string" name="cytoscape.alias.list" value="ETHYLENE (PP) 1.14.99.-"/>
    </att>
    <att type="string" name="interaction" value="PP" cy:editable="false"/>
    <graphics width="4" fill="#333300" cy:sourceArrow="0" cy:targetArrow="0" cy:sourceArrowColor="#000000" cy:targetArrowColor="#000000" cy:edgeLabelFont="SanSerif-0-10" cy:edgeLabel="" cy:edgeLineType="SOLID" cy:curved="STRAIGHT_LINES"/>
  </edge>
  <edge label="ETHYLENE (PP) 1.2.4.1" source="-31" target="-27">
    <att type="string" name="Column 1" value="ETHYLENE (PP) 1.2.4.1"/>
    <att type="integer" name="Column 2" value="2"/>
    <att type="string" name="canonicalName" value="ETHYLENE (PP) 1.2.4.1"/>
    <att type="list" name="cytoscape.alias.list">
      <att type="string" name="cytoscape.alias.list" value="ETHYLENE (PP) 1.2.4.1"/>
    </att>
    <att type="string" name="interaction" value="PP" cy:editable="false"/>
    <graphics width="4" fill="#333300" cy:sourceArrow="0" cy:targetArrow="0" cy:sourceArrowColor="#000000" cy:targetArrowColor="#000000" cy:edgeLabelFont="SanSerif-0-10" cy:edgeLabel="" cy:edgeLineType="SOLID" cy:curved="STRAIGHT_LINES"/>
  </edge>
  <edge label="ETHYLENE (PP) 2.4.1.12" source="-31" target="-17">
    <att type="string" name="Column 1" value="ETHYLENE (PP) 2.4.1.12"/>
    <att type="integer" name="Column 2" value="3"/>
    <att type="string" name="canonicalName" value="ETHYLENE (PP) 2.4.1.12"/>
    <att type="list" name="cytoscape.alias.list">
      <att type="string" name="cytoscape.alias.list" value="ETHYLENE (PP) 2.4.1.12"/>
    </att>
    <att type="string" name="interaction" value="PP" cy:editable="false"/>
    <graphics width="4" fill="#333300" cy:sourceArrow="0" cy:targetArrow="0" cy:sourceArrowColor="#000000" cy:targetArrowColor="#000000" cy:edgeLabelFont="SanSerif-0-10" cy:edgeLabel="" cy:edgeLineType="SOLID" cy:curved="STRAIGHT_LINES"/>
  </edge>
  <edge label="ETHYLENE (PP) 2.5.1.18" source="-31" target="-30">
    <att type="string" name="Column 1" value="ETHYLENE (PP) 2.5.1.18"/>
    <att type="integer" name="Column 2" value="3"/>
    <att type="string" name="canonicalName" value="ETHYLENE (PP) 2.5.1.18"/>
    <att type="list" name="cytoscape.alias.list">
      <att type="string" name="cytoscape.alias.list" value="ETHYLENE (PP) 2.5.1.18"/>
    </att>
    <att type="string" name="interaction" value="PP" cy:editable="false"/>
    <graphics width="4" fill="#333300" cy:sourceArrow="0" cy:targetArrow="0" cy:sourceArrowColor="#000000" cy:targetArrowColor="#000000" cy:edgeLabelFont="SanSerif-0-10" cy:edgeLabel="" cy:edgeLineType="SOLID" cy:curved="STRAIGHT_LINES"/>
  </edge>
  <edge label="ETHYLENE (PP) 2.6.1.57" source="-31" target="-50">
    <att type="string" name="Column 1" value="ETHYLENE (PP) 2.6.1.57"/>
    <att type="integer" name="Column 2" value="3"/>
    <att type="string" name="canonicalName" value="ETHYLENE (PP) 2.6.1.57"/>
    <att type="list" name="cytoscape.alias.list">
      <att type="string" name="cytoscape.alias.list" value="ETHYLENE (PP) 2.6.1.57"/>
    </att>
    <att type="string" name="interaction" value="PP" cy:editable="false"/>
    <graphics width="4" fill="#333300" cy:sourceArrow="0" cy:targetArrow="0" cy:sourceArrowColor="#000000" cy:targetArrowColor="#000000" cy:edgeLabelFont="SanSerif-0-10" cy:edgeLabel="" cy:edgeLineType="SOLID" cy:curved="STRAIGHT_LINES"/>
  </edge>
  <edge label="ETHYLENE (PP) 4.1.3.27" source="-31" target="-51">
    <att type="string" name="Column 1" value="ETHYLENE (PP) 4.1.3.27"/>
    <att type="integer" name="Column 2" value="3"/>
    <att type="string" name="canonicalName" value="ETHYLENE (PP) 4.1.3.27"/>
    <att type="list" name="cytoscape.alias.list">
      <att type="string" name="cytoscape.alias.list" value="ETHYLENE (PP) 4.1.3.27"/>
    </att>
    <att type="string" name="interaction" value="PP" cy:editable="false"/>
    <graphics width="4" fill="#333300" cy:sourceArrow="0" cy:targetArrow="0" cy:sourceArrowColor="#000000" cy:targetArrowColor="#000000" cy:edgeLabelFont="SanSerif-0-10" cy:edgeLabel="" cy:edgeLineType="SOLID" cy:curved="STRAIGHT_LINES"/>
  </edge>
  <edge label="ETHYLENE (PP) 4.4.1.14" source="-31" target="-47">
    <att type="string" name="Column 1" value="ETHYLENE (PP) 4.4.1.14"/>
    <att type="integer" name="Column 2" value="3"/>
    <att type="string" name="canonicalName" value="ETHYLENE (PP) 4.4.1.14"/>
    <att type="list" name="cytoscape.alias.list">
      <att type="string" name="cytoscape.alias.list" value="ETHYLENE (PP) 4.4.1.14"/>
    </att>
    <att type="string" name="interaction" value="PP" cy:editable="false"/>
    <graphics width="4" fill="#333300" cy:sourceArrow="0" cy:targetArrow="0" cy:sourceArrowColor="#000000" cy:targetArrowColor="#000000" cy:edgeLabelFont="SanSerif-0-10" cy:edgeLabel="" cy:edgeLineType="SOLID" cy:curved="STRAIGHT_LINES"/>
  </edge>
  <edge label="ETHYLENE (PP) 5.4.4.2" source="-31" target="-41">
    <att type="string" name="Column 1" value="ETHYLENE (PP) 5.4.4.2"/>
    <att type="integer" name="Column 2" value="1"/>
    <att type="string" name="canonicalName" value="ETHYLENE (PP) 5.4.4.2"/>
    <att type="list" name="cytoscape.alias.list">
      <att type="string" name="cytoscape.alias.list" value="ETHYLENE (PP) 5.4.4.2"/>
    </att>
    <att type="string" name="interaction" value="PP" cy:editable="false"/>
    <graphics width="4" fill="#333300" cy:sourceArrow="0" cy:targetArrow="0" cy:sourceArrowColor="#000000" cy:targetArrowColor="#000000" cy:edgeLabelFont="SanSerif-0-10" cy:edgeLabel="" cy:edgeLineType="SOLID" cy:curved="STRAIGHT_LINES"/>
  </edge>
  <edge label="SALICYLIC_ACID (PP) 5.4.4.2" source="-26" target="-41">
    <att type="string" name="Column 1" value="SALICYLIC_ACID (PP) 5.4.4.2"/>
    <att type="integer" name="Column 2" value="1"/>
    <att type="string" name="canonicalName" value="SALICYLIC_ACID (PP) 5.4.4.2"/>
    <att type="list" name="cytoscape.alias.list">
      <att type="string" name="cytoscape.alias.list" value="SALICYLIC_ACID (PP) 5.4.4.2"/>
    </att>
    <att type="string" name="interaction" value="PP" cy:editable="false"/>
    <graphics width="4" fill="#333300" cy:sourceArrow="0" cy:targetArrow="0" cy:sourceArrowColor="#000000" cy:targetArrowColor="#000000" cy:edgeLabelFont="SanSerif-0-10" cy:edgeLabel="" cy:edgeLineType="SOLID" cy:curved="STRAIGHT_LINES"/>
  </edge>
  <edge label="SALICYLIC_ACID (PP) 2.5.1.18" source="-26" target="-30">
    <att type="string" name="Column 1" value="SALICYLIC_ACID (PP) 2.5.1.18"/>
    <att type="integer" name="Column 2" value="3"/>
    <att type="string" name="canonicalName" value="SALICYLIC_ACID (PP) 2.5.1.18"/>
    <att type="list" name="cytoscape.alias.list">
      <att type="string" name="cytoscape.alias.list" value="SALICYLIC_ACID (PP) 2.5.1.18"/>
    </att>
    <att type="string" name="interaction" value="PP" cy:editable="false"/>
    <graphics width="4" fill="#333300" cy:sourceArrow="0" cy:targetArrow="0" cy:sourceArrowColor="#000000" cy:targetArrowColor="#000000" cy:edgeLabelFont="SanSerif-0-10" cy:edgeLabel="" cy:edgeLineType="SOLID" cy:curved="STRAIGHT_LINES"/>
  </edge>
  <edge label="SALICYLIC_ACID (PP) 1.1.1.1" source="-26" target="-46">
    <att type="string" name="Column 1" value="SALICYLIC_ACID (PP) 1.1.1.1"/>
    <att type="integer" name="Column 2" value="1"/>
    <att type="string" name="canonicalName" value="SALICYLIC_ACID (PP) 1.1.1.1"/>
    <att type="list" name="cytoscape.alias.list">
      <att type="string" name="cytoscape.alias.list" value="SALICYLIC_ACID (PP) 1.1.1.1"/>
    </att>
    <att type="string" name="interaction" value="PP" cy:editable="false"/>
    <graphics width="4" fill="#333300" cy:sourceArrow="0" cy:targetArrow="0" cy:sourceArrowColor="#000000" cy:targetArrowColor="#000000" cy:edgeLabelFont="SanSerif-0-10" cy:edgeLabel="" cy:edgeLineType="SOLID" cy:curved="STRAIGHT_LINES"/>
  </edge>
  <edge label="BRASSINOSTEROID (PP) 1.14.13.93" source="-14" target="-16">
    <att type="string" name="Column 1" value="BRASSINOSTEROID (PP) 1.14.13.93"/>
    <att type="integer" name="Column 2" value="3"/>
    <att type="string" name="canonicalName" value="BRASSINOSTEROID (PP) 1.14.13.93"/>
    <att type="list" name="cytoscape.alias.list">
      <att type="string" name="cytoscape.alias.list" value="BRASSINOSTEROID (PP) 1.14.13.93"/>
    </att>
    <att type="string" name="interaction" value="PP" cy:editable="false"/>
    <graphics width="4" fill="#333300" cy:sourceArrow="0" cy:targetArrow="0" cy:sourceArrowColor="#000000" cy:targetArrowColor="#000000" cy:edgeLabelFont="SanSerif-0-10" cy:edgeLabel="" cy:edgeLineType="SOLID" cy:curved="STRAIGHT_LINES"/>
  </edge>
  <edge label="JASMONIC_ ACID (PP) 1.14.11.-" source="-25" target="-8">
    <att type="string" name="Column 1" value="JASMONIC_ ACID (PP) 1.14.11.-"/>
    <att type="integer" name="Column 2" value="1"/>
    <att type="string" name="canonicalName" value="JASMONIC_ ACID (PP) 1.14.11.-"/>
    <att type="list" name="cytoscape.alias.list">
      <att type="string" name="cytoscape.alias.list" value="JASMONIC_ ACID (PP) 1.14.11.-"/>
    </att>
    <att type="string" name="interaction" value="PP" cy:editable="false"/>
    <graphics width="4" fill="#333300" cy:sourceArrow="0" cy:targetArrow="0" cy:sourceArrowColor="#000000" cy:targetArrowColor="#000000" cy:edgeLabelFont="SanSerif-0-10" cy:edgeLabel="" cy:edgeLineType="SOLID" cy:curved="STRAIGHT_LINES"/>
  </edge>
  <edge label="JASMONIC_ ACID (PP) 1.14.99.-" source="-25" target="-28">
    <att type="string" name="Column 1" value="JASMONIC_ ACID (PP) 1.14.99.-"/>
    <att type="integer" name="Column 2" value="3"/>
    <att type="string" name="canonicalName" value="JASMONIC_ ACID (PP) 1.14.99.-"/>
    <att type="list" name="cytoscape.alias.list">
      <att type="string" name="cytoscape.alias.list" value="JASMONIC_ ACID (PP) 1.14.99.-"/>
    </att>
    <att type="string" name="interaction" value="PP" cy:editable="false"/>
    <graphics width="4" fill="#333300" cy:sourceArrow="0" cy:targetArrow="0" cy:sourceArrowColor="#000000" cy:targetArrowColor="#000000" cy:edgeLabelFont="SanSerif-0-10" cy:edgeLabel="" cy:edgeLineType="SOLID" cy:curved="STRAIGHT_LINES"/>
  </edge>
  <edge label="JASMONIC_ ACID (PP) 2.4.1.12" source="-25" target="-17">
    <att type="string" name="Column 1" value="JASMONIC_ ACID (PP) 2.4.1.12"/>
    <att type="integer" name="Column 2" value="3"/>
    <att type="string" name="canonicalName" value="JASMONIC_ ACID (PP) 2.4.1.12"/>
    <att type="list" name="cytoscape.alias.list">
      <att type="string" name="cytoscape.alias.list" value="JASMONIC_ ACID (PP) 2.4.1.12"/>
    </att>
    <att type="string" name="interaction" value="PP" cy:editable="false"/>
    <graphics width="4" fill="#333300" cy:sourceArrow="0" cy:targetArrow="0" cy:sourceArrowColor="#000000" cy:targetArrowColor="#000000" cy:edgeLabelFont="SanSerif-0-10" cy:edgeLabel="" cy:edgeLineType="SOLID" cy:curved="STRAIGHT_LINES"/>
  </edge>
  <edge label="JASMONIC_ ACID (PP) 2.5.1.18" source="-25" target="-30">
    <att type="string" name="Column 1" value="JASMONIC_ ACID (PP) 2.5.1.18"/>
    <att type="integer" name="Column 2" value="3"/>
    <att type="string" name="canonicalName" value="JASMONIC_ ACID (PP) 2.5.1.18"/>
    <att type="list" name="cytoscape.alias.list">
      <att type="string" name="cytoscape.alias.list" value="JASMONIC_ ACID (PP) 2.5.1.18"/>
    </att>
    <att type="string" name="interaction" value="PP" cy:editable="false"/>
    <graphics width="4" fill="#333300" cy:sourceArrow="0" cy:targetArrow="0" cy:sourceArrowColor="#000000" cy:targetArrowColor="#000000" cy:edgeLabelFont="SanSerif-0-10" cy:edgeLabel="" cy:edgeLineType="SOLID" cy:curved="STRAIGHT_LINES"/>
  </edge>
  <edge label="JASMONIC_ ACID (PP) 4.1.3.27" source="-25" target="-51">
    <att type="string" name="Column 1" value="JASMONIC_ ACID (PP) 4.1.3.27"/>
    <att type="integer" name="Column 2" value="3"/>
    <att type="string" name="canonicalName" value="JASMONIC_ ACID (PP) 4.1.3.27"/>
    <att type="list" name="cytoscape.alias.list">
      <att type="string" name="cytoscape.alias.list" value="JASMONIC_ ACID (PP) 4.1.3.27"/>
    </att>
    <att type="string" name="interaction" value="PP" cy:editable="false"/>
    <graphics width="4" fill="#333300" cy:sourceArrow="0" cy:targetArrow="0" cy:sourceArrowColor="#000000" cy:targetArrowColor="#000000" cy:edgeLabelFont="SanSerif-0-10" cy:edgeLabel="" cy:edgeLineType="SOLID" cy:curved="STRAIGHT_LINES"/>
  </edge>
  <edge label="JASMONIC_ ACID (PP) 4.4.1.14" source="-25" target="-47">
    <att type="string" name="Column 1" value="JASMONIC_ ACID (PP) 4.4.1.14"/>
    <att type="integer" name="Column 2" value="3"/>
    <att type="string" name="canonicalName" value="JASMONIC_ ACID (PP) 4.4.1.14"/>
    <att type="list" name="cytoscape.alias.list">
      <att type="string" name="cytoscape.alias.list" value="JASMONIC_ ACID (PP) 4.4.1.14"/>
    </att>
    <att type="string" name="interaction" value="PP" cy:editable="false"/>
    <graphics width="4" fill="#333300" cy:sourceArrow="0" cy:targetArrow="0" cy:sourceArrowColor="#000000" cy:targetArrowColor="#000000" cy:edgeLabelFont="SanSerif-0-10" cy:edgeLabel="" cy:edgeLineType="SOLID" cy:curved="STRAIGHT_LINES"/>
  </edge>
  <edge label="ABSCISIC ACID (PP) 1.14.13.93" source="-20" target="-16">
    <att type="string" name="Column 1" value="ABSCISIC ACID (PP) 1.14.13.93"/>
    <att type="integer" name="Column 2" value="3"/>
    <att type="string" name="canonicalName" value="ABSCISIC ACID (PP) 1.14.13.93"/>
    <att type="list" name="cytoscape.alias.list">
      <att type="string" name="cytoscape.alias.list" value="ABSCISIC ACID (PP) 1.14.13.93"/>
    </att>
    <att type="string" name="interaction" value="PP" cy:editable="false"/>
    <graphics width="4" fill="#333300" cy:sourceArrow="0" cy:targetArrow="0" cy:sourceArrowColor="#000000" cy:targetArrowColor="#000000" cy:edgeLabelFont="SanSerif-0-10" cy:edgeLabel="" cy:edgeLineType="SOLID" cy:curved="STRAIGHT_LINES"/>
  </edge>
  <edge label="ABSCISIC ACID (PP) 1.14.99.-" source="-20" target="-28">
    <att type="string" name="Column 1" value="ABSCISIC ACID (PP) 1.14.99.-"/>
    <att type="integer" name="Column 2" value="3"/>
    <att type="string" name="canonicalName" value="ABSCISIC ACID (PP) 1.14.99.-"/>
    <att type="list" name="cytoscape.alias.list">
      <att type="string" name="cytoscape.alias.list" value="ABSCISIC ACID (PP) 1.14.99.-"/>
    </att>
    <att type="string" name="interaction" value="PP" cy:editable="false"/>
    <graphics width="4" fill="#333300" cy:sourceArrow="0" cy:targetArrow="0" cy:sourceArrowColor="#000000" cy:targetArrowColor="#000000" cy:edgeLabelFont="SanSerif-0-10" cy:edgeLabel="" cy:edgeLineType="SOLID" cy:curved="STRAIGHT_LINES"/>
  </edge>
  <edge label="ABSCISIC ACID (PP) 2.4.1.12" source="-20" target="-17">
    <att type="string" name="Column 1" value="ABSCISIC ACID (PP) 2.4.1.12"/>
    <att type="integer" name="Column 2" value="3"/>
    <att type="string" name="canonicalName" value="ABSCISIC ACID (PP) 2.4.1.12"/>
    <att type="list" name="cytoscape.alias.list">
      <att type="string" name="cytoscape.alias.list" value="ABSCISIC ACID (PP) 2.4.1.12"/>
    </att>
    <att type="string" name="interaction" value="PP" cy:editable="false"/>
    <graphics width="4" fill="#333300" cy:sourceArrow="0" cy:targetArrow="0" cy:sourceArrowColor="#000000" cy:targetArrowColor="#000000" cy:edgeLabelFont="SanSerif-0-10" cy:edgeLabel="" cy:edgeLineType="SOLID" cy:curved="STRAIGHT_LINES"/>
  </edge>
  <edge label="ABSCISIC ACID (PP) 1.11.1.9" source="-20" target="-10">
    <att type="string" name="Column 1" value="ABSCISIC ACID (PP) 1.11.1.9"/>
    <att type="integer" name="Column 2" value="2"/>
    <att type="string" name="canonicalName" value="ABSCISIC ACID (PP) 1.11.1.9"/>
    <att type="list" name="cytoscape.alias.list">
      <att type="string" name="cytoscape.alias.list" value="ABSCISIC ACID (PP) 1.11.1.9"/>
    </att>
    <att type="string" name="interaction" value="PP" cy:editable="false"/>
    <graphics width="4" fill="#333300" cy:sourceArrow="0" cy:targetArrow="0" cy:sourceArrowColor="#000000" cy:targetArrowColor="#000000" cy:edgeLabelFont="SanSerif-0-10" cy:edgeLabel="" cy:edgeLineType="SOLID" cy:curved="STRAIGHT_LINES"/>
  </edge>
  <edge label="ABSCISIC ACID (PP) 1.13.11.51" source="-20" target="-15">
    <att type="string" name="Column 1" value="ABSCISIC ACID (PP) 1.13.11.51"/>
    <att type="integer" name="Column 2" value="3"/>
    <att type="string" name="canonicalName" value="ABSCISIC ACID (PP) 1.13.11.51"/>
    <att type="list" name="cytoscape.alias.list">
      <att type="string" name="cytoscape.alias.list" value="ABSCISIC ACID (PP) 1.13.11.51"/>
    </att>
    <att type="string" name="interaction" value="PP" cy:editable="false"/>
    <graphics width="4" fill="#333300" cy:sourceArrow="0" cy:targetArrow="0" cy:sourceArrowColor="#000000" cy:targetArrowColor="#000000" cy:edgeLabelFont="SanSerif-0-10" cy:edgeLabel="" cy:edgeLineType="SOLID" cy:curved="STRAIGHT_LINES"/>
  </edge>
  <edge label="1.14.11.13 (PP) 1.14.11.-" source="-18" target="-8">
    <att type="integer" name="Column 2" value="3"/>
    <att type="string" name="canonicalName" value="1.14.11.13 (PP) 1.14.11.-"/>
    <att type="string" name="interaction" value="PP" cy:editable="false"/>
    <graphics width="4" fill="#333300" cy:sourceArrow="0" cy:targetArrow="0" cy:sourceArrowColor="#000000" cy:targetArrowColor="#000000" cy:edgeLabelFont="SanSerif-0-10" cy:edgeLabel="" cy:edgeLineType="SOLID" cy:curved="STRAIGHT_LINES"/>
  </edge>
</graph>
