# Supplementary material for: The Arabidopsis phytohormone crosstalk network involves a consecutive metabolic route and circular control units of transcription factors that regulate enzyme-encoding genes
Source: BMC Syst Biol. 2016 Sep 2;10(1):87. doi: 10.1186/s12918-016-0333-9 (PMC5009710; doi:10.1186/s12918-016-0333-9)
Supplement: Additional file 2: — XML, XGMML, GML, SIF and NNF format of the identified models in the manuscript. (ZIP 164 kb) [file 12918_2016_333_MOESM2_ESM.zip › Supplementary file 2_gibberellin_a.xml]

<?xml version="1.0" encoding="UTF-8" standalone="yes"?>
<graph id="1632" label="ab_h_8ec_corr_all_new--child" directed="1" cy:documentVersion="3.0" xmlns:dc="http://purl.org/dc/elements/1.1/" xmlns:xlink="http://www.w3.org/1999/xlink" xmlns:rdf="http://www.w3.org/1999/02/22-rdf-syntax-ns#" xmlns:cy="http://www.cytoscape.org" xmlns="http://www.cs.rpi.edu/XGMML">
  <att name="networkMetadata">
    <rdf:RDF>
      <rdf:Description rdf:about="http://www.cytoscape.org/">
        <dc:type>Protein-Protein Interaction</dc:type>
        <dc:description>N/A</dc:description>
        <dc:identifier>N/A</dc:identifier>
        <dc:date>2016-02-28 09:04:42</dc:date>
        <dc:title>ab_h_8ec_corr_all_new--child</dc:title>
        <dc:source>http://www.cytoscape.org/</dc:source>
        <dc:format>Cytoscape-XGMML</dc:format>
      </rdf:Description>
    </rdf:RDF>
  </att>
  <att name="shared name" value="ab_h_8ec_corr_all_new--child" type="string"/>
  <att name="selected" value="1" type="boolean"/>
  <att name="name" value="ab_h_8ec_corr_all_new--child" type="string"/>
  <att name="__Annotations" type="list">
  </att>
  <att name="__layoutAlgorithm" value="grid" type="string" cy:hidden="1"/>
  <graphics>
    <att name="NETWORK_CENTER_Y_LOCATION" value="212.4670349884033" type="string"/>
    <att name="NETWORK_CENTER_X_LOCATION" value="241.24485614776626" type="string"/>
    <att name="NETWORK_DEPTH" value="0.0" type="string"/>
    <att name="NETWORK_CENTER_Z_LOCATION" value="0.0" type="string"/>
    <att name="NETWORK_WIDTH" value="550.0" type="string"/>
    <att name="NETWORK_NODE_SELECTION" value="true" type="string"/>
    <att name="NETWORK_TITLE" value="ab_h_8ec_corr_all_new--child" type="string"/>
    <att name="NETWORK_BACKGROUND_PAINT" value="#ffffff" type="string"/>
    <att name="NETWORK_HEIGHT" value="404.0" type="string"/>
    <att name="NETWORK_SCALE_FACTOR" value="0.5057571118951756" type="string"/>
    <att name="NETWORK_EDGE_SELECTION" value="true" type="string"/>
    <att name="NODE_SIZE_LOCKED" value="true" type="string"/>
  </graphics>
  <node id="1654" label="1.14.11.23">
    <att name="isExcludedFromPaths" value="0" type="boolean"/>
    <att name="Column 1" value="1.14.11.23" type="string"/>
    <att name="vizmap:ab_PLANTCYC_NETWORK_NEW_1--child--child NODE_LABEL" value="1.14.11.23" type="string"/>
    <att name="cytoscape.alias.list" type="list">
      <att name="cytoscape.alias.list" value="1.14.11.23" type="string"/>
    </att>
    <att name="shared name" value="1.14.11.23" type="string"/>
    <att name="selected" value="0" type="boolean"/>
    <att name="vizmap:ab_h_8ec_corr_all_new--child NODE_SHAPE" value="ELLIPSE" type="string"/>
    <att name="vizmap:ab_h_8ec_corr_all_new NODE_SIZE" value="45.0" type="string"/>
    <att name="vizmap:ab_h_8ec_corr_all_new--child NODE_LABEL" value="1.14.11.23" type="string"/>
    <att name="name" value="1.14.11.23" type="string"/>
    <att name="vizmap:ab_h_8ec_corr_all_new--child NODE_FONT_SIZE" value="12.0" type="string"/>
    <att name="canonicalName" value="1.14.11.23" type="string"/>
    <att name="vizmap:ab_h_8ec_corr_all_new--child NODE_SIZE" value="40.0" type="string"/>
    <att name="vizmap:ab_h_8ec_corr_all_new NODE_FILL_COLOR" value="java.awt.Color[r=255,g=255,b=51]" type="string"/>
    <att name="vizmap:ab_h_8ec_corr_all_new NODE_LABEL" value="1.14.11.23" type="string"/>
    <att name="vizmap:ab_h_8ec_corr_all_new NODE_SHAPE" value="RECT" type="string"/>
    <att name="Column 3" value="GIBBERELLIN" type="string"/>
    <att name="Column 2" value="67" type="integer"/>
    <att name="vizmap:ab_h_8ec_corr_all_new--child NODE_FILL_COLOR" type="string"/>
    <att name="vizmap:ab_h_8ec_corr_all_new NODE_FONT_SIZE" value="25.0" type="string"/>
    <att name="isInPath" value="0" type="boolean" cy:hidden="1"/>
    <graphics x="85.64493370056152" type="RECTANGLE" y="171.36038208007812" fill="#ffff33" w="44.9999885559082" z="0.0" h="45.0" outline="#666666" width="1.0">
      <att name="NODE_CUSTOMGRAPHICS_POSITION_9" value="C,C,c,0.00,0.00" type="string"/>
      <att name="NODE_CUSTOMGRAPHICS_POSITION_3" value="C,C,c,0.00,0.00" type="string"/>
      <att name="NODE_LABEL" value="1.14.11.23" type="string"/>
      <att name="NODE_LABEL_COLOR" value="#000000" type="string"/>
      <att name="NODE_CUSTOMGRAPHICS_9" value="org.cytoscape.ding.customgraphics.NullCustomGraphics,0,[ Remove Graphics ]," type="string"/>
      <att name="NODE_CUSTOMGRAPHICS_SIZE_2" value="0.0" type="string"/>
      <att name="NODE_CUSTOMGRAPHICS_SIZE_7" value="0.0" type="string"/>
      <att name="NODE_CUSTOMGRAPHICS_3" value="org.cytoscape.ding.customgraphics.NullCustomGraphics,0,[ Remove Graphics ]," type="string"/>
      <att name="NODE_CUSTOMGRAPHICS_POSITION_7" value="C,C,c,0.00,0.00" type="string"/>
      <att name="NODE_CUSTOMGRAPHICS_SIZE_5" value="0.0" type="string"/>
      <att name="NODE_CUSTOMGRAPHICS_2" value="org.cytoscape.ding.customgraphics.NullCustomGraphics,0,[ Remove Graphics ]," type="string"/>
      <att name="NODE_CUSTOMGRAPHICS_SIZE_1" value="0.0" type="string"/>
      <att name="NODE_LABEL_WIDTH" value="200.0" type="string"/>
      <att name="NODE_CUSTOMGRAPHICS_SIZE_3" value="0.0" type="string"/>
      <att name="NODE_CUSTOMGRAPHICS_SIZE_8" value="0.0" type="string"/>
      <att name="NODE_CUSTOMGRAPHICS_POSITION_4" value="C,C,c,0.00,0.00" type="string"/>
      <att name="NODE_SELECTED_PAINT" value="#ffff00" type="string"/>
      <att name="NODE_CUSTOMGRAPHICS_SIZE_9" value="0.0" type="string"/>
      <att name="NODE_LABEL_TRANSPARENCY" value="255" type="string"/>
      <att name="NODE_CUSTOMGRAPHICS_8" value="org.cytoscape.ding.customgraphics.NullCustomGraphics,0,[ Remove Graphics ]," type="string"/>
      <att name="NODE_CUSTOMGRAPHICS_7" value="org.cytoscape.ding.customgraphics.NullCustomGraphics,0,[ Remove Graphics ]," type="string"/>
      <att name="NODE_CUSTOMGRAPHICS_1" value="org.cytoscape.ding.customgraphics.NullCustomGraphics,0,[ Remove Graphics ]," type="string"/>
      <att name="NODE_TOOLTIP" value="" type="string"/>
      <att name="NODE_BORDER_TRANSPARENCY" value="255" type="string"/>
      <att name="NODE_CUSTOMGRAPHICS_SIZE_6" value="0.0" type="string"/>
      <att name="NODE_VISIBLE" value="true" type="string"/>
      <att name="NODE_CUSTOMGRAPHICS_4" value="org.cytoscape.ding.customgraphics.NullCustomGraphics,0,[ Remove Graphics ]," type="string"/>
      <att name="NODE_CUSTOMGRAPHICS_POSITION_8" value="C,C,c,0.00,0.00" type="string"/>
      <att name="NODE_CUSTOMGRAPHICS_5" value="org.cytoscape.ding.customgraphics.NullCustomGraphics,0,[ Remove Graphics ]," type="string"/>
      <att name="NODE_CUSTOMGRAPHICS_POSITION_6" value="C,C,c,0.00,0.00" type="string"/>
      <att name="NODE_LABEL_FONT_FACE" value="Dialog.plain,plain,25" type="string"/>
      <att name="NODE_LABEL_FONT_SIZE" value="12" type="string"/>
      <att name="NODE_CUSTOMGRAPHICS_SIZE_4" value="0.0" type="string"/>
      <att name="NODE_DEPTH" value="0.0" type="string"/>
      <att name="NODE_BORDER_STROKE" value="SOLID" type="string"/>
      <att name="NODE_LABEL_POSITION" value="C,C,c,0.00,0.00" type="string"/>
      <att name="NODE_CUSTOMGRAPHICS_6" value="org.cytoscape.ding.customgraphics.NullCustomGraphics,0,[ Remove Graphics ]," type="string"/>
      <att name="NODE_CUSTOMGRAPHICS_POSITION_5" value="C,C,c,0.00,0.00" type="string"/>
      <att name="NODE_NESTED_NETWORK_IMAGE_VISIBLE" value="true" type="string"/>
      <att name="NODE_SELECTED" value="false" type="string"/>
      <att name="NODE_CUSTOMGRAPHICS_POSITION_2" value="C,C,c,0.00,0.00" type="string"/>
      <att name="NODE_CUSTOMGRAPHICS_POSITION_1" value="C,C,c,0.00,0.00" type="string"/>
      <att name="NODE_TRANSPARENCY" value="255" type="string"/>
    </graphics>
  </node>
  <node id="1653" label="AUXIN">
    <att name="isExcludedFromPaths" value="0" type="boolean"/>
    <att name="Column 1" value="AUXIN" type="string"/>
    <att name="vizmap:ab_PLANTCYC_NETWORK_NEW_1--child--child NODE_LABEL" type="string"/>
    <att name="cytoscape.alias.list" type="list">
      <att name="cytoscape.alias.list" value="AUXIN" type="string"/>
    </att>
    <att name="shared name" value="AUXIN" type="string"/>
    <att name="selected" value="0" type="boolean"/>
    <att name="vizmap:ab_h_8ec_corr_all_new--child NODE_SHAPE" value="RECT" type="string"/>
    <att name="vizmap:ab_h_8ec_corr_all_new NODE_SIZE" value="78.0" type="string"/>
    <att name="vizmap:ab_h_8ec_corr_all_new--child NODE_LABEL" value="AUXIN" type="string"/>
    <att name="name" value="AUXIN" type="string"/>
    <att name="vizmap:ab_h_8ec_corr_all_new--child NODE_FONT_SIZE" value="23.0" type="string"/>
    <att name="canonicalName" value="AUXIN" type="string"/>
    <att name="vizmap:ab_h_8ec_corr_all_new--child NODE_SIZE" value="122.99992370605469" type="string"/>
    <att name="vizmap:ab_h_8ec_corr_all_new NODE_FILL_COLOR" value="java.awt.Color[r=51,g=255,b=255]" type="string"/>
    <att name="vizmap:ab_h_8ec_corr_all_new NODE_LABEL" value="AUXIN" type="string"/>
    <att name="vizmap:ab_h_8ec_corr_all_new NODE_SHAPE" value="RECT" type="string"/>
    <att name="Column 3" type="string"/>
    <att name="Column 2" value="8888" type="integer"/>
    <att name="vizmap:ab_h_8ec_corr_all_new--child NODE_FILL_COLOR" value="java.awt.Color[r=51,g=255,b=255]" type="string"/>
    <att name="vizmap:ab_h_8ec_corr_all_new NODE_FONT_SIZE" value="35.0" type="string"/>
    <att name="isInPath" value="0" type="boolean" cy:hidden="1"/>
    <graphics x="304.359130859375" type="RECTANGLE" y="-97.26471900939941" fill="#33ffff" w="78.00006103515625" z="0.0" h="78.00004196166992" outline="#666666" width="1.0">
      <att name="NODE_CUSTOMGRAPHICS_POSITION_9" value="C,C,c,0.00,0.00" type="string"/>
      <att name="NODE_CUSTOMGRAPHICS_POSITION_3" value="C,C,c,0.00,0.00" type="string"/>
      <att name="NODE_LABEL" value="AUXIN" type="string"/>
      <att name="NODE_LABEL_COLOR" value="#000000" type="string"/>
      <att name="NODE_CUSTOMGRAPHICS_9" value="org.cytoscape.ding.customgraphics.NullCustomGraphics,0,[ Remove Graphics ]," type="string"/>
      <att name="NODE_CUSTOMGRAPHICS_SIZE_2" value="0.0" type="string"/>
      <att name="NODE_CUSTOMGRAPHICS_SIZE_7" value="0.0" type="string"/>
      <att name="NODE_CUSTOMGRAPHICS_3" value="org.cytoscape.ding.customgraphics.NullCustomGraphics,0,[ Remove Graphics ]," type="string"/>
      <att name="NODE_CUSTOMGRAPHICS_POSITION_7" value="C,C,c,0.00,0.00" type="string"/>
      <att name="NODE_CUSTOMGRAPHICS_SIZE_5" value="0.0" type="string"/>
      <att name="NODE_CUSTOMGRAPHICS_2" value="org.cytoscape.ding.customgraphics.NullCustomGraphics,0,[ Remove Graphics ]," type="string"/>
      <att name="NODE_CUSTOMGRAPHICS_SIZE_1" value="0.0" type="string"/>
      <att name="NODE_LABEL_WIDTH" value="200.0" type="string"/>
      <att name="NODE_CUSTOMGRAPHICS_SIZE_3" value="0.0" type="string"/>
      <att name="NODE_CUSTOMGRAPHICS_SIZE_8" value="0.0" type="string"/>
      <att name="NODE_CUSTOMGRAPHICS_POSITION_4" value="C,C,c,0.00,0.00" type="string"/>
      <att name="NODE_SELECTED_PAINT" value="#ffff00" type="string"/>
      <att name="NODE_CUSTOMGRAPHICS_SIZE_9" value="0.0" type="string"/>
      <att name="NODE_LABEL_TRANSPARENCY" value="255" type="string"/>
      <att name="NODE_CUSTOMGRAPHICS_8" value="org.cytoscape.ding.customgraphics.NullCustomGraphics,0,[ Remove Graphics ]," type="string"/>
      <att name="NODE_CUSTOMGRAPHICS_7" value="org.cytoscape.ding.customgraphics.NullCustomGraphics,0,[ Remove Graphics ]," type="string"/>
      <att name="NODE_CUSTOMGRAPHICS_1" value="org.cytoscape.ding.customgraphics.NullCustomGraphics,0,[ Remove Graphics ]," type="string"/>
      <att name="NODE_TOOLTIP" value="" type="string"/>
      <att name="NODE_BORDER_TRANSPARENCY" value="255" type="string"/>
      <att name="NODE_CUSTOMGRAPHICS_SIZE_6" value="0.0" type="string"/>
      <att name="NODE_VISIBLE" value="true" type="string"/>
      <att name="NODE_CUSTOMGRAPHICS_4" value="org.cytoscape.ding.customgraphics.NullCustomGraphics,0,[ Remove Graphics ]," type="string"/>
      <att name="NODE_CUSTOMGRAPHICS_POSITION_8" value="C,C,c,0.00,0.00" type="string"/>
      <att name="NODE_CUSTOMGRAPHICS_5" value="org.cytoscape.ding.customgraphics.NullCustomGraphics,0,[ Remove Graphics ]," type="string"/>
      <att name="NODE_CUSTOMGRAPHICS_POSITION_6" value="C,C,c,0.00,0.00" type="string"/>
      <att name="NODE_LABEL_FONT_FACE" value="Dialog.plain,plain,35" type="string"/>
      <att name="NODE_LABEL_FONT_SIZE" value="12" type="string"/>
      <att name="NODE_CUSTOMGRAPHICS_SIZE_4" value="0.0" type="string"/>
      <att name="NODE_DEPTH" value="0.0" type="string"/>
      <att name="NODE_BORDER_STROKE" value="SOLID" type="string"/>
      <att name="NODE_LABEL_POSITION" value="C,C,c,0.00,0.00" type="string"/>
      <att name="NODE_CUSTOMGRAPHICS_6" value="org.cytoscape.ding.customgraphics.NullCustomGraphics,0,[ Remove Graphics ]," type="string"/>
      <att name="NODE_CUSTOMGRAPHICS_POSITION_5" value="C,C,c,0.00,0.00" type="string"/>
      <att name="NODE_NESTED_NETWORK_IMAGE_VISIBLE" value="true" type="string"/>
      <att name="NODE_SELECTED" value="false" type="string"/>
      <att name="NODE_CUSTOMGRAPHICS_POSITION_2" value="C,C,c,0.00,0.00" type="string"/>
      <att name="NODE_CUSTOMGRAPHICS_POSITION_1" value="C,C,c,0.00,0.00" type="string"/>
      <att name="NODE_TRANSPARENCY" value="255" type="string"/>
    </graphics>
  </node>
  <node id="1652" label="CYTOKININ">
    <att name="isExcludedFromPaths" value="0" type="boolean"/>
    <att name="Column 1" value="CYTOKININ" type="string"/>
    <att name="vizmap:ab_PLANTCYC_NETWORK_NEW_1--child--child NODE_LABEL" type="string"/>
    <att name="cytoscape.alias.list" type="list">
      <att name="cytoscape.alias.list" value="CYTOKININ" type="string"/>
    </att>
    <att name="shared name" value="CYTOKININ" type="string"/>
    <att name="selected" value="0" type="boolean"/>
    <att name="vizmap:ab_h_8ec_corr_all_new--child NODE_SHAPE" value="RECT" type="string"/>
    <att name="vizmap:ab_h_8ec_corr_all_new NODE_SIZE" value="78.0" type="string"/>
    <att name="vizmap:ab_h_8ec_corr_all_new--child NODE_LABEL" value="CYTOKININ" type="string"/>
    <att name="name" value="CYTOKININ" type="string"/>
    <att name="vizmap:ab_h_8ec_corr_all_new--child NODE_FONT_SIZE" value="23.0" type="string"/>
    <att name="canonicalName" value="CYTOKININ" type="string"/>
    <att name="vizmap:ab_h_8ec_corr_all_new--child NODE_SIZE" value="122.99993896484375" type="string"/>
    <att name="vizmap:ab_h_8ec_corr_all_new NODE_FILL_COLOR" value="java.awt.Color[r=51,g=255,b=255]" type="string"/>
    <att name="vizmap:ab_h_8ec_corr_all_new NODE_LABEL" value="CYTOKININ" type="string"/>
    <att name="vizmap:ab_h_8ec_corr_all_new NODE_SHAPE" value="RECT" type="string"/>
    <att name="Column 3" type="string"/>
    <att name="Column 2" value="8888" type="integer"/>
    <att name="vizmap:ab_h_8ec_corr_all_new--child NODE_FILL_COLOR" value="java.awt.Color[r=51,g=255,b=255]" type="string"/>
    <att name="vizmap:ab_h_8ec_corr_all_new NODE_FONT_SIZE" value="35.0" type="string"/>
    <att name="isInPath" value="0" type="boolean" cy:hidden="1"/>
    <graphics x="235.41876220703125" type="RECTANGLE" y="-244.52386474609375" fill="#33ffff" w="78.0" z="0.0" h="78.0" outline="#666666" width="1.0">
      <att name="NODE_CUSTOMGRAPHICS_POSITION_9" value="C,C,c,0.00,0.00" type="string"/>
      <att name="NODE_CUSTOMGRAPHICS_POSITION_3" value="C,C,c,0.00,0.00" type="string"/>
      <att name="NODE_LABEL" value="CYTOKININ" type="string"/>
      <att name="NODE_LABEL_COLOR" value="#000000" type="string"/>
      <att name="NODE_CUSTOMGRAPHICS_9" value="org.cytoscape.ding.customgraphics.NullCustomGraphics,0,[ Remove Graphics ]," type="string"/>
      <att name="NODE_CUSTOMGRAPHICS_SIZE_2" value="0.0" type="string"/>
      <att name="NODE_CUSTOMGRAPHICS_SIZE_7" value="0.0" type="string"/>
      <att name="NODE_CUSTOMGRAPHICS_3" value="org.cytoscape.ding.customgraphics.NullCustomGraphics,0,[ Remove Graphics ]," type="string"/>
      <att name="NODE_CUSTOMGRAPHICS_POSITION_7" value="C,C,c,0.00,0.00" type="string"/>
      <att name="NODE_CUSTOMGRAPHICS_SIZE_5" value="0.0" type="string"/>
      <att name="NODE_CUSTOMGRAPHICS_2" value="org.cytoscape.ding.customgraphics.NullCustomGraphics,0,[ Remove Graphics ]," type="string"/>
      <att name="NODE_CUSTOMGRAPHICS_SIZE_1" value="0.0" type="string"/>
      <att name="NODE_LABEL_WIDTH" value="200.0" type="string"/>
      <att name="NODE_CUSTOMGRAPHICS_SIZE_3" value="0.0" type="string"/>
      <att name="NODE_CUSTOMGRAPHICS_SIZE_8" value="0.0" type="string"/>
      <att name="NODE_CUSTOMGRAPHICS_POSITION_4" value="C,C,c,0.00,0.00" type="string"/>
      <att name="NODE_SELECTED_PAINT" value="#ffff00" type="string"/>
      <att name="NODE_CUSTOMGRAPHICS_SIZE_9" value="0.0" type="string"/>
      <att name="NODE_LABEL_TRANSPARENCY" value="255" type="string"/>
      <att name="NODE_CUSTOMGRAPHICS_8" value="org.cytoscape.ding.customgraphics.NullCustomGraphics,0,[ Remove Graphics ]," type="string"/>
      <att name="NODE_CUSTOMGRAPHICS_7" value="org.cytoscape.ding.customgraphics.NullCustomGraphics,0,[ Remove Graphics ]," type="string"/>
      <att name="NODE_CUSTOMGRAPHICS_1" value="org.cytoscape.ding.customgraphics.NullCustomGraphics,0,[ Remove Graphics ]," type="string"/>
      <att name="NODE_TOOLTIP" value="" type="string"/>
      <att name="NODE_BORDER_TRANSPARENCY" value="255" type="string"/>
      <att name="NODE_CUSTOMGRAPHICS_SIZE_6" value="0.0" type="string"/>
      <att name="NODE_VISIBLE" value="true" type="string"/>
      <att name="NODE_CUSTOMGRAPHICS_4" value="org.cytoscape.ding.customgraphics.NullCustomGraphics,0,[ Remove Graphics ]," type="string"/>
      <att name="NODE_CUSTOMGRAPHICS_POSITION_8" value="C,C,c,0.00,0.00" type="string"/>
      <att name="NODE_CUSTOMGRAPHICS_5" value="org.cytoscape.ding.customgraphics.NullCustomGraphics,0,[ Remove Graphics ]," type="string"/>
      <att name="NODE_CUSTOMGRAPHICS_POSITION_6" value="C,C,c,0.00,0.00" type="string"/>
      <att name="NODE_LABEL_FONT_FACE" value="Dialog.plain,plain,35" type="string"/>
      <att name="NODE_LABEL_FONT_SIZE" value="12" type="string"/>
      <att name="NODE_CUSTOMGRAPHICS_SIZE_4" value="0.0" type="string"/>
      <att name="NODE_DEPTH" value="0.0" type="string"/>
      <att name="NODE_BORDER_STROKE" value="SOLID" type="string"/>
      <att name="NODE_LABEL_POSITION" value="C,C,c,0.00,0.00" type="string"/>
      <att name="NODE_CUSTOMGRAPHICS_6" value="org.cytoscape.ding.customgraphics.NullCustomGraphics,0,[ Remove Graphics ]," type="string"/>
      <att name="NODE_CUSTOMGRAPHICS_POSITION_5" value="C,C,c,0.00,0.00" type="string"/>
      <att name="NODE_NESTED_NETWORK_IMAGE_VISIBLE" value="true" type="string"/>
      <att name="NODE_SELECTED" value="false" type="string"/>
      <att name="NODE_CUSTOMGRAPHICS_POSITION_2" value="C,C,c,0.00,0.00" type="string"/>
      <att name="NODE_CUSTOMGRAPHICS_POSITION_1" value="C,C,c,0.00,0.00" type="string"/>
      <att name="NODE_TRANSPARENCY" value="255" type="string"/>
    </graphics>
  </node>
  <node id="1651" label="GIBBERELLIN">
    <att name="isExcludedFromPaths" value="0" type="boolean"/>
    <att name="Column 1" value="GIBBERELLIN" type="string"/>
    <att name="vizmap:ab_PLANTCYC_NETWORK_NEW_1--child--child NODE_LABEL" type="string"/>
    <att name="cytoscape.alias.list" type="list">
      <att name="cytoscape.alias.list" value="GIBBERELLIN" type="string"/>
    </att>
    <att name="shared name" value="GIBBERELLIN" type="string"/>
    <att name="selected" value="0" type="boolean"/>
    <att name="vizmap:ab_h_8ec_corr_all_new--child NODE_SHAPE" value="RECT" type="string"/>
    <att name="vizmap:ab_h_8ec_corr_all_new NODE_SIZE" value="78.0" type="string"/>
    <att name="vizmap:ab_h_8ec_corr_all_new--child NODE_LABEL" value="GIBBERELLIN" type="string"/>
    <att name="name" value="GIBBERELLIN" type="string"/>
    <att name="vizmap:ab_h_8ec_corr_all_new--child NODE_FONT_SIZE" value="23.0" type="string"/>
    <att name="canonicalName" value="GIBBERELLIN" type="string"/>
    <att name="vizmap:ab_h_8ec_corr_all_new--child NODE_SIZE" value="123.0" type="string"/>
    <att name="vizmap:ab_h_8ec_corr_all_new NODE_FILL_COLOR" value="java.awt.Color[r=51,g=255,b=255]" type="string"/>
    <att name="vizmap:ab_h_8ec_corr_all_new NODE_LABEL" value="GIBBERELLIN" type="string"/>
    <att name="vizmap:ab_h_8ec_corr_all_new NODE_SHAPE" value="RECT" type="string"/>
    <att name="Column 3" type="string"/>
    <att name="Column 2" value="8888" type="integer"/>
    <att name="vizmap:ab_h_8ec_corr_all_new--child NODE_FILL_COLOR" value="java.awt.Color[r=51,g=255,b=255]" type="string"/>
    <att name="vizmap:ab_h_8ec_corr_all_new NODE_FONT_SIZE" value="35.0" type="string"/>
    <att name="isInPath" value="0" type="boolean" cy:hidden="1"/>
    <graphics x="304.9573669433594" type="RECTANGLE" y="174.00879669189453" fill="#33ffff" w="77.9998779296875" z="0.0" h="77.99989318847656" outline="#666666" width="1.0">
      <att name="NODE_CUSTOMGRAPHICS_POSITION_9" value="C,C,c,0.00,0.00" type="string"/>
      <att name="NODE_CUSTOMGRAPHICS_POSITION_3" value="C,C,c,0.00,0.00" type="string"/>
      <att name="NODE_LABEL" value="GIBBERELLIN" type="string"/>
      <att name="NODE_LABEL_COLOR" value="#000000" type="string"/>
      <att name="NODE_CUSTOMGRAPHICS_9" value="org.cytoscape.ding.customgraphics.NullCustomGraphics,0,[ Remove Graphics ]," type="string"/>
      <att name="NODE_CUSTOMGRAPHICS_SIZE_2" value="0.0" type="string"/>
      <att name="NODE_CUSTOMGRAPHICS_SIZE_7" value="0.0" type="string"/>
      <att name="NODE_CUSTOMGRAPHICS_3" value="org.cytoscape.ding.customgraphics.NullCustomGraphics,0,[ Remove Graphics ]," type="string"/>
      <att name="NODE_CUSTOMGRAPHICS_POSITION_7" value="C,C,c,0.00,0.00" type="string"/>
      <att name="NODE_CUSTOMGRAPHICS_SIZE_5" value="0.0" type="string"/>
      <att name="NODE_CUSTOMGRAPHICS_2" value="org.cytoscape.ding.customgraphics.NullCustomGraphics,0,[ Remove Graphics ]," type="string"/>
      <att name="NODE_CUSTOMGRAPHICS_SIZE_1" value="0.0" type="string"/>
      <att name="NODE_LABEL_WIDTH" value="200.0" type="string"/>
      <att name="NODE_CUSTOMGRAPHICS_SIZE_3" value="0.0" type="string"/>
      <att name="NODE_CUSTOMGRAPHICS_SIZE_8" value="0.0" type="string"/>
      <att name="NODE_CUSTOMGRAPHICS_POSITION_4" value="C,C,c,0.00,0.00" type="string"/>
      <att name="NODE_SELECTED_PAINT" value="#ffff00" type="string"/>
      <att name="NODE_CUSTOMGRAPHICS_SIZE_9" value="0.0" type="string"/>
      <att name="NODE_LABEL_TRANSPARENCY" value="255" type="string"/>
      <att name="NODE_CUSTOMGRAPHICS_8" value="org.cytoscape.ding.customgraphics.NullCustomGraphics,0,[ Remove Graphics ]," type="string"/>
      <att name="NODE_CUSTOMGRAPHICS_7" value="org.cytoscape.ding.customgraphics.NullCustomGraphics,0,[ Remove Graphics ]," type="string"/>
      <att name="NODE_CUSTOMGRAPHICS_1" value="org.cytoscape.ding.customgraphics.NullCustomGraphics,0,[ Remove Graphics ]," type="string"/>
      <att name="NODE_TOOLTIP" value="" type="string"/>
      <att name="NODE_BORDER_TRANSPARENCY" value="255" type="string"/>
      <att name="NODE_CUSTOMGRAPHICS_SIZE_6" value="0.0" type="string"/>
      <att name="NODE_VISIBLE" value="true" type="string"/>
      <att name="NODE_CUSTOMGRAPHICS_4" value="org.cytoscape.ding.customgraphics.NullCustomGraphics,0,[ Remove Graphics ]," type="string"/>
      <att name="NODE_CUSTOMGRAPHICS_POSITION_8" value="C,C,c,0.00,0.00" type="string"/>
      <att name="NODE_CUSTOMGRAPHICS_5" value="org.cytoscape.ding.customgraphics.NullCustomGraphics,0,[ Remove Graphics ]," type="string"/>
      <att name="NODE_CUSTOMGRAPHICS_POSITION_6" value="C,C,c,0.00,0.00" type="string"/>
      <att name="NODE_LABEL_FONT_FACE" value="Dialog.plain,plain,35" type="string"/>
      <att name="NODE_LABEL_FONT_SIZE" value="12" type="string"/>
      <att name="NODE_CUSTOMGRAPHICS_SIZE_4" value="0.0" type="string"/>
      <att name="NODE_DEPTH" value="0.0" type="string"/>
      <att name="NODE_BORDER_STROKE" value="SOLID" type="string"/>
      <att name="NODE_LABEL_POSITION" value="C,C,c,0.00,0.00" type="string"/>
      <att name="NODE_CUSTOMGRAPHICS_6" value="org.cytoscape.ding.customgraphics.NullCustomGraphics,0,[ Remove Graphics ]," type="string"/>
      <att name="NODE_CUSTOMGRAPHICS_POSITION_5" value="C,C,c,0.00,0.00" type="string"/>
      <att name="NODE_NESTED_NETWORK_IMAGE_VISIBLE" value="true" type="string"/>
      <att name="NODE_SELECTED" value="false" type="string"/>
      <att name="NODE_CUSTOMGRAPHICS_POSITION_2" value="C,C,c,0.00,0.00" type="string"/>
      <att name="NODE_CUSTOMGRAPHICS_POSITION_1" value="C,C,c,0.00,0.00" type="string"/>
      <att name="NODE_TRANSPARENCY" value="255" type="string"/>
    </graphics>
  </node>
  <node id="1650" label="ETHYLENE">
    <att name="isExcludedFromPaths" value="0" type="boolean"/>
    <att name="Column 1" value="ETHYLENE" type="string"/>
    <att name="vizmap:ab_PLANTCYC_NETWORK_NEW_1--child--child NODE_LABEL" type="string"/>
    <att name="cytoscape.alias.list" type="list">
      <att name="cytoscape.alias.list" value="ETHYLENE" type="string"/>
    </att>
    <att name="shared name" value="ETHYLENE" type="string"/>
    <att name="selected" value="0" type="boolean"/>
    <att name="vizmap:ab_h_8ec_corr_all_new--child NODE_SHAPE" value="RECT" type="string"/>
    <att name="vizmap:ab_h_8ec_corr_all_new NODE_SIZE" value="78.0" type="string"/>
    <att name="vizmap:ab_h_8ec_corr_all_new--child NODE_LABEL" value="ETHYLENE" type="string"/>
    <att name="name" value="ETHYLENE" type="string"/>
    <att name="vizmap:ab_h_8ec_corr_all_new--child NODE_FONT_SIZE" value="23.0" type="string"/>
    <att name="canonicalName" value="ETHYLENE" type="string"/>
    <att name="vizmap:ab_h_8ec_corr_all_new--child NODE_SIZE" value="123.0" type="string"/>
    <att name="vizmap:ab_h_8ec_corr_all_new NODE_FILL_COLOR" value="java.awt.Color[r=51,g=255,b=255]" type="string"/>
    <att name="vizmap:ab_h_8ec_corr_all_new NODE_LABEL" value="ETHYLENE" type="string"/>
    <att name="vizmap:ab_h_8ec_corr_all_new NODE_SHAPE" value="RECT" type="string"/>
    <att name="Column 3" type="string"/>
    <att name="Column 2" value="8888" type="integer"/>
    <att name="vizmap:ab_h_8ec_corr_all_new--child NODE_FILL_COLOR" value="java.awt.Color[r=51,g=255,b=255]" type="string"/>
    <att name="vizmap:ab_h_8ec_corr_all_new NODE_FONT_SIZE" value="35.0" type="string"/>
    <att name="isInPath" value="0" type="boolean" cy:hidden="1"/>
    <graphics x="301.1731872558594" type="RECTANGLE" y="434.7297821044922" fill="#33ffff" w="78.0" z="0.0" h="78.00003051757812" outline="#666666" width="1.0">
      <att name="NODE_CUSTOMGRAPHICS_POSITION_9" value="C,C,c,0.00,0.00" type="string"/>
      <att name="NODE_CUSTOMGRAPHICS_POSITION_3" value="C,C,c,0.00,0.00" type="string"/>
      <att name="NODE_LABEL" value="ETHYLENE" type="string"/>
      <att name="NODE_LABEL_COLOR" value="#000000" type="string"/>
      <att name="NODE_CUSTOMGRAPHICS_9" value="org.cytoscape.ding.customgraphics.NullCustomGraphics,0,[ Remove Graphics ]," type="string"/>
      <att name="NODE_CUSTOMGRAPHICS_SIZE_2" value="0.0" type="string"/>
      <att name="NODE_CUSTOMGRAPHICS_SIZE_7" value="0.0" type="string"/>
      <att name="NODE_CUSTOMGRAPHICS_3" value="org.cytoscape.ding.customgraphics.NullCustomGraphics,0,[ Remove Graphics ]," type="string"/>
      <att name="NODE_CUSTOMGRAPHICS_POSITION_7" value="C,C,c,0.00,0.00" type="string"/>
      <att name="NODE_CUSTOMGRAPHICS_SIZE_5" value="0.0" type="string"/>
      <att name="NODE_CUSTOMGRAPHICS_2" value="org.cytoscape.ding.customgraphics.NullCustomGraphics,0,[ Remove Graphics ]," type="string"/>
      <att name="NODE_CUSTOMGRAPHICS_SIZE_1" value="0.0" type="string"/>
      <att name="NODE_LABEL_WIDTH" value="200.0" type="string"/>
      <att name="NODE_CUSTOMGRAPHICS_SIZE_3" value="0.0" type="string"/>
      <att name="NODE_CUSTOMGRAPHICS_SIZE_8" value="0.0" type="string"/>
      <att name="NODE_CUSTOMGRAPHICS_POSITION_4" value="C,C,c,0.00,0.00" type="string"/>
      <att name="NODE_SELECTED_PAINT" value="#ffff00" type="string"/>
      <att name="NODE_CUSTOMGRAPHICS_SIZE_9" value="0.0" type="string"/>
      <att name="NODE_LABEL_TRANSPARENCY" value="255" type="string"/>
      <att name="NODE_CUSTOMGRAPHICS_8" value="org.cytoscape.ding.customgraphics.NullCustomGraphics,0,[ Remove Graphics ]," type="string"/>
      <att name="NODE_CUSTOMGRAPHICS_7" value="org.cytoscape.ding.customgraphics.NullCustomGraphics,0,[ Remove Graphics ]," type="string"/>
      <att name="NODE_CUSTOMGRAPHICS_1" value="org.cytoscape.ding.customgraphics.NullCustomGraphics,0,[ Remove Graphics ]," type="string"/>
      <att name="NODE_TOOLTIP" value="" type="string"/>
      <att name="NODE_BORDER_TRANSPARENCY" value="255" type="string"/>
      <att name="NODE_CUSTOMGRAPHICS_SIZE_6" value="0.0" type="string"/>
      <att name="NODE_VISIBLE" value="true" type="string"/>
      <att name="NODE_CUSTOMGRAPHICS_4" value="org.cytoscape.ding.customgraphics.NullCustomGraphics,0,[ Remove Graphics ]," type="string"/>
      <att name="NODE_CUSTOMGRAPHICS_POSITION_8" value="C,C,c,0.00,0.00" type="string"/>
      <att name="NODE_CUSTOMGRAPHICS_5" value="org.cytoscape.ding.customgraphics.NullCustomGraphics,0,[ Remove Graphics ]," type="string"/>
      <att name="NODE_CUSTOMGRAPHICS_POSITION_6" value="C,C,c,0.00,0.00" type="string"/>
      <att name="NODE_LABEL_FONT_FACE" value="Dialog.plain,plain,35" type="string"/>
      <att name="NODE_LABEL_FONT_SIZE" value="12" type="string"/>
      <att name="NODE_CUSTOMGRAPHICS_SIZE_4" value="0.0" type="string"/>
      <att name="NODE_DEPTH" value="0.0" type="string"/>
      <att name="NODE_BORDER_STROKE" value="SOLID" type="string"/>
      <att name="NODE_LABEL_POSITION" value="C,C,c,0.00,0.00" type="string"/>
      <att name="NODE_CUSTOMGRAPHICS_6" value="org.cytoscape.ding.customgraphics.NullCustomGraphics,0,[ Remove Graphics ]," type="string"/>
      <att name="NODE_CUSTOMGRAPHICS_POSITION_5" value="C,C,c,0.00,0.00" type="string"/>
      <att name="NODE_NESTED_NETWORK_IMAGE_VISIBLE" value="true" type="string"/>
      <att name="NODE_SELECTED" value="false" type="string"/>
      <att name="NODE_CUSTOMGRAPHICS_POSITION_2" value="C,C,c,0.00,0.00" type="string"/>
      <att name="NODE_CUSTOMGRAPHICS_POSITION_1" value="C,C,c,0.00,0.00" type="string"/>
      <att name="NODE_TRANSPARENCY" value="255" type="string"/>
    </graphics>
  </node>
  <node id="1649" label="SALICYLIC_ACID">
    <att name="isExcludedFromPaths" value="0" type="boolean"/>
    <att name="Column 1" value="SALICYLIC_ACID" type="string"/>
    <att name="vizmap:ab_PLANTCYC_NETWORK_NEW_1--child--child NODE_LABEL" type="string"/>
    <att name="cytoscape.alias.list" type="list">
      <att name="cytoscape.alias.list" value="SALICYLIC_ACID" type="string"/>
    </att>
    <att name="shared name" value="SALICYLIC_ACID" type="string"/>
    <att name="selected" value="0" type="boolean"/>
    <att name="vizmap:ab_h_8ec_corr_all_new--child NODE_SHAPE" value="RECT" type="string"/>
    <att name="vizmap:ab_h_8ec_corr_all_new NODE_SIZE" value="78.0" type="string"/>
    <att name="vizmap:ab_h_8ec_corr_all_new--child NODE_LABEL" value="SALICYLIC_ACID" type="string"/>
    <att name="name" value="SALICYLIC_ACID" type="string"/>
    <att name="vizmap:ab_h_8ec_corr_all_new--child NODE_FONT_SIZE" value="23.0" type="string"/>
    <att name="canonicalName" value="SALICYLIC_ACID" type="string"/>
    <att name="vizmap:ab_h_8ec_corr_all_new--child NODE_SIZE" value="122.99948120117188" type="string"/>
    <att name="vizmap:ab_h_8ec_corr_all_new NODE_FILL_COLOR" value="java.awt.Color[r=51,g=255,b=255]" type="string"/>
    <att name="vizmap:ab_h_8ec_corr_all_new NODE_LABEL" value="SALICYLIC_ACID" type="string"/>
    <att name="vizmap:ab_h_8ec_corr_all_new NODE_SHAPE" value="RECT" type="string"/>
    <att name="Column 3" type="string"/>
    <att name="Column 2" value="8888" type="integer"/>
    <att name="vizmap:ab_h_8ec_corr_all_new--child NODE_FILL_COLOR" value="java.awt.Color[r=51,g=255,b=255]" type="string"/>
    <att name="vizmap:ab_h_8ec_corr_all_new NODE_FONT_SIZE" value="35.0" type="string"/>
    <att name="isInPath" value="0" type="boolean" cy:hidden="1"/>
    <graphics x="770.257080078125" type="RECTANGLE" y="647.0841674804688" fill="#33ffff" w="78.0" z="0.0" h="78.0" outline="#666666" width="1.0">
      <att name="NODE_CUSTOMGRAPHICS_POSITION_9" value="C,C,c,0.00,0.00" type="string"/>
      <att name="NODE_CUSTOMGRAPHICS_POSITION_3" value="C,C,c,0.00,0.00" type="string"/>
      <att name="NODE_LABEL" value="SALICYLIC_ACID" type="string"/>
      <att name="NODE_LABEL_COLOR" value="#000000" type="string"/>
      <att name="NODE_CUSTOMGRAPHICS_9" value="org.cytoscape.ding.customgraphics.NullCustomGraphics,0,[ Remove Graphics ]," type="string"/>
      <att name="NODE_CUSTOMGRAPHICS_SIZE_2" value="0.0" type="string"/>
      <att name="NODE_CUSTOMGRAPHICS_SIZE_7" value="0.0" type="string"/>
      <att name="NODE_CUSTOMGRAPHICS_3" value="org.cytoscape.ding.customgraphics.NullCustomGraphics,0,[ Remove Graphics ]," type="string"/>
      <att name="NODE_CUSTOMGRAPHICS_POSITION_7" value="C,C,c,0.00,0.00" type="string"/>
      <att name="NODE_CUSTOMGRAPHICS_SIZE_5" value="0.0" type="string"/>
      <att name="NODE_CUSTOMGRAPHICS_2" value="org.cytoscape.ding.customgraphics.NullCustomGraphics,0,[ Remove Graphics ]," type="string"/>
      <att name="NODE_CUSTOMGRAPHICS_SIZE_1" value="0.0" type="string"/>
      <att name="NODE_LABEL_WIDTH" value="200.0" type="string"/>
      <att name="NODE_CUSTOMGRAPHICS_SIZE_3" value="0.0" type="string"/>
      <att name="NODE_CUSTOMGRAPHICS_SIZE_8" value="0.0" type="string"/>
      <att name="NODE_CUSTOMGRAPHICS_POSITION_4" value="C,C,c,0.00,0.00" type="string"/>
      <att name="NODE_SELECTED_PAINT" value="#ffff00" type="string"/>
      <att name="NODE_CUSTOMGRAPHICS_SIZE_9" value="0.0" type="string"/>
      <att name="NODE_LABEL_TRANSPARENCY" value="255" type="string"/>
      <att name="NODE_CUSTOMGRAPHICS_8" value="org.cytoscape.ding.customgraphics.NullCustomGraphics,0,[ Remove Graphics ]," type="string"/>
      <att name="NODE_CUSTOMGRAPHICS_7" value="org.cytoscape.ding.customgraphics.NullCustomGraphics,0,[ Remove Graphics ]," type="string"/>
      <att name="NODE_CUSTOMGRAPHICS_1" value="org.cytoscape.ding.customgraphics.NullCustomGraphics,0,[ Remove Graphics ]," type="string"/>
      <att name="NODE_TOOLTIP" value="" type="string"/>
      <att name="NODE_BORDER_TRANSPARENCY" value="255" type="string"/>
      <att name="NODE_CUSTOMGRAPHICS_SIZE_6" value="0.0" type="string"/>
      <att name="NODE_VISIBLE" value="true" type="string"/>
      <att name="NODE_CUSTOMGRAPHICS_4" value="org.cytoscape.ding.customgraphics.NullCustomGraphics,0,[ Remove Graphics ]," type="string"/>
      <att name="NODE_CUSTOMGRAPHICS_POSITION_8" value="C,C,c,0.00,0.00" type="string"/>
      <att name="NODE_CUSTOMGRAPHICS_5" value="org.cytoscape.ding.customgraphics.NullCustomGraphics,0,[ Remove Graphics ]," type="string"/>
      <att name="NODE_CUSTOMGRAPHICS_POSITION_6" value="C,C,c,0.00,0.00" type="string"/>
      <att name="NODE_LABEL_FONT_FACE" value="Dialog.plain,plain,35" type="string"/>
      <att name="NODE_LABEL_FONT_SIZE" value="12" type="string"/>
      <att name="NODE_CUSTOMGRAPHICS_SIZE_4" value="0.0" type="string"/>
      <att name="NODE_DEPTH" value="0.0" type="string"/>
      <att name="NODE_BORDER_STROKE" value="SOLID" type="string"/>
      <att name="NODE_LABEL_POSITION" value="C,C,c,0.00,0.00" type="string"/>
      <att name="NODE_CUSTOMGRAPHICS_6" value="org.cytoscape.ding.customgraphics.NullCustomGraphics,0,[ Remove Graphics ]," type="string"/>
      <att name="NODE_CUSTOMGRAPHICS_POSITION_5" value="C,C,c,0.00,0.00" type="string"/>
      <att name="NODE_NESTED_NETWORK_IMAGE_VISIBLE" value="true" type="string"/>
      <att name="NODE_SELECTED" value="false" type="string"/>
      <att name="NODE_CUSTOMGRAPHICS_POSITION_2" value="C,C,c,0.00,0.00" type="string"/>
      <att name="NODE_CUSTOMGRAPHICS_POSITION_1" value="C,C,c,0.00,0.00" type="string"/>
      <att name="NODE_TRANSPARENCY" value="255" type="string"/>
    </graphics>
  </node>
  <node id="1647" label="JASMONIC_ ACID">
    <att name="isExcludedFromPaths" value="0" type="boolean"/>
    <att name="Column 1" value="JASMONIC_ ACID" type="string"/>
    <att name="vizmap:ab_PLANTCYC_NETWORK_NEW_1--child--child NODE_LABEL" type="string"/>
    <att name="cytoscape.alias.list" type="list">
      <att name="cytoscape.alias.list" value="JASMONIC_ ACID" type="string"/>
    </att>
    <att name="shared name" value="JASMONIC_ ACID" type="string"/>
    <att name="selected" value="0" type="boolean"/>
    <att name="vizmap:ab_h_8ec_corr_all_new--child NODE_SHAPE" value="RECT" type="string"/>
    <att name="vizmap:ab_h_8ec_corr_all_new NODE_SIZE" value="78.0" type="string"/>
    <att name="vizmap:ab_h_8ec_corr_all_new--child NODE_LABEL" value="JASMONIC_ ACID" type="string"/>
    <att name="name" value="JASMONIC_ ACID" type="string"/>
    <att name="vizmap:ab_h_8ec_corr_all_new--child NODE_FONT_SIZE" value="23.0" type="string"/>
    <att name="canonicalName" value="JASMONIC_ ACID" type="string"/>
    <att name="vizmap:ab_h_8ec_corr_all_new--child NODE_SIZE" value="122.99993896484375" type="string"/>
    <att name="vizmap:ab_h_8ec_corr_all_new NODE_FILL_COLOR" value="java.awt.Color[r=51,g=255,b=255]" type="string"/>
    <att name="vizmap:ab_h_8ec_corr_all_new NODE_LABEL" value="JASMONIC_ ACID" type="string"/>
    <att name="vizmap:ab_h_8ec_corr_all_new NODE_SHAPE" value="RECT" type="string"/>
    <att name="Column 3" type="string"/>
    <att name="Column 2" value="8888" type="integer"/>
    <att name="vizmap:ab_h_8ec_corr_all_new--child NODE_FILL_COLOR" value="java.awt.Color[r=51,g=255,b=255]" type="string"/>
    <att name="vizmap:ab_h_8ec_corr_all_new NODE_FONT_SIZE" value="35.0" type="string"/>
    <att name="isInPath" value="0" type="boolean" cy:hidden="1"/>
    <graphics x="-66.63532829284668" type="RECTANGLE" y="174.1657257080078" fill="#33ffff" w="78.00004959106445" z="0.0" h="77.99996948242188" outline="#666666" width="1.0">
      <att name="NODE_CUSTOMGRAPHICS_POSITION_9" value="C,C,c,0.00,0.00" type="string"/>
      <att name="NODE_CUSTOMGRAPHICS_POSITION_3" value="C,C,c,0.00,0.00" type="string"/>
      <att name="NODE_LABEL" value="JASMONIC_ ACID" type="string"/>
      <att name="NODE_LABEL_COLOR" value="#000000" type="string"/>
      <att name="NODE_CUSTOMGRAPHICS_9" value="org.cytoscape.ding.customgraphics.NullCustomGraphics,0,[ Remove Graphics ]," type="string"/>
      <att name="NODE_CUSTOMGRAPHICS_SIZE_2" value="0.0" type="string"/>
      <att name="NODE_CUSTOMGRAPHICS_SIZE_7" value="0.0" type="string"/>
      <att name="NODE_CUSTOMGRAPHICS_3" value="org.cytoscape.ding.customgraphics.NullCustomGraphics,0,[ Remove Graphics ]," type="string"/>
      <att name="NODE_CUSTOMGRAPHICS_POSITION_7" value="C,C,c,0.00,0.00" type="string"/>
      <att name="NODE_CUSTOMGRAPHICS_SIZE_5" value="0.0" type="string"/>
      <att name="NODE_CUSTOMGRAPHICS_2" value="org.cytoscape.ding.customgraphics.NullCustomGraphics,0,[ Remove Graphics ]," type="string"/>
      <att name="NODE_CUSTOMGRAPHICS_SIZE_1" value="0.0" type="string"/>
      <att name="NODE_LABEL_WIDTH" value="200.0" type="string"/>
      <att name="NODE_CUSTOMGRAPHICS_SIZE_3" value="0.0" type="string"/>
      <att name="NODE_CUSTOMGRAPHICS_SIZE_8" value="0.0" type="string"/>
      <att name="NODE_CUSTOMGRAPHICS_POSITION_4" value="C,C,c,0.00,0.00" type="string"/>
      <att name="NODE_SELECTED_PAINT" value="#ffff00" type="string"/>
      <att name="NODE_CUSTOMGRAPHICS_SIZE_9" value="0.0" type="string"/>
      <att name="NODE_LABEL_TRANSPARENCY" value="255" type="string"/>
      <att name="NODE_CUSTOMGRAPHICS_8" value="org.cytoscape.ding.customgraphics.NullCustomGraphics,0,[ Remove Graphics ]," type="string"/>
      <att name="NODE_CUSTOMGRAPHICS_7" value="org.cytoscape.ding.customgraphics.NullCustomGraphics,0,[ Remove Graphics ]," type="string"/>
      <att name="NODE_CUSTOMGRAPHICS_1" value="org.cytoscape.ding.customgraphics.NullCustomGraphics,0,[ Remove Graphics ]," type="string"/>
      <att name="NODE_TOOLTIP" value="" type="string"/>
      <att name="NODE_BORDER_TRANSPARENCY" value="255" type="string"/>
      <att name="NODE_CUSTOMGRAPHICS_SIZE_6" value="0.0" type="string"/>
      <att name="NODE_VISIBLE" value="true" type="string"/>
      <att name="NODE_CUSTOMGRAPHICS_4" value="org.cytoscape.ding.customgraphics.NullCustomGraphics,0,[ Remove Graphics ]," type="string"/>
      <att name="NODE_CUSTOMGRAPHICS_POSITION_8" value="C,C,c,0.00,0.00" type="string"/>
      <att name="NODE_CUSTOMGRAPHICS_5" value="org.cytoscape.ding.customgraphics.NullCustomGraphics,0,[ Remove Graphics ]," type="string"/>
      <att name="NODE_CUSTOMGRAPHICS_POSITION_6" value="C,C,c,0.00,0.00" type="string"/>
      <att name="NODE_LABEL_FONT_FACE" value="Dialog.plain,plain,35" type="string"/>
      <att name="NODE_LABEL_FONT_SIZE" value="12" type="string"/>
      <att name="NODE_CUSTOMGRAPHICS_SIZE_4" value="0.0" type="string"/>
      <att name="NODE_DEPTH" value="0.0" type="string"/>
      <att name="NODE_BORDER_STROKE" value="SOLID" type="string"/>
      <att name="NODE_LABEL_POSITION" value="C,C,c,0.00,0.00" type="string"/>
      <att name="NODE_CUSTOMGRAPHICS_6" value="org.cytoscape.ding.customgraphics.NullCustomGraphics,0,[ Remove Graphics ]," type="string"/>
      <att name="NODE_CUSTOMGRAPHICS_POSITION_5" value="C,C,c,0.00,0.00" type="string"/>
      <att name="NODE_NESTED_NETWORK_IMAGE_VISIBLE" value="true" type="string"/>
      <att name="NODE_SELECTED" value="false" type="string"/>
      <att name="NODE_CUSTOMGRAPHICS_POSITION_2" value="C,C,c,0.00,0.00" type="string"/>
      <att name="NODE_CUSTOMGRAPHICS_POSITION_1" value="C,C,c,0.00,0.00" type="string"/>
      <att name="NODE_TRANSPARENCY" value="255" type="string"/>
    </graphics>
  </node>
  <node id="1646" label="1.14.11.-">
    <att name="isExcludedFromPaths" value="0" type="boolean"/>
    <att name="Column 1" value="1.14.11.-" type="string"/>
    <att name="vizmap:ab_PLANTCYC_NETWORK_NEW_1--child--child NODE_LABEL" value="1.14.11.-" type="string"/>
    <att name="cytoscape.alias.list" type="list">
      <att name="cytoscape.alias.list" value="1.14.11.-" type="string"/>
    </att>
    <att name="shared name" value="1.14.11.-" type="string"/>
    <att name="selected" value="0" type="boolean"/>
    <att name="vizmap:ab_h_8ec_corr_all_new--child NODE_SHAPE" value="ELLIPSE" type="string"/>
    <att name="vizmap:ab_h_8ec_corr_all_new NODE_SIZE" value="65.0" type="string"/>
    <att name="vizmap:ab_h_8ec_corr_all_new--child NODE_LABEL" value="1.14.11.-" type="string"/>
    <att name="name" value="1.14.11.-" type="string"/>
    <att name="vizmap:ab_h_8ec_corr_all_new--child NODE_FONT_SIZE" value="12.0" type="string"/>
    <att name="canonicalName" value="1.14.11.-" type="string"/>
    <att name="vizmap:ab_h_8ec_corr_all_new--child NODE_SIZE" value="39.999786376953125" type="string"/>
    <att name="vizmap:ab_h_8ec_corr_all_new NODE_FILL_COLOR" value="java.awt.Color[r=255,g=0,b=102]" type="string"/>
    <att name="vizmap:ab_h_8ec_corr_all_new NODE_LABEL" value="1.14.11.-" type="string"/>
    <att name="vizmap:ab_h_8ec_corr_all_new NODE_SHAPE" value="OCTAGON" type="string"/>
    <att name="Column 3" value="ETHYLENE" type="string"/>
    <att name="Column 2" value="567" type="integer"/>
    <att name="vizmap:ab_h_8ec_corr_all_new--child NODE_FILL_COLOR" type="string"/>
    <att name="vizmap:ab_h_8ec_corr_all_new NODE_FONT_SIZE" value="65.0" type="string"/>
    <att name="isInPath" value="0" type="boolean" cy:hidden="1"/>
    <graphics x="153.6774444580078" type="OCTAGON" y="269.42830657958984" fill="#ff0066" w="64.99981689453125" z="0.0" h="64.99989318847656" outline="#666666" width="1.0">
      <att name="NODE_CUSTOMGRAPHICS_POSITION_9" value="C,C,c,0.00,0.00" type="string"/>
      <att name="NODE_CUSTOMGRAPHICS_POSITION_3" value="C,C,c,0.00,0.00" type="string"/>
      <att name="NODE_LABEL" value="1.14.11.-" type="string"/>
      <att name="NODE_LABEL_COLOR" value="#000000" type="string"/>
      <att name="NODE_CUSTOMGRAPHICS_9" value="org.cytoscape.ding.customgraphics.NullCustomGraphics,0,[ Remove Graphics ]," type="string"/>
      <att name="NODE_CUSTOMGRAPHICS_SIZE_2" value="0.0" type="string"/>
      <att name="NODE_CUSTOMGRAPHICS_SIZE_7" value="0.0" type="string"/>
      <att name="NODE_CUSTOMGRAPHICS_3" value="org.cytoscape.ding.customgraphics.NullCustomGraphics,0,[ Remove Graphics ]," type="string"/>
      <att name="NODE_CUSTOMGRAPHICS_POSITION_7" value="C,C,c,0.00,0.00" type="string"/>
      <att name="NODE_CUSTOMGRAPHICS_SIZE_5" value="0.0" type="string"/>
      <att name="NODE_CUSTOMGRAPHICS_2" value="org.cytoscape.ding.customgraphics.NullCustomGraphics,0,[ Remove Graphics ]," type="string"/>
      <att name="NODE_CUSTOMGRAPHICS_SIZE_1" value="0.0" type="string"/>
      <att name="NODE_LABEL_WIDTH" value="200.0" type="string"/>
      <att name="NODE_CUSTOMGRAPHICS_SIZE_3" value="0.0" type="string"/>
      <att name="NODE_CUSTOMGRAPHICS_SIZE_8" value="0.0" type="string"/>
      <att name="NODE_CUSTOMGRAPHICS_POSITION_4" value="C,C,c,0.00,0.00" type="string"/>
      <att name="NODE_SELECTED_PAINT" value="#ffff00" type="string"/>
      <att name="NODE_CUSTOMGRAPHICS_SIZE_9" value="0.0" type="string"/>
      <att name="NODE_LABEL_TRANSPARENCY" value="255" type="string"/>
      <att name="NODE_CUSTOMGRAPHICS_8" value="org.cytoscape.ding.customgraphics.NullCustomGraphics,0,[ Remove Graphics ]," type="string"/>
      <att name="NODE_CUSTOMGRAPHICS_7" value="org.cytoscape.ding.customgraphics.NullCustomGraphics,0,[ Remove Graphics ]," type="string"/>
      <att name="NODE_CUSTOMGRAPHICS_1" value="org.cytoscape.ding.customgraphics.NullCustomGraphics,0,[ Remove Graphics ]," type="string"/>
      <att name="NODE_TOOLTIP" value="" type="string"/>
      <att name="NODE_BORDER_TRANSPARENCY" value="255" type="string"/>
      <att name="NODE_CUSTOMGRAPHICS_SIZE_6" value="0.0" type="string"/>
      <att name="NODE_VISIBLE" value="true" type="string"/>
      <att name="NODE_CUSTOMGRAPHICS_4" value="org.cytoscape.ding.customgraphics.NullCustomGraphics,0,[ Remove Graphics ]," type="string"/>
      <att name="NODE_CUSTOMGRAPHICS_POSITION_8" value="C,C,c,0.00,0.00" type="string"/>
      <att name="NODE_CUSTOMGRAPHICS_5" value="org.cytoscape.ding.customgraphics.NullCustomGraphics,0,[ Remove Graphics ]," type="string"/>
      <att name="NODE_CUSTOMGRAPHICS_POSITION_6" value="C,C,c,0.00,0.00" type="string"/>
      <att name="NODE_LABEL_FONT_FACE" value="Dialog.plain,plain,65" type="string"/>
      <att name="NODE_LABEL_FONT_SIZE" value="12" type="string"/>
      <att name="NODE_CUSTOMGRAPHICS_SIZE_4" value="0.0" type="string"/>
      <att name="NODE_DEPTH" value="0.0" type="string"/>
      <att name="NODE_BORDER_STROKE" value="SOLID" type="string"/>
      <att name="NODE_LABEL_POSITION" value="C,C,c,0.00,0.00" type="string"/>
      <att name="NODE_CUSTOMGRAPHICS_6" value="org.cytoscape.ding.customgraphics.NullCustomGraphics,0,[ Remove Graphics ]," type="string"/>
      <att name="NODE_CUSTOMGRAPHICS_POSITION_5" value="C,C,c,0.00,0.00" type="string"/>
      <att name="NODE_NESTED_NETWORK_IMAGE_VISIBLE" value="true" type="string"/>
      <att name="NODE_SELECTED" value="false" type="string"/>
      <att name="NODE_CUSTOMGRAPHICS_POSITION_2" value="C,C,c,0.00,0.00" type="string"/>
      <att name="NODE_CUSTOMGRAPHICS_POSITION_1" value="C,C,c,0.00,0.00" type="string"/>
      <att name="NODE_TRANSPARENCY" value="255" type="string"/>
    </graphics>
  </node>
  <node id="1645" label="2.1.1.-">
    <att name="isExcludedFromPaths" value="0" type="boolean"/>
    <att name="Column 1" value="2.1.1.-" type="string"/>
    <att name="vizmap:ab_PLANTCYC_NETWORK_NEW_1--child--child NODE_LABEL" value="2.1.1.-" type="string"/>
    <att name="cytoscape.alias.list" type="list">
      <att name="cytoscape.alias.list" value="2.1.1.-" type="string"/>
    </att>
    <att name="shared name" value="2.1.1.-" type="string"/>
    <att name="selected" value="0" type="boolean"/>
    <att name="vizmap:ab_h_8ec_corr_all_new--child NODE_SHAPE" value="ELLIPSE" type="string"/>
    <att name="vizmap:ab_h_8ec_corr_all_new NODE_SIZE" value="45.0" type="string"/>
    <att name="vizmap:ab_h_8ec_corr_all_new--child NODE_LABEL" value="2.1.1.-" type="string"/>
    <att name="name" value="2.1.1.-" type="string"/>
    <att name="vizmap:ab_h_8ec_corr_all_new--child NODE_FONT_SIZE" value="12.0" type="string"/>
    <att name="canonicalName" value="2.1.1.-" type="string"/>
    <att name="vizmap:ab_h_8ec_corr_all_new--child NODE_SIZE" value="40.0" type="string"/>
    <att name="vizmap:ab_h_8ec_corr_all_new NODE_FILL_COLOR" value="java.awt.Color[r=255,g=255,b=51]" type="string"/>
    <att name="vizmap:ab_h_8ec_corr_all_new NODE_LABEL" value="2.1.1.-" type="string"/>
    <att name="vizmap:ab_h_8ec_corr_all_new NODE_SHAPE" value="RECT" type="string"/>
    <att name="Column 3" value="AUXIN" type="string"/>
    <att name="Column 2" value="26" type="integer"/>
    <att name="vizmap:ab_h_8ec_corr_all_new--child NODE_FILL_COLOR" value="java.awt.Color[r=255,g=255,b=51]" type="string"/>
    <att name="vizmap:ab_h_8ec_corr_all_new NODE_FONT_SIZE" value="25.0" type="string"/>
    <att name="isInPath" value="0" type="boolean" cy:hidden="1"/>
    <graphics x="303.21435546875" type="RECTANGLE" y="42.45609474182129" fill="#ffff33" w="44.99993896484375" z="0.0" h="45.0000114440918" outline="#666666" width="1.0">
      <att name="NODE_CUSTOMGRAPHICS_POSITION_9" value="C,C,c,0.00,0.00" type="string"/>
      <att name="NODE_CUSTOMGRAPHICS_POSITION_3" value="C,C,c,0.00,0.00" type="string"/>
      <att name="NODE_LABEL" value="2.1.1.-" type="string"/>
      <att name="NODE_LABEL_COLOR" value="#000000" type="string"/>
      <att name="NODE_CUSTOMGRAPHICS_9" value="org.cytoscape.ding.customgraphics.NullCustomGraphics,0,[ Remove Graphics ]," type="string"/>
      <att name="NODE_CUSTOMGRAPHICS_SIZE_2" value="0.0" type="string"/>
      <att name="NODE_CUSTOMGRAPHICS_SIZE_7" value="0.0" type="string"/>
      <att name="NODE_CUSTOMGRAPHICS_3" value="org.cytoscape.ding.customgraphics.NullCustomGraphics,0,[ Remove Graphics ]," type="string"/>
      <att name="NODE_CUSTOMGRAPHICS_POSITION_7" value="C,C,c,0.00,0.00" type="string"/>
      <att name="NODE_CUSTOMGRAPHICS_SIZE_5" value="0.0" type="string"/>
      <att name="NODE_CUSTOMGRAPHICS_2" value="org.cytoscape.ding.customgraphics.NullCustomGraphics,0,[ Remove Graphics ]," type="string"/>
      <att name="NODE_CUSTOMGRAPHICS_SIZE_1" value="0.0" type="string"/>
      <att name="NODE_LABEL_WIDTH" value="200.0" type="string"/>
      <att name="NODE_CUSTOMGRAPHICS_SIZE_3" value="0.0" type="string"/>
      <att name="NODE_CUSTOMGRAPHICS_SIZE_8" value="0.0" type="string"/>
      <att name="NODE_CUSTOMGRAPHICS_POSITION_4" value="C,C,c,0.00,0.00" type="string"/>
      <att name="NODE_SELECTED_PAINT" value="#ffff00" type="string"/>
      <att name="NODE_CUSTOMGRAPHICS_SIZE_9" value="0.0" type="string"/>
      <att name="NODE_LABEL_TRANSPARENCY" value="255" type="string"/>
      <att name="NODE_CUSTOMGRAPHICS_8" value="org.cytoscape.ding.customgraphics.NullCustomGraphics,0,[ Remove Graphics ]," type="string"/>
      <att name="NODE_CUSTOMGRAPHICS_7" value="org.cytoscape.ding.customgraphics.NullCustomGraphics,0,[ Remove Graphics ]," type="string"/>
      <att name="NODE_CUSTOMGRAPHICS_1" value="org.cytoscape.ding.customgraphics.NullCustomGraphics,0,[ Remove Graphics ]," type="string"/>
      <att name="NODE_TOOLTIP" value="" type="string"/>
      <att name="NODE_BORDER_TRANSPARENCY" value="255" type="string"/>
      <att name="NODE_CUSTOMGRAPHICS_SIZE_6" value="0.0" type="string"/>
      <att name="NODE_VISIBLE" value="true" type="string"/>
      <att name="NODE_CUSTOMGRAPHICS_4" value="org.cytoscape.ding.customgraphics.NullCustomGraphics,0,[ Remove Graphics ]," type="string"/>
      <att name="NODE_CUSTOMGRAPHICS_POSITION_8" value="C,C,c,0.00,0.00" type="string"/>
      <att name="NODE_CUSTOMGRAPHICS_5" value="org.cytoscape.ding.customgraphics.NullCustomGraphics,0,[ Remove Graphics ]," type="string"/>
      <att name="NODE_CUSTOMGRAPHICS_POSITION_6" value="C,C,c,0.00,0.00" type="string"/>
      <att name="NODE_LABEL_FONT_FACE" value="Dialog.plain,plain,25" type="string"/>
      <att name="NODE_LABEL_FONT_SIZE" value="12" type="string"/>
      <att name="NODE_CUSTOMGRAPHICS_SIZE_4" value="0.0" type="string"/>
      <att name="NODE_DEPTH" value="0.0" type="string"/>
      <att name="NODE_BORDER_STROKE" value="SOLID" type="string"/>
      <att name="NODE_LABEL_POSITION" value="C,C,c,0.00,0.00" type="string"/>
      <att name="NODE_CUSTOMGRAPHICS_6" value="org.cytoscape.ding.customgraphics.NullCustomGraphics,0,[ Remove Graphics ]," type="string"/>
      <att name="NODE_CUSTOMGRAPHICS_POSITION_5" value="C,C,c,0.00,0.00" type="string"/>
      <att name="NODE_NESTED_NETWORK_IMAGE_VISIBLE" value="true" type="string"/>
      <att name="NODE_SELECTED" value="false" type="string"/>
      <att name="NODE_CUSTOMGRAPHICS_POSITION_2" value="C,C,c,0.00,0.00" type="string"/>
      <att name="NODE_CUSTOMGRAPHICS_POSITION_1" value="C,C,c,0.00,0.00" type="string"/>
      <att name="NODE_TRANSPARENCY" value="255" type="string"/>
    </graphics>
  </node>
  <node id="1644" label="ABSCISIC ACID">
    <att name="isExcludedFromPaths" value="0" type="boolean"/>
    <att name="Column 1" value="ABSCISIC ACID" type="string"/>
    <att name="vizmap:ab_PLANTCYC_NETWORK_NEW_1--child--child NODE_LABEL" type="string"/>
    <att name="cytoscape.alias.list" type="list">
      <att name="cytoscape.alias.list" value="ABSCISIC ACID" type="string"/>
    </att>
    <att name="shared name" value="ABSCISIC ACID" type="string"/>
    <att name="selected" value="0" type="boolean"/>
    <att name="vizmap:ab_h_8ec_corr_all_new--child NODE_SHAPE" value="RECT" type="string"/>
    <att name="vizmap:ab_h_8ec_corr_all_new NODE_SIZE" value="78.0" type="string"/>
    <att name="vizmap:ab_h_8ec_corr_all_new--child NODE_LABEL" value="ABSCISIC ACID" type="string"/>
    <att name="name" value="ABSCISIC ACID" type="string"/>
    <att name="vizmap:ab_h_8ec_corr_all_new--child NODE_FONT_SIZE" value="23.0" type="string"/>
    <att name="canonicalName" value="ABSCISIC ACID" type="string"/>
    <att name="vizmap:ab_h_8ec_corr_all_new--child NODE_SIZE" value="123.00006103515625" type="string"/>
    <att name="vizmap:ab_h_8ec_corr_all_new NODE_FILL_COLOR" value="java.awt.Color[r=51,g=255,b=255]" type="string"/>
    <att name="vizmap:ab_h_8ec_corr_all_new NODE_LABEL" value="ABSCISIC ACID" type="string"/>
    <att name="vizmap:ab_h_8ec_corr_all_new NODE_SHAPE" value="RECT" type="string"/>
    <att name="Column 3" type="string"/>
    <att name="Column 2" value="8888" type="integer"/>
    <att name="vizmap:ab_h_8ec_corr_all_new--child NODE_FILL_COLOR" value="java.awt.Color[r=51,g=255,b=255]" type="string"/>
    <att name="vizmap:ab_h_8ec_corr_all_new NODE_FONT_SIZE" value="35.0" type="string"/>
    <att name="isInPath" value="0" type="boolean" cy:hidden="1"/>
    <graphics x="601.5853271484375" type="RECTANGLE" y="175.19357299804688" fill="#33ffff" w="78.0" z="0.0" h="78.00006103515625" outline="#666666" width="1.0">
      <att name="NODE_CUSTOMGRAPHICS_POSITION_9" value="C,C,c,0.00,0.00" type="string"/>
      <att name="NODE_CUSTOMGRAPHICS_POSITION_3" value="C,C,c,0.00,0.00" type="string"/>
      <att name="NODE_LABEL" value="ABSCISIC ACID" type="string"/>
      <att name="NODE_LABEL_COLOR" value="#000000" type="string"/>
      <att name="NODE_CUSTOMGRAPHICS_9" value="org.cytoscape.ding.customgraphics.NullCustomGraphics,0,[ Remove Graphics ]," type="string"/>
      <att name="NODE_CUSTOMGRAPHICS_SIZE_2" value="0.0" type="string"/>
      <att name="NODE_CUSTOMGRAPHICS_SIZE_7" value="0.0" type="string"/>
      <att name="NODE_CUSTOMGRAPHICS_3" value="org.cytoscape.ding.customgraphics.NullCustomGraphics,0,[ Remove Graphics ]," type="string"/>
      <att name="NODE_CUSTOMGRAPHICS_POSITION_7" value="C,C,c,0.00,0.00" type="string"/>
      <att name="NODE_CUSTOMGRAPHICS_SIZE_5" value="0.0" type="string"/>
      <att name="NODE_CUSTOMGRAPHICS_2" value="org.cytoscape.ding.customgraphics.NullCustomGraphics,0,[ Remove Graphics ]," type="string"/>
      <att name="NODE_CUSTOMGRAPHICS_SIZE_1" value="0.0" type="string"/>
      <att name="NODE_LABEL_WIDTH" value="200.0" type="string"/>
      <att name="NODE_CUSTOMGRAPHICS_SIZE_3" value="0.0" type="string"/>
      <att name="NODE_CUSTOMGRAPHICS_SIZE_8" value="0.0" type="string"/>
      <att name="NODE_CUSTOMGRAPHICS_POSITION_4" value="C,C,c,0.00,0.00" type="string"/>
      <att name="NODE_SELECTED_PAINT" value="#ffff00" type="string"/>
      <att name="NODE_CUSTOMGRAPHICS_SIZE_9" value="0.0" type="string"/>
      <att name="NODE_LABEL_TRANSPARENCY" value="255" type="string"/>
      <att name="NODE_CUSTOMGRAPHICS_8" value="org.cytoscape.ding.customgraphics.NullCustomGraphics,0,[ Remove Graphics ]," type="string"/>
      <att name="NODE_CUSTOMGRAPHICS_7" value="org.cytoscape.ding.customgraphics.NullCustomGraphics,0,[ Remove Graphics ]," type="string"/>
      <att name="NODE_CUSTOMGRAPHICS_1" value="org.cytoscape.ding.customgraphics.NullCustomGraphics,0,[ Remove Graphics ]," type="string"/>
      <att name="NODE_TOOLTIP" value="" type="string"/>
      <att name="NODE_BORDER_TRANSPARENCY" value="255" type="string"/>
      <att name="NODE_CUSTOMGRAPHICS_SIZE_6" value="0.0" type="string"/>
      <att name="NODE_VISIBLE" value="true" type="string"/>
      <att name="NODE_CUSTOMGRAPHICS_4" value="org.cytoscape.ding.customgraphics.NullCustomGraphics,0,[ Remove Graphics ]," type="string"/>
      <att name="NODE_CUSTOMGRAPHICS_POSITION_8" value="C,C,c,0.00,0.00" type="string"/>
      <att name="NODE_CUSTOMGRAPHICS_5" value="org.cytoscape.ding.customgraphics.NullCustomGraphics,0,[ Remove Graphics ]," type="string"/>
      <att name="NODE_CUSTOMGRAPHICS_POSITION_6" value="C,C,c,0.00,0.00" type="string"/>
      <att name="NODE_LABEL_FONT_FACE" value="Dialog.plain,plain,35" type="string"/>
      <att name="NODE_LABEL_FONT_SIZE" value="12" type="string"/>
      <att name="NODE_CUSTOMGRAPHICS_SIZE_4" value="0.0" type="string"/>
      <att name="NODE_DEPTH" value="0.0" type="string"/>
      <att name="NODE_BORDER_STROKE" value="SOLID" type="string"/>
      <att name="NODE_LABEL_POSITION" value="C,C,c,0.00,0.00" type="string"/>
      <att name="NODE_CUSTOMGRAPHICS_6" value="org.cytoscape.ding.customgraphics.NullCustomGraphics,0,[ Remove Graphics ]," type="string"/>
      <att name="NODE_CUSTOMGRAPHICS_POSITION_5" value="C,C,c,0.00,0.00" type="string"/>
      <att name="NODE_NESTED_NETWORK_IMAGE_VISIBLE" value="true" type="string"/>
      <att name="NODE_SELECTED" value="false" type="string"/>
      <att name="NODE_CUSTOMGRAPHICS_POSITION_2" value="C,C,c,0.00,0.00" type="string"/>
      <att name="NODE_CUSTOMGRAPHICS_POSITION_1" value="C,C,c,0.00,0.00" type="string"/>
      <att name="NODE_TRANSPARENCY" value="255" type="string"/>
    </graphics>
  </node>
  <node id="1643" label="3.2.1.1">
    <att name="isExcludedFromPaths" value="0" type="boolean"/>
    <att name="Column 1" value="3.2.1.1" type="string"/>
    <att name="vizmap:ab_PLANTCYC_NETWORK_NEW_1--child--child NODE_LABEL" value="3.2.1.1" type="string"/>
    <att name="cytoscape.alias.list" type="list">
      <att name="cytoscape.alias.list" value="3.2.1.1" type="string"/>
    </att>
    <att name="shared name" value="3.2.1.1" type="string"/>
    <att name="selected" value="0" type="boolean"/>
    <att name="vizmap:ab_h_8ec_corr_all_new--child NODE_SHAPE" value="ELLIPSE" type="string"/>
    <att name="vizmap:ab_h_8ec_corr_all_new NODE_SIZE" value="45.0" type="string"/>
    <att name="vizmap:ab_h_8ec_corr_all_new--child NODE_LABEL" value="3.2.1.1" type="string"/>
    <att name="name" value="3.2.1.1" type="string"/>
    <att name="vizmap:ab_h_8ec_corr_all_new--child NODE_FONT_SIZE" value="12.0" type="string"/>
    <att name="canonicalName" value="3.2.1.1" type="string"/>
    <att name="vizmap:ab_h_8ec_corr_all_new--child NODE_SIZE" value="39.999908447265625" type="string"/>
    <att name="vizmap:ab_h_8ec_corr_all_new NODE_FILL_COLOR" value="java.awt.Color[r=255,g=255,b=51]" type="string"/>
    <att name="vizmap:ab_h_8ec_corr_all_new NODE_LABEL" value="3.2.1.1" type="string"/>
    <att name="vizmap:ab_h_8ec_corr_all_new NODE_SHAPE" value="RECT" type="string"/>
    <att name="Column 3" value="ABSCISIC ACID" type="string"/>
    <att name="Column 2" value="16" type="integer"/>
    <att name="vizmap:ab_h_8ec_corr_all_new--child NODE_FILL_COLOR" type="string"/>
    <att name="vizmap:ab_h_8ec_corr_all_new NODE_FONT_SIZE" value="25.0" type="string"/>
    <att name="isInPath" value="0" type="boolean" cy:hidden="1"/>
    <graphics x="467.5882568359375" type="RECTANGLE" y="172.39517974853516" fill="#ffff33" w="45.00006103515625" z="0.0" h="45.00004577636719" outline="#666666" width="1.0">
      <att name="NODE_CUSTOMGRAPHICS_POSITION_9" value="C,C,c,0.00,0.00" type="string"/>
      <att name="NODE_CUSTOMGRAPHICS_POSITION_3" value="C,C,c,0.00,0.00" type="string"/>
      <att name="NODE_LABEL" value="3.2.1.1" type="string"/>
      <att name="NODE_LABEL_COLOR" value="#000000" type="string"/>
      <att name="NODE_CUSTOMGRAPHICS_9" value="org.cytoscape.ding.customgraphics.NullCustomGraphics,0,[ Remove Graphics ]," type="string"/>
      <att name="NODE_CUSTOMGRAPHICS_SIZE_2" value="0.0" type="string"/>
      <att name="NODE_CUSTOMGRAPHICS_SIZE_7" value="0.0" type="string"/>
      <att name="NODE_CUSTOMGRAPHICS_3" value="org.cytoscape.ding.customgraphics.NullCustomGraphics,0,[ Remove Graphics ]," type="string"/>
      <att name="NODE_CUSTOMGRAPHICS_POSITION_7" value="C,C,c,0.00,0.00" type="string"/>
      <att name="NODE_CUSTOMGRAPHICS_SIZE_5" value="0.0" type="string"/>
      <att name="NODE_CUSTOMGRAPHICS_2" value="org.cytoscape.ding.customgraphics.NullCustomGraphics,0,[ Remove Graphics ]," type="string"/>
      <att name="NODE_CUSTOMGRAPHICS_SIZE_1" value="0.0" type="string"/>
      <att name="NODE_LABEL_WIDTH" value="200.0" type="string"/>
      <att name="NODE_CUSTOMGRAPHICS_SIZE_3" value="0.0" type="string"/>
      <att name="NODE_CUSTOMGRAPHICS_SIZE_8" value="0.0" type="string"/>
      <att name="NODE_CUSTOMGRAPHICS_POSITION_4" value="C,C,c,0.00,0.00" type="string"/>
      <att name="NODE_SELECTED_PAINT" value="#ffff00" type="string"/>
      <att name="NODE_CUSTOMGRAPHICS_SIZE_9" value="0.0" type="string"/>
      <att name="NODE_LABEL_TRANSPARENCY" value="255" type="string"/>
      <att name="NODE_CUSTOMGRAPHICS_8" value="org.cytoscape.ding.customgraphics.NullCustomGraphics,0,[ Remove Graphics ]," type="string"/>
      <att name="NODE_CUSTOMGRAPHICS_7" value="org.cytoscape.ding.customgraphics.NullCustomGraphics,0,[ Remove Graphics ]," type="string"/>
      <att name="NODE_CUSTOMGRAPHICS_1" value="org.cytoscape.ding.customgraphics.NullCustomGraphics,0,[ Remove Graphics ]," type="string"/>
      <att name="NODE_TOOLTIP" value="" type="string"/>
      <att name="NODE_BORDER_TRANSPARENCY" value="255" type="string"/>
      <att name="NODE_CUSTOMGRAPHICS_SIZE_6" value="0.0" type="string"/>
      <att name="NODE_VISIBLE" value="true" type="string"/>
      <att name="NODE_CUSTOMGRAPHICS_4" value="org.cytoscape.ding.customgraphics.NullCustomGraphics,0,[ Remove Graphics ]," type="string"/>
      <att name="NODE_CUSTOMGRAPHICS_POSITION_8" value="C,C,c,0.00,0.00" type="string"/>
      <att name="NODE_CUSTOMGRAPHICS_5" value="org.cytoscape.ding.customgraphics.NullCustomGraphics,0,[ Remove Graphics ]," type="string"/>
      <att name="NODE_CUSTOMGRAPHICS_POSITION_6" value="C,C,c,0.00,0.00" type="string"/>
      <att name="NODE_LABEL_FONT_FACE" value="Dialog.plain,plain,25" type="string"/>
      <att name="NODE_LABEL_FONT_SIZE" value="12" type="string"/>
      <att name="NODE_CUSTOMGRAPHICS_SIZE_4" value="0.0" type="string"/>
      <att name="NODE_DEPTH" value="0.0" type="string"/>
      <att name="NODE_BORDER_STROKE" value="SOLID" type="string"/>
      <att name="NODE_LABEL_POSITION" value="C,C,c,0.00,0.00" type="string"/>
      <att name="NODE_CUSTOMGRAPHICS_6" value="org.cytoscape.ding.customgraphics.NullCustomGraphics,0,[ Remove Graphics ]," type="string"/>
      <att name="NODE_CUSTOMGRAPHICS_POSITION_5" value="C,C,c,0.00,0.00" type="string"/>
      <att name="NODE_NESTED_NETWORK_IMAGE_VISIBLE" value="true" type="string"/>
      <att name="NODE_SELECTED" value="false" type="string"/>
      <att name="NODE_CUSTOMGRAPHICS_POSITION_2" value="C,C,c,0.00,0.00" type="string"/>
      <att name="NODE_CUSTOMGRAPHICS_POSITION_1" value="C,C,c,0.00,0.00" type="string"/>
      <att name="NODE_TRANSPARENCY" value="255" type="string"/>
    </graphics>
  </node>
  <node id="1642" label="1.14.11.13">
    <att name="isExcludedFromPaths" value="0" type="boolean"/>
    <att name="Column 1" value="1.14.11.13" type="string"/>
    <att name="vizmap:ab_PLANTCYC_NETWORK_NEW_1--child--child NODE_LABEL" value="1.14.11.13" type="string"/>
    <att name="cytoscape.alias.list" type="list">
      <att name="cytoscape.alias.list" value="1.14.11.13" type="string"/>
    </att>
    <att name="shared name" value="1.14.11.13" type="string"/>
    <att name="selected" value="0" type="boolean"/>
    <att name="vizmap:ab_h_8ec_corr_all_new--child NODE_SHAPE" value="ELLIPSE" type="string"/>
    <att name="vizmap:ab_h_8ec_corr_all_new NODE_SIZE" value="45.0" type="string"/>
    <att name="vizmap:ab_h_8ec_corr_all_new--child NODE_LABEL" value="1.14.11.13" type="string"/>
    <att name="name" value="1.14.11.13" type="string"/>
    <att name="vizmap:ab_h_8ec_corr_all_new--child NODE_FONT_SIZE" value="12.0" type="string"/>
    <att name="canonicalName" value="1.14.11.13" type="string"/>
    <att name="vizmap:ab_h_8ec_corr_all_new--child NODE_SIZE" value="40.0" type="string"/>
    <att name="vizmap:ab_h_8ec_corr_all_new NODE_FILL_COLOR" value="java.awt.Color[r=255,g=255,b=51]" type="string"/>
    <att name="vizmap:ab_h_8ec_corr_all_new NODE_LABEL" value="1.14.11.13" type="string"/>
    <att name="vizmap:ab_h_8ec_corr_all_new NODE_SHAPE" value="RECT" type="string"/>
    <att name="Column 3" value="ETHYLENE" type="string"/>
    <att name="Column 2" value="56" type="integer"/>
    <att name="vizmap:ab_h_8ec_corr_all_new--child NODE_FILL_COLOR" type="string"/>
    <att name="vizmap:ab_h_8ec_corr_all_new NODE_FONT_SIZE" value="25.0" type="string"/>
    <att name="isInPath" value="0" type="boolean" cy:hidden="1"/>
    <graphics x="305.2650146484375" type="RECTANGLE" y="325.77294921875" fill="#ffff33" w="44.9998779296875" z="0.0" h="45.0001220703125" outline="#666666" width="1.0">
      <att name="NODE_CUSTOMGRAPHICS_POSITION_9" value="C,C,c,0.00,0.00" type="string"/>
      <att name="NODE_CUSTOMGRAPHICS_POSITION_3" value="C,C,c,0.00,0.00" type="string"/>
      <att name="NODE_LABEL" value="1.14.11.13" type="string"/>
      <att name="NODE_LABEL_COLOR" value="#000000" type="string"/>
      <att name="NODE_CUSTOMGRAPHICS_9" value="org.cytoscape.ding.customgraphics.NullCustomGraphics,0,[ Remove Graphics ]," type="string"/>
      <att name="NODE_CUSTOMGRAPHICS_SIZE_2" value="0.0" type="string"/>
      <att name="NODE_CUSTOMGRAPHICS_SIZE_7" value="0.0" type="string"/>
      <att name="NODE_CUSTOMGRAPHICS_3" value="org.cytoscape.ding.customgraphics.NullCustomGraphics,0,[ Remove Graphics ]," type="string"/>
      <att name="NODE_CUSTOMGRAPHICS_POSITION_7" value="C,C,c,0.00,0.00" type="string"/>
      <att name="NODE_CUSTOMGRAPHICS_SIZE_5" value="0.0" type="string"/>
      <att name="NODE_CUSTOMGRAPHICS_2" value="org.cytoscape.ding.customgraphics.NullCustomGraphics,0,[ Remove Graphics ]," type="string"/>
      <att name="NODE_CUSTOMGRAPHICS_SIZE_1" value="0.0" type="string"/>
      <att name="NODE_LABEL_WIDTH" value="200.0" type="string"/>
      <att name="NODE_CUSTOMGRAPHICS_SIZE_3" value="0.0" type="string"/>
      <att name="NODE_CUSTOMGRAPHICS_SIZE_8" value="0.0" type="string"/>
      <att name="NODE_CUSTOMGRAPHICS_POSITION_4" value="C,C,c,0.00,0.00" type="string"/>
      <att name="NODE_SELECTED_PAINT" value="#ffff00" type="string"/>
      <att name="NODE_CUSTOMGRAPHICS_SIZE_9" value="0.0" type="string"/>
      <att name="NODE_LABEL_TRANSPARENCY" value="255" type="string"/>
      <att name="NODE_CUSTOMGRAPHICS_8" value="org.cytoscape.ding.customgraphics.NullCustomGraphics,0,[ Remove Graphics ]," type="string"/>
      <att name="NODE_CUSTOMGRAPHICS_7" value="org.cytoscape.ding.customgraphics.NullCustomGraphics,0,[ Remove Graphics ]," type="string"/>
      <att name="NODE_CUSTOMGRAPHICS_1" value="org.cytoscape.ding.customgraphics.NullCustomGraphics,0,[ Remove Graphics ]," type="string"/>
      <att name="NODE_TOOLTIP" value="" type="string"/>
      <att name="NODE_BORDER_TRANSPARENCY" value="255" type="string"/>
      <att name="NODE_CUSTOMGRAPHICS_SIZE_6" value="0.0" type="string"/>
      <att name="NODE_VISIBLE" value="true" type="string"/>
      <att name="NODE_CUSTOMGRAPHICS_4" value="org.cytoscape.ding.customgraphics.NullCustomGraphics,0,[ Remove Graphics ]," type="string"/>
      <att name="NODE_CUSTOMGRAPHICS_POSITION_8" value="C,C,c,0.00,0.00" type="string"/>
      <att name="NODE_CUSTOMGRAPHICS_5" value="org.cytoscape.ding.customgraphics.NullCustomGraphics,0,[ Remove Graphics ]," type="string"/>
      <att name="NODE_CUSTOMGRAPHICS_POSITION_6" value="C,C,c,0.00,0.00" type="string"/>
      <att name="NODE_LABEL_FONT_FACE" value="Dialog.plain,plain,25" type="string"/>
      <att name="NODE_LABEL_FONT_SIZE" value="12" type="string"/>
      <att name="NODE_CUSTOMGRAPHICS_SIZE_4" value="0.0" type="string"/>
      <att name="NODE_DEPTH" value="0.0" type="string"/>
      <att name="NODE_BORDER_STROKE" value="SOLID" type="string"/>
      <att name="NODE_LABEL_POSITION" value="C,C,c,0.00,0.00" type="string"/>
      <att name="NODE_CUSTOMGRAPHICS_6" value="org.cytoscape.ding.customgraphics.NullCustomGraphics,0,[ Remove Graphics ]," type="string"/>
      <att name="NODE_CUSTOMGRAPHICS_POSITION_5" value="C,C,c,0.00,0.00" type="string"/>
      <att name="NODE_NESTED_NETWORK_IMAGE_VISIBLE" value="true" type="string"/>
      <att name="NODE_SELECTED" value="false" type="string"/>
      <att name="NODE_CUSTOMGRAPHICS_POSITION_2" value="C,C,c,0.00,0.00" type="string"/>
      <att name="NODE_CUSTOMGRAPHICS_POSITION_1" value="C,C,c,0.00,0.00" type="string"/>
      <att name="NODE_TRANSPARENCY" value="255" type="string"/>
    </graphics>
  </node>
  <edge id="1668" label="1.14.11.23 (PP) 2.1.1.-" source="1654" target="1645" cy:directed="1">
    <att name="Column 1" type="string"/>
    <att name="cytoscape.alias.list" type="list">
    </att>
    <att name="interaction" value="PP" type="string"/>
    <att name="shared name" value="1.14.11.23 (PP) 2.1.1.-" type="string"/>
    <att name="selected" value="0" type="boolean"/>
    <att name="name" value="1.14.11.23 (PP) 2.1.1.-" type="string"/>
    <att name="canonicalName" value="1.14.11.23 (PP) 2.1.1.-" type="string"/>
    <att name="shared interaction" value="PP" type="string"/>
    <att name="Column 2" value="3" type="integer"/>
    <att name="isInPath" value="0" type="boolean" cy:hidden="1"/>
    <graphics width="4.0" fill="#333300">
      <att name="EDGE_LABEL" value="" type="string"/>
      <att name="EDGE_TOOLTIP" value="" type="string"/>
      <att name="EDGE_STROKE_SELECTED_PAINT" value="#ff0000" type="string"/>
      <att name="EDGE_SOURCE_ARROW_SELECTED_PAINT" value="#ffff00" type="string"/>
      <att name="EDGE_SOURCE_ARROW_UNSELECTED_PAINT" value="#000000" type="string"/>
      <att name="EDGE_TRANSPARENCY" value="255" type="string"/>
      <att name="EDGE_BEND" value="" type="string"/>
      <att name="EDGE_LABEL_TRANSPARENCY" value="255" type="string"/>
      <att name="EDGE_LABEL_FONT_SIZE" value="10" type="string"/>
      <att name="EDGE_LABEL_COLOR" value="#000000" type="string"/>
      <att name="EDGE_LINE_TYPE" value="SOLID" type="string"/>
      <att name="EDGE_TARGET_ARROW_UNSELECTED_PAINT" value="#000000" type="string"/>
      <att name="EDGE_TARGET_ARROW_SELECTED_PAINT" value="#ffff00" type="string"/>
      <att name="EDGE_VISIBLE" value="true" type="string"/>
      <att name="EDGE_SOURCE_ARROW_SHAPE" value="NONE" type="string"/>
      <att name="EDGE_LABEL_FONT_FACE" value="Dialog.plain,plain,10" type="string"/>
      <att name="EDGE_SELECTED" value="false" type="string"/>
      <att name="EDGE_TARGET_ARROW_SHAPE" value="NONE" type="string"/>
      <att name="EDGE_CURVED" value="true" type="string"/>
      <att name="curved" value="STRAIGHT_LINES" type="string"/>
    </graphics>
  </edge>
  <edge id="1667" label="AUXIN (PP) 2.1.1.-" source="1653" target="1645" cy:directed="1">
    <att name="Column 1" value="AUXIN (PP) 2.1.1.-" type="string"/>
    <att name="cytoscape.alias.list" type="list">
      <att name="cytoscape.alias.list" value="AUXIN (PP) 2.1.1.-" type="string"/>
    </att>
    <att name="interaction" value="PP" type="string"/>
    <att name="shared name" value="AUXIN (PP) 2.1.1.-" type="string"/>
    <att name="selected" value="0" type="boolean"/>
    <att name="name" value="AUXIN (PP) 2.1.1.-" type="string"/>
    <att name="canonicalName" value="AUXIN (PP) 2.1.1.-" type="string"/>
    <att name="shared interaction" value="PP" type="string"/>
    <att name="Column 2" value="3" type="integer"/>
    <att name="isInPath" value="0" type="boolean" cy:hidden="1"/>
    <graphics width="4.0" fill="#333300">
      <att name="EDGE_LABEL" value="" type="string"/>
      <att name="EDGE_TOOLTIP" value="" type="string"/>
      <att name="EDGE_STROKE_SELECTED_PAINT" value="#ff0000" type="string"/>
      <att name="EDGE_SOURCE_ARROW_SELECTED_PAINT" value="#ffff00" type="string"/>
      <att name="EDGE_SOURCE_ARROW_UNSELECTED_PAINT" value="#000000" type="string"/>
      <att name="EDGE_TRANSPARENCY" value="255" type="string"/>
      <att name="EDGE_BEND" value="" type="string"/>
      <att name="EDGE_LABEL_TRANSPARENCY" value="255" type="string"/>
      <att name="EDGE_LABEL_FONT_SIZE" value="10" type="string"/>
      <att name="EDGE_LABEL_COLOR" value="#000000" type="string"/>
      <att name="EDGE_LINE_TYPE" value="SOLID" type="string"/>
      <att name="EDGE_TARGET_ARROW_UNSELECTED_PAINT" value="#000000" type="string"/>
      <att name="EDGE_TARGET_ARROW_SELECTED_PAINT" value="#ffff00" type="string"/>
      <att name="EDGE_VISIBLE" value="true" type="string"/>
      <att name="EDGE_SOURCE_ARROW_SHAPE" value="NONE" type="string"/>
      <att name="EDGE_LABEL_FONT_FACE" value="Dialog.plain,plain,10" type="string"/>
      <att name="EDGE_SELECTED" value="false" type="string"/>
      <att name="EDGE_TARGET_ARROW_SHAPE" value="NONE" type="string"/>
      <att name="EDGE_CURVED" value="true" type="string"/>
      <att name="curved" value="STRAIGHT_LINES" type="string"/>
    </graphics>
  </edge>
  <edge id="1666" label="GIBBERELLIN (PP) 1.14.11.-" source="1651" target="1646" cy:directed="1">
    <att name="Column 1" value="GIBBERELLIN (PP) 1.14.11.-" type="string"/>
    <att name="cytoscape.alias.list" type="list">
      <att name="cytoscape.alias.list" value="GIBBERELLIN (PP) 1.14.11.-" type="string"/>
    </att>
    <att name="interaction" value="PP" type="string"/>
    <att name="shared name" value="GIBBERELLIN (PP) 1.14.11.-" type="string"/>
    <att name="selected" value="0" type="boolean"/>
    <att name="name" value="GIBBERELLIN (PP) 1.14.11.-" type="string"/>
    <att name="canonicalName" value="GIBBERELLIN (PP) 1.14.11.-" type="string"/>
    <att name="shared interaction" value="PP" type="string"/>
    <att name="Column 2" value="1" type="integer"/>
    <att name="isInPath" value="0" type="boolean" cy:hidden="1"/>
    <graphics width="4.0" fill="#333300">
      <att name="EDGE_LABEL" value="" type="string"/>
      <att name="EDGE_TOOLTIP" value="" type="string"/>
      <att name="EDGE_STROKE_SELECTED_PAINT" value="#ff0000" type="string"/>
      <att name="EDGE_SOURCE_ARROW_SELECTED_PAINT" value="#ffff00" type="string"/>
      <att name="EDGE_SOURCE_ARROW_UNSELECTED_PAINT" value="#000000" type="string"/>
      <att name="EDGE_TRANSPARENCY" value="255" type="string"/>
      <att name="EDGE_BEND" value="" type="string"/>
      <att name="EDGE_LABEL_TRANSPARENCY" value="255" type="string"/>
      <att name="EDGE_LABEL_FONT_SIZE" value="10" type="string"/>
      <att name="EDGE_LABEL_COLOR" value="#000000" type="string"/>
      <att name="EDGE_LINE_TYPE" value="SOLID" type="string"/>
      <att name="EDGE_TARGET_ARROW_UNSELECTED_PAINT" value="#000000" type="string"/>
      <att name="EDGE_TARGET_ARROW_SELECTED_PAINT" value="#ffff00" type="string"/>
      <att name="EDGE_VISIBLE" value="true" type="string"/>
      <att name="EDGE_SOURCE_ARROW_SHAPE" value="NONE" type="string"/>
      <att name="EDGE_LABEL_FONT_FACE" value="Dialog.plain,plain,10" type="string"/>
      <att name="EDGE_SELECTED" value="false" type="string"/>
      <att name="EDGE_TARGET_ARROW_SHAPE" value="NONE" type="string"/>
      <att name="EDGE_CURVED" value="true" type="string"/>
      <att name="curved" value="STRAIGHT_LINES" type="string"/>
    </graphics>
  </edge>
  <edge id="1665" label="GIBBERELLIN (PP) 1.14.11.23" source="1651" target="1654" cy:directed="1">
    <att name="Column 1" value="GIBBERELLIN (PP) 1.14.11.23" type="string"/>
    <att name="cytoscape.alias.list" type="list">
      <att name="cytoscape.alias.list" value="GIBBERELLIN (PP) 1.14.11.23" type="string"/>
    </att>
    <att name="interaction" value="PP" type="string"/>
    <att name="shared name" value="GIBBERELLIN (PP) 1.14.11.23" type="string"/>
    <att name="selected" value="0" type="boolean"/>
    <att name="name" value="GIBBERELLIN (PP) 1.14.11.23" type="string"/>
    <att name="canonicalName" value="GIBBERELLIN (PP) 1.14.11.23" type="string"/>
    <att name="shared interaction" value="PP" type="string"/>
    <att name="Column 2" value="3" type="integer"/>
    <att name="isInPath" value="0" type="boolean" cy:hidden="1"/>
    <graphics width="4.0" fill="#333300">
      <att name="EDGE_LABEL" value="" type="string"/>
      <att name="EDGE_TOOLTIP" value="" type="string"/>
      <att name="EDGE_STROKE_SELECTED_PAINT" value="#ff0000" type="string"/>
      <att name="EDGE_SOURCE_ARROW_SELECTED_PAINT" value="#ffff00" type="string"/>
      <att name="EDGE_SOURCE_ARROW_UNSELECTED_PAINT" value="#000000" type="string"/>
      <att name="EDGE_TRANSPARENCY" value="255" type="string"/>
      <att name="EDGE_BEND" value="" type="string"/>
      <att name="EDGE_LABEL_TRANSPARENCY" value="255" type="string"/>
      <att name="EDGE_LABEL_FONT_SIZE" value="10" type="string"/>
      <att name="EDGE_LABEL_COLOR" value="#000000" type="string"/>
      <att name="EDGE_LINE_TYPE" value="SOLID" type="string"/>
      <att name="EDGE_TARGET_ARROW_UNSELECTED_PAINT" value="#000000" type="string"/>
      <att name="EDGE_TARGET_ARROW_SELECTED_PAINT" value="#ffff00" type="string"/>
      <att name="EDGE_VISIBLE" value="true" type="string"/>
      <att name="EDGE_SOURCE_ARROW_SHAPE" value="NONE" type="string"/>
      <att name="EDGE_LABEL_FONT_FACE" value="Dialog.plain,plain,10" type="string"/>
      <att name="EDGE_SELECTED" value="false" type="string"/>
      <att name="EDGE_TARGET_ARROW_SHAPE" value="NONE" type="string"/>
      <att name="EDGE_CURVED" value="true" type="string"/>
      <att name="curved" value="STRAIGHT_LINES" type="string"/>
    </graphics>
  </edge>
  <edge id="1664" label="GIBBERELLIN (PP) 3.2.1.1" source="1651" target="1643" cy:directed="1">
    <att name="Column 1" value="GIBBERELLIN (PP) 3.2.1.1" type="string"/>
    <att name="cytoscape.alias.list" type="list">
      <att name="cytoscape.alias.list" value="GIBBERELLIN (PP) 3.2.1.1" type="string"/>
    </att>
    <att name="interaction" value="PP" type="string"/>
    <att name="shared name" value="GIBBERELLIN (PP) 3.2.1.1" type="string"/>
    <att name="selected" value="0" type="boolean"/>
    <att name="name" value="GIBBERELLIN (PP) 3.2.1.1" type="string"/>
    <att name="canonicalName" value="GIBBERELLIN (PP) 3.2.1.1" type="string"/>
    <att name="shared interaction" value="PP" type="string"/>
    <att name="Column 2" value="2" type="integer"/>
    <att name="isInPath" value="0" type="boolean" cy:hidden="1"/>
    <graphics width="4.0" fill="#333300">
      <att name="EDGE_LABEL" value="" type="string"/>
      <att name="EDGE_TOOLTIP" value="" type="string"/>
      <att name="EDGE_STROKE_SELECTED_PAINT" value="#ff0000" type="string"/>
      <att name="EDGE_SOURCE_ARROW_SELECTED_PAINT" value="#ffff00" type="string"/>
      <att name="EDGE_SOURCE_ARROW_UNSELECTED_PAINT" value="#000000" type="string"/>
      <att name="EDGE_TRANSPARENCY" value="255" type="string"/>
      <att name="EDGE_BEND" value="" type="string"/>
      <att name="EDGE_LABEL_TRANSPARENCY" value="255" type="string"/>
      <att name="EDGE_LABEL_FONT_SIZE" value="10" type="string"/>
      <att name="EDGE_LABEL_COLOR" value="#000000" type="string"/>
      <att name="EDGE_LINE_TYPE" value="SOLID" type="string"/>
      <att name="EDGE_TARGET_ARROW_UNSELECTED_PAINT" value="#000000" type="string"/>
      <att name="EDGE_TARGET_ARROW_SELECTED_PAINT" value="#ffff00" type="string"/>
      <att name="EDGE_VISIBLE" value="true" type="string"/>
      <att name="EDGE_SOURCE_ARROW_SHAPE" value="NONE" type="string"/>
      <att name="EDGE_LABEL_FONT_FACE" value="Dialog.plain,plain,10" type="string"/>
      <att name="EDGE_SELECTED" value="false" type="string"/>
      <att name="EDGE_TARGET_ARROW_SHAPE" value="NONE" type="string"/>
      <att name="EDGE_CURVED" value="true" type="string"/>
      <att name="curved" value="STRAIGHT_LINES" type="string"/>
    </graphics>
  </edge>
  <edge id="1663" label="GIBBERELLIN (PP) 1.14.11.13" source="1651" target="1642" cy:directed="1">
    <att name="Column 1" value="GIBBERELLIN (PP) 1.14.11.13" type="string"/>
    <att name="cytoscape.alias.list" type="list">
      <att name="cytoscape.alias.list" value="GIBBERELLIN (PP) 1.14.11.13" type="string"/>
    </att>
    <att name="interaction" value="PP" type="string"/>
    <att name="shared name" value="GIBBERELLIN (PP) 1.14.11.13" type="string"/>
    <att name="selected" value="0" type="boolean"/>
    <att name="name" value="GIBBERELLIN (PP) 1.14.11.13" type="string"/>
    <att name="canonicalName" value="GIBBERELLIN (PP) 1.14.11.13" type="string"/>
    <att name="shared interaction" value="PP" type="string"/>
    <att name="Column 2" value="1" type="integer"/>
    <att name="isInPath" value="0" type="boolean" cy:hidden="1"/>
    <graphics width="4.0" fill="#333300">
      <att name="EDGE_LABEL" value="" type="string"/>
      <att name="EDGE_TOOLTIP" value="" type="string"/>
      <att name="EDGE_STROKE_SELECTED_PAINT" value="#ff0000" type="string"/>
      <att name="EDGE_SOURCE_ARROW_SELECTED_PAINT" value="#ffff00" type="string"/>
      <att name="EDGE_SOURCE_ARROW_UNSELECTED_PAINT" value="#000000" type="string"/>
      <att name="EDGE_TRANSPARENCY" value="255" type="string"/>
      <att name="EDGE_BEND" value="" type="string"/>
      <att name="EDGE_LABEL_TRANSPARENCY" value="255" type="string"/>
      <att name="EDGE_LABEL_FONT_SIZE" value="10" type="string"/>
      <att name="EDGE_LABEL_COLOR" value="#000000" type="string"/>
      <att name="EDGE_LINE_TYPE" value="SOLID" type="string"/>
      <att name="EDGE_TARGET_ARROW_UNSELECTED_PAINT" value="#000000" type="string"/>
      <att name="EDGE_TARGET_ARROW_SELECTED_PAINT" value="#ffff00" type="string"/>
      <att name="EDGE_VISIBLE" value="true" type="string"/>
      <att name="EDGE_SOURCE_ARROW_SHAPE" value="NONE" type="string"/>
      <att name="EDGE_LABEL_FONT_FACE" value="Dialog.plain,plain,10" type="string"/>
      <att name="EDGE_SELECTED" value="false" type="string"/>
      <att name="EDGE_TARGET_ARROW_SHAPE" value="NONE" type="string"/>
      <att name="EDGE_CURVED" value="true" type="string"/>
      <att name="curved" value="STRAIGHT_LINES" type="string"/>
    </graphics>
  </edge>
  <edge id="1662" label="GIBBERELLIN (PP) 2.1.1.-" source="1651" target="1645" cy:directed="1">
    <att name="Column 1" value="GIBBERELLIN (PP) 2.1.1.-" type="string"/>
    <att name="cytoscape.alias.list" type="list">
      <att name="cytoscape.alias.list" value="GIBBERELLIN (PP) 2.1.1.-" type="string"/>
    </att>
    <att name="interaction" value="PP" type="string"/>
    <att name="shared name" value="GIBBERELLIN (PP) 2.1.1.-" type="string"/>
    <att name="selected" value="0" type="boolean"/>
    <att name="name" value="GIBBERELLIN (PP) 2.1.1.-" type="string"/>
    <att name="canonicalName" value="GIBBERELLIN (PP) 2.1.1.-" type="string"/>
    <att name="shared interaction" value="PP" type="string"/>
    <att name="Column 2" value="3" type="integer"/>
    <att name="isInPath" value="0" type="boolean" cy:hidden="1"/>
    <graphics width="4.0" fill="#333300">
      <att name="EDGE_LABEL" value="" type="string"/>
      <att name="EDGE_TOOLTIP" value="" type="string"/>
      <att name="EDGE_STROKE_SELECTED_PAINT" value="#ff0000" type="string"/>
      <att name="EDGE_SOURCE_ARROW_SELECTED_PAINT" value="#ffff00" type="string"/>
      <att name="EDGE_SOURCE_ARROW_UNSELECTED_PAINT" value="#000000" type="string"/>
      <att name="EDGE_TRANSPARENCY" value="255" type="string"/>
      <att name="EDGE_BEND" value="" type="string"/>
      <att name="EDGE_LABEL_TRANSPARENCY" value="255" type="string"/>
      <att name="EDGE_LABEL_FONT_SIZE" value="10" type="string"/>
      <att name="EDGE_LABEL_COLOR" value="#000000" type="string"/>
      <att name="EDGE_LINE_TYPE" value="SOLID" type="string"/>
      <att name="EDGE_TARGET_ARROW_UNSELECTED_PAINT" value="#000000" type="string"/>
      <att name="EDGE_TARGET_ARROW_SELECTED_PAINT" value="#ffff00" type="string"/>
      <att name="EDGE_VISIBLE" value="true" type="string"/>
      <att name="EDGE_SOURCE_ARROW_SHAPE" value="NONE" type="string"/>
      <att name="EDGE_LABEL_FONT_FACE" value="Dialog.plain,plain,10" type="string"/>
      <att name="EDGE_SELECTED" value="false" type="string"/>
      <att name="EDGE_TARGET_ARROW_SHAPE" value="NONE" type="string"/>
      <att name="EDGE_CURVED" value="true" type="string"/>
      <att name="curved" value="STRAIGHT_LINES" type="string"/>
    </graphics>
  </edge>
  <edge id="1661" label="ETHYLENE (PP) 1.14.11.-" source="1650" target="1646" cy:directed="1">
    <att name="Column 1" value="ETHYLENE (PP) 1.14.11.-" type="string"/>
    <att name="cytoscape.alias.list" type="list">
      <att name="cytoscape.alias.list" value="ETHYLENE (PP) 1.14.11.-" type="string"/>
    </att>
    <att name="interaction" value="PP" type="string"/>
    <att name="shared name" value="ETHYLENE (PP) 1.14.11.-" type="string"/>
    <att name="selected" value="0" type="boolean"/>
    <att name="name" value="ETHYLENE (PP) 1.14.11.-" type="string"/>
    <att name="canonicalName" value="ETHYLENE (PP) 1.14.11.-" type="string"/>
    <att name="shared interaction" value="PP" type="string"/>
    <att name="Column 2" value="1" type="integer"/>
    <att name="isInPath" value="0" type="boolean" cy:hidden="1"/>
    <graphics width="4.0" fill="#333300">
      <att name="EDGE_LABEL" value="" type="string"/>
      <att name="EDGE_TOOLTIP" value="" type="string"/>
      <att name="EDGE_STROKE_SELECTED_PAINT" value="#ff0000" type="string"/>
      <att name="EDGE_SOURCE_ARROW_SELECTED_PAINT" value="#ffff00" type="string"/>
      <att name="EDGE_SOURCE_ARROW_UNSELECTED_PAINT" value="#000000" type="string"/>
      <att name="EDGE_TRANSPARENCY" value="255" type="string"/>
      <att name="EDGE_BEND" value="" type="string"/>
      <att name="EDGE_LABEL_TRANSPARENCY" value="255" type="string"/>
      <att name="EDGE_LABEL_FONT_SIZE" value="10" type="string"/>
      <att name="EDGE_LABEL_COLOR" value="#000000" type="string"/>
      <att name="EDGE_LINE_TYPE" value="SOLID" type="string"/>
      <att name="EDGE_TARGET_ARROW_UNSELECTED_PAINT" value="#000000" type="string"/>
      <att name="EDGE_TARGET_ARROW_SELECTED_PAINT" value="#ffff00" type="string"/>
      <att name="EDGE_VISIBLE" value="true" type="string"/>
      <att name="EDGE_SOURCE_ARROW_SHAPE" value="NONE" type="string"/>
      <att name="EDGE_LABEL_FONT_FACE" value="Dialog.plain,plain,10" type="string"/>
      <att name="EDGE_SELECTED" value="false" type="string"/>
      <att name="EDGE_TARGET_ARROW_SHAPE" value="NONE" type="string"/>
      <att name="EDGE_CURVED" value="true" type="string"/>
      <att name="curved" value="STRAIGHT_LINES" type="string"/>
    </graphics>
  </edge>
  <edge id="1660" label="ETHYLENE (PP) 1.14.11.13" source="1650" target="1642" cy:directed="1">
    <att name="Column 1" value="ETHYLENE (PP) 1.14.11.13" type="string"/>
    <att name="cytoscape.alias.list" type="list">
      <att name="cytoscape.alias.list" value="ETHYLENE (PP) 1.14.11.13" type="string"/>
    </att>
    <att name="interaction" value="PP" type="string"/>
    <att name="shared name" value="ETHYLENE (PP) 1.14.11.13" type="string"/>
    <att name="selected" value="0" type="boolean"/>
    <att name="name" value="ETHYLENE (PP) 1.14.11.13" type="string"/>
    <att name="canonicalName" value="ETHYLENE (PP) 1.14.11.13" type="string"/>
    <att name="shared interaction" value="PP" type="string"/>
    <att name="Column 2" value="1" type="integer"/>
    <att name="isInPath" value="0" type="boolean" cy:hidden="1"/>
    <graphics width="4.0" fill="#333300">
      <att name="EDGE_LABEL" value="" type="string"/>
      <att name="EDGE_TOOLTIP" value="" type="string"/>
      <att name="EDGE_STROKE_SELECTED_PAINT" value="#ff0000" type="string"/>
      <att name="EDGE_SOURCE_ARROW_SELECTED_PAINT" value="#ffff00" type="string"/>
      <att name="EDGE_SOURCE_ARROW_UNSELECTED_PAINT" value="#000000" type="string"/>
      <att name="EDGE_TRANSPARENCY" value="255" type="string"/>
      <att name="EDGE_BEND" value="" type="string"/>
      <att name="EDGE_LABEL_TRANSPARENCY" value="255" type="string"/>
      <att name="EDGE_LABEL_FONT_SIZE" value="10" type="string"/>
      <att name="EDGE_LABEL_COLOR" value="#000000" type="string"/>
      <att name="EDGE_LINE_TYPE" value="SOLID" type="string"/>
      <att name="EDGE_TARGET_ARROW_UNSELECTED_PAINT" value="#000000" type="string"/>
      <att name="EDGE_TARGET_ARROW_SELECTED_PAINT" value="#ffff00" type="string"/>
      <att name="EDGE_VISIBLE" value="true" type="string"/>
      <att name="EDGE_SOURCE_ARROW_SHAPE" value="NONE" type="string"/>
      <att name="EDGE_LABEL_FONT_FACE" value="Dialog.plain,plain,10" type="string"/>
      <att name="EDGE_SELECTED" value="false" type="string"/>
      <att name="EDGE_TARGET_ARROW_SHAPE" value="NONE" type="string"/>
      <att name="EDGE_CURVED" value="true" type="string"/>
      <att name="curved" value="STRAIGHT_LINES" type="string"/>
    </graphics>
  </edge>
  <edge id="1659" label="JASMONIC_ ACID (PP) 1.14.11.-" source="1647" target="1646" cy:directed="1">
    <att name="Column 1" value="JASMONIC_ ACID (PP) 1.14.11.-" type="string"/>
    <att name="cytoscape.alias.list" type="list">
      <att name="cytoscape.alias.list" value="JASMONIC_ ACID (PP) 1.14.11.-" type="string"/>
    </att>
    <att name="interaction" value="PP" type="string"/>
    <att name="shared name" value="JASMONIC_ ACID (PP) 1.14.11.-" type="string"/>
    <att name="selected" value="0" type="boolean"/>
    <att name="name" value="JASMONIC_ ACID (PP) 1.14.11.-" type="string"/>
    <att name="canonicalName" value="JASMONIC_ ACID (PP) 1.14.11.-" type="string"/>
    <att name="shared interaction" value="PP" type="string"/>
    <att name="Column 2" value="1" type="integer"/>
    <att name="isInPath" value="0" type="boolean" cy:hidden="1"/>
    <graphics width="4.0" fill="#333300">
      <att name="EDGE_LABEL" value="" type="string"/>
      <att name="EDGE_TOOLTIP" value="" type="string"/>
      <att name="EDGE_STROKE_SELECTED_PAINT" value="#ff0000" type="string"/>
      <att name="EDGE_SOURCE_ARROW_SELECTED_PAINT" value="#ffff00" type="string"/>
      <att name="EDGE_SOURCE_ARROW_UNSELECTED_PAINT" value="#000000" type="string"/>
      <att name="EDGE_TRANSPARENCY" value="255" type="string"/>
      <att name="EDGE_BEND" value="" type="string"/>
      <att name="EDGE_LABEL_TRANSPARENCY" value="255" type="string"/>
      <att name="EDGE_LABEL_FONT_SIZE" value="10" type="string"/>
      <att name="EDGE_LABEL_COLOR" value="#000000" type="string"/>
      <att name="EDGE_LINE_TYPE" value="SOLID" type="string"/>
      <att name="EDGE_TARGET_ARROW_UNSELECTED_PAINT" value="#000000" type="string"/>
      <att name="EDGE_TARGET_ARROW_SELECTED_PAINT" value="#ffff00" type="string"/>
      <att name="EDGE_VISIBLE" value="true" type="string"/>
      <att name="EDGE_SOURCE_ARROW_SHAPE" value="NONE" type="string"/>
      <att name="EDGE_LABEL_FONT_FACE" value="Dialog.plain,plain,10" type="string"/>
      <att name="EDGE_SELECTED" value="false" type="string"/>
      <att name="EDGE_TARGET_ARROW_SHAPE" value="NONE" type="string"/>
      <att name="EDGE_CURVED" value="true" type="string"/>
      <att name="curved" value="STRAIGHT_LINES" type="string"/>
    </graphics>
  </edge>
  <edge id="1658" label="JASMONIC_ ACID (PP) 1.14.11.23" source="1647" target="1654" cy:directed="1">
    <att name="Column 1" value="JASMONIC_ ACID (PP) 1.14.11.23" type="string"/>
    <att name="cytoscape.alias.list" type="list">
      <att name="cytoscape.alias.list" value="JASMONIC_ ACID (PP) 1.14.11.23" type="string"/>
    </att>
    <att name="interaction" value="PP" type="string"/>
    <att name="shared name" value="JASMONIC_ ACID (PP) 1.14.11.23" type="string"/>
    <att name="selected" value="0" type="boolean"/>
    <att name="name" value="JASMONIC_ ACID (PP) 1.14.11.23" type="string"/>
    <att name="canonicalName" value="JASMONIC_ ACID (PP) 1.14.11.23" type="string"/>
    <att name="shared interaction" value="PP" type="string"/>
    <att name="Column 2" value="3" type="integer"/>
    <att name="isInPath" value="0" type="boolean" cy:hidden="1"/>
    <graphics width="4.0" fill="#333300">
      <att name="EDGE_LABEL" value="" type="string"/>
      <att name="EDGE_TOOLTIP" value="" type="string"/>
      <att name="EDGE_STROKE_SELECTED_PAINT" value="#ff0000" type="string"/>
      <att name="EDGE_SOURCE_ARROW_SELECTED_PAINT" value="#ffff00" type="string"/>
      <att name="EDGE_SOURCE_ARROW_UNSELECTED_PAINT" value="#000000" type="string"/>
      <att name="EDGE_TRANSPARENCY" value="255" type="string"/>
      <att name="EDGE_BEND" value="" type="string"/>
      <att name="EDGE_LABEL_TRANSPARENCY" value="255" type="string"/>
      <att name="EDGE_LABEL_FONT_SIZE" value="10" type="string"/>
      <att name="EDGE_LABEL_COLOR" value="#000000" type="string"/>
      <att name="EDGE_LINE_TYPE" value="SOLID" type="string"/>
      <att name="EDGE_TARGET_ARROW_UNSELECTED_PAINT" value="#000000" type="string"/>
      <att name="EDGE_TARGET_ARROW_SELECTED_PAINT" value="#ffff00" type="string"/>
      <att name="EDGE_VISIBLE" value="true" type="string"/>
      <att name="EDGE_SOURCE_ARROW_SHAPE" value="NONE" type="string"/>
      <att name="EDGE_LABEL_FONT_FACE" value="Dialog.plain,plain,10" type="string"/>
      <att name="EDGE_SELECTED" value="false" type="string"/>
      <att name="EDGE_TARGET_ARROW_SHAPE" value="NONE" type="string"/>
      <att name="EDGE_CURVED" value="true" type="string"/>
      <att name="curved" value="STRAIGHT_LINES" type="string"/>
    </graphics>
  </edge>
  <edge id="1657" label="1.14.11.- (PP) 2.1.1.-" source="1646" target="1645" cy:directed="1">
    <att name="Column 1" type="string"/>
    <att name="cytoscape.alias.list" type="list">
    </att>
    <att name="interaction" value="PP" type="string"/>
    <att name="shared name" value="1.14.11.- (PP) 2.1.1.-" type="string"/>
    <att name="selected" value="0" type="boolean"/>
    <att name="name" value="1.14.11.- (PP) 2.1.1.-" type="string"/>
    <att name="canonicalName" value="1.14.11.- (PP) 2.1.1.-" type="string"/>
    <att name="shared interaction" value="PP" type="string"/>
    <att name="Column 2" value="3" type="integer"/>
    <att name="isInPath" value="0" type="boolean" cy:hidden="1"/>
    <graphics width="4.0" fill="#333300">
      <att name="EDGE_LABEL" value="" type="string"/>
      <att name="EDGE_TOOLTIP" value="" type="string"/>
      <att name="EDGE_STROKE_SELECTED_PAINT" value="#ff0000" type="string"/>
      <att name="EDGE_SOURCE_ARROW_SELECTED_PAINT" value="#ffff00" type="string"/>
      <att name="EDGE_SOURCE_ARROW_UNSELECTED_PAINT" value="#000000" type="string"/>
      <att name="EDGE_TRANSPARENCY" value="255" type="string"/>
      <att name="EDGE_BEND" value="" type="string"/>
      <att name="EDGE_LABEL_TRANSPARENCY" value="255" type="string"/>
      <att name="EDGE_LABEL_FONT_SIZE" value="10" type="string"/>
      <att name="EDGE_LABEL_COLOR" value="#000000" type="string"/>
      <att name="EDGE_LINE_TYPE" value="SOLID" type="string"/>
      <att name="EDGE_TARGET_ARROW_UNSELECTED_PAINT" value="#000000" type="string"/>
      <att name="EDGE_TARGET_ARROW_SELECTED_PAINT" value="#ffff00" type="string"/>
      <att name="EDGE_VISIBLE" value="true" type="string"/>
      <att name="EDGE_SOURCE_ARROW_SHAPE" value="NONE" type="string"/>
      <att name="EDGE_LABEL_FONT_FACE" value="Dialog.plain,plain,10" type="string"/>
      <att name="EDGE_SELECTED" value="false" type="string"/>
      <att name="EDGE_TARGET_ARROW_SHAPE" value="NONE" type="string"/>
      <att name="EDGE_CURVED" value="true" type="string"/>
      <att name="curved" value="STRAIGHT_LINES" type="string"/>
    </graphics>
  </edge>
  <edge id="1656" label="ABSCISIC ACID (PP) 3.2.1.1" source="1644" target="1643" cy:directed="1">
    <att name="Column 1" value="ABSCISIC ACID (PP) 3.2.1.1" type="string"/>
    <att name="cytoscape.alias.list" type="list">
      <att name="cytoscape.alias.list" value="ABSCISIC ACID (PP) 3.2.1.1" type="string"/>
    </att>
    <att name="interaction" value="PP" type="string"/>
    <att name="shared name" value="ABSCISIC ACID (PP) 3.2.1.1" type="string"/>
    <att name="selected" value="0" type="boolean"/>
    <att name="name" value="ABSCISIC ACID (PP) 3.2.1.1" type="string"/>
    <att name="canonicalName" value="ABSCISIC ACID (PP) 3.2.1.1" type="string"/>
    <att name="shared interaction" value="PP" type="string"/>
    <att name="Column 2" value="2" type="integer"/>
    <att name="isInPath" value="0" type="boolean" cy:hidden="1"/>
    <graphics width="4.0" fill="#333300">
      <att name="EDGE_LABEL" value="" type="string"/>
      <att name="EDGE_TOOLTIP" value="" type="string"/>
      <att name="EDGE_STROKE_SELECTED_PAINT" value="#ff0000" type="string"/>
      <att name="EDGE_SOURCE_ARROW_SELECTED_PAINT" value="#ffff00" type="string"/>
      <att name="EDGE_SOURCE_ARROW_UNSELECTED_PAINT" value="#000000" type="string"/>
      <att name="EDGE_TRANSPARENCY" value="255" type="string"/>
      <att name="EDGE_BEND" value="" type="string"/>
      <att name="EDGE_LABEL_TRANSPARENCY" value="255" type="string"/>
      <att name="EDGE_LABEL_FONT_SIZE" value="10" type="string"/>
      <att name="EDGE_LABEL_COLOR" value="#000000" type="string"/>
      <att name="EDGE_LINE_TYPE" value="SOLID" type="string"/>
      <att name="EDGE_TARGET_ARROW_UNSELECTED_PAINT" value="#000000" type="string"/>
      <att name="EDGE_TARGET_ARROW_SELECTED_PAINT" value="#ffff00" type="string"/>
      <att name="EDGE_VISIBLE" value="true" type="string"/>
      <att name="EDGE_SOURCE_ARROW_SHAPE" value="NONE" type="string"/>
      <att name="EDGE_LABEL_FONT_FACE" value="Dialog.plain,plain,10" type="string"/>
      <att name="EDGE_SELECTED" value="false" type="string"/>
      <att name="EDGE_TARGET_ARROW_SHAPE" value="NONE" type="string"/>
      <att name="EDGE_CURVED" value="true" type="string"/>
      <att name="curved" value="STRAIGHT_LINES" type="string"/>
    </graphics>
  </edge>
  <edge id="1655" label="1.14.11.13 (PP) 1.14.11.-" source="1642" target="1646" cy:directed="1">
    <att name="Column 1" type="string"/>
    <att name="cytoscape.alias.list" type="list">
    </att>
    <att name="interaction" value="PP" type="string"/>
    <att name="shared name" value="1.14.11.13 (PP) 1.14.11.-" type="string"/>
    <att name="selected" value="0" type="boolean"/>
    <att name="name" value="1.14.11.13 (PP) 1.14.11.-" type="string"/>
    <att name="canonicalName" value="1.14.11.13 (PP) 1.14.11.-" type="string"/>
    <att name="shared interaction" value="PP" type="string"/>
    <att name="Column 2" value="3" type="integer"/>
    <att name="isInPath" value="0" type="boolean" cy:hidden="1"/>
    <graphics width="4.0" fill="#333300">
      <att name="EDGE_LABEL" value="" type="string"/>
      <att name="EDGE_TOOLTIP" value="" type="string"/>
      <att name="EDGE_STROKE_SELECTED_PAINT" value="#ff0000" type="string"/>
      <att name="EDGE_SOURCE_ARROW_SELECTED_PAINT" value="#ffff00" type="string"/>
      <att name="EDGE_SOURCE_ARROW_UNSELECTED_PAINT" value="#000000" type="string"/>
      <att name="EDGE_TRANSPARENCY" value="255" type="string"/>
      <att name="EDGE_BEND" value="" type="string"/>
      <att name="EDGE_LABEL_TRANSPARENCY" value="255" type="string"/>
      <att name="EDGE_LABEL_FONT_SIZE" value="10" type="string"/>
      <att name="EDGE_LABEL_COLOR" value="#000000" type="string"/>
      <att name="EDGE_LINE_TYPE" value="SOLID" type="string"/>
      <att name="EDGE_TARGET_ARROW_UNSELECTED_PAINT" value="#000000" type="string"/>
      <att name="EDGE_TARGET_ARROW_SELECTED_PAINT" value="#ffff00" type="string"/>
      <att name="EDGE_VISIBLE" value="true" type="string"/>
      <att name="EDGE_SOURCE_ARROW_SHAPE" value="NONE" type="string"/>
      <att name="EDGE_LABEL_FONT_FACE" value="Dialog.plain,plain,10" type="string"/>
      <att name="EDGE_SELECTED" value="false" type="string"/>
      <att name="EDGE_TARGET_ARROW_SHAPE" value="NONE" type="string"/>
      <att name="EDGE_CURVED" value="true" type="string"/>
      <att name="curved" value="STRAIGHT_LINES" type="string"/>
    </graphics>
  </edge>
</graph>
