# Supplementary material for: The Arabidopsis phytohormone crosstalk network involves a consecutive metabolic route and circular control units of transcription factors that regulate enzyme-encoding genes
Source: BMC Syst Biol. 2016 Sep 2;10(1):87. doi: 10.1186/s12918-016-0333-9 (PMC5009710; doi:10.1186/s12918-016-0333-9)
Supplement: Additional file 2: — XML, XGMML, GML, SIF and NNF format of the identified models in the manuscript. (ZIP 164 kb) [file 12918_2016_333_MOESM2_ESM.zip › Supplementary file 2_jasmonic acid_a.xml]

<?xml version="1.0" encoding="UTF-8" standalone="yes"?>
<graph id="1733" label="ab_h_8ec_corr_all_new--child" directed="1" cy:documentVersion="3.0" xmlns:dc="http://purl.org/dc/elements/1.1/" xmlns:xlink="http://www.w3.org/1999/xlink" xmlns:rdf="http://www.w3.org/1999/02/22-rdf-syntax-ns#" xmlns:cy="http://www.cytoscape.org" xmlns="http://www.cs.rpi.edu/XGMML">
  <att name="networkMetadata">
    <rdf:RDF>
      <rdf:Description rdf:about="http://www.cytoscape.org/">
        <dc:type>Protein-Protein Interaction</dc:type>
        <dc:description>N/A</dc:description>
        <dc:identifier>N/A</dc:identifier>
        <dc:date>2016-02-28 09:11:59</dc:date>
        <dc:title>ab_h_8ec_corr_all_new--child</dc:title>
        <dc:source>http://www.cytoscape.org/</dc:source>
        <dc:format>Cytoscape-XGMML</dc:format>
      </rdf:Description>
    </rdf:RDF>
  </att>
  <att name="shared name" value="ab_h_8ec_corr_all_new--child" type="string"/>
  <att name="selected" value="1" type="boolean"/>
  <att name="name" value="ab_h_8ec_corr_all_new--child" type="string"/>
  <att name="__Annotations" type="list">
  </att>
  <att name="__layoutAlgorithm" value="grid" type="string" cy:hidden="1"/>
  <graphics>
    <att name="NETWORK_CENTER_Y_LOCATION" value="332.3299560546875" type="string"/>
    <att name="NETWORK_CENTER_X_LOCATION" value="247.71583557128906" type="string"/>
    <att name="NETWORK_DEPTH" value="0.0" type="string"/>
    <att name="NETWORK_CENTER_Z_LOCATION" value="0.0" type="string"/>
    <att name="NETWORK_WIDTH" value="524.0" type="string"/>
    <att name="NETWORK_NODE_SELECTION" value="true" type="string"/>
    <att name="NETWORK_TITLE" value="ab_h_8ec_corr_all_new--child" type="string"/>
    <att name="NETWORK_BACKGROUND_PAINT" value="#ffffff" type="string"/>
    <att name="NETWORK_HEIGHT" value="408.0" type="string"/>
    <att name="NETWORK_SCALE_FACTOR" value="0.3916141352594206" type="string"/>
    <att name="NETWORK_EDGE_SELECTION" value="true" type="string"/>
    <att name="NODE_SIZE_LOCKED" value="true" type="string"/>
  </graphics>
  <node id="1768" label="4.4.1.14">
    <att name="isExcludedFromPaths" value="0" type="boolean"/>
    <att name="Column 1" value="4.4.1.14" type="string"/>
    <att name="vizmap:ab_PLANTCYC_NETWORK_NEW_1--child--child NODE_LABEL" value="4.4.1.14" type="string"/>
    <att name="cytoscape.alias.list" type="list">
      <att name="cytoscape.alias.list" value="4.4.1.14" type="string"/>
    </att>
    <att name="shared name" value="4.4.1.14" type="string"/>
    <att name="selected" value="0" type="boolean"/>
    <att name="vizmap:ab_h_8ec_corr_all_new--child NODE_SHAPE" value="ELLIPSE" type="string"/>
    <att name="vizmap:ab_h_8ec_corr_all_new NODE_SIZE" value="65.0" type="string"/>
    <att name="vizmap:ab_h_8ec_corr_all_new--child NODE_LABEL" value="4.4.1.14" type="string"/>
    <att name="name" value="4.4.1.14" type="string"/>
    <att name="vizmap:ab_h_8ec_corr_all_new--child NODE_FONT_SIZE" value="12.0" type="string"/>
    <att name="canonicalName" value="4.4.1.14" type="string"/>
    <att name="vizmap:ab_h_8ec_corr_all_new--child NODE_SIZE" value="40.00004577636719" type="string"/>
    <att name="vizmap:ab_h_8ec_corr_all_new NODE_FILL_COLOR" value="java.awt.Color[r=255,g=0,b=102]" type="string"/>
    <att name="vizmap:ab_h_8ec_corr_all_new NODE_LABEL" value="4.4.1.14" type="string"/>
    <att name="vizmap:ab_h_8ec_corr_all_new NODE_SHAPE" value="OCTAGON" type="string"/>
    <att name="Column 3" value="AUXIN" type="string"/>
    <att name="Column 2" value="2457" type="integer"/>
    <att name="vizmap:ab_h_8ec_corr_all_new--child NODE_FILL_COLOR" value="java.awt.Color[r=255,g=0,b=102]" type="string"/>
    <att name="vizmap:ab_h_8ec_corr_all_new NODE_FONT_SIZE" value="65.0" type="string"/>
    <att name="isInPath" value="0" type="boolean" cy:hidden="1"/>
    <graphics x="162.99724578857422" type="OCTAGON" y="543.2864837646484" fill="#ff0066" w="65.00007629394531" z="0.0" h="65.00003051757812" outline="#666666" width="1.0">
      <att name="NODE_CUSTOMGRAPHICS_POSITION_9" value="C,C,c,0.00,0.00" type="string"/>
      <att name="NODE_CUSTOMGRAPHICS_POSITION_3" value="C,C,c,0.00,0.00" type="string"/>
      <att name="NODE_LABEL" value="4.4.1.14" type="string"/>
      <att name="NODE_LABEL_COLOR" value="#000000" type="string"/>
      <att name="NODE_CUSTOMGRAPHICS_9" value="org.cytoscape.ding.customgraphics.NullCustomGraphics,0,[ Remove Graphics ]," type="string"/>
      <att name="NODE_CUSTOMGRAPHICS_SIZE_2" value="0.0" type="string"/>
      <att name="NODE_CUSTOMGRAPHICS_SIZE_7" value="0.0" type="string"/>
      <att name="NODE_CUSTOMGRAPHICS_3" value="org.cytoscape.ding.customgraphics.NullCustomGraphics,0,[ Remove Graphics ]," type="string"/>
      <att name="NODE_CUSTOMGRAPHICS_POSITION_7" value="C,C,c,0.00,0.00" type="string"/>
      <att name="NODE_CUSTOMGRAPHICS_SIZE_5" value="0.0" type="string"/>
      <att name="NODE_CUSTOMGRAPHICS_2" value="org.cytoscape.ding.customgraphics.NullCustomGraphics,0,[ Remove Graphics ]," type="string"/>
      <att name="NODE_CUSTOMGRAPHICS_SIZE_1" value="0.0" type="string"/>
      <att name="NODE_LABEL_WIDTH" value="200.0" type="string"/>
      <att name="NODE_CUSTOMGRAPHICS_SIZE_3" value="0.0" type="string"/>
      <att name="NODE_CUSTOMGRAPHICS_SIZE_8" value="0.0" type="string"/>
      <att name="NODE_CUSTOMGRAPHICS_POSITION_4" value="C,C,c,0.00,0.00" type="string"/>
      <att name="NODE_SELECTED_PAINT" value="#ffff00" type="string"/>
      <att name="NODE_CUSTOMGRAPHICS_SIZE_9" value="0.0" type="string"/>
      <att name="NODE_LABEL_TRANSPARENCY" value="255" type="string"/>
      <att name="NODE_CUSTOMGRAPHICS_8" value="org.cytoscape.ding.customgraphics.NullCustomGraphics,0,[ Remove Graphics ]," type="string"/>
      <att name="NODE_CUSTOMGRAPHICS_7" value="org.cytoscape.ding.customgraphics.NullCustomGraphics,0,[ Remove Graphics ]," type="string"/>
      <att name="NODE_CUSTOMGRAPHICS_1" value="org.cytoscape.ding.customgraphics.NullCustomGraphics,0,[ Remove Graphics ]," type="string"/>
      <att name="NODE_TOOLTIP" value="" type="string"/>
      <att name="NODE_BORDER_TRANSPARENCY" value="255" type="string"/>
      <att name="NODE_CUSTOMGRAPHICS_SIZE_6" value="0.0" type="string"/>
      <att name="NODE_VISIBLE" value="true" type="string"/>
      <att name="NODE_CUSTOMGRAPHICS_4" value="org.cytoscape.ding.customgraphics.NullCustomGraphics,0,[ Remove Graphics ]," type="string"/>
      <att name="NODE_CUSTOMGRAPHICS_POSITION_8" value="C,C,c,0.00,0.00" type="string"/>
      <att name="NODE_CUSTOMGRAPHICS_5" value="org.cytoscape.ding.customgraphics.NullCustomGraphics,0,[ Remove Graphics ]," type="string"/>
      <att name="NODE_CUSTOMGRAPHICS_POSITION_6" value="C,C,c,0.00,0.00" type="string"/>
      <att name="NODE_LABEL_FONT_FACE" value="Dialog.plain,plain,65" type="string"/>
      <att name="NODE_LABEL_FONT_SIZE" value="12" type="string"/>
      <att name="NODE_CUSTOMGRAPHICS_SIZE_4" value="0.0" type="string"/>
      <att name="NODE_DEPTH" value="0.0" type="string"/>
      <att name="NODE_BORDER_STROKE" value="SOLID" type="string"/>
      <att name="NODE_LABEL_POSITION" value="C,C,c,0.00,0.00" type="string"/>
      <att name="NODE_CUSTOMGRAPHICS_6" value="org.cytoscape.ding.customgraphics.NullCustomGraphics,0,[ Remove Graphics ]," type="string"/>
      <att name="NODE_CUSTOMGRAPHICS_POSITION_5" value="C,C,c,0.00,0.00" type="string"/>
      <att name="NODE_NESTED_NETWORK_IMAGE_VISIBLE" value="true" type="string"/>
      <att name="NODE_SELECTED" value="false" type="string"/>
      <att name="NODE_CUSTOMGRAPHICS_POSITION_2" value="C,C,c,0.00,0.00" type="string"/>
      <att name="NODE_CUSTOMGRAPHICS_POSITION_1" value="C,C,c,0.00,0.00" type="string"/>
      <att name="NODE_TRANSPARENCY" value="255" type="string"/>
    </graphics>
  </node>
  <node id="1767" label="1.14.11.23">
    <att name="isExcludedFromPaths" value="0" type="boolean"/>
    <att name="Column 1" value="1.14.11.23" type="string"/>
    <att name="vizmap:ab_PLANTCYC_NETWORK_NEW_1--child--child NODE_LABEL" value="1.14.11.23" type="string"/>
    <att name="cytoscape.alias.list" type="list">
      <att name="cytoscape.alias.list" value="1.14.11.23" type="string"/>
    </att>
    <att name="shared name" value="1.14.11.23" type="string"/>
    <att name="selected" value="0" type="boolean"/>
    <att name="vizmap:ab_h_8ec_corr_all_new--child NODE_SHAPE" value="ELLIPSE" type="string"/>
    <att name="vizmap:ab_h_8ec_corr_all_new NODE_SIZE" value="45.0" type="string"/>
    <att name="vizmap:ab_h_8ec_corr_all_new--child NODE_LABEL" value="1.14.11.23" type="string"/>
    <att name="name" value="1.14.11.23" type="string"/>
    <att name="vizmap:ab_h_8ec_corr_all_new--child NODE_FONT_SIZE" value="12.0" type="string"/>
    <att name="canonicalName" value="1.14.11.23" type="string"/>
    <att name="vizmap:ab_h_8ec_corr_all_new--child NODE_SIZE" value="40.0" type="string"/>
    <att name="vizmap:ab_h_8ec_corr_all_new NODE_FILL_COLOR" value="java.awt.Color[r=255,g=255,b=51]" type="string"/>
    <att name="vizmap:ab_h_8ec_corr_all_new NODE_LABEL" value="1.14.11.23" type="string"/>
    <att name="vizmap:ab_h_8ec_corr_all_new NODE_SHAPE" value="RECT" type="string"/>
    <att name="Column 3" value="GIBBERELLIN" type="string"/>
    <att name="Column 2" value="67" type="integer"/>
    <att name="vizmap:ab_h_8ec_corr_all_new--child NODE_FILL_COLOR" type="string"/>
    <att name="vizmap:ab_h_8ec_corr_all_new NODE_FONT_SIZE" value="25.0" type="string"/>
    <att name="isInPath" value="0" type="boolean" cy:hidden="1"/>
    <graphics x="-50.30519104003906" type="RECTANGLE" y="269.9244918823242" fill="#ffff33" w="44.99998474121094" z="0.0" h="45.00001525878906" outline="#666666" width="1.0">
      <att name="NODE_CUSTOMGRAPHICS_POSITION_9" value="C,C,c,0.00,0.00" type="string"/>
      <att name="NODE_CUSTOMGRAPHICS_POSITION_3" value="C,C,c,0.00,0.00" type="string"/>
      <att name="NODE_LABEL" value="1.14.11.23" type="string"/>
      <att name="NODE_LABEL_COLOR" value="#000000" type="string"/>
      <att name="NODE_CUSTOMGRAPHICS_9" value="org.cytoscape.ding.customgraphics.NullCustomGraphics,0,[ Remove Graphics ]," type="string"/>
      <att name="NODE_CUSTOMGRAPHICS_SIZE_2" value="0.0" type="string"/>
      <att name="NODE_CUSTOMGRAPHICS_SIZE_7" value="0.0" type="string"/>
      <att name="NODE_CUSTOMGRAPHICS_3" value="org.cytoscape.ding.customgraphics.NullCustomGraphics,0,[ Remove Graphics ]," type="string"/>
      <att name="NODE_CUSTOMGRAPHICS_POSITION_7" value="C,C,c,0.00,0.00" type="string"/>
      <att name="NODE_CUSTOMGRAPHICS_SIZE_5" value="0.0" type="string"/>
      <att name="NODE_CUSTOMGRAPHICS_2" value="org.cytoscape.ding.customgraphics.NullCustomGraphics,0,[ Remove Graphics ]," type="string"/>
      <att name="NODE_CUSTOMGRAPHICS_SIZE_1" value="0.0" type="string"/>
      <att name="NODE_LABEL_WIDTH" value="200.0" type="string"/>
      <att name="NODE_CUSTOMGRAPHICS_SIZE_3" value="0.0" type="string"/>
      <att name="NODE_CUSTOMGRAPHICS_SIZE_8" value="0.0" type="string"/>
      <att name="NODE_CUSTOMGRAPHICS_POSITION_4" value="C,C,c,0.00,0.00" type="string"/>
      <att name="NODE_SELECTED_PAINT" value="#ffff00" type="string"/>
      <att name="NODE_CUSTOMGRAPHICS_SIZE_9" value="0.0" type="string"/>
      <att name="NODE_LABEL_TRANSPARENCY" value="255" type="string"/>
      <att name="NODE_CUSTOMGRAPHICS_8" value="org.cytoscape.ding.customgraphics.NullCustomGraphics,0,[ Remove Graphics ]," type="string"/>
      <att name="NODE_CUSTOMGRAPHICS_7" value="org.cytoscape.ding.customgraphics.NullCustomGraphics,0,[ Remove Graphics ]," type="string"/>
      <att name="NODE_CUSTOMGRAPHICS_1" value="org.cytoscape.ding.customgraphics.NullCustomGraphics,0,[ Remove Graphics ]," type="string"/>
      <att name="NODE_TOOLTIP" value="" type="string"/>
      <att name="NODE_BORDER_TRANSPARENCY" value="255" type="string"/>
      <att name="NODE_CUSTOMGRAPHICS_SIZE_6" value="0.0" type="string"/>
      <att name="NODE_VISIBLE" value="true" type="string"/>
      <att name="NODE_CUSTOMGRAPHICS_4" value="org.cytoscape.ding.customgraphics.NullCustomGraphics,0,[ Remove Graphics ]," type="string"/>
      <att name="NODE_CUSTOMGRAPHICS_POSITION_8" value="C,C,c,0.00,0.00" type="string"/>
      <att name="NODE_CUSTOMGRAPHICS_5" value="org.cytoscape.ding.customgraphics.NullCustomGraphics,0,[ Remove Graphics ]," type="string"/>
      <att name="NODE_CUSTOMGRAPHICS_POSITION_6" value="C,C,c,0.00,0.00" type="string"/>
      <att name="NODE_LABEL_FONT_FACE" value="Dialog.plain,plain,25" type="string"/>
      <att name="NODE_LABEL_FONT_SIZE" value="12" type="string"/>
      <att name="NODE_CUSTOMGRAPHICS_SIZE_4" value="0.0" type="string"/>
      <att name="NODE_DEPTH" value="0.0" type="string"/>
      <att name="NODE_BORDER_STROKE" value="SOLID" type="string"/>
      <att name="NODE_LABEL_POSITION" value="C,C,c,0.00,0.00" type="string"/>
      <att name="NODE_CUSTOMGRAPHICS_6" value="org.cytoscape.ding.customgraphics.NullCustomGraphics,0,[ Remove Graphics ]," type="string"/>
      <att name="NODE_CUSTOMGRAPHICS_POSITION_5" value="C,C,c,0.00,0.00" type="string"/>
      <att name="NODE_NESTED_NETWORK_IMAGE_VISIBLE" value="true" type="string"/>
      <att name="NODE_SELECTED" value="false" type="string"/>
      <att name="NODE_CUSTOMGRAPHICS_POSITION_2" value="C,C,c,0.00,0.00" type="string"/>
      <att name="NODE_CUSTOMGRAPHICS_POSITION_1" value="C,C,c,0.00,0.00" type="string"/>
      <att name="NODE_TRANSPARENCY" value="255" type="string"/>
    </graphics>
  </node>
  <node id="1766" label="4.1.1.19">
    <att name="isExcludedFromPaths" value="0" type="boolean"/>
    <att name="Column 1" value="4.1.1.19" type="string"/>
    <att name="vizmap:ab_PLANTCYC_NETWORK_NEW_1--child--child NODE_LABEL" value="4.1.1.19" type="string"/>
    <att name="cytoscape.alias.list" type="list">
      <att name="cytoscape.alias.list" value="4.1.1.19" type="string"/>
    </att>
    <att name="shared name" value="4.1.1.19" type="string"/>
    <att name="selected" value="0" type="boolean"/>
    <att name="vizmap:ab_h_8ec_corr_all_new--child NODE_SHAPE" value="ELLIPSE" type="string"/>
    <att name="vizmap:ab_h_8ec_corr_all_new NODE_SIZE" value="45.0" type="string"/>
    <att name="vizmap:ab_h_8ec_corr_all_new--child NODE_LABEL" value="4.1.1.19" type="string"/>
    <att name="name" value="4.1.1.19" type="string"/>
    <att name="vizmap:ab_h_8ec_corr_all_new--child NODE_FONT_SIZE" value="12.0" type="string"/>
    <att name="canonicalName" value="4.1.1.19" type="string"/>
    <att name="vizmap:ab_h_8ec_corr_all_new--child NODE_SIZE" value="40.00007629394531" type="string"/>
    <att name="vizmap:ab_h_8ec_corr_all_new NODE_FILL_COLOR" value="java.awt.Color[r=255,g=255,b=51]" type="string"/>
    <att name="vizmap:ab_h_8ec_corr_all_new NODE_LABEL" value="4.1.1.19" type="string"/>
    <att name="vizmap:ab_h_8ec_corr_all_new NODE_SHAPE" value="RECT" type="string"/>
    <att name="Column 3" value="ABSCISIC ACID" type="string"/>
    <att name="Column 2" value="17" type="integer"/>
    <att name="vizmap:ab_h_8ec_corr_all_new--child NODE_FILL_COLOR" type="string"/>
    <att name="vizmap:ab_h_8ec_corr_all_new NODE_FONT_SIZE" value="25.0" type="string"/>
    <att name="isInPath" value="0" type="boolean" cy:hidden="1"/>
    <graphics x="379.80616760253906" type="RECTANGLE" y="391.0129699707031" fill="#ffff33" w="44.999969482421875" z="0.0" h="45.0" outline="#666666" width="1.0">
      <att name="NODE_CUSTOMGRAPHICS_POSITION_9" value="C,C,c,0.00,0.00" type="string"/>
      <att name="NODE_CUSTOMGRAPHICS_POSITION_3" value="C,C,c,0.00,0.00" type="string"/>
      <att name="NODE_LABEL" value="4.1.1.19" type="string"/>
      <att name="NODE_LABEL_COLOR" value="#000000" type="string"/>
      <att name="NODE_CUSTOMGRAPHICS_9" value="org.cytoscape.ding.customgraphics.NullCustomGraphics,0,[ Remove Graphics ]," type="string"/>
      <att name="NODE_CUSTOMGRAPHICS_SIZE_2" value="0.0" type="string"/>
      <att name="NODE_CUSTOMGRAPHICS_SIZE_7" value="0.0" type="string"/>
      <att name="NODE_CUSTOMGRAPHICS_3" value="org.cytoscape.ding.customgraphics.NullCustomGraphics,0,[ Remove Graphics ]," type="string"/>
      <att name="NODE_CUSTOMGRAPHICS_POSITION_7" value="C,C,c,0.00,0.00" type="string"/>
      <att name="NODE_CUSTOMGRAPHICS_SIZE_5" value="0.0" type="string"/>
      <att name="NODE_CUSTOMGRAPHICS_2" value="org.cytoscape.ding.customgraphics.NullCustomGraphics,0,[ Remove Graphics ]," type="string"/>
      <att name="NODE_CUSTOMGRAPHICS_SIZE_1" value="0.0" type="string"/>
      <att name="NODE_LABEL_WIDTH" value="200.0" type="string"/>
      <att name="NODE_CUSTOMGRAPHICS_SIZE_3" value="0.0" type="string"/>
      <att name="NODE_CUSTOMGRAPHICS_SIZE_8" value="0.0" type="string"/>
      <att name="NODE_CUSTOMGRAPHICS_POSITION_4" value="C,C,c,0.00,0.00" type="string"/>
      <att name="NODE_SELECTED_PAINT" value="#ffff00" type="string"/>
      <att name="NODE_CUSTOMGRAPHICS_SIZE_9" value="0.0" type="string"/>
      <att name="NODE_LABEL_TRANSPARENCY" value="255" type="string"/>
      <att name="NODE_CUSTOMGRAPHICS_8" value="org.cytoscape.ding.customgraphics.NullCustomGraphics,0,[ Remove Graphics ]," type="string"/>
      <att name="NODE_CUSTOMGRAPHICS_7" value="org.cytoscape.ding.customgraphics.NullCustomGraphics,0,[ Remove Graphics ]," type="string"/>
      <att name="NODE_CUSTOMGRAPHICS_1" value="org.cytoscape.ding.customgraphics.NullCustomGraphics,0,[ Remove Graphics ]," type="string"/>
      <att name="NODE_TOOLTIP" value="" type="string"/>
      <att name="NODE_BORDER_TRANSPARENCY" value="255" type="string"/>
      <att name="NODE_CUSTOMGRAPHICS_SIZE_6" value="0.0" type="string"/>
      <att name="NODE_VISIBLE" value="true" type="string"/>
      <att name="NODE_CUSTOMGRAPHICS_4" value="org.cytoscape.ding.customgraphics.NullCustomGraphics,0,[ Remove Graphics ]," type="string"/>
      <att name="NODE_CUSTOMGRAPHICS_POSITION_8" value="C,C,c,0.00,0.00" type="string"/>
      <att name="NODE_CUSTOMGRAPHICS_5" value="org.cytoscape.ding.customgraphics.NullCustomGraphics,0,[ Remove Graphics ]," type="string"/>
      <att name="NODE_CUSTOMGRAPHICS_POSITION_6" value="C,C,c,0.00,0.00" type="string"/>
      <att name="NODE_LABEL_FONT_FACE" value="Dialog.plain,plain,25" type="string"/>
      <att name="NODE_LABEL_FONT_SIZE" value="12" type="string"/>
      <att name="NODE_CUSTOMGRAPHICS_SIZE_4" value="0.0" type="string"/>
      <att name="NODE_DEPTH" value="0.0" type="string"/>
      <att name="NODE_BORDER_STROKE" value="SOLID" type="string"/>
      <att name="NODE_LABEL_POSITION" value="C,C,c,0.00,0.00" type="string"/>
      <att name="NODE_CUSTOMGRAPHICS_6" value="org.cytoscape.ding.customgraphics.NullCustomGraphics,0,[ Remove Graphics ]," type="string"/>
      <att name="NODE_CUSTOMGRAPHICS_POSITION_5" value="C,C,c,0.00,0.00" type="string"/>
      <att name="NODE_NESTED_NETWORK_IMAGE_VISIBLE" value="true" type="string"/>
      <att name="NODE_SELECTED" value="false" type="string"/>
      <att name="NODE_CUSTOMGRAPHICS_POSITION_2" value="C,C,c,0.00,0.00" type="string"/>
      <att name="NODE_CUSTOMGRAPHICS_POSITION_1" value="C,C,c,0.00,0.00" type="string"/>
      <att name="NODE_TRANSPARENCY" value="255" type="string"/>
    </graphics>
  </node>
  <node id="1765" label="2.3.1.16">
    <att name="isExcludedFromPaths" value="0" type="boolean"/>
    <att name="Column 1" value="2.3.1.16" type="string"/>
    <att name="vizmap:ab_PLANTCYC_NETWORK_NEW_1--child--child NODE_LABEL" value="2.3.1.16" type="string"/>
    <att name="cytoscape.alias.list" type="list">
      <att name="cytoscape.alias.list" value="2.3.1.16" type="string"/>
    </att>
    <att name="shared name" value="2.3.1.16" type="string"/>
    <att name="selected" value="0" type="boolean"/>
    <att name="vizmap:ab_h_8ec_corr_all_new--child NODE_SHAPE" value="ELLIPSE" type="string"/>
    <att name="vizmap:ab_h_8ec_corr_all_new NODE_SIZE" value="64.9998779296875" type="string"/>
    <att name="vizmap:ab_h_8ec_corr_all_new--child NODE_LABEL" value="2.3.1.16" type="string"/>
    <att name="name" value="2.3.1.16" type="string"/>
    <att name="vizmap:ab_h_8ec_corr_all_new--child NODE_FONT_SIZE" value="12.0" type="string"/>
    <att name="canonicalName" value="2.3.1.16" type="string"/>
    <att name="vizmap:ab_h_8ec_corr_all_new--child NODE_SIZE" value="40.000030517578125" type="string"/>
    <att name="vizmap:ab_h_8ec_corr_all_new NODE_FILL_COLOR" value="java.awt.Color[r=255,g=0,b=102]" type="string"/>
    <att name="vizmap:ab_h_8ec_corr_all_new NODE_LABEL" value="2.3.1.16" type="string"/>
    <att name="vizmap:ab_h_8ec_corr_all_new NODE_SHAPE" value="OCTAGON" type="string"/>
    <att name="Column 3" value="ABSCISIC ACID" type="string"/>
    <att name="Column 2" value="17" type="integer"/>
    <att name="vizmap:ab_h_8ec_corr_all_new--child NODE_FILL_COLOR" type="string"/>
    <att name="vizmap:ab_h_8ec_corr_all_new NODE_FONT_SIZE" value="65.0" type="string"/>
    <att name="isInPath" value="0" type="boolean" cy:hidden="1"/>
    <graphics x="550.3246765136719" type="OCTAGON" y="399.4758758544922" fill="#ff0066" w="65.00006103515625" z="0.0" h="64.99990844726562" outline="#666666" width="1.0">
      <att name="NODE_CUSTOMGRAPHICS_POSITION_9" value="C,C,c,0.00,0.00" type="string"/>
      <att name="NODE_CUSTOMGRAPHICS_POSITION_3" value="C,C,c,0.00,0.00" type="string"/>
      <att name="NODE_LABEL" value="2.3.1.16" type="string"/>
      <att name="NODE_LABEL_COLOR" value="#000000" type="string"/>
      <att name="NODE_CUSTOMGRAPHICS_9" value="org.cytoscape.ding.customgraphics.NullCustomGraphics,0,[ Remove Graphics ]," type="string"/>
      <att name="NODE_CUSTOMGRAPHICS_SIZE_2" value="0.0" type="string"/>
      <att name="NODE_CUSTOMGRAPHICS_SIZE_7" value="0.0" type="string"/>
      <att name="NODE_CUSTOMGRAPHICS_3" value="org.cytoscape.ding.customgraphics.NullCustomGraphics,0,[ Remove Graphics ]," type="string"/>
      <att name="NODE_CUSTOMGRAPHICS_POSITION_7" value="C,C,c,0.00,0.00" type="string"/>
      <att name="NODE_CUSTOMGRAPHICS_SIZE_5" value="0.0" type="string"/>
      <att name="NODE_CUSTOMGRAPHICS_2" value="org.cytoscape.ding.customgraphics.NullCustomGraphics,0,[ Remove Graphics ]," type="string"/>
      <att name="NODE_CUSTOMGRAPHICS_SIZE_1" value="0.0" type="string"/>
      <att name="NODE_LABEL_WIDTH" value="200.0" type="string"/>
      <att name="NODE_CUSTOMGRAPHICS_SIZE_3" value="0.0" type="string"/>
      <att name="NODE_CUSTOMGRAPHICS_SIZE_8" value="0.0" type="string"/>
      <att name="NODE_CUSTOMGRAPHICS_POSITION_4" value="C,C,c,0.00,0.00" type="string"/>
      <att name="NODE_SELECTED_PAINT" value="#ffff00" type="string"/>
      <att name="NODE_CUSTOMGRAPHICS_SIZE_9" value="0.0" type="string"/>
      <att name="NODE_LABEL_TRANSPARENCY" value="255" type="string"/>
      <att name="NODE_CUSTOMGRAPHICS_8" value="org.cytoscape.ding.customgraphics.NullCustomGraphics,0,[ Remove Graphics ]," type="string"/>
      <att name="NODE_CUSTOMGRAPHICS_7" value="org.cytoscape.ding.customgraphics.NullCustomGraphics,0,[ Remove Graphics ]," type="string"/>
      <att name="NODE_CUSTOMGRAPHICS_1" value="org.cytoscape.ding.customgraphics.NullCustomGraphics,0,[ Remove Graphics ]," type="string"/>
      <att name="NODE_TOOLTIP" value="" type="string"/>
      <att name="NODE_BORDER_TRANSPARENCY" value="255" type="string"/>
      <att name="NODE_CUSTOMGRAPHICS_SIZE_6" value="0.0" type="string"/>
      <att name="NODE_VISIBLE" value="true" type="string"/>
      <att name="NODE_CUSTOMGRAPHICS_4" value="org.cytoscape.ding.customgraphics.NullCustomGraphics,0,[ Remove Graphics ]," type="string"/>
      <att name="NODE_CUSTOMGRAPHICS_POSITION_8" value="C,C,c,0.00,0.00" type="string"/>
      <att name="NODE_CUSTOMGRAPHICS_5" value="org.cytoscape.ding.customgraphics.NullCustomGraphics,0,[ Remove Graphics ]," type="string"/>
      <att name="NODE_CUSTOMGRAPHICS_POSITION_6" value="C,C,c,0.00,0.00" type="string"/>
      <att name="NODE_LABEL_FONT_FACE" value="Dialog.plain,plain,65" type="string"/>
      <att name="NODE_LABEL_FONT_SIZE" value="12" type="string"/>
      <att name="NODE_CUSTOMGRAPHICS_SIZE_4" value="0.0" type="string"/>
      <att name="NODE_DEPTH" value="0.0" type="string"/>
      <att name="NODE_BORDER_STROKE" value="SOLID" type="string"/>
      <att name="NODE_LABEL_POSITION" value="C,C,c,0.00,0.00" type="string"/>
      <att name="NODE_CUSTOMGRAPHICS_6" value="org.cytoscape.ding.customgraphics.NullCustomGraphics,0,[ Remove Graphics ]," type="string"/>
      <att name="NODE_CUSTOMGRAPHICS_POSITION_5" value="C,C,c,0.00,0.00" type="string"/>
      <att name="NODE_NESTED_NETWORK_IMAGE_VISIBLE" value="true" type="string"/>
      <att name="NODE_SELECTED" value="false" type="string"/>
      <att name="NODE_CUSTOMGRAPHICS_POSITION_2" value="C,C,c,0.00,0.00" type="string"/>
      <att name="NODE_CUSTOMGRAPHICS_POSITION_1" value="C,C,c,0.00,0.00" type="string"/>
      <att name="NODE_TRANSPARENCY" value="255" type="string"/>
    </graphics>
  </node>
  <node id="1764" label="AUXIN">
    <att name="isExcludedFromPaths" value="0" type="boolean"/>
    <att name="Column 1" value="AUXIN" type="string"/>
    <att name="vizmap:ab_PLANTCYC_NETWORK_NEW_1--child--child NODE_LABEL" type="string"/>
    <att name="cytoscape.alias.list" type="list">
      <att name="cytoscape.alias.list" value="AUXIN" type="string"/>
    </att>
    <att name="shared name" value="AUXIN" type="string"/>
    <att name="selected" value="0" type="boolean"/>
    <att name="vizmap:ab_h_8ec_corr_all_new--child NODE_SHAPE" value="RECT" type="string"/>
    <att name="vizmap:ab_h_8ec_corr_all_new NODE_SIZE" value="78.0" type="string"/>
    <att name="vizmap:ab_h_8ec_corr_all_new--child NODE_LABEL" value="AUXIN" type="string"/>
    <att name="name" value="AUXIN" type="string"/>
    <att name="vizmap:ab_h_8ec_corr_all_new--child NODE_FONT_SIZE" value="23.0" type="string"/>
    <att name="canonicalName" value="AUXIN" type="string"/>
    <att name="vizmap:ab_h_8ec_corr_all_new--child NODE_SIZE" value="122.99992370605469" type="string"/>
    <att name="vizmap:ab_h_8ec_corr_all_new NODE_FILL_COLOR" value="java.awt.Color[r=51,g=255,b=255]" type="string"/>
    <att name="vizmap:ab_h_8ec_corr_all_new NODE_LABEL" value="AUXIN" type="string"/>
    <att name="vizmap:ab_h_8ec_corr_all_new NODE_SHAPE" value="RECT" type="string"/>
    <att name="Column 3" type="string"/>
    <att name="Column 2" value="8888" type="integer"/>
    <att name="vizmap:ab_h_8ec_corr_all_new--child NODE_FILL_COLOR" value="java.awt.Color[r=51,g=255,b=255]" type="string"/>
    <att name="vizmap:ab_h_8ec_corr_all_new NODE_FONT_SIZE" value="35.0" type="string"/>
    <att name="isInPath" value="0" type="boolean" cy:hidden="1"/>
    <graphics x="199.6835479736328" type="RECTANGLE" y="-114.78023529052734" fill="#33ffff" w="78.00006103515625" z="0.0" h="77.99998474121094" outline="#666666" width="1.0">
      <att name="NODE_CUSTOMGRAPHICS_POSITION_9" value="C,C,c,0.00,0.00" type="string"/>
      <att name="NODE_CUSTOMGRAPHICS_POSITION_3" value="C,C,c,0.00,0.00" type="string"/>
      <att name="NODE_LABEL" value="AUXIN" type="string"/>
      <att name="NODE_LABEL_COLOR" value="#000000" type="string"/>
      <att name="NODE_CUSTOMGRAPHICS_9" value="org.cytoscape.ding.customgraphics.NullCustomGraphics,0,[ Remove Graphics ]," type="string"/>
      <att name="NODE_CUSTOMGRAPHICS_SIZE_2" value="0.0" type="string"/>
      <att name="NODE_CUSTOMGRAPHICS_SIZE_7" value="0.0" type="string"/>
      <att name="NODE_CUSTOMGRAPHICS_3" value="org.cytoscape.ding.customgraphics.NullCustomGraphics,0,[ Remove Graphics ]," type="string"/>
      <att name="NODE_CUSTOMGRAPHICS_POSITION_7" value="C,C,c,0.00,0.00" type="string"/>
      <att name="NODE_CUSTOMGRAPHICS_SIZE_5" value="0.0" type="string"/>
      <att name="NODE_CUSTOMGRAPHICS_2" value="org.cytoscape.ding.customgraphics.NullCustomGraphics,0,[ Remove Graphics ]," type="string"/>
      <att name="NODE_CUSTOMGRAPHICS_SIZE_1" value="0.0" type="string"/>
      <att name="NODE_LABEL_WIDTH" value="200.0" type="string"/>
      <att name="NODE_CUSTOMGRAPHICS_SIZE_3" value="0.0" type="string"/>
      <att name="NODE_CUSTOMGRAPHICS_SIZE_8" value="0.0" type="string"/>
      <att name="NODE_CUSTOMGRAPHICS_POSITION_4" value="C,C,c,0.00,0.00" type="string"/>
      <att name="NODE_SELECTED_PAINT" value="#ffff00" type="string"/>
      <att name="NODE_CUSTOMGRAPHICS_SIZE_9" value="0.0" type="string"/>
      <att name="NODE_LABEL_TRANSPARENCY" value="255" type="string"/>
      <att name="NODE_CUSTOMGRAPHICS_8" value="org.cytoscape.ding.customgraphics.NullCustomGraphics,0,[ Remove Graphics ]," type="string"/>
      <att name="NODE_CUSTOMGRAPHICS_7" value="org.cytoscape.ding.customgraphics.NullCustomGraphics,0,[ Remove Graphics ]," type="string"/>
      <att name="NODE_CUSTOMGRAPHICS_1" value="org.cytoscape.ding.customgraphics.NullCustomGraphics,0,[ Remove Graphics ]," type="string"/>
      <att name="NODE_TOOLTIP" value="" type="string"/>
      <att name="NODE_BORDER_TRANSPARENCY" value="255" type="string"/>
      <att name="NODE_CUSTOMGRAPHICS_SIZE_6" value="0.0" type="string"/>
      <att name="NODE_VISIBLE" value="true" type="string"/>
      <att name="NODE_CUSTOMGRAPHICS_4" value="org.cytoscape.ding.customgraphics.NullCustomGraphics,0,[ Remove Graphics ]," type="string"/>
      <att name="NODE_CUSTOMGRAPHICS_POSITION_8" value="C,C,c,0.00,0.00" type="string"/>
      <att name="NODE_CUSTOMGRAPHICS_5" value="org.cytoscape.ding.customgraphics.NullCustomGraphics,0,[ Remove Graphics ]," type="string"/>
      <att name="NODE_CUSTOMGRAPHICS_POSITION_6" value="C,C,c,0.00,0.00" type="string"/>
      <att name="NODE_LABEL_FONT_FACE" value="Dialog.plain,plain,35" type="string"/>
      <att name="NODE_LABEL_FONT_SIZE" value="12" type="string"/>
      <att name="NODE_CUSTOMGRAPHICS_SIZE_4" value="0.0" type="string"/>
      <att name="NODE_DEPTH" value="0.0" type="string"/>
      <att name="NODE_BORDER_STROKE" value="SOLID" type="string"/>
      <att name="NODE_LABEL_POSITION" value="C,C,c,0.00,0.00" type="string"/>
      <att name="NODE_CUSTOMGRAPHICS_6" value="org.cytoscape.ding.customgraphics.NullCustomGraphics,0,[ Remove Graphics ]," type="string"/>
      <att name="NODE_CUSTOMGRAPHICS_POSITION_5" value="C,C,c,0.00,0.00" type="string"/>
      <att name="NODE_NESTED_NETWORK_IMAGE_VISIBLE" value="true" type="string"/>
      <att name="NODE_SELECTED" value="false" type="string"/>
      <att name="NODE_CUSTOMGRAPHICS_POSITION_2" value="C,C,c,0.00,0.00" type="string"/>
      <att name="NODE_CUSTOMGRAPHICS_POSITION_1" value="C,C,c,0.00,0.00" type="string"/>
      <att name="NODE_TRANSPARENCY" value="255" type="string"/>
    </graphics>
  </node>
  <node id="1763" label="CYTOKININ">
    <att name="isExcludedFromPaths" value="0" type="boolean"/>
    <att name="Column 1" value="CYTOKININ" type="string"/>
    <att name="vizmap:ab_PLANTCYC_NETWORK_NEW_1--child--child NODE_LABEL" type="string"/>
    <att name="cytoscape.alias.list" type="list">
      <att name="cytoscape.alias.list" value="CYTOKININ" type="string"/>
    </att>
    <att name="shared name" value="CYTOKININ" type="string"/>
    <att name="selected" value="0" type="boolean"/>
    <att name="vizmap:ab_h_8ec_corr_all_new--child NODE_SHAPE" value="RECT" type="string"/>
    <att name="vizmap:ab_h_8ec_corr_all_new NODE_SIZE" value="78.0" type="string"/>
    <att name="vizmap:ab_h_8ec_corr_all_new--child NODE_LABEL" value="CYTOKININ" type="string"/>
    <att name="name" value="CYTOKININ" type="string"/>
    <att name="vizmap:ab_h_8ec_corr_all_new--child NODE_FONT_SIZE" value="23.0" type="string"/>
    <att name="canonicalName" value="CYTOKININ" type="string"/>
    <att name="vizmap:ab_h_8ec_corr_all_new--child NODE_SIZE" value="122.99993896484375" type="string"/>
    <att name="vizmap:ab_h_8ec_corr_all_new NODE_FILL_COLOR" value="java.awt.Color[r=51,g=255,b=255]" type="string"/>
    <att name="vizmap:ab_h_8ec_corr_all_new NODE_LABEL" value="CYTOKININ" type="string"/>
    <att name="vizmap:ab_h_8ec_corr_all_new NODE_SHAPE" value="RECT" type="string"/>
    <att name="Column 3" type="string"/>
    <att name="Column 2" value="8888" type="integer"/>
    <att name="vizmap:ab_h_8ec_corr_all_new--child NODE_FILL_COLOR" value="java.awt.Color[r=51,g=255,b=255]" type="string"/>
    <att name="vizmap:ab_h_8ec_corr_all_new NODE_FONT_SIZE" value="35.0" type="string"/>
    <att name="isInPath" value="0" type="boolean" cy:hidden="1"/>
    <graphics x="-165.63415908813477" type="RECTANGLE" y="673.1401062011719" fill="#33ffff" w="77.99996185302734" z="0.0" h="77.99993896484375" outline="#666666" width="1.0">
      <att name="NODE_CUSTOMGRAPHICS_POSITION_9" value="C,C,c,0.00,0.00" type="string"/>
      <att name="NODE_CUSTOMGRAPHICS_POSITION_3" value="C,C,c,0.00,0.00" type="string"/>
      <att name="NODE_LABEL" value="CYTOKININ" type="string"/>
      <att name="NODE_LABEL_COLOR" value="#000000" type="string"/>
      <att name="NODE_CUSTOMGRAPHICS_9" value="org.cytoscape.ding.customgraphics.NullCustomGraphics,0,[ Remove Graphics ]," type="string"/>
      <att name="NODE_CUSTOMGRAPHICS_SIZE_2" value="0.0" type="string"/>
      <att name="NODE_CUSTOMGRAPHICS_SIZE_7" value="0.0" type="string"/>
      <att name="NODE_CUSTOMGRAPHICS_3" value="org.cytoscape.ding.customgraphics.NullCustomGraphics,0,[ Remove Graphics ]," type="string"/>
      <att name="NODE_CUSTOMGRAPHICS_POSITION_7" value="C,C,c,0.00,0.00" type="string"/>
      <att name="NODE_CUSTOMGRAPHICS_SIZE_5" value="0.0" type="string"/>
      <att name="NODE_CUSTOMGRAPHICS_2" value="org.cytoscape.ding.customgraphics.NullCustomGraphics,0,[ Remove Graphics ]," type="string"/>
      <att name="NODE_CUSTOMGRAPHICS_SIZE_1" value="0.0" type="string"/>
      <att name="NODE_LABEL_WIDTH" value="200.0" type="string"/>
      <att name="NODE_CUSTOMGRAPHICS_SIZE_3" value="0.0" type="string"/>
      <att name="NODE_CUSTOMGRAPHICS_SIZE_8" value="0.0" type="string"/>
      <att name="NODE_CUSTOMGRAPHICS_POSITION_4" value="C,C,c,0.00,0.00" type="string"/>
      <att name="NODE_SELECTED_PAINT" value="#ffff00" type="string"/>
      <att name="NODE_CUSTOMGRAPHICS_SIZE_9" value="0.0" type="string"/>
      <att name="NODE_LABEL_TRANSPARENCY" value="255" type="string"/>
      <att name="NODE_CUSTOMGRAPHICS_8" value="org.cytoscape.ding.customgraphics.NullCustomGraphics,0,[ Remove Graphics ]," type="string"/>
      <att name="NODE_CUSTOMGRAPHICS_7" value="org.cytoscape.ding.customgraphics.NullCustomGraphics,0,[ Remove Graphics ]," type="string"/>
      <att name="NODE_CUSTOMGRAPHICS_1" value="org.cytoscape.ding.customgraphics.NullCustomGraphics,0,[ Remove Graphics ]," type="string"/>
      <att name="NODE_TOOLTIP" value="" type="string"/>
      <att name="NODE_BORDER_TRANSPARENCY" value="255" type="string"/>
      <att name="NODE_CUSTOMGRAPHICS_SIZE_6" value="0.0" type="string"/>
      <att name="NODE_VISIBLE" value="true" type="string"/>
      <att name="NODE_CUSTOMGRAPHICS_4" value="org.cytoscape.ding.customgraphics.NullCustomGraphics,0,[ Remove Graphics ]," type="string"/>
      <att name="NODE_CUSTOMGRAPHICS_POSITION_8" value="C,C,c,0.00,0.00" type="string"/>
      <att name="NODE_CUSTOMGRAPHICS_5" value="org.cytoscape.ding.customgraphics.NullCustomGraphics,0,[ Remove Graphics ]," type="string"/>
      <att name="NODE_CUSTOMGRAPHICS_POSITION_6" value="C,C,c,0.00,0.00" type="string"/>
      <att name="NODE_LABEL_FONT_FACE" value="Dialog.plain,plain,35" type="string"/>
      <att name="NODE_LABEL_FONT_SIZE" value="12" type="string"/>
      <att name="NODE_CUSTOMGRAPHICS_SIZE_4" value="0.0" type="string"/>
      <att name="NODE_DEPTH" value="0.0" type="string"/>
      <att name="NODE_BORDER_STROKE" value="SOLID" type="string"/>
      <att name="NODE_LABEL_POSITION" value="C,C,c,0.00,0.00" type="string"/>
      <att name="NODE_CUSTOMGRAPHICS_6" value="org.cytoscape.ding.customgraphics.NullCustomGraphics,0,[ Remove Graphics ]," type="string"/>
      <att name="NODE_CUSTOMGRAPHICS_POSITION_5" value="C,C,c,0.00,0.00" type="string"/>
      <att name="NODE_NESTED_NETWORK_IMAGE_VISIBLE" value="true" type="string"/>
      <att name="NODE_SELECTED" value="false" type="string"/>
      <att name="NODE_CUSTOMGRAPHICS_POSITION_2" value="C,C,c,0.00,0.00" type="string"/>
      <att name="NODE_CUSTOMGRAPHICS_POSITION_1" value="C,C,c,0.00,0.00" type="string"/>
      <att name="NODE_TRANSPARENCY" value="255" type="string"/>
    </graphics>
  </node>
  <node id="1762" label="2.5.1.18">
    <att name="isExcludedFromPaths" value="0" type="boolean"/>
    <att name="Column 1" value="2.5.1.18" type="string"/>
    <att name="vizmap:ab_PLANTCYC_NETWORK_NEW_1--child--child NODE_LABEL" value="2.5.1.18" type="string"/>
    <att name="cytoscape.alias.list" type="list">
      <att name="cytoscape.alias.list" value="2.5.1.18" type="string"/>
    </att>
    <att name="shared name" value="2.5.1.18" type="string"/>
    <att name="selected" value="0" type="boolean"/>
    <att name="vizmap:ab_h_8ec_corr_all_new--child NODE_SHAPE" value="ELLIPSE" type="string"/>
    <att name="vizmap:ab_h_8ec_corr_all_new NODE_SIZE" value="45.0" type="string"/>
    <att name="vizmap:ab_h_8ec_corr_all_new--child NODE_LABEL" value="2.5.1.18" type="string"/>
    <att name="name" value="2.5.1.18" type="string"/>
    <att name="vizmap:ab_h_8ec_corr_all_new--child NODE_FONT_SIZE" value="12.0" type="string"/>
    <att name="canonicalName" value="2.5.1.18" type="string"/>
    <att name="vizmap:ab_h_8ec_corr_all_new--child NODE_SIZE" value="40.0" type="string"/>
    <att name="vizmap:ab_h_8ec_corr_all_new NODE_FILL_COLOR" value="java.awt.Color[r=255,g=255,b=51]" type="string"/>
    <att name="vizmap:ab_h_8ec_corr_all_new NODE_LABEL" value="2.5.1.18" type="string"/>
    <att name="vizmap:ab_h_8ec_corr_all_new NODE_SHAPE" value="RECT" type="string"/>
    <att name="Column 3" value="ETHYLENE" type="string"/>
    <att name="Column 2" value="578" type="integer"/>
    <att name="vizmap:ab_h_8ec_corr_all_new--child NODE_FILL_COLOR" type="string"/>
    <att name="vizmap:ab_h_8ec_corr_all_new NODE_FONT_SIZE" value="25.0" type="string"/>
    <att name="isInPath" value="0" type="boolean" cy:hidden="1"/>
    <graphics x="285.25559997558594" type="RECTANGLE" y="624.7207946777344" fill="#ffff33" w="44.999786376953125" z="0.0" h="44.99993896484375" outline="#666666" width="1.0">
      <att name="NODE_CUSTOMGRAPHICS_POSITION_9" value="C,C,c,0.00,0.00" type="string"/>
      <att name="NODE_CUSTOMGRAPHICS_POSITION_3" value="C,C,c,0.00,0.00" type="string"/>
      <att name="NODE_LABEL" value="2.5.1.18" type="string"/>
      <att name="NODE_LABEL_COLOR" value="#000000" type="string"/>
      <att name="NODE_CUSTOMGRAPHICS_9" value="org.cytoscape.ding.customgraphics.NullCustomGraphics,0,[ Remove Graphics ]," type="string"/>
      <att name="NODE_CUSTOMGRAPHICS_SIZE_2" value="0.0" type="string"/>
      <att name="NODE_CUSTOMGRAPHICS_SIZE_7" value="0.0" type="string"/>
      <att name="NODE_CUSTOMGRAPHICS_3" value="org.cytoscape.ding.customgraphics.NullCustomGraphics,0,[ Remove Graphics ]," type="string"/>
      <att name="NODE_CUSTOMGRAPHICS_POSITION_7" value="C,C,c,0.00,0.00" type="string"/>
      <att name="NODE_CUSTOMGRAPHICS_SIZE_5" value="0.0" type="string"/>
      <att name="NODE_CUSTOMGRAPHICS_2" value="org.cytoscape.ding.customgraphics.NullCustomGraphics,0,[ Remove Graphics ]," type="string"/>
      <att name="NODE_CUSTOMGRAPHICS_SIZE_1" value="0.0" type="string"/>
      <att name="NODE_LABEL_WIDTH" value="200.0" type="string"/>
      <att name="NODE_CUSTOMGRAPHICS_SIZE_3" value="0.0" type="string"/>
      <att name="NODE_CUSTOMGRAPHICS_SIZE_8" value="0.0" type="string"/>
      <att name="NODE_CUSTOMGRAPHICS_POSITION_4" value="C,C,c,0.00,0.00" type="string"/>
      <att name="NODE_SELECTED_PAINT" value="#ffff00" type="string"/>
      <att name="NODE_CUSTOMGRAPHICS_SIZE_9" value="0.0" type="string"/>
      <att name="NODE_LABEL_TRANSPARENCY" value="255" type="string"/>
      <att name="NODE_CUSTOMGRAPHICS_8" value="org.cytoscape.ding.customgraphics.NullCustomGraphics,0,[ Remove Graphics ]," type="string"/>
      <att name="NODE_CUSTOMGRAPHICS_7" value="org.cytoscape.ding.customgraphics.NullCustomGraphics,0,[ Remove Graphics ]," type="string"/>
      <att name="NODE_CUSTOMGRAPHICS_1" value="org.cytoscape.ding.customgraphics.NullCustomGraphics,0,[ Remove Graphics ]," type="string"/>
      <att name="NODE_TOOLTIP" value="" type="string"/>
      <att name="NODE_BORDER_TRANSPARENCY" value="255" type="string"/>
      <att name="NODE_CUSTOMGRAPHICS_SIZE_6" value="0.0" type="string"/>
      <att name="NODE_VISIBLE" value="true" type="string"/>
      <att name="NODE_CUSTOMGRAPHICS_4" value="org.cytoscape.ding.customgraphics.NullCustomGraphics,0,[ Remove Graphics ]," type="string"/>
      <att name="NODE_CUSTOMGRAPHICS_POSITION_8" value="C,C,c,0.00,0.00" type="string"/>
      <att name="NODE_CUSTOMGRAPHICS_5" value="org.cytoscape.ding.customgraphics.NullCustomGraphics,0,[ Remove Graphics ]," type="string"/>
      <att name="NODE_CUSTOMGRAPHICS_POSITION_6" value="C,C,c,0.00,0.00" type="string"/>
      <att name="NODE_LABEL_FONT_FACE" value="Dialog.plain,plain,25" type="string"/>
      <att name="NODE_LABEL_FONT_SIZE" value="12" type="string"/>
      <att name="NODE_CUSTOMGRAPHICS_SIZE_4" value="0.0" type="string"/>
      <att name="NODE_DEPTH" value="0.0" type="string"/>
      <att name="NODE_BORDER_STROKE" value="SOLID" type="string"/>
      <att name="NODE_LABEL_POSITION" value="C,C,c,0.00,0.00" type="string"/>
      <att name="NODE_CUSTOMGRAPHICS_6" value="org.cytoscape.ding.customgraphics.NullCustomGraphics,0,[ Remove Graphics ]," type="string"/>
      <att name="NODE_CUSTOMGRAPHICS_POSITION_5" value="C,C,c,0.00,0.00" type="string"/>
      <att name="NODE_NESTED_NETWORK_IMAGE_VISIBLE" value="true" type="string"/>
      <att name="NODE_SELECTED" value="false" type="string"/>
      <att name="NODE_CUSTOMGRAPHICS_POSITION_2" value="C,C,c,0.00,0.00" type="string"/>
      <att name="NODE_CUSTOMGRAPHICS_POSITION_1" value="C,C,c,0.00,0.00" type="string"/>
      <att name="NODE_TRANSPARENCY" value="255" type="string"/>
    </graphics>
  </node>
  <node id="1761" label="GIBBERELLIN">
    <att name="isExcludedFromPaths" value="0" type="boolean"/>
    <att name="Column 1" value="GIBBERELLIN" type="string"/>
    <att name="vizmap:ab_PLANTCYC_NETWORK_NEW_1--child--child NODE_LABEL" type="string"/>
    <att name="cytoscape.alias.list" type="list">
      <att name="cytoscape.alias.list" value="GIBBERELLIN" type="string"/>
    </att>
    <att name="shared name" value="GIBBERELLIN" type="string"/>
    <att name="selected" value="0" type="boolean"/>
    <att name="vizmap:ab_h_8ec_corr_all_new--child NODE_SHAPE" value="RECT" type="string"/>
    <att name="vizmap:ab_h_8ec_corr_all_new NODE_SIZE" value="78.0" type="string"/>
    <att name="vizmap:ab_h_8ec_corr_all_new--child NODE_LABEL" value="GIBBERELLIN" type="string"/>
    <att name="name" value="GIBBERELLIN" type="string"/>
    <att name="vizmap:ab_h_8ec_corr_all_new--child NODE_FONT_SIZE" value="23.0" type="string"/>
    <att name="canonicalName" value="GIBBERELLIN" type="string"/>
    <att name="vizmap:ab_h_8ec_corr_all_new--child NODE_SIZE" value="123.0" type="string"/>
    <att name="vizmap:ab_h_8ec_corr_all_new NODE_FILL_COLOR" value="java.awt.Color[r=51,g=255,b=255]" type="string"/>
    <att name="vizmap:ab_h_8ec_corr_all_new NODE_LABEL" value="GIBBERELLIN" type="string"/>
    <att name="vizmap:ab_h_8ec_corr_all_new NODE_SHAPE" value="RECT" type="string"/>
    <att name="Column 3" type="string"/>
    <att name="Column 2" value="8888" type="integer"/>
    <att name="vizmap:ab_h_8ec_corr_all_new--child NODE_FILL_COLOR" value="java.awt.Color[r=51,g=255,b=255]" type="string"/>
    <att name="vizmap:ab_h_8ec_corr_all_new NODE_FONT_SIZE" value="35.0" type="string"/>
    <att name="isInPath" value="0" type="boolean" cy:hidden="1"/>
    <graphics x="-181.0642547607422" type="RECTANGLE" y="228.38888549804688" fill="#33ffff" w="77.99993896484375" z="0.0" h="78.00006103515625" outline="#666666" width="1.0">
      <att name="NODE_CUSTOMGRAPHICS_POSITION_9" value="C,C,c,0.00,0.00" type="string"/>
      <att name="NODE_CUSTOMGRAPHICS_POSITION_3" value="C,C,c,0.00,0.00" type="string"/>
      <att name="NODE_LABEL" value="GIBBERELLIN" type="string"/>
      <att name="NODE_LABEL_COLOR" value="#000000" type="string"/>
      <att name="NODE_CUSTOMGRAPHICS_9" value="org.cytoscape.ding.customgraphics.NullCustomGraphics,0,[ Remove Graphics ]," type="string"/>
      <att name="NODE_CUSTOMGRAPHICS_SIZE_2" value="0.0" type="string"/>
      <att name="NODE_CUSTOMGRAPHICS_SIZE_7" value="0.0" type="string"/>
      <att name="NODE_CUSTOMGRAPHICS_3" value="org.cytoscape.ding.customgraphics.NullCustomGraphics,0,[ Remove Graphics ]," type="string"/>
      <att name="NODE_CUSTOMGRAPHICS_POSITION_7" value="C,C,c,0.00,0.00" type="string"/>
      <att name="NODE_CUSTOMGRAPHICS_SIZE_5" value="0.0" type="string"/>
      <att name="NODE_CUSTOMGRAPHICS_2" value="org.cytoscape.ding.customgraphics.NullCustomGraphics,0,[ Remove Graphics ]," type="string"/>
      <att name="NODE_CUSTOMGRAPHICS_SIZE_1" value="0.0" type="string"/>
      <att name="NODE_LABEL_WIDTH" value="200.0" type="string"/>
      <att name="NODE_CUSTOMGRAPHICS_SIZE_3" value="0.0" type="string"/>
      <att name="NODE_CUSTOMGRAPHICS_SIZE_8" value="0.0" type="string"/>
      <att name="NODE_CUSTOMGRAPHICS_POSITION_4" value="C,C,c,0.00,0.00" type="string"/>
      <att name="NODE_SELECTED_PAINT" value="#ffff00" type="string"/>
      <att name="NODE_CUSTOMGRAPHICS_SIZE_9" value="0.0" type="string"/>
      <att name="NODE_LABEL_TRANSPARENCY" value="255" type="string"/>
      <att name="NODE_CUSTOMGRAPHICS_8" value="org.cytoscape.ding.customgraphics.NullCustomGraphics,0,[ Remove Graphics ]," type="string"/>
      <att name="NODE_CUSTOMGRAPHICS_7" value="org.cytoscape.ding.customgraphics.NullCustomGraphics,0,[ Remove Graphics ]," type="string"/>
      <att name="NODE_CUSTOMGRAPHICS_1" value="org.cytoscape.ding.customgraphics.NullCustomGraphics,0,[ Remove Graphics ]," type="string"/>
      <att name="NODE_TOOLTIP" value="" type="string"/>
      <att name="NODE_BORDER_TRANSPARENCY" value="255" type="string"/>
      <att name="NODE_CUSTOMGRAPHICS_SIZE_6" value="0.0" type="string"/>
      <att name="NODE_VISIBLE" value="true" type="string"/>
      <att name="NODE_CUSTOMGRAPHICS_4" value="org.cytoscape.ding.customgraphics.NullCustomGraphics,0,[ Remove Graphics ]," type="string"/>
      <att name="NODE_CUSTOMGRAPHICS_POSITION_8" value="C,C,c,0.00,0.00" type="string"/>
      <att name="NODE_CUSTOMGRAPHICS_5" value="org.cytoscape.ding.customgraphics.NullCustomGraphics,0,[ Remove Graphics ]," type="string"/>
      <att name="NODE_CUSTOMGRAPHICS_POSITION_6" value="C,C,c,0.00,0.00" type="string"/>
      <att name="NODE_LABEL_FONT_FACE" value="Dialog.plain,plain,35" type="string"/>
      <att name="NODE_LABEL_FONT_SIZE" value="12" type="string"/>
      <att name="NODE_CUSTOMGRAPHICS_SIZE_4" value="0.0" type="string"/>
      <att name="NODE_DEPTH" value="0.0" type="string"/>
      <att name="NODE_BORDER_STROKE" value="SOLID" type="string"/>
      <att name="NODE_LABEL_POSITION" value="C,C,c,0.00,0.00" type="string"/>
      <att name="NODE_CUSTOMGRAPHICS_6" value="org.cytoscape.ding.customgraphics.NullCustomGraphics,0,[ Remove Graphics ]," type="string"/>
      <att name="NODE_CUSTOMGRAPHICS_POSITION_5" value="C,C,c,0.00,0.00" type="string"/>
      <att name="NODE_NESTED_NETWORK_IMAGE_VISIBLE" value="true" type="string"/>
      <att name="NODE_SELECTED" value="false" type="string"/>
      <att name="NODE_CUSTOMGRAPHICS_POSITION_2" value="C,C,c,0.00,0.00" type="string"/>
      <att name="NODE_CUSTOMGRAPHICS_POSITION_1" value="C,C,c,0.00,0.00" type="string"/>
      <att name="NODE_TRANSPARENCY" value="255" type="string"/>
    </graphics>
  </node>
  <node id="1760" label="1.13.11.12">
    <att name="isExcludedFromPaths" value="0" type="boolean"/>
    <att name="Column 1" value="1.13.11.12" type="string"/>
    <att name="vizmap:ab_PLANTCYC_NETWORK_NEW_1--child--child NODE_LABEL" value="1.13.11.12" type="string"/>
    <att name="cytoscape.alias.list" type="list">
      <att name="cytoscape.alias.list" value="1.13.11.12" type="string"/>
    </att>
    <att name="shared name" value="1.13.11.12" type="string"/>
    <att name="selected" value="0" type="boolean"/>
    <att name="vizmap:ab_h_8ec_corr_all_new--child NODE_SHAPE" value="ELLIPSE" type="string"/>
    <att name="vizmap:ab_h_8ec_corr_all_new NODE_SIZE" value="65.00006103515625" type="string"/>
    <att name="vizmap:ab_h_8ec_corr_all_new--child NODE_LABEL" value="1.13.11.12" type="string"/>
    <att name="name" value="1.13.11.12" type="string"/>
    <att name="vizmap:ab_h_8ec_corr_all_new--child NODE_FONT_SIZE" value="12.0" type="string"/>
    <att name="canonicalName" value="1.13.11.12" type="string"/>
    <att name="vizmap:ab_h_8ec_corr_all_new--child NODE_SIZE" value="40.0001220703125" type="string"/>
    <att name="vizmap:ab_h_8ec_corr_all_new NODE_FILL_COLOR" value="java.awt.Color[r=255,g=0,b=102]" type="string"/>
    <att name="vizmap:ab_h_8ec_corr_all_new NODE_LABEL" value="1.13.11.12" type="string"/>
    <att name="vizmap:ab_h_8ec_corr_all_new NODE_SHAPE" value="OCTAGON" type="string"/>
    <att name="Column 3" value="ABSCISIC ACID" type="string"/>
    <att name="Column 2" value="17" type="integer"/>
    <att name="vizmap:ab_h_8ec_corr_all_new--child NODE_FILL_COLOR" type="string"/>
    <att name="vizmap:ab_h_8ec_corr_all_new NODE_FONT_SIZE" value="65.0" type="string"/>
    <att name="isInPath" value="0" type="boolean" cy:hidden="1"/>
    <graphics x="427.70628356933594" type="OCTAGON" y="310.2936096191406" fill="#ff0066" w="64.99996948242188" z="0.0" h="65.00006103515625" outline="#666666" width="1.0">
      <att name="NODE_CUSTOMGRAPHICS_POSITION_9" value="C,C,c,0.00,0.00" type="string"/>
      <att name="NODE_CUSTOMGRAPHICS_POSITION_3" value="C,C,c,0.00,0.00" type="string"/>
      <att name="NODE_LABEL" value="1.13.11.12" type="string"/>
      <att name="NODE_LABEL_COLOR" value="#000000" type="string"/>
      <att name="NODE_CUSTOMGRAPHICS_9" value="org.cytoscape.ding.customgraphics.NullCustomGraphics,0,[ Remove Graphics ]," type="string"/>
      <att name="NODE_CUSTOMGRAPHICS_SIZE_2" value="0.0" type="string"/>
      <att name="NODE_CUSTOMGRAPHICS_SIZE_7" value="0.0" type="string"/>
      <att name="NODE_CUSTOMGRAPHICS_3" value="org.cytoscape.ding.customgraphics.NullCustomGraphics,0,[ Remove Graphics ]," type="string"/>
      <att name="NODE_CUSTOMGRAPHICS_POSITION_7" value="C,C,c,0.00,0.00" type="string"/>
      <att name="NODE_CUSTOMGRAPHICS_SIZE_5" value="0.0" type="string"/>
      <att name="NODE_CUSTOMGRAPHICS_2" value="org.cytoscape.ding.customgraphics.NullCustomGraphics,0,[ Remove Graphics ]," type="string"/>
      <att name="NODE_CUSTOMGRAPHICS_SIZE_1" value="0.0" type="string"/>
      <att name="NODE_LABEL_WIDTH" value="200.0" type="string"/>
      <att name="NODE_CUSTOMGRAPHICS_SIZE_3" value="0.0" type="string"/>
      <att name="NODE_CUSTOMGRAPHICS_SIZE_8" value="0.0" type="string"/>
      <att name="NODE_CUSTOMGRAPHICS_POSITION_4" value="C,C,c,0.00,0.00" type="string"/>
      <att name="NODE_SELECTED_PAINT" value="#ffff00" type="string"/>
      <att name="NODE_CUSTOMGRAPHICS_SIZE_9" value="0.0" type="string"/>
      <att name="NODE_LABEL_TRANSPARENCY" value="255" type="string"/>
      <att name="NODE_CUSTOMGRAPHICS_8" value="org.cytoscape.ding.customgraphics.NullCustomGraphics,0,[ Remove Graphics ]," type="string"/>
      <att name="NODE_CUSTOMGRAPHICS_7" value="org.cytoscape.ding.customgraphics.NullCustomGraphics,0,[ Remove Graphics ]," type="string"/>
      <att name="NODE_CUSTOMGRAPHICS_1" value="org.cytoscape.ding.customgraphics.NullCustomGraphics,0,[ Remove Graphics ]," type="string"/>
      <att name="NODE_TOOLTIP" value="" type="string"/>
      <att name="NODE_BORDER_TRANSPARENCY" value="255" type="string"/>
      <att name="NODE_CUSTOMGRAPHICS_SIZE_6" value="0.0" type="string"/>
      <att name="NODE_VISIBLE" value="true" type="string"/>
      <att name="NODE_CUSTOMGRAPHICS_4" value="org.cytoscape.ding.customgraphics.NullCustomGraphics,0,[ Remove Graphics ]," type="string"/>
      <att name="NODE_CUSTOMGRAPHICS_POSITION_8" value="C,C,c,0.00,0.00" type="string"/>
      <att name="NODE_CUSTOMGRAPHICS_5" value="org.cytoscape.ding.customgraphics.NullCustomGraphics,0,[ Remove Graphics ]," type="string"/>
      <att name="NODE_CUSTOMGRAPHICS_POSITION_6" value="C,C,c,0.00,0.00" type="string"/>
      <att name="NODE_LABEL_FONT_FACE" value="Dialog.plain,plain,65" type="string"/>
      <att name="NODE_LABEL_FONT_SIZE" value="12" type="string"/>
      <att name="NODE_CUSTOMGRAPHICS_SIZE_4" value="0.0" type="string"/>
      <att name="NODE_DEPTH" value="0.0" type="string"/>
      <att name="NODE_BORDER_STROKE" value="SOLID" type="string"/>
      <att name="NODE_LABEL_POSITION" value="C,C,c,0.00,0.00" type="string"/>
      <att name="NODE_CUSTOMGRAPHICS_6" value="org.cytoscape.ding.customgraphics.NullCustomGraphics,0,[ Remove Graphics ]," type="string"/>
      <att name="NODE_CUSTOMGRAPHICS_POSITION_5" value="C,C,c,0.00,0.00" type="string"/>
      <att name="NODE_NESTED_NETWORK_IMAGE_VISIBLE" value="true" type="string"/>
      <att name="NODE_SELECTED" value="false" type="string"/>
      <att name="NODE_CUSTOMGRAPHICS_POSITION_2" value="C,C,c,0.00,0.00" type="string"/>
      <att name="NODE_CUSTOMGRAPHICS_POSITION_1" value="C,C,c,0.00,0.00" type="string"/>
      <att name="NODE_TRANSPARENCY" value="255" type="string"/>
    </graphics>
  </node>
  <node id="1759" label="3.1.4.4">
    <att name="isExcludedFromPaths" value="0" type="boolean"/>
    <att name="Column 1" value="3.1.4.4" type="string"/>
    <att name="vizmap:ab_PLANTCYC_NETWORK_NEW_1--child--child NODE_LABEL" value="3.1.4.4" type="string"/>
    <att name="cytoscape.alias.list" type="list">
      <att name="cytoscape.alias.list" value="3.1.4.4" type="string"/>
    </att>
    <att name="shared name" value="3.1.4.4" type="string"/>
    <att name="selected" value="0" type="boolean"/>
    <att name="vizmap:ab_h_8ec_corr_all_new--child NODE_SHAPE" value="ELLIPSE" type="string"/>
    <att name="vizmap:ab_h_8ec_corr_all_new NODE_SIZE" value="45.00004577636719" type="string"/>
    <att name="vizmap:ab_h_8ec_corr_all_new--child NODE_LABEL" value="3.1.4.4" type="string"/>
    <att name="name" value="3.1.4.4" type="string"/>
    <att name="vizmap:ab_h_8ec_corr_all_new--child NODE_FONT_SIZE" value="12.0" type="string"/>
    <att name="canonicalName" value="3.1.4.4" type="string"/>
    <att name="vizmap:ab_h_8ec_corr_all_new--child NODE_SIZE" value="39.99998474121094" type="string"/>
    <att name="vizmap:ab_h_8ec_corr_all_new NODE_FILL_COLOR" value="java.awt.Color[r=255,g=255,b=51]" type="string"/>
    <att name="vizmap:ab_h_8ec_corr_all_new NODE_LABEL" value="3.1.4.4" type="string"/>
    <att name="vizmap:ab_h_8ec_corr_all_new NODE_SHAPE" value="RECT" type="string"/>
    <att name="Column 3" value="ABSCISIC ACID" type="string"/>
    <att name="Column 2" value="127" type="integer"/>
    <att name="vizmap:ab_h_8ec_corr_all_new--child NODE_FILL_COLOR" value="java.awt.Color[r=255,g=255,b=51]" type="string"/>
    <att name="vizmap:ab_h_8ec_corr_all_new NODE_FONT_SIZE" value="25.0" type="string"/>
    <att name="isInPath" value="0" type="boolean" cy:hidden="1"/>
    <graphics x="422.3081817626953" type="RECTANGLE" y="117.77991104125977" fill="#ffff33" w="45.000030517578125" z="0.0" h="45.00005340576172" outline="#666666" width="1.0">
      <att name="NODE_CUSTOMGRAPHICS_POSITION_9" value="C,C,c,0.00,0.00" type="string"/>
      <att name="NODE_CUSTOMGRAPHICS_POSITION_3" value="C,C,c,0.00,0.00" type="string"/>
      <att name="NODE_LABEL" value="3.1.4.4" type="string"/>
      <att name="NODE_LABEL_COLOR" value="#000000" type="string"/>
      <att name="NODE_CUSTOMGRAPHICS_9" value="org.cytoscape.ding.customgraphics.NullCustomGraphics,0,[ Remove Graphics ]," type="string"/>
      <att name="NODE_CUSTOMGRAPHICS_SIZE_2" value="0.0" type="string"/>
      <att name="NODE_CUSTOMGRAPHICS_SIZE_7" value="0.0" type="string"/>
      <att name="NODE_CUSTOMGRAPHICS_3" value="org.cytoscape.ding.customgraphics.NullCustomGraphics,0,[ Remove Graphics ]," type="string"/>
      <att name="NODE_CUSTOMGRAPHICS_POSITION_7" value="C,C,c,0.00,0.00" type="string"/>
      <att name="NODE_CUSTOMGRAPHICS_SIZE_5" value="0.0" type="string"/>
      <att name="NODE_CUSTOMGRAPHICS_2" value="org.cytoscape.ding.customgraphics.NullCustomGraphics,0,[ Remove Graphics ]," type="string"/>
      <att name="NODE_CUSTOMGRAPHICS_SIZE_1" value="0.0" type="string"/>
      <att name="NODE_LABEL_WIDTH" value="200.0" type="string"/>
      <att name="NODE_CUSTOMGRAPHICS_SIZE_3" value="0.0" type="string"/>
      <att name="NODE_CUSTOMGRAPHICS_SIZE_8" value="0.0" type="string"/>
      <att name="NODE_CUSTOMGRAPHICS_POSITION_4" value="C,C,c,0.00,0.00" type="string"/>
      <att name="NODE_SELECTED_PAINT" value="#ffff00" type="string"/>
      <att name="NODE_CUSTOMGRAPHICS_SIZE_9" value="0.0" type="string"/>
      <att name="NODE_LABEL_TRANSPARENCY" value="255" type="string"/>
      <att name="NODE_CUSTOMGRAPHICS_8" value="org.cytoscape.ding.customgraphics.NullCustomGraphics,0,[ Remove Graphics ]," type="string"/>
      <att name="NODE_CUSTOMGRAPHICS_7" value="org.cytoscape.ding.customgraphics.NullCustomGraphics,0,[ Remove Graphics ]," type="string"/>
      <att name="NODE_CUSTOMGRAPHICS_1" value="org.cytoscape.ding.customgraphics.NullCustomGraphics,0,[ Remove Graphics ]," type="string"/>
      <att name="NODE_TOOLTIP" value="" type="string"/>
      <att name="NODE_BORDER_TRANSPARENCY" value="255" type="string"/>
      <att name="NODE_CUSTOMGRAPHICS_SIZE_6" value="0.0" type="string"/>
      <att name="NODE_VISIBLE" value="true" type="string"/>
      <att name="NODE_CUSTOMGRAPHICS_4" value="org.cytoscape.ding.customgraphics.NullCustomGraphics,0,[ Remove Graphics ]," type="string"/>
      <att name="NODE_CUSTOMGRAPHICS_POSITION_8" value="C,C,c,0.00,0.00" type="string"/>
      <att name="NODE_CUSTOMGRAPHICS_5" value="org.cytoscape.ding.customgraphics.NullCustomGraphics,0,[ Remove Graphics ]," type="string"/>
      <att name="NODE_CUSTOMGRAPHICS_POSITION_6" value="C,C,c,0.00,0.00" type="string"/>
      <att name="NODE_LABEL_FONT_FACE" value="Dialog.plain,plain,25" type="string"/>
      <att name="NODE_LABEL_FONT_SIZE" value="12" type="string"/>
      <att name="NODE_CUSTOMGRAPHICS_SIZE_4" value="0.0" type="string"/>
      <att name="NODE_DEPTH" value="0.0" type="string"/>
      <att name="NODE_BORDER_STROKE" value="SOLID" type="string"/>
      <att name="NODE_LABEL_POSITION" value="C,C,c,0.00,0.00" type="string"/>
      <att name="NODE_CUSTOMGRAPHICS_6" value="org.cytoscape.ding.customgraphics.NullCustomGraphics,0,[ Remove Graphics ]," type="string"/>
      <att name="NODE_CUSTOMGRAPHICS_POSITION_5" value="C,C,c,0.00,0.00" type="string"/>
      <att name="NODE_NESTED_NETWORK_IMAGE_VISIBLE" value="true" type="string"/>
      <att name="NODE_SELECTED" value="false" type="string"/>
      <att name="NODE_CUSTOMGRAPHICS_POSITION_2" value="C,C,c,0.00,0.00" type="string"/>
      <att name="NODE_CUSTOMGRAPHICS_POSITION_1" value="C,C,c,0.00,0.00" type="string"/>
      <att name="NODE_TRANSPARENCY" value="255" type="string"/>
    </graphics>
  </node>
  <node id="1758" label="6.3.-.-">
    <att name="isExcludedFromPaths" value="0" type="boolean"/>
    <att name="Column 1" value="6.3.-.-" type="string"/>
    <att name="vizmap:ab_PLANTCYC_NETWORK_NEW_1--child--child NODE_LABEL" value="6.3.-.-" type="string"/>
    <att name="cytoscape.alias.list" type="list">
      <att name="cytoscape.alias.list" value="6.3.-.-" type="string"/>
    </att>
    <att name="shared name" value="6.3.-.-" type="string"/>
    <att name="selected" value="0" type="boolean"/>
    <att name="vizmap:ab_h_8ec_corr_all_new--child NODE_SHAPE" value="ELLIPSE" type="string"/>
    <att name="vizmap:ab_h_8ec_corr_all_new NODE_SIZE" value="65.0" type="string"/>
    <att name="vizmap:ab_h_8ec_corr_all_new--child NODE_LABEL" value="6.3.-.-" type="string"/>
    <att name="name" value="6.3.-.-" type="string"/>
    <att name="vizmap:ab_h_8ec_corr_all_new--child NODE_FONT_SIZE" value="12.0" type="string"/>
    <att name="canonicalName" value="6.3.-.-" type="string"/>
    <att name="vizmap:ab_h_8ec_corr_all_new--child NODE_SIZE" value="39.999969482421875" type="string"/>
    <att name="vizmap:ab_h_8ec_corr_all_new NODE_FILL_COLOR" value="java.awt.Color[r=255,g=0,b=102]" type="string"/>
    <att name="vizmap:ab_h_8ec_corr_all_new NODE_LABEL" value="6.3.-.-" type="string"/>
    <att name="vizmap:ab_h_8ec_corr_all_new NODE_SHAPE" value="OCTAGON" type="string"/>
    <att name="Column 3" value="ABSCISIC ACID" type="string"/>
    <att name="Column 2" value="127" type="integer"/>
    <att name="vizmap:ab_h_8ec_corr_all_new--child NODE_FILL_COLOR" value="java.awt.Color[r=255,g=0,b=102]" type="string"/>
    <att name="vizmap:ab_h_8ec_corr_all_new NODE_FONT_SIZE" value="65.0" type="string"/>
    <att name="isInPath" value="0" type="boolean" cy:hidden="1"/>
    <graphics x="114.9232406616211" type="OCTAGON" y="271.0756378173828" fill="#ff0066" w="65.00001525878906" z="0.0" h="65.00003051757812" outline="#666666" width="1.0">
      <att name="NODE_CUSTOMGRAPHICS_POSITION_9" value="C,C,c,0.00,0.00" type="string"/>
      <att name="NODE_CUSTOMGRAPHICS_POSITION_3" value="C,C,c,0.00,0.00" type="string"/>
      <att name="NODE_LABEL" value="6.3.-.-" type="string"/>
      <att name="NODE_LABEL_COLOR" value="#000000" type="string"/>
      <att name="NODE_CUSTOMGRAPHICS_9" value="org.cytoscape.ding.customgraphics.NullCustomGraphics,0,[ Remove Graphics ]," type="string"/>
      <att name="NODE_CUSTOMGRAPHICS_SIZE_2" value="0.0" type="string"/>
      <att name="NODE_CUSTOMGRAPHICS_SIZE_7" value="0.0" type="string"/>
      <att name="NODE_CUSTOMGRAPHICS_3" value="org.cytoscape.ding.customgraphics.NullCustomGraphics,0,[ Remove Graphics ]," type="string"/>
      <att name="NODE_CUSTOMGRAPHICS_POSITION_7" value="C,C,c,0.00,0.00" type="string"/>
      <att name="NODE_CUSTOMGRAPHICS_SIZE_5" value="0.0" type="string"/>
      <att name="NODE_CUSTOMGRAPHICS_2" value="org.cytoscape.ding.customgraphics.NullCustomGraphics,0,[ Remove Graphics ]," type="string"/>
      <att name="NODE_CUSTOMGRAPHICS_SIZE_1" value="0.0" type="string"/>
      <att name="NODE_LABEL_WIDTH" value="200.0" type="string"/>
      <att name="NODE_CUSTOMGRAPHICS_SIZE_3" value="0.0" type="string"/>
      <att name="NODE_CUSTOMGRAPHICS_SIZE_8" value="0.0" type="string"/>
      <att name="NODE_CUSTOMGRAPHICS_POSITION_4" value="C,C,c,0.00,0.00" type="string"/>
      <att name="NODE_SELECTED_PAINT" value="#ffff00" type="string"/>
      <att name="NODE_CUSTOMGRAPHICS_SIZE_9" value="0.0" type="string"/>
      <att name="NODE_LABEL_TRANSPARENCY" value="255" type="string"/>
      <att name="NODE_CUSTOMGRAPHICS_8" value="org.cytoscape.ding.customgraphics.NullCustomGraphics,0,[ Remove Graphics ]," type="string"/>
      <att name="NODE_CUSTOMGRAPHICS_7" value="org.cytoscape.ding.customgraphics.NullCustomGraphics,0,[ Remove Graphics ]," type="string"/>
      <att name="NODE_CUSTOMGRAPHICS_1" value="org.cytoscape.ding.customgraphics.NullCustomGraphics,0,[ Remove Graphics ]," type="string"/>
      <att name="NODE_TOOLTIP" value="" type="string"/>
      <att name="NODE_BORDER_TRANSPARENCY" value="255" type="string"/>
      <att name="NODE_CUSTOMGRAPHICS_SIZE_6" value="0.0" type="string"/>
      <att name="NODE_VISIBLE" value="true" type="string"/>
      <att name="NODE_CUSTOMGRAPHICS_4" value="org.cytoscape.ding.customgraphics.NullCustomGraphics,0,[ Remove Graphics ]," type="string"/>
      <att name="NODE_CUSTOMGRAPHICS_POSITION_8" value="C,C,c,0.00,0.00" type="string"/>
      <att name="NODE_CUSTOMGRAPHICS_5" value="org.cytoscape.ding.customgraphics.NullCustomGraphics,0,[ Remove Graphics ]," type="string"/>
      <att name="NODE_CUSTOMGRAPHICS_POSITION_6" value="C,C,c,0.00,0.00" type="string"/>
      <att name="NODE_LABEL_FONT_FACE" value="Dialog.plain,plain,65" type="string"/>
      <att name="NODE_LABEL_FONT_SIZE" value="12" type="string"/>
      <att name="NODE_CUSTOMGRAPHICS_SIZE_4" value="0.0" type="string"/>
      <att name="NODE_DEPTH" value="0.0" type="string"/>
      <att name="NODE_BORDER_STROKE" value="SOLID" type="string"/>
      <att name="NODE_LABEL_POSITION" value="C,C,c,0.00,0.00" type="string"/>
      <att name="NODE_CUSTOMGRAPHICS_6" value="org.cytoscape.ding.customgraphics.NullCustomGraphics,0,[ Remove Graphics ]," type="string"/>
      <att name="NODE_CUSTOMGRAPHICS_POSITION_5" value="C,C,c,0.00,0.00" type="string"/>
      <att name="NODE_NESTED_NETWORK_IMAGE_VISIBLE" value="true" type="string"/>
      <att name="NODE_SELECTED" value="false" type="string"/>
      <att name="NODE_CUSTOMGRAPHICS_POSITION_2" value="C,C,c,0.00,0.00" type="string"/>
      <att name="NODE_CUSTOMGRAPHICS_POSITION_1" value="C,C,c,0.00,0.00" type="string"/>
      <att name="NODE_TRANSPARENCY" value="255" type="string"/>
    </graphics>
  </node>
  <node id="1757" label="ETHYLENE">
    <att name="isExcludedFromPaths" value="0" type="boolean"/>
    <att name="Column 1" value="ETHYLENE" type="string"/>
    <att name="vizmap:ab_PLANTCYC_NETWORK_NEW_1--child--child NODE_LABEL" type="string"/>
    <att name="cytoscape.alias.list" type="list">
      <att name="cytoscape.alias.list" value="ETHYLENE" type="string"/>
    </att>
    <att name="shared name" value="ETHYLENE" type="string"/>
    <att name="selected" value="0" type="boolean"/>
    <att name="vizmap:ab_h_8ec_corr_all_new--child NODE_SHAPE" value="RECT" type="string"/>
    <att name="vizmap:ab_h_8ec_corr_all_new NODE_SIZE" value="78.0" type="string"/>
    <att name="vizmap:ab_h_8ec_corr_all_new--child NODE_LABEL" value="ETHYLENE" type="string"/>
    <att name="name" value="ETHYLENE" type="string"/>
    <att name="vizmap:ab_h_8ec_corr_all_new--child NODE_FONT_SIZE" value="23.0" type="string"/>
    <att name="canonicalName" value="ETHYLENE" type="string"/>
    <att name="vizmap:ab_h_8ec_corr_all_new--child NODE_SIZE" value="123.0" type="string"/>
    <att name="vizmap:ab_h_8ec_corr_all_new NODE_FILL_COLOR" value="java.awt.Color[r=51,g=255,b=255]" type="string"/>
    <att name="vizmap:ab_h_8ec_corr_all_new NODE_LABEL" value="ETHYLENE" type="string"/>
    <att name="vizmap:ab_h_8ec_corr_all_new NODE_SHAPE" value="RECT" type="string"/>
    <att name="Column 3" type="string"/>
    <att name="Column 2" value="8888" type="integer"/>
    <att name="vizmap:ab_h_8ec_corr_all_new--child NODE_FILL_COLOR" value="java.awt.Color[r=51,g=255,b=255]" type="string"/>
    <att name="vizmap:ab_h_8ec_corr_all_new NODE_FONT_SIZE" value="35.0" type="string"/>
    <att name="isInPath" value="0" type="boolean" cy:hidden="1"/>
    <graphics x="92.11997032165527" type="RECTANGLE" y="793.6263427734375" fill="#33ffff" w="78.00001907348633" z="0.0" h="78.0" outline="#666666" width="1.0">
      <att name="NODE_CUSTOMGRAPHICS_POSITION_9" value="C,C,c,0.00,0.00" type="string"/>
      <att name="NODE_CUSTOMGRAPHICS_POSITION_3" value="C,C,c,0.00,0.00" type="string"/>
      <att name="NODE_LABEL" value="ETHYLENE" type="string"/>
      <att name="NODE_LABEL_COLOR" value="#000000" type="string"/>
      <att name="NODE_CUSTOMGRAPHICS_9" value="org.cytoscape.ding.customgraphics.NullCustomGraphics,0,[ Remove Graphics ]," type="string"/>
      <att name="NODE_CUSTOMGRAPHICS_SIZE_2" value="0.0" type="string"/>
      <att name="NODE_CUSTOMGRAPHICS_SIZE_7" value="0.0" type="string"/>
      <att name="NODE_CUSTOMGRAPHICS_3" value="org.cytoscape.ding.customgraphics.NullCustomGraphics,0,[ Remove Graphics ]," type="string"/>
      <att name="NODE_CUSTOMGRAPHICS_POSITION_7" value="C,C,c,0.00,0.00" type="string"/>
      <att name="NODE_CUSTOMGRAPHICS_SIZE_5" value="0.0" type="string"/>
      <att name="NODE_CUSTOMGRAPHICS_2" value="org.cytoscape.ding.customgraphics.NullCustomGraphics,0,[ Remove Graphics ]," type="string"/>
      <att name="NODE_CUSTOMGRAPHICS_SIZE_1" value="0.0" type="string"/>
      <att name="NODE_LABEL_WIDTH" value="200.0" type="string"/>
      <att name="NODE_CUSTOMGRAPHICS_SIZE_3" value="0.0" type="string"/>
      <att name="NODE_CUSTOMGRAPHICS_SIZE_8" value="0.0" type="string"/>
      <att name="NODE_CUSTOMGRAPHICS_POSITION_4" value="C,C,c,0.00,0.00" type="string"/>
      <att name="NODE_SELECTED_PAINT" value="#ffff00" type="string"/>
      <att name="NODE_CUSTOMGRAPHICS_SIZE_9" value="0.0" type="string"/>
      <att name="NODE_LABEL_TRANSPARENCY" value="255" type="string"/>
      <att name="NODE_CUSTOMGRAPHICS_8" value="org.cytoscape.ding.customgraphics.NullCustomGraphics,0,[ Remove Graphics ]," type="string"/>
      <att name="NODE_CUSTOMGRAPHICS_7" value="org.cytoscape.ding.customgraphics.NullCustomGraphics,0,[ Remove Graphics ]," type="string"/>
      <att name="NODE_CUSTOMGRAPHICS_1" value="org.cytoscape.ding.customgraphics.NullCustomGraphics,0,[ Remove Graphics ]," type="string"/>
      <att name="NODE_TOOLTIP" value="" type="string"/>
      <att name="NODE_BORDER_TRANSPARENCY" value="255" type="string"/>
      <att name="NODE_CUSTOMGRAPHICS_SIZE_6" value="0.0" type="string"/>
      <att name="NODE_VISIBLE" value="true" type="string"/>
      <att name="NODE_CUSTOMGRAPHICS_4" value="org.cytoscape.ding.customgraphics.NullCustomGraphics,0,[ Remove Graphics ]," type="string"/>
      <att name="NODE_CUSTOMGRAPHICS_POSITION_8" value="C,C,c,0.00,0.00" type="string"/>
      <att name="NODE_CUSTOMGRAPHICS_5" value="org.cytoscape.ding.customgraphics.NullCustomGraphics,0,[ Remove Graphics ]," type="string"/>
      <att name="NODE_CUSTOMGRAPHICS_POSITION_6" value="C,C,c,0.00,0.00" type="string"/>
      <att name="NODE_LABEL_FONT_FACE" value="Dialog.plain,plain,35" type="string"/>
      <att name="NODE_LABEL_FONT_SIZE" value="12" type="string"/>
      <att name="NODE_CUSTOMGRAPHICS_SIZE_4" value="0.0" type="string"/>
      <att name="NODE_DEPTH" value="0.0" type="string"/>
      <att name="NODE_BORDER_STROKE" value="SOLID" type="string"/>
      <att name="NODE_LABEL_POSITION" value="C,C,c,0.00,0.00" type="string"/>
      <att name="NODE_CUSTOMGRAPHICS_6" value="org.cytoscape.ding.customgraphics.NullCustomGraphics,0,[ Remove Graphics ]," type="string"/>
      <att name="NODE_CUSTOMGRAPHICS_POSITION_5" value="C,C,c,0.00,0.00" type="string"/>
      <att name="NODE_NESTED_NETWORK_IMAGE_VISIBLE" value="true" type="string"/>
      <att name="NODE_SELECTED" value="false" type="string"/>
      <att name="NODE_CUSTOMGRAPHICS_POSITION_2" value="C,C,c,0.00,0.00" type="string"/>
      <att name="NODE_CUSTOMGRAPHICS_POSITION_1" value="C,C,c,0.00,0.00" type="string"/>
      <att name="NODE_TRANSPARENCY" value="255" type="string"/>
    </graphics>
  </node>
  <node id="1756" label="1.14.19.2">
    <att name="isExcludedFromPaths" value="0" type="boolean"/>
    <att name="Column 1" value="1.14.19.2" type="string"/>
    <att name="vizmap:ab_PLANTCYC_NETWORK_NEW_1--child--child NODE_LABEL" value="1.14.19.2" type="string"/>
    <att name="cytoscape.alias.list" type="list">
      <att name="cytoscape.alias.list" value="1.14.19.2" type="string"/>
    </att>
    <att name="shared name" value="1.14.19.2" type="string"/>
    <att name="selected" value="0" type="boolean"/>
    <att name="vizmap:ab_h_8ec_corr_all_new--child NODE_SHAPE" value="ELLIPSE" type="string"/>
    <att name="vizmap:ab_h_8ec_corr_all_new NODE_SIZE" value="45.0" type="string"/>
    <att name="vizmap:ab_h_8ec_corr_all_new--child NODE_LABEL" value="1.14.19.2" type="string"/>
    <att name="name" value="1.14.19.2" type="string"/>
    <att name="vizmap:ab_h_8ec_corr_all_new--child NODE_FONT_SIZE" value="12.0" type="string"/>
    <att name="canonicalName" value="1.14.19.2" type="string"/>
    <att name="vizmap:ab_h_8ec_corr_all_new--child NODE_SIZE" value="40.0" type="string"/>
    <att name="vizmap:ab_h_8ec_corr_all_new NODE_FILL_COLOR" value="java.awt.Color[r=255,g=255,b=51]" type="string"/>
    <att name="vizmap:ab_h_8ec_corr_all_new NODE_LABEL" value="1.14.19.2" type="string"/>
    <att name="vizmap:ab_h_8ec_corr_all_new NODE_SHAPE" value="RECT" type="string"/>
    <att name="Column 3" value="JASMONIC ACID" type="string"/>
    <att name="Column 2" value="78" type="integer"/>
    <att name="vizmap:ab_h_8ec_corr_all_new--child NODE_FILL_COLOR" type="string"/>
    <att name="vizmap:ab_h_8ec_corr_all_new NODE_FONT_SIZE" value="25.0" type="string"/>
    <att name="isInPath" value="0" type="boolean" cy:hidden="1"/>
    <graphics x="438.52490234375" type="RECTANGLE" y="613.9608154296875" fill="#ffff33" w="45.0" z="0.0" h="45.0" outline="#666666" width="1.0">
      <att name="NODE_CUSTOMGRAPHICS_POSITION_9" value="C,C,c,0.00,0.00" type="string"/>
      <att name="NODE_CUSTOMGRAPHICS_POSITION_3" value="C,C,c,0.00,0.00" type="string"/>
      <att name="NODE_LABEL" value="1.14.19.2" type="string"/>
      <att name="NODE_LABEL_COLOR" value="#000000" type="string"/>
      <att name="NODE_CUSTOMGRAPHICS_9" value="org.cytoscape.ding.customgraphics.NullCustomGraphics,0,[ Remove Graphics ]," type="string"/>
      <att name="NODE_CUSTOMGRAPHICS_SIZE_2" value="0.0" type="string"/>
      <att name="NODE_CUSTOMGRAPHICS_SIZE_7" value="0.0" type="string"/>
      <att name="NODE_CUSTOMGRAPHICS_3" value="org.cytoscape.ding.customgraphics.NullCustomGraphics,0,[ Remove Graphics ]," type="string"/>
      <att name="NODE_CUSTOMGRAPHICS_POSITION_7" value="C,C,c,0.00,0.00" type="string"/>
      <att name="NODE_CUSTOMGRAPHICS_SIZE_5" value="0.0" type="string"/>
      <att name="NODE_CUSTOMGRAPHICS_2" value="org.cytoscape.ding.customgraphics.NullCustomGraphics,0,[ Remove Graphics ]," type="string"/>
      <att name="NODE_CUSTOMGRAPHICS_SIZE_1" value="0.0" type="string"/>
      <att name="NODE_LABEL_WIDTH" value="200.0" type="string"/>
      <att name="NODE_CUSTOMGRAPHICS_SIZE_3" value="0.0" type="string"/>
      <att name="NODE_CUSTOMGRAPHICS_SIZE_8" value="0.0" type="string"/>
      <att name="NODE_CUSTOMGRAPHICS_POSITION_4" value="C,C,c,0.00,0.00" type="string"/>
      <att name="NODE_SELECTED_PAINT" value="#ffff00" type="string"/>
      <att name="NODE_CUSTOMGRAPHICS_SIZE_9" value="0.0" type="string"/>
      <att name="NODE_LABEL_TRANSPARENCY" value="255" type="string"/>
      <att name="NODE_CUSTOMGRAPHICS_8" value="org.cytoscape.ding.customgraphics.NullCustomGraphics,0,[ Remove Graphics ]," type="string"/>
      <att name="NODE_CUSTOMGRAPHICS_7" value="org.cytoscape.ding.customgraphics.NullCustomGraphics,0,[ Remove Graphics ]," type="string"/>
      <att name="NODE_CUSTOMGRAPHICS_1" value="org.cytoscape.ding.customgraphics.NullCustomGraphics,0,[ Remove Graphics ]," type="string"/>
      <att name="NODE_TOOLTIP" value="" type="string"/>
      <att name="NODE_BORDER_TRANSPARENCY" value="255" type="string"/>
      <att name="NODE_CUSTOMGRAPHICS_SIZE_6" value="0.0" type="string"/>
      <att name="NODE_VISIBLE" value="true" type="string"/>
      <att name="NODE_CUSTOMGRAPHICS_4" value="org.cytoscape.ding.customgraphics.NullCustomGraphics,0,[ Remove Graphics ]," type="string"/>
      <att name="NODE_CUSTOMGRAPHICS_POSITION_8" value="C,C,c,0.00,0.00" type="string"/>
      <att name="NODE_CUSTOMGRAPHICS_5" value="org.cytoscape.ding.customgraphics.NullCustomGraphics,0,[ Remove Graphics ]," type="string"/>
      <att name="NODE_CUSTOMGRAPHICS_POSITION_6" value="C,C,c,0.00,0.00" type="string"/>
      <att name="NODE_LABEL_FONT_FACE" value="Dialog.plain,plain,25" type="string"/>
      <att name="NODE_LABEL_FONT_SIZE" value="12" type="string"/>
      <att name="NODE_CUSTOMGRAPHICS_SIZE_4" value="0.0" type="string"/>
      <att name="NODE_DEPTH" value="0.0" type="string"/>
      <att name="NODE_BORDER_STROKE" value="SOLID" type="string"/>
      <att name="NODE_LABEL_POSITION" value="C,C,c,0.00,0.00" type="string"/>
      <att name="NODE_CUSTOMGRAPHICS_6" value="org.cytoscape.ding.customgraphics.NullCustomGraphics,0,[ Remove Graphics ]," type="string"/>
      <att name="NODE_CUSTOMGRAPHICS_POSITION_5" value="C,C,c,0.00,0.00" type="string"/>
      <att name="NODE_NESTED_NETWORK_IMAGE_VISIBLE" value="true" type="string"/>
      <att name="NODE_SELECTED" value="false" type="string"/>
      <att name="NODE_CUSTOMGRAPHICS_POSITION_2" value="C,C,c,0.00,0.00" type="string"/>
      <att name="NODE_CUSTOMGRAPHICS_POSITION_1" value="C,C,c,0.00,0.00" type="string"/>
      <att name="NODE_TRANSPARENCY" value="255" type="string"/>
    </graphics>
  </node>
  <node id="1755" label="4.1.3.27">
    <att name="isExcludedFromPaths" value="0" type="boolean"/>
    <att name="Column 1" value="4.1.3.27" type="string"/>
    <att name="vizmap:ab_PLANTCYC_NETWORK_NEW_1--child--child NODE_LABEL" value="4.1.3.27" type="string"/>
    <att name="cytoscape.alias.list" type="list">
      <att name="cytoscape.alias.list" value="4.1.3.27" type="string"/>
    </att>
    <att name="shared name" value="4.1.3.27" type="string"/>
    <att name="selected" value="0" type="boolean"/>
    <att name="vizmap:ab_h_8ec_corr_all_new--child NODE_SHAPE" value="ELLIPSE" type="string"/>
    <att name="vizmap:ab_h_8ec_corr_all_new NODE_SIZE" value="65.00006103515625" type="string"/>
    <att name="vizmap:ab_h_8ec_corr_all_new--child NODE_LABEL" value="4.1.3.27" type="string"/>
    <att name="name" value="4.1.3.27" type="string"/>
    <att name="vizmap:ab_h_8ec_corr_all_new--child NODE_FONT_SIZE" value="12.0" type="string"/>
    <att name="canonicalName" value="4.1.3.27" type="string"/>
    <att name="vizmap:ab_h_8ec_corr_all_new--child NODE_SIZE" value="40.000152587890625" type="string"/>
    <att name="vizmap:ab_h_8ec_corr_all_new NODE_FILL_COLOR" value="java.awt.Color[r=255,g=0,b=102]" type="string"/>
    <att name="vizmap:ab_h_8ec_corr_all_new NODE_LABEL" value="4.1.3.27" type="string"/>
    <att name="vizmap:ab_h_8ec_corr_all_new NODE_SHAPE" value="OCTAGON" type="string"/>
    <att name="Column 3" value="AUXIN" type="string"/>
    <att name="Column 2" value="257" type="integer"/>
    <att name="vizmap:ab_h_8ec_corr_all_new--child NODE_FILL_COLOR" value="java.awt.Color[r=255,g=0,b=102]" type="string"/>
    <att name="vizmap:ab_h_8ec_corr_all_new NODE_FONT_SIZE" value="65.0" type="string"/>
    <att name="isInPath" value="0" type="boolean" cy:hidden="1"/>
    <graphics x="62.89472484588623" type="OCTAGON" y="143.42153549194336" fill="#ff0066" w="65.00007057189941" z="0.0" h="64.99991607666016" outline="#666666" width="1.0">
      <att name="NODE_CUSTOMGRAPHICS_POSITION_9" value="C,C,c,0.00,0.00" type="string"/>
      <att name="NODE_CUSTOMGRAPHICS_POSITION_3" value="C,C,c,0.00,0.00" type="string"/>
      <att name="NODE_LABEL" value="4.1.3.27" type="string"/>
      <att name="NODE_LABEL_COLOR" value="#000000" type="string"/>
      <att name="NODE_CUSTOMGRAPHICS_9" value="org.cytoscape.ding.customgraphics.NullCustomGraphics,0,[ Remove Graphics ]," type="string"/>
      <att name="NODE_CUSTOMGRAPHICS_SIZE_2" value="0.0" type="string"/>
      <att name="NODE_CUSTOMGRAPHICS_SIZE_7" value="0.0" type="string"/>
      <att name="NODE_CUSTOMGRAPHICS_3" value="org.cytoscape.ding.customgraphics.NullCustomGraphics,0,[ Remove Graphics ]," type="string"/>
      <att name="NODE_CUSTOMGRAPHICS_POSITION_7" value="C,C,c,0.00,0.00" type="string"/>
      <att name="NODE_CUSTOMGRAPHICS_SIZE_5" value="0.0" type="string"/>
      <att name="NODE_CUSTOMGRAPHICS_2" value="org.cytoscape.ding.customgraphics.NullCustomGraphics,0,[ Remove Graphics ]," type="string"/>
      <att name="NODE_CUSTOMGRAPHICS_SIZE_1" value="0.0" type="string"/>
      <att name="NODE_LABEL_WIDTH" value="200.0" type="string"/>
      <att name="NODE_CUSTOMGRAPHICS_SIZE_3" value="0.0" type="string"/>
      <att name="NODE_CUSTOMGRAPHICS_SIZE_8" value="0.0" type="string"/>
      <att name="NODE_CUSTOMGRAPHICS_POSITION_4" value="C,C,c,0.00,0.00" type="string"/>
      <att name="NODE_SELECTED_PAINT" value="#ffff00" type="string"/>
      <att name="NODE_CUSTOMGRAPHICS_SIZE_9" value="0.0" type="string"/>
      <att name="NODE_LABEL_TRANSPARENCY" value="255" type="string"/>
      <att name="NODE_CUSTOMGRAPHICS_8" value="org.cytoscape.ding.customgraphics.NullCustomGraphics,0,[ Remove Graphics ]," type="string"/>
      <att name="NODE_CUSTOMGRAPHICS_7" value="org.cytoscape.ding.customgraphics.NullCustomGraphics,0,[ Remove Graphics ]," type="string"/>
      <att name="NODE_CUSTOMGRAPHICS_1" value="org.cytoscape.ding.customgraphics.NullCustomGraphics,0,[ Remove Graphics ]," type="string"/>
      <att name="NODE_TOOLTIP" value="" type="string"/>
      <att name="NODE_BORDER_TRANSPARENCY" value="255" type="string"/>
      <att name="NODE_CUSTOMGRAPHICS_SIZE_6" value="0.0" type="string"/>
      <att name="NODE_VISIBLE" value="true" type="string"/>
      <att name="NODE_CUSTOMGRAPHICS_4" value="org.cytoscape.ding.customgraphics.NullCustomGraphics,0,[ Remove Graphics ]," type="string"/>
      <att name="NODE_CUSTOMGRAPHICS_POSITION_8" value="C,C,c,0.00,0.00" type="string"/>
      <att name="NODE_CUSTOMGRAPHICS_5" value="org.cytoscape.ding.customgraphics.NullCustomGraphics,0,[ Remove Graphics ]," type="string"/>
      <att name="NODE_CUSTOMGRAPHICS_POSITION_6" value="C,C,c,0.00,0.00" type="string"/>
      <att name="NODE_LABEL_FONT_FACE" value="Dialog.plain,plain,65" type="string"/>
      <att name="NODE_LABEL_FONT_SIZE" value="12" type="string"/>
      <att name="NODE_CUSTOMGRAPHICS_SIZE_4" value="0.0" type="string"/>
      <att name="NODE_DEPTH" value="0.0" type="string"/>
      <att name="NODE_BORDER_STROKE" value="SOLID" type="string"/>
      <att name="NODE_LABEL_POSITION" value="C,C,c,0.00,0.00" type="string"/>
      <att name="NODE_CUSTOMGRAPHICS_6" value="org.cytoscape.ding.customgraphics.NullCustomGraphics,0,[ Remove Graphics ]," type="string"/>
      <att name="NODE_CUSTOMGRAPHICS_POSITION_5" value="C,C,c,0.00,0.00" type="string"/>
      <att name="NODE_NESTED_NETWORK_IMAGE_VISIBLE" value="true" type="string"/>
      <att name="NODE_SELECTED" value="false" type="string"/>
      <att name="NODE_CUSTOMGRAPHICS_POSITION_2" value="C,C,c,0.00,0.00" type="string"/>
      <att name="NODE_CUSTOMGRAPHICS_POSITION_1" value="C,C,c,0.00,0.00" type="string"/>
      <att name="NODE_TRANSPARENCY" value="255" type="string"/>
    </graphics>
  </node>
  <node id="1754" label="2.6.1.5">
    <att name="isExcludedFromPaths" value="0" type="boolean"/>
    <att name="Column 1" value="2.6.1.5" type="string"/>
    <att name="vizmap:ab_PLANTCYC_NETWORK_NEW_1--child--child NODE_LABEL" value="2.6.1.5" type="string"/>
    <att name="cytoscape.alias.list" type="list">
      <att name="cytoscape.alias.list" value="2.6.1.5" type="string"/>
    </att>
    <att name="shared name" value="2.6.1.5" type="string"/>
    <att name="selected" value="0" type="boolean"/>
    <att name="vizmap:ab_h_8ec_corr_all_new--child NODE_SHAPE" value="ELLIPSE" type="string"/>
    <att name="vizmap:ab_h_8ec_corr_all_new NODE_SIZE" value="45.0" type="string"/>
    <att name="vizmap:ab_h_8ec_corr_all_new--child NODE_LABEL" value="2.6.1.5" type="string"/>
    <att name="name" value="2.6.1.5" type="string"/>
    <att name="vizmap:ab_h_8ec_corr_all_new--child NODE_FONT_SIZE" value="12.0" type="string"/>
    <att name="canonicalName" value="2.6.1.5" type="string"/>
    <att name="vizmap:ab_h_8ec_corr_all_new--child NODE_SIZE" value="40.000274658203125" type="string"/>
    <att name="vizmap:ab_h_8ec_corr_all_new NODE_FILL_COLOR" value="java.awt.Color[r=255,g=255,b=51]" type="string"/>
    <att name="vizmap:ab_h_8ec_corr_all_new NODE_LABEL" value="2.6.1.5" type="string"/>
    <att name="vizmap:ab_h_8ec_corr_all_new NODE_SHAPE" value="RECT" type="string"/>
    <att name="Column 3" value="ABSCISIC ACID" type="string"/>
    <att name="Column 2" value="127" type="integer"/>
    <att name="vizmap:ab_h_8ec_corr_all_new--child NODE_FILL_COLOR" value="java.awt.Color[r=255,g=255,b=51]" type="string"/>
    <att name="vizmap:ab_h_8ec_corr_all_new NODE_FONT_SIZE" value="25.0" type="string"/>
    <att name="isInPath" value="0" type="boolean" cy:hidden="1"/>
    <graphics x="209.52548217773438" type="RECTANGLE" y="298.7490997314453" fill="#ffff33" w="45.000030517578125" z="0.0" h="45.000030517578125" outline="#666666" width="1.0">
      <att name="NODE_CUSTOMGRAPHICS_POSITION_9" value="C,C,c,0.00,0.00" type="string"/>
      <att name="NODE_CUSTOMGRAPHICS_POSITION_3" value="C,C,c,0.00,0.00" type="string"/>
      <att name="NODE_LABEL" value="2.6.1.5" type="string"/>
      <att name="NODE_LABEL_COLOR" value="#000000" type="string"/>
      <att name="NODE_CUSTOMGRAPHICS_9" value="org.cytoscape.ding.customgraphics.NullCustomGraphics,0,[ Remove Graphics ]," type="string"/>
      <att name="NODE_CUSTOMGRAPHICS_SIZE_2" value="0.0" type="string"/>
      <att name="NODE_CUSTOMGRAPHICS_SIZE_7" value="0.0" type="string"/>
      <att name="NODE_CUSTOMGRAPHICS_3" value="org.cytoscape.ding.customgraphics.NullCustomGraphics,0,[ Remove Graphics ]," type="string"/>
      <att name="NODE_CUSTOMGRAPHICS_POSITION_7" value="C,C,c,0.00,0.00" type="string"/>
      <att name="NODE_CUSTOMGRAPHICS_SIZE_5" value="0.0" type="string"/>
      <att name="NODE_CUSTOMGRAPHICS_2" value="org.cytoscape.ding.customgraphics.NullCustomGraphics,0,[ Remove Graphics ]," type="string"/>
      <att name="NODE_CUSTOMGRAPHICS_SIZE_1" value="0.0" type="string"/>
      <att name="NODE_LABEL_WIDTH" value="200.0" type="string"/>
      <att name="NODE_CUSTOMGRAPHICS_SIZE_3" value="0.0" type="string"/>
      <att name="NODE_CUSTOMGRAPHICS_SIZE_8" value="0.0" type="string"/>
      <att name="NODE_CUSTOMGRAPHICS_POSITION_4" value="C,C,c,0.00,0.00" type="string"/>
      <att name="NODE_SELECTED_PAINT" value="#ffff00" type="string"/>
      <att name="NODE_CUSTOMGRAPHICS_SIZE_9" value="0.0" type="string"/>
      <att name="NODE_LABEL_TRANSPARENCY" value="255" type="string"/>
      <att name="NODE_CUSTOMGRAPHICS_8" value="org.cytoscape.ding.customgraphics.NullCustomGraphics,0,[ Remove Graphics ]," type="string"/>
      <att name="NODE_CUSTOMGRAPHICS_7" value="org.cytoscape.ding.customgraphics.NullCustomGraphics,0,[ Remove Graphics ]," type="string"/>
      <att name="NODE_CUSTOMGRAPHICS_1" value="org.cytoscape.ding.customgraphics.NullCustomGraphics,0,[ Remove Graphics ]," type="string"/>
      <att name="NODE_TOOLTIP" value="" type="string"/>
      <att name="NODE_BORDER_TRANSPARENCY" value="255" type="string"/>
      <att name="NODE_CUSTOMGRAPHICS_SIZE_6" value="0.0" type="string"/>
      <att name="NODE_VISIBLE" value="true" type="string"/>
      <att name="NODE_CUSTOMGRAPHICS_4" value="org.cytoscape.ding.customgraphics.NullCustomGraphics,0,[ Remove Graphics ]," type="string"/>
      <att name="NODE_CUSTOMGRAPHICS_POSITION_8" value="C,C,c,0.00,0.00" type="string"/>
      <att name="NODE_CUSTOMGRAPHICS_5" value="org.cytoscape.ding.customgraphics.NullCustomGraphics,0,[ Remove Graphics ]," type="string"/>
      <att name="NODE_CUSTOMGRAPHICS_POSITION_6" value="C,C,c,0.00,0.00" type="string"/>
      <att name="NODE_LABEL_FONT_FACE" value="Dialog.plain,plain,25" type="string"/>
      <att name="NODE_LABEL_FONT_SIZE" value="12" type="string"/>
      <att name="NODE_CUSTOMGRAPHICS_SIZE_4" value="0.0" type="string"/>
      <att name="NODE_DEPTH" value="0.0" type="string"/>
      <att name="NODE_BORDER_STROKE" value="SOLID" type="string"/>
      <att name="NODE_LABEL_POSITION" value="C,C,c,0.00,0.00" type="string"/>
      <att name="NODE_CUSTOMGRAPHICS_6" value="org.cytoscape.ding.customgraphics.NullCustomGraphics,0,[ Remove Graphics ]," type="string"/>
      <att name="NODE_CUSTOMGRAPHICS_POSITION_5" value="C,C,c,0.00,0.00" type="string"/>
      <att name="NODE_NESTED_NETWORK_IMAGE_VISIBLE" value="true" type="string"/>
      <att name="NODE_SELECTED" value="false" type="string"/>
      <att name="NODE_CUSTOMGRAPHICS_POSITION_2" value="C,C,c,0.00,0.00" type="string"/>
      <att name="NODE_CUSTOMGRAPHICS_POSITION_1" value="C,C,c,0.00,0.00" type="string"/>
      <att name="NODE_TRANSPARENCY" value="255" type="string"/>
    </graphics>
  </node>
  <node id="1753" label="SALICYLIC_ACID">
    <att name="isExcludedFromPaths" value="0" type="boolean"/>
    <att name="Column 1" value="SALICYLIC_ACID" type="string"/>
    <att name="vizmap:ab_PLANTCYC_NETWORK_NEW_1--child--child NODE_LABEL" type="string"/>
    <att name="cytoscape.alias.list" type="list">
      <att name="cytoscape.alias.list" value="SALICYLIC_ACID" type="string"/>
    </att>
    <att name="shared name" value="SALICYLIC_ACID" type="string"/>
    <att name="selected" value="0" type="boolean"/>
    <att name="vizmap:ab_h_8ec_corr_all_new--child NODE_SHAPE" value="RECT" type="string"/>
    <att name="vizmap:ab_h_8ec_corr_all_new NODE_SIZE" value="78.0" type="string"/>
    <att name="vizmap:ab_h_8ec_corr_all_new--child NODE_LABEL" value="SALICYLIC_ACID" type="string"/>
    <att name="name" value="SALICYLIC_ACID" type="string"/>
    <att name="vizmap:ab_h_8ec_corr_all_new--child NODE_FONT_SIZE" value="23.0" type="string"/>
    <att name="canonicalName" value="SALICYLIC_ACID" type="string"/>
    <att name="vizmap:ab_h_8ec_corr_all_new--child NODE_SIZE" value="122.99948120117188" type="string"/>
    <att name="vizmap:ab_h_8ec_corr_all_new NODE_FILL_COLOR" value="java.awt.Color[r=51,g=255,b=255]" type="string"/>
    <att name="vizmap:ab_h_8ec_corr_all_new NODE_LABEL" value="SALICYLIC_ACID" type="string"/>
    <att name="vizmap:ab_h_8ec_corr_all_new NODE_SHAPE" value="RECT" type="string"/>
    <att name="Column 3" type="string"/>
    <att name="Column 2" value="8888" type="integer"/>
    <att name="vizmap:ab_h_8ec_corr_all_new--child NODE_FILL_COLOR" value="java.awt.Color[r=51,g=255,b=255]" type="string"/>
    <att name="vizmap:ab_h_8ec_corr_all_new NODE_FONT_SIZE" value="35.0" type="string"/>
    <att name="isInPath" value="0" type="boolean" cy:hidden="1"/>
    <graphics x="515.3506774902344" type="RECTANGLE" y="711.6605834960938" fill="#33ffff" w="78.00006103515625" z="0.0" h="78.0" outline="#666666" width="1.0">
      <att name="NODE_CUSTOMGRAPHICS_POSITION_9" value="C,C,c,0.00,0.00" type="string"/>
      <att name="NODE_CUSTOMGRAPHICS_POSITION_3" value="C,C,c,0.00,0.00" type="string"/>
      <att name="NODE_LABEL" value="SALICYLIC_ACID" type="string"/>
      <att name="NODE_LABEL_COLOR" value="#000000" type="string"/>
      <att name="NODE_CUSTOMGRAPHICS_9" value="org.cytoscape.ding.customgraphics.NullCustomGraphics,0,[ Remove Graphics ]," type="string"/>
      <att name="NODE_CUSTOMGRAPHICS_SIZE_2" value="0.0" type="string"/>
      <att name="NODE_CUSTOMGRAPHICS_SIZE_7" value="0.0" type="string"/>
      <att name="NODE_CUSTOMGRAPHICS_3" value="org.cytoscape.ding.customgraphics.NullCustomGraphics,0,[ Remove Graphics ]," type="string"/>
      <att name="NODE_CUSTOMGRAPHICS_POSITION_7" value="C,C,c,0.00,0.00" type="string"/>
      <att name="NODE_CUSTOMGRAPHICS_SIZE_5" value="0.0" type="string"/>
      <att name="NODE_CUSTOMGRAPHICS_2" value="org.cytoscape.ding.customgraphics.NullCustomGraphics,0,[ Remove Graphics ]," type="string"/>
      <att name="NODE_CUSTOMGRAPHICS_SIZE_1" value="0.0" type="string"/>
      <att name="NODE_LABEL_WIDTH" value="200.0" type="string"/>
      <att name="NODE_CUSTOMGRAPHICS_SIZE_3" value="0.0" type="string"/>
      <att name="NODE_CUSTOMGRAPHICS_SIZE_8" value="0.0" type="string"/>
      <att name="NODE_CUSTOMGRAPHICS_POSITION_4" value="C,C,c,0.00,0.00" type="string"/>
      <att name="NODE_SELECTED_PAINT" value="#ffff00" type="string"/>
      <att name="NODE_CUSTOMGRAPHICS_SIZE_9" value="0.0" type="string"/>
      <att name="NODE_LABEL_TRANSPARENCY" value="255" type="string"/>
      <att name="NODE_CUSTOMGRAPHICS_8" value="org.cytoscape.ding.customgraphics.NullCustomGraphics,0,[ Remove Graphics ]," type="string"/>
      <att name="NODE_CUSTOMGRAPHICS_7" value="org.cytoscape.ding.customgraphics.NullCustomGraphics,0,[ Remove Graphics ]," type="string"/>
      <att name="NODE_CUSTOMGRAPHICS_1" value="org.cytoscape.ding.customgraphics.NullCustomGraphics,0,[ Remove Graphics ]," type="string"/>
      <att name="NODE_TOOLTIP" value="" type="string"/>
      <att name="NODE_BORDER_TRANSPARENCY" value="255" type="string"/>
      <att name="NODE_CUSTOMGRAPHICS_SIZE_6" value="0.0" type="string"/>
      <att name="NODE_VISIBLE" value="true" type="string"/>
      <att name="NODE_CUSTOMGRAPHICS_4" value="org.cytoscape.ding.customgraphics.NullCustomGraphics,0,[ Remove Graphics ]," type="string"/>
      <att name="NODE_CUSTOMGRAPHICS_POSITION_8" value="C,C,c,0.00,0.00" type="string"/>
      <att name="NODE_CUSTOMGRAPHICS_5" value="org.cytoscape.ding.customgraphics.NullCustomGraphics,0,[ Remove Graphics ]," type="string"/>
      <att name="NODE_CUSTOMGRAPHICS_POSITION_6" value="C,C,c,0.00,0.00" type="string"/>
      <att name="NODE_LABEL_FONT_FACE" value="Dialog.plain,plain,35" type="string"/>
      <att name="NODE_LABEL_FONT_SIZE" value="12" type="string"/>
      <att name="NODE_CUSTOMGRAPHICS_SIZE_4" value="0.0" type="string"/>
      <att name="NODE_DEPTH" value="0.0" type="string"/>
      <att name="NODE_BORDER_STROKE" value="SOLID" type="string"/>
      <att name="NODE_LABEL_POSITION" value="C,C,c,0.00,0.00" type="string"/>
      <att name="NODE_CUSTOMGRAPHICS_6" value="org.cytoscape.ding.customgraphics.NullCustomGraphics,0,[ Remove Graphics ]," type="string"/>
      <att name="NODE_CUSTOMGRAPHICS_POSITION_5" value="C,C,c,0.00,0.00" type="string"/>
      <att name="NODE_NESTED_NETWORK_IMAGE_VISIBLE" value="true" type="string"/>
      <att name="NODE_SELECTED" value="false" type="string"/>
      <att name="NODE_CUSTOMGRAPHICS_POSITION_2" value="C,C,c,0.00,0.00" type="string"/>
      <att name="NODE_CUSTOMGRAPHICS_POSITION_1" value="C,C,c,0.00,0.00" type="string"/>
      <att name="NODE_TRANSPARENCY" value="255" type="string"/>
    </graphics>
  </node>
  <node id="1752" label="BRASSINOSTEROID">
    <att name="isExcludedFromPaths" value="0" type="boolean"/>
    <att name="Column 1" value="BRASSINOSTEROID" type="string"/>
    <att name="vizmap:ab_PLANTCYC_NETWORK_NEW_1--child--child NODE_LABEL" type="string"/>
    <att name="cytoscape.alias.list" type="list">
      <att name="cytoscape.alias.list" value="BRASSINOSTEROID" type="string"/>
    </att>
    <att name="shared name" value="BRASSINOSTEROID" type="string"/>
    <att name="selected" value="0" type="boolean"/>
    <att name="vizmap:ab_h_8ec_corr_all_new--child NODE_SHAPE" value="RECT" type="string"/>
    <att name="vizmap:ab_h_8ec_corr_all_new NODE_SIZE" value="78.0" type="string"/>
    <att name="vizmap:ab_h_8ec_corr_all_new--child NODE_LABEL" value="BRASSINOSTEROID" type="string"/>
    <att name="name" value="BRASSINOSTEROID" type="string"/>
    <att name="vizmap:ab_h_8ec_corr_all_new--child NODE_FONT_SIZE" value="23.0" type="string"/>
    <att name="canonicalName" value="BRASSINOSTEROID" type="string"/>
    <att name="vizmap:ab_h_8ec_corr_all_new--child NODE_SIZE" value="122.99993896484375" type="string"/>
    <att name="vizmap:ab_h_8ec_corr_all_new NODE_FILL_COLOR" value="java.awt.Color[r=51,g=255,b=255]" type="string"/>
    <att name="vizmap:ab_h_8ec_corr_all_new NODE_LABEL" value="BRASSINOSTEROID" type="string"/>
    <att name="vizmap:ab_h_8ec_corr_all_new NODE_SHAPE" value="RECT" type="string"/>
    <att name="Column 3" type="string"/>
    <att name="Column 2" value="8888" type="integer"/>
    <att name="vizmap:ab_h_8ec_corr_all_new--child NODE_FILL_COLOR" value="java.awt.Color[r=51,g=255,b=255]" type="string"/>
    <att name="vizmap:ab_h_8ec_corr_all_new NODE_FONT_SIZE" value="35.0" type="string"/>
    <att name="isInPath" value="0" type="boolean" cy:hidden="1"/>
    <graphics x="547.0466613769531" type="RECTANGLE" y="84.5146427154541" fill="#33ffff" w="78.00006103515625" z="0.0" h="77.99998092651367" outline="#666666" width="1.0">
      <att name="NODE_CUSTOMGRAPHICS_POSITION_9" value="C,C,c,0.00,0.00" type="string"/>
      <att name="NODE_CUSTOMGRAPHICS_POSITION_3" value="C,C,c,0.00,0.00" type="string"/>
      <att name="NODE_LABEL" value="BRASSINOSTEROID" type="string"/>
      <att name="NODE_LABEL_COLOR" value="#000000" type="string"/>
      <att name="NODE_CUSTOMGRAPHICS_9" value="org.cytoscape.ding.customgraphics.NullCustomGraphics,0,[ Remove Graphics ]," type="string"/>
      <att name="NODE_CUSTOMGRAPHICS_SIZE_2" value="0.0" type="string"/>
      <att name="NODE_CUSTOMGRAPHICS_SIZE_7" value="0.0" type="string"/>
      <att name="NODE_CUSTOMGRAPHICS_3" value="org.cytoscape.ding.customgraphics.NullCustomGraphics,0,[ Remove Graphics ]," type="string"/>
      <att name="NODE_CUSTOMGRAPHICS_POSITION_7" value="C,C,c,0.00,0.00" type="string"/>
      <att name="NODE_CUSTOMGRAPHICS_SIZE_5" value="0.0" type="string"/>
      <att name="NODE_CUSTOMGRAPHICS_2" value="org.cytoscape.ding.customgraphics.NullCustomGraphics,0,[ Remove Graphics ]," type="string"/>
      <att name="NODE_CUSTOMGRAPHICS_SIZE_1" value="0.0" type="string"/>
      <att name="NODE_LABEL_WIDTH" value="200.0" type="string"/>
      <att name="NODE_CUSTOMGRAPHICS_SIZE_3" value="0.0" type="string"/>
      <att name="NODE_CUSTOMGRAPHICS_SIZE_8" value="0.0" type="string"/>
      <att name="NODE_CUSTOMGRAPHICS_POSITION_4" value="C,C,c,0.00,0.00" type="string"/>
      <att name="NODE_SELECTED_PAINT" value="#ffff00" type="string"/>
      <att name="NODE_CUSTOMGRAPHICS_SIZE_9" value="0.0" type="string"/>
      <att name="NODE_LABEL_TRANSPARENCY" value="255" type="string"/>
      <att name="NODE_CUSTOMGRAPHICS_8" value="org.cytoscape.ding.customgraphics.NullCustomGraphics,0,[ Remove Graphics ]," type="string"/>
      <att name="NODE_CUSTOMGRAPHICS_7" value="org.cytoscape.ding.customgraphics.NullCustomGraphics,0,[ Remove Graphics ]," type="string"/>
      <att name="NODE_CUSTOMGRAPHICS_1" value="org.cytoscape.ding.customgraphics.NullCustomGraphics,0,[ Remove Graphics ]," type="string"/>
      <att name="NODE_TOOLTIP" value="" type="string"/>
      <att name="NODE_BORDER_TRANSPARENCY" value="255" type="string"/>
      <att name="NODE_CUSTOMGRAPHICS_SIZE_6" value="0.0" type="string"/>
      <att name="NODE_VISIBLE" value="true" type="string"/>
      <att name="NODE_CUSTOMGRAPHICS_4" value="org.cytoscape.ding.customgraphics.NullCustomGraphics,0,[ Remove Graphics ]," type="string"/>
      <att name="NODE_CUSTOMGRAPHICS_POSITION_8" value="C,C,c,0.00,0.00" type="string"/>
      <att name="NODE_CUSTOMGRAPHICS_5" value="org.cytoscape.ding.customgraphics.NullCustomGraphics,0,[ Remove Graphics ]," type="string"/>
      <att name="NODE_CUSTOMGRAPHICS_POSITION_6" value="C,C,c,0.00,0.00" type="string"/>
      <att name="NODE_LABEL_FONT_FACE" value="Dialog.plain,plain,35" type="string"/>
      <att name="NODE_LABEL_FONT_SIZE" value="12" type="string"/>
      <att name="NODE_CUSTOMGRAPHICS_SIZE_4" value="0.0" type="string"/>
      <att name="NODE_DEPTH" value="0.0" type="string"/>
      <att name="NODE_BORDER_STROKE" value="SOLID" type="string"/>
      <att name="NODE_LABEL_POSITION" value="C,C,c,0.00,0.00" type="string"/>
      <att name="NODE_CUSTOMGRAPHICS_6" value="org.cytoscape.ding.customgraphics.NullCustomGraphics,0,[ Remove Graphics ]," type="string"/>
      <att name="NODE_CUSTOMGRAPHICS_POSITION_5" value="C,C,c,0.00,0.00" type="string"/>
      <att name="NODE_NESTED_NETWORK_IMAGE_VISIBLE" value="true" type="string"/>
      <att name="NODE_SELECTED" value="false" type="string"/>
      <att name="NODE_CUSTOMGRAPHICS_POSITION_2" value="C,C,c,0.00,0.00" type="string"/>
      <att name="NODE_CUSTOMGRAPHICS_POSITION_1" value="C,C,c,0.00,0.00" type="string"/>
      <att name="NODE_TRANSPARENCY" value="255" type="string"/>
    </graphics>
  </node>
  <node id="1751" label="JASMONIC_ ACID">
    <att name="isExcludedFromPaths" value="0" type="boolean"/>
    <att name="Column 1" value="JASMONIC_ ACID" type="string"/>
    <att name="vizmap:ab_PLANTCYC_NETWORK_NEW_1--child--child NODE_LABEL" type="string"/>
    <att name="cytoscape.alias.list" type="list">
      <att name="cytoscape.alias.list" value="JASMONIC_ ACID" type="string"/>
    </att>
    <att name="shared name" value="JASMONIC_ ACID" type="string"/>
    <att name="selected" value="0" type="boolean"/>
    <att name="vizmap:ab_h_8ec_corr_all_new--child NODE_SHAPE" value="RECT" type="string"/>
    <att name="vizmap:ab_h_8ec_corr_all_new NODE_SIZE" value="78.0" type="string"/>
    <att name="vizmap:ab_h_8ec_corr_all_new--child NODE_LABEL" value="JASMONIC_ ACID" type="string"/>
    <att name="name" value="JASMONIC_ ACID" type="string"/>
    <att name="vizmap:ab_h_8ec_corr_all_new--child NODE_FONT_SIZE" value="23.0" type="string"/>
    <att name="canonicalName" value="JASMONIC_ ACID" type="string"/>
    <att name="vizmap:ab_h_8ec_corr_all_new--child NODE_SIZE" value="122.99993896484375" type="string"/>
    <att name="vizmap:ab_h_8ec_corr_all_new NODE_FILL_COLOR" value="java.awt.Color[r=51,g=255,b=255]" type="string"/>
    <att name="vizmap:ab_h_8ec_corr_all_new NODE_LABEL" value="JASMONIC_ ACID" type="string"/>
    <att name="vizmap:ab_h_8ec_corr_all_new NODE_SHAPE" value="RECT" type="string"/>
    <att name="Column 3" type="string"/>
    <att name="Column 2" value="8888" type="integer"/>
    <att name="vizmap:ab_h_8ec_corr_all_new--child NODE_FILL_COLOR" value="java.awt.Color[r=51,g=255,b=255]" type="string"/>
    <att name="vizmap:ab_h_8ec_corr_all_new NODE_FONT_SIZE" value="35.0" type="string"/>
    <att name="isInPath" value="0" type="boolean" cy:hidden="1"/>
    <graphics x="252.72821044921875" type="RECTANGLE" y="422.33447265625" fill="#33ffff" w="77.9998779296875" z="0.0" h="78.0" outline="#666666" width="1.0">
      <att name="NODE_CUSTOMGRAPHICS_POSITION_9" value="C,C,c,0.00,0.00" type="string"/>
      <att name="NODE_CUSTOMGRAPHICS_POSITION_3" value="C,C,c,0.00,0.00" type="string"/>
      <att name="NODE_LABEL" value="JASMONIC_ ACID" type="string"/>
      <att name="NODE_LABEL_COLOR" value="#000000" type="string"/>
      <att name="NODE_CUSTOMGRAPHICS_9" value="org.cytoscape.ding.customgraphics.NullCustomGraphics,0,[ Remove Graphics ]," type="string"/>
      <att name="NODE_CUSTOMGRAPHICS_SIZE_2" value="0.0" type="string"/>
      <att name="NODE_CUSTOMGRAPHICS_SIZE_7" value="0.0" type="string"/>
      <att name="NODE_CUSTOMGRAPHICS_3" value="org.cytoscape.ding.customgraphics.NullCustomGraphics,0,[ Remove Graphics ]," type="string"/>
      <att name="NODE_CUSTOMGRAPHICS_POSITION_7" value="C,C,c,0.00,0.00" type="string"/>
      <att name="NODE_CUSTOMGRAPHICS_SIZE_5" value="0.0" type="string"/>
      <att name="NODE_CUSTOMGRAPHICS_2" value="org.cytoscape.ding.customgraphics.NullCustomGraphics,0,[ Remove Graphics ]," type="string"/>
      <att name="NODE_CUSTOMGRAPHICS_SIZE_1" value="0.0" type="string"/>
      <att name="NODE_LABEL_WIDTH" value="200.0" type="string"/>
      <att name="NODE_CUSTOMGRAPHICS_SIZE_3" value="0.0" type="string"/>
      <att name="NODE_CUSTOMGRAPHICS_SIZE_8" value="0.0" type="string"/>
      <att name="NODE_CUSTOMGRAPHICS_POSITION_4" value="C,C,c,0.00,0.00" type="string"/>
      <att name="NODE_SELECTED_PAINT" value="#ffff00" type="string"/>
      <att name="NODE_CUSTOMGRAPHICS_SIZE_9" value="0.0" type="string"/>
      <att name="NODE_LABEL_TRANSPARENCY" value="255" type="string"/>
      <att name="NODE_CUSTOMGRAPHICS_8" value="org.cytoscape.ding.customgraphics.NullCustomGraphics,0,[ Remove Graphics ]," type="string"/>
      <att name="NODE_CUSTOMGRAPHICS_7" value="org.cytoscape.ding.customgraphics.NullCustomGraphics,0,[ Remove Graphics ]," type="string"/>
      <att name="NODE_CUSTOMGRAPHICS_1" value="org.cytoscape.ding.customgraphics.NullCustomGraphics,0,[ Remove Graphics ]," type="string"/>
      <att name="NODE_TOOLTIP" value="" type="string"/>
      <att name="NODE_BORDER_TRANSPARENCY" value="255" type="string"/>
      <att name="NODE_CUSTOMGRAPHICS_SIZE_6" value="0.0" type="string"/>
      <att name="NODE_VISIBLE" value="true" type="string"/>
      <att name="NODE_CUSTOMGRAPHICS_4" value="org.cytoscape.ding.customgraphics.NullCustomGraphics,0,[ Remove Graphics ]," type="string"/>
      <att name="NODE_CUSTOMGRAPHICS_POSITION_8" value="C,C,c,0.00,0.00" type="string"/>
      <att name="NODE_CUSTOMGRAPHICS_5" value="org.cytoscape.ding.customgraphics.NullCustomGraphics,0,[ Remove Graphics ]," type="string"/>
      <att name="NODE_CUSTOMGRAPHICS_POSITION_6" value="C,C,c,0.00,0.00" type="string"/>
      <att name="NODE_LABEL_FONT_FACE" value="Dialog.plain,plain,35" type="string"/>
      <att name="NODE_LABEL_FONT_SIZE" value="12" type="string"/>
      <att name="NODE_CUSTOMGRAPHICS_SIZE_4" value="0.0" type="string"/>
      <att name="NODE_DEPTH" value="0.0" type="string"/>
      <att name="NODE_BORDER_STROKE" value="SOLID" type="string"/>
      <att name="NODE_LABEL_POSITION" value="C,C,c,0.00,0.00" type="string"/>
      <att name="NODE_CUSTOMGRAPHICS_6" value="org.cytoscape.ding.customgraphics.NullCustomGraphics,0,[ Remove Graphics ]," type="string"/>
      <att name="NODE_CUSTOMGRAPHICS_POSITION_5" value="C,C,c,0.00,0.00" type="string"/>
      <att name="NODE_NESTED_NETWORK_IMAGE_VISIBLE" value="true" type="string"/>
      <att name="NODE_SELECTED" value="false" type="string"/>
      <att name="NODE_CUSTOMGRAPHICS_POSITION_2" value="C,C,c,0.00,0.00" type="string"/>
      <att name="NODE_CUSTOMGRAPHICS_POSITION_1" value="C,C,c,0.00,0.00" type="string"/>
      <att name="NODE_TRANSPARENCY" value="255" type="string"/>
    </graphics>
  </node>
  <node id="1750" label="1.14.11.-">
    <att name="isExcludedFromPaths" value="0" type="boolean"/>
    <att name="Column 1" value="1.14.11.-" type="string"/>
    <att name="vizmap:ab_PLANTCYC_NETWORK_NEW_1--child--child NODE_LABEL" value="1.14.11.-" type="string"/>
    <att name="cytoscape.alias.list" type="list">
      <att name="cytoscape.alias.list" value="1.14.11.-" type="string"/>
    </att>
    <att name="shared name" value="1.14.11.-" type="string"/>
    <att name="selected" value="0" type="boolean"/>
    <att name="vizmap:ab_h_8ec_corr_all_new--child NODE_SHAPE" value="ELLIPSE" type="string"/>
    <att name="vizmap:ab_h_8ec_corr_all_new NODE_SIZE" value="65.0" type="string"/>
    <att name="vizmap:ab_h_8ec_corr_all_new--child NODE_LABEL" value="1.14.11.-" type="string"/>
    <att name="name" value="1.14.11.-" type="string"/>
    <att name="vizmap:ab_h_8ec_corr_all_new--child NODE_FONT_SIZE" value="12.0" type="string"/>
    <att name="canonicalName" value="1.14.11.-" type="string"/>
    <att name="vizmap:ab_h_8ec_corr_all_new--child NODE_SIZE" value="39.999786376953125" type="string"/>
    <att name="vizmap:ab_h_8ec_corr_all_new NODE_FILL_COLOR" value="java.awt.Color[r=255,g=0,b=102]" type="string"/>
    <att name="vizmap:ab_h_8ec_corr_all_new NODE_LABEL" value="1.14.11.-" type="string"/>
    <att name="vizmap:ab_h_8ec_corr_all_new NODE_SHAPE" value="OCTAGON" type="string"/>
    <att name="Column 3" value="ETHYLENE" type="string"/>
    <att name="Column 2" value="567" type="integer"/>
    <att name="vizmap:ab_h_8ec_corr_all_new--child NODE_FILL_COLOR" type="string"/>
    <att name="vizmap:ab_h_8ec_corr_all_new NODE_FONT_SIZE" value="65.0" type="string"/>
    <att name="isInPath" value="0" type="boolean" cy:hidden="1"/>
    <graphics x="-89.48258018493652" type="OCTAGON" y="425.48785400390625" fill="#ff0066" w="64.9999885559082" z="0.0" h="65.00018310546875" outline="#666666" width="1.0">
      <att name="NODE_CUSTOMGRAPHICS_POSITION_9" value="C,C,c,0.00,0.00" type="string"/>
      <att name="NODE_CUSTOMGRAPHICS_POSITION_3" value="C,C,c,0.00,0.00" type="string"/>
      <att name="NODE_LABEL" value="1.14.11.-" type="string"/>
      <att name="NODE_LABEL_COLOR" value="#000000" type="string"/>
      <att name="NODE_CUSTOMGRAPHICS_9" value="org.cytoscape.ding.customgraphics.NullCustomGraphics,0,[ Remove Graphics ]," type="string"/>
      <att name="NODE_CUSTOMGRAPHICS_SIZE_2" value="0.0" type="string"/>
      <att name="NODE_CUSTOMGRAPHICS_SIZE_7" value="0.0" type="string"/>
      <att name="NODE_CUSTOMGRAPHICS_3" value="org.cytoscape.ding.customgraphics.NullCustomGraphics,0,[ Remove Graphics ]," type="string"/>
      <att name="NODE_CUSTOMGRAPHICS_POSITION_7" value="C,C,c,0.00,0.00" type="string"/>
      <att name="NODE_CUSTOMGRAPHICS_SIZE_5" value="0.0" type="string"/>
      <att name="NODE_CUSTOMGRAPHICS_2" value="org.cytoscape.ding.customgraphics.NullCustomGraphics,0,[ Remove Graphics ]," type="string"/>
      <att name="NODE_CUSTOMGRAPHICS_SIZE_1" value="0.0" type="string"/>
      <att name="NODE_LABEL_WIDTH" value="200.0" type="string"/>
      <att name="NODE_CUSTOMGRAPHICS_SIZE_3" value="0.0" type="string"/>
      <att name="NODE_CUSTOMGRAPHICS_SIZE_8" value="0.0" type="string"/>
      <att name="NODE_CUSTOMGRAPHICS_POSITION_4" value="C,C,c,0.00,0.00" type="string"/>
      <att name="NODE_SELECTED_PAINT" value="#ffff00" type="string"/>
      <att name="NODE_CUSTOMGRAPHICS_SIZE_9" value="0.0" type="string"/>
      <att name="NODE_LABEL_TRANSPARENCY" value="255" type="string"/>
      <att name="NODE_CUSTOMGRAPHICS_8" value="org.cytoscape.ding.customgraphics.NullCustomGraphics,0,[ Remove Graphics ]," type="string"/>
      <att name="NODE_CUSTOMGRAPHICS_7" value="org.cytoscape.ding.customgraphics.NullCustomGraphics,0,[ Remove Graphics ]," type="string"/>
      <att name="NODE_CUSTOMGRAPHICS_1" value="org.cytoscape.ding.customgraphics.NullCustomGraphics,0,[ Remove Graphics ]," type="string"/>
      <att name="NODE_TOOLTIP" value="" type="string"/>
      <att name="NODE_BORDER_TRANSPARENCY" value="255" type="string"/>
      <att name="NODE_CUSTOMGRAPHICS_SIZE_6" value="0.0" type="string"/>
      <att name="NODE_VISIBLE" value="true" type="string"/>
      <att name="NODE_CUSTOMGRAPHICS_4" value="org.cytoscape.ding.customgraphics.NullCustomGraphics,0,[ Remove Graphics ]," type="string"/>
      <att name="NODE_CUSTOMGRAPHICS_POSITION_8" value="C,C,c,0.00,0.00" type="string"/>
      <att name="NODE_CUSTOMGRAPHICS_5" value="org.cytoscape.ding.customgraphics.NullCustomGraphics,0,[ Remove Graphics ]," type="string"/>
      <att name="NODE_CUSTOMGRAPHICS_POSITION_6" value="C,C,c,0.00,0.00" type="string"/>
      <att name="NODE_LABEL_FONT_FACE" value="Dialog.plain,plain,65" type="string"/>
      <att name="NODE_LABEL_FONT_SIZE" value="12" type="string"/>
      <att name="NODE_CUSTOMGRAPHICS_SIZE_4" value="0.0" type="string"/>
      <att name="NODE_DEPTH" value="0.0" type="string"/>
      <att name="NODE_BORDER_STROKE" value="SOLID" type="string"/>
      <att name="NODE_LABEL_POSITION" value="C,C,c,0.00,0.00" type="string"/>
      <att name="NODE_CUSTOMGRAPHICS_6" value="org.cytoscape.ding.customgraphics.NullCustomGraphics,0,[ Remove Graphics ]," type="string"/>
      <att name="NODE_CUSTOMGRAPHICS_POSITION_5" value="C,C,c,0.00,0.00" type="string"/>
      <att name="NODE_NESTED_NETWORK_IMAGE_VISIBLE" value="true" type="string"/>
      <att name="NODE_SELECTED" value="false" type="string"/>
      <att name="NODE_CUSTOMGRAPHICS_POSITION_2" value="C,C,c,0.00,0.00" type="string"/>
      <att name="NODE_CUSTOMGRAPHICS_POSITION_1" value="C,C,c,0.00,0.00" type="string"/>
      <att name="NODE_TRANSPARENCY" value="255" type="string"/>
    </graphics>
  </node>
  <node id="1749" label="1.14.13.-">
    <att name="isExcludedFromPaths" value="0" type="boolean"/>
    <att name="Column 1" value="1.14.13.-" type="string"/>
    <att name="vizmap:ab_PLANTCYC_NETWORK_NEW_1--child--child NODE_LABEL" value="1.14.13.-" type="string"/>
    <att name="cytoscape.alias.list" type="list">
      <att name="cytoscape.alias.list" value="1.14.13.-" type="string"/>
    </att>
    <att name="shared name" value="1.14.13.-" type="string"/>
    <att name="selected" value="0" type="boolean"/>
    <att name="vizmap:ab_h_8ec_corr_all_new--child NODE_SHAPE" value="ELLIPSE" type="string"/>
    <att name="vizmap:ab_h_8ec_corr_all_new NODE_SIZE" value="65.00006341934204" type="string"/>
    <att name="vizmap:ab_h_8ec_corr_all_new--child NODE_LABEL" value="1.14.13.-" type="string"/>
    <att name="name" value="1.14.13.-" type="string"/>
    <att name="vizmap:ab_h_8ec_corr_all_new--child NODE_FONT_SIZE" value="12.0" type="string"/>
    <att name="canonicalName" value="1.14.13.-" type="string"/>
    <att name="vizmap:ab_h_8ec_corr_all_new--child NODE_SIZE" value="40.000091552734375" type="string"/>
    <att name="vizmap:ab_h_8ec_corr_all_new NODE_FILL_COLOR" value="java.awt.Color[r=255,g=0,b=102]" type="string"/>
    <att name="vizmap:ab_h_8ec_corr_all_new NODE_LABEL" value="1.14.13.-" type="string"/>
    <att name="vizmap:ab_h_8ec_corr_all_new NODE_SHAPE" value="OCTAGON" type="string"/>
    <att name="Column 3" value="BRASSINOSTEROID" type="string"/>
    <att name="Column 2" value="37" type="integer"/>
    <att name="vizmap:ab_h_8ec_corr_all_new--child NODE_FILL_COLOR" type="string"/>
    <att name="vizmap:ab_h_8ec_corr_all_new NODE_FONT_SIZE" value="65.0" type="string"/>
    <att name="isInPath" value="0" type="boolean" cy:hidden="1"/>
    <graphics x="462.7142333984375" type="OCTAGON" y="197.09603118896484" fill="#ff0066" w="65.00006103515625" z="0.0" h="65.00004577636719" outline="#666666" width="1.0">
      <att name="NODE_CUSTOMGRAPHICS_POSITION_9" value="C,C,c,0.00,0.00" type="string"/>
      <att name="NODE_CUSTOMGRAPHICS_POSITION_3" value="C,C,c,0.00,0.00" type="string"/>
      <att name="NODE_LABEL" value="1.14.13.-" type="string"/>
      <att name="NODE_LABEL_COLOR" value="#000000" type="string"/>
      <att name="NODE_CUSTOMGRAPHICS_9" value="org.cytoscape.ding.customgraphics.NullCustomGraphics,0,[ Remove Graphics ]," type="string"/>
      <att name="NODE_CUSTOMGRAPHICS_SIZE_2" value="0.0" type="string"/>
      <att name="NODE_CUSTOMGRAPHICS_SIZE_7" value="0.0" type="string"/>
      <att name="NODE_CUSTOMGRAPHICS_3" value="org.cytoscape.ding.customgraphics.NullCustomGraphics,0,[ Remove Graphics ]," type="string"/>
      <att name="NODE_CUSTOMGRAPHICS_POSITION_7" value="C,C,c,0.00,0.00" type="string"/>
      <att name="NODE_CUSTOMGRAPHICS_SIZE_5" value="0.0" type="string"/>
      <att name="NODE_CUSTOMGRAPHICS_2" value="org.cytoscape.ding.customgraphics.NullCustomGraphics,0,[ Remove Graphics ]," type="string"/>
      <att name="NODE_CUSTOMGRAPHICS_SIZE_1" value="0.0" type="string"/>
      <att name="NODE_LABEL_WIDTH" value="200.0" type="string"/>
      <att name="NODE_CUSTOMGRAPHICS_SIZE_3" value="0.0" type="string"/>
      <att name="NODE_CUSTOMGRAPHICS_SIZE_8" value="0.0" type="string"/>
      <att name="NODE_CUSTOMGRAPHICS_POSITION_4" value="C,C,c,0.00,0.00" type="string"/>
      <att name="NODE_SELECTED_PAINT" value="#ffff00" type="string"/>
      <att name="NODE_CUSTOMGRAPHICS_SIZE_9" value="0.0" type="string"/>
      <att name="NODE_LABEL_TRANSPARENCY" value="255" type="string"/>
      <att name="NODE_CUSTOMGRAPHICS_8" value="org.cytoscape.ding.customgraphics.NullCustomGraphics,0,[ Remove Graphics ]," type="string"/>
      <att name="NODE_CUSTOMGRAPHICS_7" value="org.cytoscape.ding.customgraphics.NullCustomGraphics,0,[ Remove Graphics ]," type="string"/>
      <att name="NODE_CUSTOMGRAPHICS_1" value="org.cytoscape.ding.customgraphics.NullCustomGraphics,0,[ Remove Graphics ]," type="string"/>
      <att name="NODE_TOOLTIP" value="" type="string"/>
      <att name="NODE_BORDER_TRANSPARENCY" value="255" type="string"/>
      <att name="NODE_CUSTOMGRAPHICS_SIZE_6" value="0.0" type="string"/>
      <att name="NODE_VISIBLE" value="true" type="string"/>
      <att name="NODE_CUSTOMGRAPHICS_4" value="org.cytoscape.ding.customgraphics.NullCustomGraphics,0,[ Remove Graphics ]," type="string"/>
      <att name="NODE_CUSTOMGRAPHICS_POSITION_8" value="C,C,c,0.00,0.00" type="string"/>
      <att name="NODE_CUSTOMGRAPHICS_5" value="org.cytoscape.ding.customgraphics.NullCustomGraphics,0,[ Remove Graphics ]," type="string"/>
      <att name="NODE_CUSTOMGRAPHICS_POSITION_6" value="C,C,c,0.00,0.00" type="string"/>
      <att name="NODE_LABEL_FONT_FACE" value="Dialog.plain,plain,65" type="string"/>
      <att name="NODE_LABEL_FONT_SIZE" value="12" type="string"/>
      <att name="NODE_CUSTOMGRAPHICS_SIZE_4" value="0.0" type="string"/>
      <att name="NODE_DEPTH" value="0.0" type="string"/>
      <att name="NODE_BORDER_STROKE" value="SOLID" type="string"/>
      <att name="NODE_LABEL_POSITION" value="C,C,c,0.00,0.00" type="string"/>
      <att name="NODE_CUSTOMGRAPHICS_6" value="org.cytoscape.ding.customgraphics.NullCustomGraphics,0,[ Remove Graphics ]," type="string"/>
      <att name="NODE_CUSTOMGRAPHICS_POSITION_5" value="C,C,c,0.00,0.00" type="string"/>
      <att name="NODE_NESTED_NETWORK_IMAGE_VISIBLE" value="true" type="string"/>
      <att name="NODE_SELECTED" value="false" type="string"/>
      <att name="NODE_CUSTOMGRAPHICS_POSITION_2" value="C,C,c,0.00,0.00" type="string"/>
      <att name="NODE_CUSTOMGRAPHICS_POSITION_1" value="C,C,c,0.00,0.00" type="string"/>
      <att name="NODE_TRANSPARENCY" value="255" type="string"/>
    </graphics>
  </node>
  <node id="1748" label="6.2.1.-">
    <att name="isExcludedFromPaths" value="0" type="boolean"/>
    <att name="Column 1" value="6.2.1.-" type="string"/>
    <att name="vizmap:ab_PLANTCYC_NETWORK_NEW_1--child--child NODE_LABEL" value="6.2.1.-" type="string"/>
    <att name="cytoscape.alias.list" type="list">
      <att name="cytoscape.alias.list" value="6.2.1.-" type="string"/>
    </att>
    <att name="shared name" value="6.2.1.-" type="string"/>
    <att name="selected" value="0" type="boolean"/>
    <att name="vizmap:ab_h_8ec_corr_all_new--child NODE_SHAPE" value="ELLIPSE" type="string"/>
    <att name="vizmap:ab_h_8ec_corr_all_new NODE_SIZE" value="44.99992752075195" type="string"/>
    <att name="vizmap:ab_h_8ec_corr_all_new--child NODE_LABEL" value="6.2.1.-" type="string"/>
    <att name="name" value="6.2.1.-" type="string"/>
    <att name="vizmap:ab_h_8ec_corr_all_new--child NODE_FONT_SIZE" value="12.0" type="string"/>
    <att name="canonicalName" value="6.2.1.-" type="string"/>
    <att name="vizmap:ab_h_8ec_corr_all_new--child NODE_SIZE" value="40.00006103515625" type="string"/>
    <att name="vizmap:ab_h_8ec_corr_all_new NODE_FILL_COLOR" value="java.awt.Color[r=255,g=255,b=51]" type="string"/>
    <att name="vizmap:ab_h_8ec_corr_all_new NODE_LABEL" value="6.2.1.-" type="string"/>
    <att name="vizmap:ab_h_8ec_corr_all_new NODE_SHAPE" value="RECT" type="string"/>
    <att name="Column 3" value="JASMONIC ACID" type="string"/>
    <att name="Column 2" value="27" type="integer"/>
    <att name="vizmap:ab_h_8ec_corr_all_new--child NODE_FILL_COLOR" value="java.awt.Color[r=255,g=255,b=51]" type="string"/>
    <att name="vizmap:ab_h_8ec_corr_all_new NODE_FONT_SIZE" value="25.0" type="string"/>
    <att name="isInPath" value="0" type="boolean" cy:hidden="1"/>
    <graphics x="316.7302551269531" type="RECTANGLE" y="120.3520393371582" fill="#ffff33" w="44.99993896484375" z="0.0" h="44.999961853027344" outline="#666666" width="1.0">
      <att name="NODE_CUSTOMGRAPHICS_POSITION_9" value="C,C,c,0.00,0.00" type="string"/>
      <att name="NODE_CUSTOMGRAPHICS_POSITION_3" value="C,C,c,0.00,0.00" type="string"/>
      <att name="NODE_LABEL" value="6.2.1.-" type="string"/>
      <att name="NODE_LABEL_COLOR" value="#000000" type="string"/>
      <att name="NODE_CUSTOMGRAPHICS_9" value="org.cytoscape.ding.customgraphics.NullCustomGraphics,0,[ Remove Graphics ]," type="string"/>
      <att name="NODE_CUSTOMGRAPHICS_SIZE_2" value="0.0" type="string"/>
      <att name="NODE_CUSTOMGRAPHICS_SIZE_7" value="0.0" type="string"/>
      <att name="NODE_CUSTOMGRAPHICS_3" value="org.cytoscape.ding.customgraphics.NullCustomGraphics,0,[ Remove Graphics ]," type="string"/>
      <att name="NODE_CUSTOMGRAPHICS_POSITION_7" value="C,C,c,0.00,0.00" type="string"/>
      <att name="NODE_CUSTOMGRAPHICS_SIZE_5" value="0.0" type="string"/>
      <att name="NODE_CUSTOMGRAPHICS_2" value="org.cytoscape.ding.customgraphics.NullCustomGraphics,0,[ Remove Graphics ]," type="string"/>
      <att name="NODE_CUSTOMGRAPHICS_SIZE_1" value="0.0" type="string"/>
      <att name="NODE_LABEL_WIDTH" value="200.0" type="string"/>
      <att name="NODE_CUSTOMGRAPHICS_SIZE_3" value="0.0" type="string"/>
      <att name="NODE_CUSTOMGRAPHICS_SIZE_8" value="0.0" type="string"/>
      <att name="NODE_CUSTOMGRAPHICS_POSITION_4" value="C,C,c,0.00,0.00" type="string"/>
      <att name="NODE_SELECTED_PAINT" value="#ffff00" type="string"/>
      <att name="NODE_CUSTOMGRAPHICS_SIZE_9" value="0.0" type="string"/>
      <att name="NODE_LABEL_TRANSPARENCY" value="255" type="string"/>
      <att name="NODE_CUSTOMGRAPHICS_8" value="org.cytoscape.ding.customgraphics.NullCustomGraphics,0,[ Remove Graphics ]," type="string"/>
      <att name="NODE_CUSTOMGRAPHICS_7" value="org.cytoscape.ding.customgraphics.NullCustomGraphics,0,[ Remove Graphics ]," type="string"/>
      <att name="NODE_CUSTOMGRAPHICS_1" value="org.cytoscape.ding.customgraphics.NullCustomGraphics,0,[ Remove Graphics ]," type="string"/>
      <att name="NODE_TOOLTIP" value="" type="string"/>
      <att name="NODE_BORDER_TRANSPARENCY" value="255" type="string"/>
      <att name="NODE_CUSTOMGRAPHICS_SIZE_6" value="0.0" type="string"/>
      <att name="NODE_VISIBLE" value="true" type="string"/>
      <att name="NODE_CUSTOMGRAPHICS_4" value="org.cytoscape.ding.customgraphics.NullCustomGraphics,0,[ Remove Graphics ]," type="string"/>
      <att name="NODE_CUSTOMGRAPHICS_POSITION_8" value="C,C,c,0.00,0.00" type="string"/>
      <att name="NODE_CUSTOMGRAPHICS_5" value="org.cytoscape.ding.customgraphics.NullCustomGraphics,0,[ Remove Graphics ]," type="string"/>
      <att name="NODE_CUSTOMGRAPHICS_POSITION_6" value="C,C,c,0.00,0.00" type="string"/>
      <att name="NODE_LABEL_FONT_FACE" value="Dialog.plain,plain,25" type="string"/>
      <att name="NODE_LABEL_FONT_SIZE" value="12" type="string"/>
      <att name="NODE_CUSTOMGRAPHICS_SIZE_4" value="0.0" type="string"/>
      <att name="NODE_DEPTH" value="0.0" type="string"/>
      <att name="NODE_BORDER_STROKE" value="SOLID" type="string"/>
      <att name="NODE_LABEL_POSITION" value="C,C,c,0.00,0.00" type="string"/>
      <att name="NODE_CUSTOMGRAPHICS_6" value="org.cytoscape.ding.customgraphics.NullCustomGraphics,0,[ Remove Graphics ]," type="string"/>
      <att name="NODE_CUSTOMGRAPHICS_POSITION_5" value="C,C,c,0.00,0.00" type="string"/>
      <att name="NODE_NESTED_NETWORK_IMAGE_VISIBLE" value="true" type="string"/>
      <att name="NODE_SELECTED" value="false" type="string"/>
      <att name="NODE_CUSTOMGRAPHICS_POSITION_2" value="C,C,c,0.00,0.00" type="string"/>
      <att name="NODE_CUSTOMGRAPHICS_POSITION_1" value="C,C,c,0.00,0.00" type="string"/>
      <att name="NODE_TRANSPARENCY" value="255" type="string"/>
    </graphics>
  </node>
  <node id="1747" label="2.3.1.74">
    <att name="isExcludedFromPaths" value="0" type="boolean"/>
    <att name="Column 1" value="2.3.1.74" type="string"/>
    <att name="vizmap:ab_PLANTCYC_NETWORK_NEW_1--child--child NODE_LABEL" value="2.3.1.74" type="string"/>
    <att name="cytoscape.alias.list" type="list">
      <att name="cytoscape.alias.list" value="2.3.1.74" type="string"/>
    </att>
    <att name="shared name" value="2.3.1.74" type="string"/>
    <att name="selected" value="0" type="boolean"/>
    <att name="vizmap:ab_h_8ec_corr_all_new--child NODE_SHAPE" value="ELLIPSE" type="string"/>
    <att name="vizmap:ab_h_8ec_corr_all_new NODE_SIZE" value="44.999900817871094" type="string"/>
    <att name="vizmap:ab_h_8ec_corr_all_new--child NODE_LABEL" value="2.3.1.74" type="string"/>
    <att name="name" value="2.3.1.74" type="string"/>
    <att name="vizmap:ab_h_8ec_corr_all_new--child NODE_FONT_SIZE" value="12.0" type="string"/>
    <att name="canonicalName" value="2.3.1.74" type="string"/>
    <att name="vizmap:ab_h_8ec_corr_all_new--child NODE_SIZE" value="40.0" type="string"/>
    <att name="vizmap:ab_h_8ec_corr_all_new NODE_FILL_COLOR" value="java.awt.Color[r=255,g=255,b=51]" type="string"/>
    <att name="vizmap:ab_h_8ec_corr_all_new NODE_LABEL" value="2.3.1.74" type="string"/>
    <att name="vizmap:ab_h_8ec_corr_all_new NODE_SHAPE" value="RECT" type="string"/>
    <att name="Column 3" value="AUXIN" type="string"/>
    <att name="Column 2" value="27" type="integer"/>
    <att name="vizmap:ab_h_8ec_corr_all_new--child NODE_FILL_COLOR" value="java.awt.Color[r=255,g=255,b=51]" type="string"/>
    <att name="vizmap:ab_h_8ec_corr_all_new NODE_FONT_SIZE" value="25.0" type="string"/>
    <att name="isInPath" value="0" type="boolean" cy:hidden="1"/>
    <graphics x="231.706298828125" type="RECTANGLE" y="86.65084457397461" fill="#ffff33" w="44.99993896484375" z="0.0" h="44.999977111816406" outline="#666666" width="1.0">
      <att name="NODE_CUSTOMGRAPHICS_POSITION_9" value="C,C,c,0.00,0.00" type="string"/>
      <att name="NODE_CUSTOMGRAPHICS_POSITION_3" value="C,C,c,0.00,0.00" type="string"/>
      <att name="NODE_LABEL" value="2.3.1.74" type="string"/>
      <att name="NODE_LABEL_COLOR" value="#000000" type="string"/>
      <att name="NODE_CUSTOMGRAPHICS_9" value="org.cytoscape.ding.customgraphics.NullCustomGraphics,0,[ Remove Graphics ]," type="string"/>
      <att name="NODE_CUSTOMGRAPHICS_SIZE_2" value="0.0" type="string"/>
      <att name="NODE_CUSTOMGRAPHICS_SIZE_7" value="0.0" type="string"/>
      <att name="NODE_CUSTOMGRAPHICS_3" value="org.cytoscape.ding.customgraphics.NullCustomGraphics,0,[ Remove Graphics ]," type="string"/>
      <att name="NODE_CUSTOMGRAPHICS_POSITION_7" value="C,C,c,0.00,0.00" type="string"/>
      <att name="NODE_CUSTOMGRAPHICS_SIZE_5" value="0.0" type="string"/>
      <att name="NODE_CUSTOMGRAPHICS_2" value="org.cytoscape.ding.customgraphics.NullCustomGraphics,0,[ Remove Graphics ]," type="string"/>
      <att name="NODE_CUSTOMGRAPHICS_SIZE_1" value="0.0" type="string"/>
      <att name="NODE_LABEL_WIDTH" value="200.0" type="string"/>
      <att name="NODE_CUSTOMGRAPHICS_SIZE_3" value="0.0" type="string"/>
      <att name="NODE_CUSTOMGRAPHICS_SIZE_8" value="0.0" type="string"/>
      <att name="NODE_CUSTOMGRAPHICS_POSITION_4" value="C,C,c,0.00,0.00" type="string"/>
      <att name="NODE_SELECTED_PAINT" value="#ffff00" type="string"/>
      <att name="NODE_CUSTOMGRAPHICS_SIZE_9" value="0.0" type="string"/>
      <att name="NODE_LABEL_TRANSPARENCY" value="255" type="string"/>
      <att name="NODE_CUSTOMGRAPHICS_8" value="org.cytoscape.ding.customgraphics.NullCustomGraphics,0,[ Remove Graphics ]," type="string"/>
      <att name="NODE_CUSTOMGRAPHICS_7" value="org.cytoscape.ding.customgraphics.NullCustomGraphics,0,[ Remove Graphics ]," type="string"/>
      <att name="NODE_CUSTOMGRAPHICS_1" value="org.cytoscape.ding.customgraphics.NullCustomGraphics,0,[ Remove Graphics ]," type="string"/>
      <att name="NODE_TOOLTIP" value="" type="string"/>
      <att name="NODE_BORDER_TRANSPARENCY" value="255" type="string"/>
      <att name="NODE_CUSTOMGRAPHICS_SIZE_6" value="0.0" type="string"/>
      <att name="NODE_VISIBLE" value="true" type="string"/>
      <att name="NODE_CUSTOMGRAPHICS_4" value="org.cytoscape.ding.customgraphics.NullCustomGraphics,0,[ Remove Graphics ]," type="string"/>
      <att name="NODE_CUSTOMGRAPHICS_POSITION_8" value="C,C,c,0.00,0.00" type="string"/>
      <att name="NODE_CUSTOMGRAPHICS_5" value="org.cytoscape.ding.customgraphics.NullCustomGraphics,0,[ Remove Graphics ]," type="string"/>
      <att name="NODE_CUSTOMGRAPHICS_POSITION_6" value="C,C,c,0.00,0.00" type="string"/>
      <att name="NODE_LABEL_FONT_FACE" value="Dialog.plain,plain,25" type="string"/>
      <att name="NODE_LABEL_FONT_SIZE" value="12" type="string"/>
      <att name="NODE_CUSTOMGRAPHICS_SIZE_4" value="0.0" type="string"/>
      <att name="NODE_DEPTH" value="0.0" type="string"/>
      <att name="NODE_BORDER_STROKE" value="SOLID" type="string"/>
      <att name="NODE_LABEL_POSITION" value="C,C,c,0.00,0.00" type="string"/>
      <att name="NODE_CUSTOMGRAPHICS_6" value="org.cytoscape.ding.customgraphics.NullCustomGraphics,0,[ Remove Graphics ]," type="string"/>
      <att name="NODE_CUSTOMGRAPHICS_POSITION_5" value="C,C,c,0.00,0.00" type="string"/>
      <att name="NODE_NESTED_NETWORK_IMAGE_VISIBLE" value="true" type="string"/>
      <att name="NODE_SELECTED" value="false" type="string"/>
      <att name="NODE_CUSTOMGRAPHICS_POSITION_2" value="C,C,c,0.00,0.00" type="string"/>
      <att name="NODE_CUSTOMGRAPHICS_POSITION_1" value="C,C,c,0.00,0.00" type="string"/>
      <att name="NODE_TRANSPARENCY" value="255" type="string"/>
    </graphics>
  </node>
  <node id="1746" label="ABSCISIC ACID">
    <att name="isExcludedFromPaths" value="0" type="boolean"/>
    <att name="Column 1" value="ABSCISIC ACID" type="string"/>
    <att name="vizmap:ab_PLANTCYC_NETWORK_NEW_1--child--child NODE_LABEL" type="string"/>
    <att name="cytoscape.alias.list" type="list">
      <att name="cytoscape.alias.list" value="ABSCISIC ACID" type="string"/>
    </att>
    <att name="shared name" value="ABSCISIC ACID" type="string"/>
    <att name="selected" value="0" type="boolean"/>
    <att name="vizmap:ab_h_8ec_corr_all_new--child NODE_SHAPE" value="RECT" type="string"/>
    <att name="vizmap:ab_h_8ec_corr_all_new NODE_SIZE" value="78.0" type="string"/>
    <att name="vizmap:ab_h_8ec_corr_all_new--child NODE_LABEL" value="ABSCISIC ACID" type="string"/>
    <att name="name" value="ABSCISIC ACID" type="string"/>
    <att name="vizmap:ab_h_8ec_corr_all_new--child NODE_FONT_SIZE" value="23.0" type="string"/>
    <att name="canonicalName" value="ABSCISIC ACID" type="string"/>
    <att name="vizmap:ab_h_8ec_corr_all_new--child NODE_SIZE" value="123.00006103515625" type="string"/>
    <att name="vizmap:ab_h_8ec_corr_all_new NODE_FILL_COLOR" value="java.awt.Color[r=51,g=255,b=255]" type="string"/>
    <att name="vizmap:ab_h_8ec_corr_all_new NODE_LABEL" value="ABSCISIC ACID" type="string"/>
    <att name="vizmap:ab_h_8ec_corr_all_new NODE_SHAPE" value="RECT" type="string"/>
    <att name="Column 3" type="string"/>
    <att name="Column 2" value="8888" type="integer"/>
    <att name="vizmap:ab_h_8ec_corr_all_new--child NODE_FILL_COLOR" value="java.awt.Color[r=51,g=255,b=255]" type="string"/>
    <att name="vizmap:ab_h_8ec_corr_all_new NODE_FONT_SIZE" value="35.0" type="string"/>
    <att name="isInPath" value="0" type="boolean" cy:hidden="1"/>
    <graphics x="653.9525756835938" type="RECTANGLE" y="243.6307373046875" fill="#33ffff" w="78.0" z="0.0" h="78.00006103515625" outline="#666666" width="1.0">
      <att name="NODE_CUSTOMGRAPHICS_POSITION_9" value="C,C,c,0.00,0.00" type="string"/>
      <att name="NODE_CUSTOMGRAPHICS_POSITION_3" value="C,C,c,0.00,0.00" type="string"/>
      <att name="NODE_LABEL" value="ABSCISIC ACID" type="string"/>
      <att name="NODE_LABEL_COLOR" value="#000000" type="string"/>
      <att name="NODE_CUSTOMGRAPHICS_9" value="org.cytoscape.ding.customgraphics.NullCustomGraphics,0,[ Remove Graphics ]," type="string"/>
      <att name="NODE_CUSTOMGRAPHICS_SIZE_2" value="0.0" type="string"/>
      <att name="NODE_CUSTOMGRAPHICS_SIZE_7" value="0.0" type="string"/>
      <att name="NODE_CUSTOMGRAPHICS_3" value="org.cytoscape.ding.customgraphics.NullCustomGraphics,0,[ Remove Graphics ]," type="string"/>
      <att name="NODE_CUSTOMGRAPHICS_POSITION_7" value="C,C,c,0.00,0.00" type="string"/>
      <att name="NODE_CUSTOMGRAPHICS_SIZE_5" value="0.0" type="string"/>
      <att name="NODE_CUSTOMGRAPHICS_2" value="org.cytoscape.ding.customgraphics.NullCustomGraphics,0,[ Remove Graphics ]," type="string"/>
      <att name="NODE_CUSTOMGRAPHICS_SIZE_1" value="0.0" type="string"/>
      <att name="NODE_LABEL_WIDTH" value="200.0" type="string"/>
      <att name="NODE_CUSTOMGRAPHICS_SIZE_3" value="0.0" type="string"/>
      <att name="NODE_CUSTOMGRAPHICS_SIZE_8" value="0.0" type="string"/>
      <att name="NODE_CUSTOMGRAPHICS_POSITION_4" value="C,C,c,0.00,0.00" type="string"/>
      <att name="NODE_SELECTED_PAINT" value="#ffff00" type="string"/>
      <att name="NODE_CUSTOMGRAPHICS_SIZE_9" value="0.0" type="string"/>
      <att name="NODE_LABEL_TRANSPARENCY" value="255" type="string"/>
      <att name="NODE_CUSTOMGRAPHICS_8" value="org.cytoscape.ding.customgraphics.NullCustomGraphics,0,[ Remove Graphics ]," type="string"/>
      <att name="NODE_CUSTOMGRAPHICS_7" value="org.cytoscape.ding.customgraphics.NullCustomGraphics,0,[ Remove Graphics ]," type="string"/>
      <att name="NODE_CUSTOMGRAPHICS_1" value="org.cytoscape.ding.customgraphics.NullCustomGraphics,0,[ Remove Graphics ]," type="string"/>
      <att name="NODE_TOOLTIP" value="" type="string"/>
      <att name="NODE_BORDER_TRANSPARENCY" value="255" type="string"/>
      <att name="NODE_CUSTOMGRAPHICS_SIZE_6" value="0.0" type="string"/>
      <att name="NODE_VISIBLE" value="true" type="string"/>
      <att name="NODE_CUSTOMGRAPHICS_4" value="org.cytoscape.ding.customgraphics.NullCustomGraphics,0,[ Remove Graphics ]," type="string"/>
      <att name="NODE_CUSTOMGRAPHICS_POSITION_8" value="C,C,c,0.00,0.00" type="string"/>
      <att name="NODE_CUSTOMGRAPHICS_5" value="org.cytoscape.ding.customgraphics.NullCustomGraphics,0,[ Remove Graphics ]," type="string"/>
      <att name="NODE_CUSTOMGRAPHICS_POSITION_6" value="C,C,c,0.00,0.00" type="string"/>
      <att name="NODE_LABEL_FONT_FACE" value="Dialog.plain,plain,35" type="string"/>
      <att name="NODE_LABEL_FONT_SIZE" value="12" type="string"/>
      <att name="NODE_CUSTOMGRAPHICS_SIZE_4" value="0.0" type="string"/>
      <att name="NODE_DEPTH" value="0.0" type="string"/>
      <att name="NODE_BORDER_STROKE" value="SOLID" type="string"/>
      <att name="NODE_LABEL_POSITION" value="C,C,c,0.00,0.00" type="string"/>
      <att name="NODE_CUSTOMGRAPHICS_6" value="org.cytoscape.ding.customgraphics.NullCustomGraphics,0,[ Remove Graphics ]," type="string"/>
      <att name="NODE_CUSTOMGRAPHICS_POSITION_5" value="C,C,c,0.00,0.00" type="string"/>
      <att name="NODE_NESTED_NETWORK_IMAGE_VISIBLE" value="true" type="string"/>
      <att name="NODE_SELECTED" value="false" type="string"/>
      <att name="NODE_CUSTOMGRAPHICS_POSITION_2" value="C,C,c,0.00,0.00" type="string"/>
      <att name="NODE_CUSTOMGRAPHICS_POSITION_1" value="C,C,c,0.00,0.00" type="string"/>
      <att name="NODE_TRANSPARENCY" value="255" type="string"/>
    </graphics>
  </node>
  <node id="1745" label="1.14.99.-">
    <att name="isExcludedFromPaths" value="0" type="boolean"/>
    <att name="Column 1" value="1.14.99.-" type="string"/>
    <att name="vizmap:ab_PLANTCYC_NETWORK_NEW_1--child--child NODE_LABEL" value="1.14.99.-" type="string"/>
    <att name="cytoscape.alias.list" type="list">
      <att name="cytoscape.alias.list" value="1.14.99.-" type="string"/>
    </att>
    <att name="shared name" value="1.14.99.-" type="string"/>
    <att name="selected" value="0" type="boolean"/>
    <att name="vizmap:ab_h_8ec_corr_all_new--child NODE_SHAPE" value="ELLIPSE" type="string"/>
    <att name="vizmap:ab_h_8ec_corr_all_new NODE_SIZE" value="65.0" type="string"/>
    <att name="vizmap:ab_h_8ec_corr_all_new--child NODE_LABEL" value="1.14.99.-" type="string"/>
    <att name="name" value="1.14.99.-" type="string"/>
    <att name="vizmap:ab_h_8ec_corr_all_new--child NODE_FONT_SIZE" value="12.0" type="string"/>
    <att name="canonicalName" value="1.14.99.-" type="string"/>
    <att name="vizmap:ab_h_8ec_corr_all_new--child NODE_SIZE" value="40.00003433227539" type="string"/>
    <att name="vizmap:ab_h_8ec_corr_all_new NODE_FILL_COLOR" value="java.awt.Color[r=255,g=0,b=102]" type="string"/>
    <att name="vizmap:ab_h_8ec_corr_all_new NODE_LABEL" value="1.14.99.-" type="string"/>
    <att name="vizmap:ab_h_8ec_corr_all_new NODE_SHAPE" value="OCTAGON" type="string"/>
    <att name="Column 3" value="ABSCISIC ACID" type="string"/>
    <att name="Column 2" value="157" type="integer"/>
    <att name="vizmap:ab_h_8ec_corr_all_new--child NODE_FILL_COLOR" type="string"/>
    <att name="vizmap:ab_h_8ec_corr_all_new NODE_FONT_SIZE" value="65.0" type="string"/>
    <att name="isInPath" value="0" type="boolean" cy:hidden="1"/>
    <graphics x="483.6190185546875" type="OCTAGON" y="536.7401123046875" fill="#ff0066" w="65.0" z="0.0" h="65.0" outline="#666666" width="1.0">
      <att name="NODE_CUSTOMGRAPHICS_POSITION_9" value="C,C,c,0.00,0.00" type="string"/>
      <att name="NODE_CUSTOMGRAPHICS_POSITION_3" value="C,C,c,0.00,0.00" type="string"/>
      <att name="NODE_LABEL" value="1.14.99.-" type="string"/>
      <att name="NODE_LABEL_COLOR" value="#000000" type="string"/>
      <att name="NODE_CUSTOMGRAPHICS_9" value="org.cytoscape.ding.customgraphics.NullCustomGraphics,0,[ Remove Graphics ]," type="string"/>
      <att name="NODE_CUSTOMGRAPHICS_SIZE_2" value="0.0" type="string"/>
      <att name="NODE_CUSTOMGRAPHICS_SIZE_7" value="0.0" type="string"/>
      <att name="NODE_CUSTOMGRAPHICS_3" value="org.cytoscape.ding.customgraphics.NullCustomGraphics,0,[ Remove Graphics ]," type="string"/>
      <att name="NODE_CUSTOMGRAPHICS_POSITION_7" value="C,C,c,0.00,0.00" type="string"/>
      <att name="NODE_CUSTOMGRAPHICS_SIZE_5" value="0.0" type="string"/>
      <att name="NODE_CUSTOMGRAPHICS_2" value="org.cytoscape.ding.customgraphics.NullCustomGraphics,0,[ Remove Graphics ]," type="string"/>
      <att name="NODE_CUSTOMGRAPHICS_SIZE_1" value="0.0" type="string"/>
      <att name="NODE_LABEL_WIDTH" value="200.0" type="string"/>
      <att name="NODE_CUSTOMGRAPHICS_SIZE_3" value="0.0" type="string"/>
      <att name="NODE_CUSTOMGRAPHICS_SIZE_8" value="0.0" type="string"/>
      <att name="NODE_CUSTOMGRAPHICS_POSITION_4" value="C,C,c,0.00,0.00" type="string"/>
      <att name="NODE_SELECTED_PAINT" value="#ffff00" type="string"/>
      <att name="NODE_CUSTOMGRAPHICS_SIZE_9" value="0.0" type="string"/>
      <att name="NODE_LABEL_TRANSPARENCY" value="255" type="string"/>
      <att name="NODE_CUSTOMGRAPHICS_8" value="org.cytoscape.ding.customgraphics.NullCustomGraphics,0,[ Remove Graphics ]," type="string"/>
      <att name="NODE_CUSTOMGRAPHICS_7" value="org.cytoscape.ding.customgraphics.NullCustomGraphics,0,[ Remove Graphics ]," type="string"/>
      <att name="NODE_CUSTOMGRAPHICS_1" value="org.cytoscape.ding.customgraphics.NullCustomGraphics,0,[ Remove Graphics ]," type="string"/>
      <att name="NODE_TOOLTIP" value="" type="string"/>
      <att name="NODE_BORDER_TRANSPARENCY" value="255" type="string"/>
      <att name="NODE_CUSTOMGRAPHICS_SIZE_6" value="0.0" type="string"/>
      <att name="NODE_VISIBLE" value="true" type="string"/>
      <att name="NODE_CUSTOMGRAPHICS_4" value="org.cytoscape.ding.customgraphics.NullCustomGraphics,0,[ Remove Graphics ]," type="string"/>
      <att name="NODE_CUSTOMGRAPHICS_POSITION_8" value="C,C,c,0.00,0.00" type="string"/>
      <att name="NODE_CUSTOMGRAPHICS_5" value="org.cytoscape.ding.customgraphics.NullCustomGraphics,0,[ Remove Graphics ]," type="string"/>
      <att name="NODE_CUSTOMGRAPHICS_POSITION_6" value="C,C,c,0.00,0.00" type="string"/>
      <att name="NODE_LABEL_FONT_FACE" value="Dialog.plain,plain,65" type="string"/>
      <att name="NODE_LABEL_FONT_SIZE" value="12" type="string"/>
      <att name="NODE_CUSTOMGRAPHICS_SIZE_4" value="0.0" type="string"/>
      <att name="NODE_DEPTH" value="0.0" type="string"/>
      <att name="NODE_BORDER_STROKE" value="SOLID" type="string"/>
      <att name="NODE_LABEL_POSITION" value="C,C,c,0.00,0.00" type="string"/>
      <att name="NODE_CUSTOMGRAPHICS_6" value="org.cytoscape.ding.customgraphics.NullCustomGraphics,0,[ Remove Graphics ]," type="string"/>
      <att name="NODE_CUSTOMGRAPHICS_POSITION_5" value="C,C,c,0.00,0.00" type="string"/>
      <att name="NODE_NESTED_NETWORK_IMAGE_VISIBLE" value="true" type="string"/>
      <att name="NODE_SELECTED" value="false" type="string"/>
      <att name="NODE_CUSTOMGRAPHICS_POSITION_2" value="C,C,c,0.00,0.00" type="string"/>
      <att name="NODE_CUSTOMGRAPHICS_POSITION_1" value="C,C,c,0.00,0.00" type="string"/>
      <att name="NODE_TRANSPARENCY" value="255" type="string"/>
    </graphics>
  </node>
  <node id="1744" label="2.4.1.12">
    <att name="isExcludedFromPaths" value="0" type="boolean"/>
    <att name="Column 1" value="2.4.1.12" type="string"/>
    <att name="vizmap:ab_PLANTCYC_NETWORK_NEW_1--child--child NODE_LABEL" value="2.4.1.12" type="string"/>
    <att name="cytoscape.alias.list" type="list">
      <att name="cytoscape.alias.list" value="2.4.1.12" type="string"/>
    </att>
    <att name="shared name" value="2.4.1.12" type="string"/>
    <att name="selected" value="0" type="boolean"/>
    <att name="vizmap:ab_h_8ec_corr_all_new--child NODE_SHAPE" value="ELLIPSE" type="string"/>
    <att name="vizmap:ab_h_8ec_corr_all_new NODE_SIZE" value="45.0" type="string"/>
    <att name="vizmap:ab_h_8ec_corr_all_new--child NODE_LABEL" value="2.4.1.12" type="string"/>
    <att name="name" value="2.4.1.12" type="string"/>
    <att name="vizmap:ab_h_8ec_corr_all_new--child NODE_FONT_SIZE" value="12.0" type="string"/>
    <att name="canonicalName" value="2.4.1.12" type="string"/>
    <att name="vizmap:ab_h_8ec_corr_all_new--child NODE_SIZE" value="40.00006866455078" type="string"/>
    <att name="vizmap:ab_h_8ec_corr_all_new NODE_FILL_COLOR" value="java.awt.Color[r=255,g=255,b=51]" type="string"/>
    <att name="vizmap:ab_h_8ec_corr_all_new NODE_LABEL" value="2.4.1.12" type="string"/>
    <att name="vizmap:ab_h_8ec_corr_all_new NODE_SHAPE" value="RECT" type="string"/>
    <att name="Column 3" value="ABSCISIC ACID" type="string"/>
    <att name="Column 2" value="157" type="integer"/>
    <att name="vizmap:ab_h_8ec_corr_all_new--child NODE_FILL_COLOR" type="string"/>
    <att name="vizmap:ab_h_8ec_corr_all_new NODE_FONT_SIZE" value="25.0" type="string"/>
    <att name="isInPath" value="0" type="boolean" cy:hidden="1"/>
    <graphics x="427.24664306640625" type="RECTANGLE" y="475.2776336669922" fill="#ffff33" w="45.0" z="0.0" h="45.000030517578125" outline="#666666" width="1.0">
      <att name="NODE_CUSTOMGRAPHICS_POSITION_9" value="C,C,c,0.00,0.00" type="string"/>
      <att name="NODE_CUSTOMGRAPHICS_POSITION_3" value="C,C,c,0.00,0.00" type="string"/>
      <att name="NODE_LABEL" value="2.4.1.12" type="string"/>
      <att name="NODE_LABEL_COLOR" value="#000000" type="string"/>
      <att name="NODE_CUSTOMGRAPHICS_9" value="org.cytoscape.ding.customgraphics.NullCustomGraphics,0,[ Remove Graphics ]," type="string"/>
      <att name="NODE_CUSTOMGRAPHICS_SIZE_2" value="0.0" type="string"/>
      <att name="NODE_CUSTOMGRAPHICS_SIZE_7" value="0.0" type="string"/>
      <att name="NODE_CUSTOMGRAPHICS_3" value="org.cytoscape.ding.customgraphics.NullCustomGraphics,0,[ Remove Graphics ]," type="string"/>
      <att name="NODE_CUSTOMGRAPHICS_POSITION_7" value="C,C,c,0.00,0.00" type="string"/>
      <att name="NODE_CUSTOMGRAPHICS_SIZE_5" value="0.0" type="string"/>
      <att name="NODE_CUSTOMGRAPHICS_2" value="org.cytoscape.ding.customgraphics.NullCustomGraphics,0,[ Remove Graphics ]," type="string"/>
      <att name="NODE_CUSTOMGRAPHICS_SIZE_1" value="0.0" type="string"/>
      <att name="NODE_LABEL_WIDTH" value="200.0" type="string"/>
      <att name="NODE_CUSTOMGRAPHICS_SIZE_3" value="0.0" type="string"/>
      <att name="NODE_CUSTOMGRAPHICS_SIZE_8" value="0.0" type="string"/>
      <att name="NODE_CUSTOMGRAPHICS_POSITION_4" value="C,C,c,0.00,0.00" type="string"/>
      <att name="NODE_SELECTED_PAINT" value="#ffff00" type="string"/>
      <att name="NODE_CUSTOMGRAPHICS_SIZE_9" value="0.0" type="string"/>
      <att name="NODE_LABEL_TRANSPARENCY" value="255" type="string"/>
      <att name="NODE_CUSTOMGRAPHICS_8" value="org.cytoscape.ding.customgraphics.NullCustomGraphics,0,[ Remove Graphics ]," type="string"/>
      <att name="NODE_CUSTOMGRAPHICS_7" value="org.cytoscape.ding.customgraphics.NullCustomGraphics,0,[ Remove Graphics ]," type="string"/>
      <att name="NODE_CUSTOMGRAPHICS_1" value="org.cytoscape.ding.customgraphics.NullCustomGraphics,0,[ Remove Graphics ]," type="string"/>
      <att name="NODE_TOOLTIP" value="" type="string"/>
      <att name="NODE_BORDER_TRANSPARENCY" value="255" type="string"/>
      <att name="NODE_CUSTOMGRAPHICS_SIZE_6" value="0.0" type="string"/>
      <att name="NODE_VISIBLE" value="true" type="string"/>
      <att name="NODE_CUSTOMGRAPHICS_4" value="org.cytoscape.ding.customgraphics.NullCustomGraphics,0,[ Remove Graphics ]," type="string"/>
      <att name="NODE_CUSTOMGRAPHICS_POSITION_8" value="C,C,c,0.00,0.00" type="string"/>
      <att name="NODE_CUSTOMGRAPHICS_5" value="org.cytoscape.ding.customgraphics.NullCustomGraphics,0,[ Remove Graphics ]," type="string"/>
      <att name="NODE_CUSTOMGRAPHICS_POSITION_6" value="C,C,c,0.00,0.00" type="string"/>
      <att name="NODE_LABEL_FONT_FACE" value="Dialog.plain,plain,25" type="string"/>
      <att name="NODE_LABEL_FONT_SIZE" value="12" type="string"/>
      <att name="NODE_CUSTOMGRAPHICS_SIZE_4" value="0.0" type="string"/>
      <att name="NODE_DEPTH" value="0.0" type="string"/>
      <att name="NODE_BORDER_STROKE" value="SOLID" type="string"/>
      <att name="NODE_LABEL_POSITION" value="C,C,c,0.00,0.00" type="string"/>
      <att name="NODE_CUSTOMGRAPHICS_6" value="org.cytoscape.ding.customgraphics.NullCustomGraphics,0,[ Remove Graphics ]," type="string"/>
      <att name="NODE_CUSTOMGRAPHICS_POSITION_5" value="C,C,c,0.00,0.00" type="string"/>
      <att name="NODE_NESTED_NETWORK_IMAGE_VISIBLE" value="true" type="string"/>
      <att name="NODE_SELECTED" value="false" type="string"/>
      <att name="NODE_CUSTOMGRAPHICS_POSITION_2" value="C,C,c,0.00,0.00" type="string"/>
      <att name="NODE_CUSTOMGRAPHICS_POSITION_1" value="C,C,c,0.00,0.00" type="string"/>
      <att name="NODE_TRANSPARENCY" value="255" type="string"/>
    </graphics>
  </node>
  <node id="1743" label="1.13.11.-">
    <att name="isExcludedFromPaths" value="0" type="boolean"/>
    <att name="Column 1" value="1.13.11.-" type="string"/>
    <att name="vizmap:ab_PLANTCYC_NETWORK_NEW_1--child--child NODE_LABEL" value="1.13.11.-" type="string"/>
    <att name="cytoscape.alias.list" type="list">
      <att name="cytoscape.alias.list" value="1.13.11.-" type="string"/>
    </att>
    <att name="shared name" value="1.13.11.-" type="string"/>
    <att name="selected" value="0" type="boolean"/>
    <att name="vizmap:ab_h_8ec_corr_all_new--child NODE_SHAPE" value="ELLIPSE" type="string"/>
    <att name="vizmap:ab_h_8ec_corr_all_new NODE_SIZE" value="45.0" type="string"/>
    <att name="vizmap:ab_h_8ec_corr_all_new--child NODE_LABEL" value="1.13.11.-" type="string"/>
    <att name="name" value="1.13.11.-" type="string"/>
    <att name="vizmap:ab_h_8ec_corr_all_new--child NODE_FONT_SIZE" value="12.0" type="string"/>
    <att name="canonicalName" value="1.13.11.-" type="string"/>
    <att name="vizmap:ab_h_8ec_corr_all_new--child NODE_SIZE" value="40.0001220703125" type="string"/>
    <att name="vizmap:ab_h_8ec_corr_all_new NODE_FILL_COLOR" value="java.awt.Color[r=255,g=255,b=51]" type="string"/>
    <att name="vizmap:ab_h_8ec_corr_all_new NODE_LABEL" value="1.13.11.-" type="string"/>
    <att name="vizmap:ab_h_8ec_corr_all_new NODE_SHAPE" value="RECT" type="string"/>
    <att name="Column 3" value="ABSCISIC ACID" type="string"/>
    <att name="Column 2" value="178" type="integer"/>
    <att name="vizmap:ab_h_8ec_corr_all_new--child NODE_FILL_COLOR" type="string"/>
    <att name="vizmap:ab_h_8ec_corr_all_new NODE_FONT_SIZE" value="25.0" type="string"/>
    <att name="isInPath" value="0" type="boolean" cy:hidden="1"/>
    <graphics x="636.8280944824219" type="RECTANGLE" y="472.48057556152344" fill="#ffff33" w="44.99993896484375" z="0.0" h="45.000030517578125" outline="#666666" width="1.0">
      <att name="NODE_CUSTOMGRAPHICS_POSITION_9" value="C,C,c,0.00,0.00" type="string"/>
      <att name="NODE_CUSTOMGRAPHICS_POSITION_3" value="C,C,c,0.00,0.00" type="string"/>
      <att name="NODE_LABEL" value="1.13.11.-" type="string"/>
      <att name="NODE_LABEL_COLOR" value="#000000" type="string"/>
      <att name="NODE_CUSTOMGRAPHICS_9" value="org.cytoscape.ding.customgraphics.NullCustomGraphics,0,[ Remove Graphics ]," type="string"/>
      <att name="NODE_CUSTOMGRAPHICS_SIZE_2" value="0.0" type="string"/>
      <att name="NODE_CUSTOMGRAPHICS_SIZE_7" value="0.0" type="string"/>
      <att name="NODE_CUSTOMGRAPHICS_3" value="org.cytoscape.ding.customgraphics.NullCustomGraphics,0,[ Remove Graphics ]," type="string"/>
      <att name="NODE_CUSTOMGRAPHICS_POSITION_7" value="C,C,c,0.00,0.00" type="string"/>
      <att name="NODE_CUSTOMGRAPHICS_SIZE_5" value="0.0" type="string"/>
      <att name="NODE_CUSTOMGRAPHICS_2" value="org.cytoscape.ding.customgraphics.NullCustomGraphics,0,[ Remove Graphics ]," type="string"/>
      <att name="NODE_CUSTOMGRAPHICS_SIZE_1" value="0.0" type="string"/>
      <att name="NODE_LABEL_WIDTH" value="200.0" type="string"/>
      <att name="NODE_CUSTOMGRAPHICS_SIZE_3" value="0.0" type="string"/>
      <att name="NODE_CUSTOMGRAPHICS_SIZE_8" value="0.0" type="string"/>
      <att name="NODE_CUSTOMGRAPHICS_POSITION_4" value="C,C,c,0.00,0.00" type="string"/>
      <att name="NODE_SELECTED_PAINT" value="#ffff00" type="string"/>
      <att name="NODE_CUSTOMGRAPHICS_SIZE_9" value="0.0" type="string"/>
      <att name="NODE_LABEL_TRANSPARENCY" value="255" type="string"/>
      <att name="NODE_CUSTOMGRAPHICS_8" value="org.cytoscape.ding.customgraphics.NullCustomGraphics,0,[ Remove Graphics ]," type="string"/>
      <att name="NODE_CUSTOMGRAPHICS_7" value="org.cytoscape.ding.customgraphics.NullCustomGraphics,0,[ Remove Graphics ]," type="string"/>
      <att name="NODE_CUSTOMGRAPHICS_1" value="org.cytoscape.ding.customgraphics.NullCustomGraphics,0,[ Remove Graphics ]," type="string"/>
      <att name="NODE_TOOLTIP" value="" type="string"/>
      <att name="NODE_BORDER_TRANSPARENCY" value="255" type="string"/>
      <att name="NODE_CUSTOMGRAPHICS_SIZE_6" value="0.0" type="string"/>
      <att name="NODE_VISIBLE" value="true" type="string"/>
      <att name="NODE_CUSTOMGRAPHICS_4" value="org.cytoscape.ding.customgraphics.NullCustomGraphics,0,[ Remove Graphics ]," type="string"/>
      <att name="NODE_CUSTOMGRAPHICS_POSITION_8" value="C,C,c,0.00,0.00" type="string"/>
      <att name="NODE_CUSTOMGRAPHICS_5" value="org.cytoscape.ding.customgraphics.NullCustomGraphics,0,[ Remove Graphics ]," type="string"/>
      <att name="NODE_CUSTOMGRAPHICS_POSITION_6" value="C,C,c,0.00,0.00" type="string"/>
      <att name="NODE_LABEL_FONT_FACE" value="Dialog.plain,plain,25" type="string"/>
      <att name="NODE_LABEL_FONT_SIZE" value="12" type="string"/>
      <att name="NODE_CUSTOMGRAPHICS_SIZE_4" value="0.0" type="string"/>
      <att name="NODE_DEPTH" value="0.0" type="string"/>
      <att name="NODE_BORDER_STROKE" value="SOLID" type="string"/>
      <att name="NODE_LABEL_POSITION" value="C,C,c,0.00,0.00" type="string"/>
      <att name="NODE_CUSTOMGRAPHICS_6" value="org.cytoscape.ding.customgraphics.NullCustomGraphics,0,[ Remove Graphics ]," type="string"/>
      <att name="NODE_CUSTOMGRAPHICS_POSITION_5" value="C,C,c,0.00,0.00" type="string"/>
      <att name="NODE_NESTED_NETWORK_IMAGE_VISIBLE" value="true" type="string"/>
      <att name="NODE_SELECTED" value="false" type="string"/>
      <att name="NODE_CUSTOMGRAPHICS_POSITION_2" value="C,C,c,0.00,0.00" type="string"/>
      <att name="NODE_CUSTOMGRAPHICS_POSITION_1" value="C,C,c,0.00,0.00" type="string"/>
      <att name="NODE_TRANSPARENCY" value="255" type="string"/>
    </graphics>
  </node>
  <edge id="1818" label="AUXIN (PP) 2.3.1.74" source="1764" target="1747" cy:directed="1">
    <att name="Column 1" value="AUXIN (PP) 2.3.1.74" type="string"/>
    <att name="cytoscape.alias.list" type="list">
      <att name="cytoscape.alias.list" value="AUXIN (PP) 2.3.1.74" type="string"/>
    </att>
    <att name="interaction" value="PP" type="string"/>
    <att name="shared name" value="AUXIN (PP) 2.3.1.74" type="string"/>
    <att name="selected" value="0" type="boolean"/>
    <att name="name" value="AUXIN (PP) 2.3.1.74" type="string"/>
    <att name="canonicalName" value="AUXIN (PP) 2.3.1.74" type="string"/>
    <att name="shared interaction" value="PP" type="string"/>
    <att name="Column 2" value="1" type="integer"/>
    <att name="isInPath" value="0" type="boolean" cy:hidden="1"/>
    <graphics width="4.0" fill="#333300">
      <att name="EDGE_LABEL" value="" type="string"/>
      <att name="EDGE_TOOLTIP" value="" type="string"/>
      <att name="EDGE_STROKE_SELECTED_PAINT" value="#ff0000" type="string"/>
      <att name="EDGE_SOURCE_ARROW_SELECTED_PAINT" value="#ffff00" type="string"/>
      <att name="EDGE_SOURCE_ARROW_UNSELECTED_PAINT" value="#000000" type="string"/>
      <att name="EDGE_TRANSPARENCY" value="255" type="string"/>
      <att name="EDGE_BEND" value="" type="string"/>
      <att name="EDGE_LABEL_TRANSPARENCY" value="255" type="string"/>
      <att name="EDGE_LABEL_FONT_SIZE" value="10" type="string"/>
      <att name="EDGE_LABEL_COLOR" value="#000000" type="string"/>
      <att name="EDGE_LINE_TYPE" value="SOLID" type="string"/>
      <att name="EDGE_TARGET_ARROW_UNSELECTED_PAINT" value="#000000" type="string"/>
      <att name="EDGE_TARGET_ARROW_SELECTED_PAINT" value="#ffff00" type="string"/>
      <att name="EDGE_VISIBLE" value="true" type="string"/>
      <att name="EDGE_SOURCE_ARROW_SHAPE" value="NONE" type="string"/>
      <att name="EDGE_LABEL_FONT_FACE" value="Dialog.plain,plain,10" type="string"/>
      <att name="EDGE_SELECTED" value="false" type="string"/>
      <att name="EDGE_TARGET_ARROW_SHAPE" value="NONE" type="string"/>
      <att name="EDGE_CURVED" value="true" type="string"/>
      <att name="curved" value="STRAIGHT_LINES" type="string"/>
    </graphics>
  </edge>
  <edge id="1817" label="AUXIN (PP) 2.6.1.5" source="1764" target="1754" cy:directed="1">
    <att name="Column 1" value="AUXIN (PP) 2.6.1.5" type="string"/>
    <att name="cytoscape.alias.list" type="list">
      <att name="cytoscape.alias.list" value="AUXIN (PP) 2.6.1.5" type="string"/>
    </att>
    <att name="interaction" value="PP" type="string"/>
    <att name="shared name" value="AUXIN (PP) 2.6.1.5" type="string"/>
    <att name="selected" value="0" type="boolean"/>
    <att name="name" value="AUXIN (PP) 2.6.1.5" type="string"/>
    <att name="canonicalName" value="AUXIN (PP) 2.6.1.5" type="string"/>
    <att name="shared interaction" value="PP" type="string"/>
    <att name="Column 2" value="3" type="integer"/>
    <att name="isInPath" value="0" type="boolean" cy:hidden="1"/>
    <graphics width="4.0" fill="#333300">
      <att name="EDGE_LABEL" value="" type="string"/>
      <att name="EDGE_TOOLTIP" value="" type="string"/>
      <att name="EDGE_STROKE_SELECTED_PAINT" value="#ff0000" type="string"/>
      <att name="EDGE_SOURCE_ARROW_SELECTED_PAINT" value="#ffff00" type="string"/>
      <att name="EDGE_SOURCE_ARROW_UNSELECTED_PAINT" value="#000000" type="string"/>
      <att name="EDGE_TRANSPARENCY" value="255" type="string"/>
      <att name="EDGE_BEND" value="" type="string"/>
      <att name="EDGE_LABEL_TRANSPARENCY" value="255" type="string"/>
      <att name="EDGE_LABEL_FONT_SIZE" value="10" type="string"/>
      <att name="EDGE_LABEL_COLOR" value="#000000" type="string"/>
      <att name="EDGE_LINE_TYPE" value="SOLID" type="string"/>
      <att name="EDGE_TARGET_ARROW_UNSELECTED_PAINT" value="#000000" type="string"/>
      <att name="EDGE_TARGET_ARROW_SELECTED_PAINT" value="#ffff00" type="string"/>
      <att name="EDGE_VISIBLE" value="true" type="string"/>
      <att name="EDGE_SOURCE_ARROW_SHAPE" value="NONE" type="string"/>
      <att name="EDGE_LABEL_FONT_FACE" value="Dialog.plain,plain,10" type="string"/>
      <att name="EDGE_SELECTED" value="false" type="string"/>
      <att name="EDGE_TARGET_ARROW_SHAPE" value="NONE" type="string"/>
      <att name="EDGE_CURVED" value="true" type="string"/>
      <att name="curved" value="STRAIGHT_LINES" type="string"/>
    </graphics>
  </edge>
  <edge id="1816" label="AUXIN (PP) 3.1.4.4" source="1764" target="1759" cy:directed="1">
    <att name="Column 1" value="AUXIN (PP) 3.1.4.4" type="string"/>
    <att name="cytoscape.alias.list" type="list">
      <att name="cytoscape.alias.list" value="AUXIN (PP) 3.1.4.4" type="string"/>
    </att>
    <att name="interaction" value="PP" type="string"/>
    <att name="shared name" value="AUXIN (PP) 3.1.4.4" type="string"/>
    <att name="selected" value="0" type="boolean"/>
    <att name="name" value="AUXIN (PP) 3.1.4.4" type="string"/>
    <att name="canonicalName" value="AUXIN (PP) 3.1.4.4" type="string"/>
    <att name="shared interaction" value="PP" type="string"/>
    <att name="Column 2" value="3" type="integer"/>
    <att name="isInPath" value="0" type="boolean" cy:hidden="1"/>
    <graphics width="4.0" fill="#333300">
      <att name="EDGE_LABEL" value="" type="string"/>
      <att name="EDGE_TOOLTIP" value="" type="string"/>
      <att name="EDGE_STROKE_SELECTED_PAINT" value="#ff0000" type="string"/>
      <att name="EDGE_SOURCE_ARROW_SELECTED_PAINT" value="#ffff00" type="string"/>
      <att name="EDGE_SOURCE_ARROW_UNSELECTED_PAINT" value="#000000" type="string"/>
      <att name="EDGE_TRANSPARENCY" value="255" type="string"/>
      <att name="EDGE_BEND" value="" type="string"/>
      <att name="EDGE_LABEL_TRANSPARENCY" value="255" type="string"/>
      <att name="EDGE_LABEL_FONT_SIZE" value="10" type="string"/>
      <att name="EDGE_LABEL_COLOR" value="#000000" type="string"/>
      <att name="EDGE_LINE_TYPE" value="SOLID" type="string"/>
      <att name="EDGE_TARGET_ARROW_UNSELECTED_PAINT" value="#000000" type="string"/>
      <att name="EDGE_TARGET_ARROW_SELECTED_PAINT" value="#ffff00" type="string"/>
      <att name="EDGE_VISIBLE" value="true" type="string"/>
      <att name="EDGE_SOURCE_ARROW_SHAPE" value="NONE" type="string"/>
      <att name="EDGE_LABEL_FONT_FACE" value="Dialog.plain,plain,10" type="string"/>
      <att name="EDGE_SELECTED" value="false" type="string"/>
      <att name="EDGE_TARGET_ARROW_SHAPE" value="NONE" type="string"/>
      <att name="EDGE_CURVED" value="true" type="string"/>
      <att name="curved" value="STRAIGHT_LINES" type="string"/>
    </graphics>
  </edge>
  <edge id="1815" label="AUXIN (PP) 4.1.3.27" source="1764" target="1755" cy:directed="1">
    <att name="Column 1" value="AUXIN (PP) 4.1.3.27" type="string"/>
    <att name="cytoscape.alias.list" type="list">
      <att name="cytoscape.alias.list" value="AUXIN (PP) 4.1.3.27" type="string"/>
    </att>
    <att name="interaction" value="PP" type="string"/>
    <att name="shared name" value="AUXIN (PP) 4.1.3.27" type="string"/>
    <att name="selected" value="0" type="boolean"/>
    <att name="name" value="AUXIN (PP) 4.1.3.27" type="string"/>
    <att name="canonicalName" value="AUXIN (PP) 4.1.3.27" type="string"/>
    <att name="shared interaction" value="PP" type="string"/>
    <att name="Column 2" value="3" type="integer"/>
    <att name="isInPath" value="0" type="boolean" cy:hidden="1"/>
    <graphics width="4.0" fill="#333300">
      <att name="EDGE_LABEL" value="" type="string"/>
      <att name="EDGE_TOOLTIP" value="" type="string"/>
      <att name="EDGE_STROKE_SELECTED_PAINT" value="#ff0000" type="string"/>
      <att name="EDGE_SOURCE_ARROW_SELECTED_PAINT" value="#ffff00" type="string"/>
      <att name="EDGE_SOURCE_ARROW_UNSELECTED_PAINT" value="#000000" type="string"/>
      <att name="EDGE_TRANSPARENCY" value="255" type="string"/>
      <att name="EDGE_BEND" value="" type="string"/>
      <att name="EDGE_LABEL_TRANSPARENCY" value="255" type="string"/>
      <att name="EDGE_LABEL_FONT_SIZE" value="10" type="string"/>
      <att name="EDGE_LABEL_COLOR" value="#000000" type="string"/>
      <att name="EDGE_LINE_TYPE" value="SOLID" type="string"/>
      <att name="EDGE_TARGET_ARROW_UNSELECTED_PAINT" value="#000000" type="string"/>
      <att name="EDGE_TARGET_ARROW_SELECTED_PAINT" value="#ffff00" type="string"/>
      <att name="EDGE_VISIBLE" value="true" type="string"/>
      <att name="EDGE_SOURCE_ARROW_SHAPE" value="NONE" type="string"/>
      <att name="EDGE_LABEL_FONT_FACE" value="Dialog.plain,plain,10" type="string"/>
      <att name="EDGE_SELECTED" value="false" type="string"/>
      <att name="EDGE_TARGET_ARROW_SHAPE" value="NONE" type="string"/>
      <att name="EDGE_CURVED" value="true" type="string"/>
      <att name="curved" value="STRAIGHT_LINES" type="string"/>
    </graphics>
  </edge>
  <edge id="1814" label="AUXIN (PP) 4.4.1.14" source="1764" target="1768" cy:directed="1">
    <att name="Column 1" value="AUXIN (PP) 4.4.1.14" type="string"/>
    <att name="cytoscape.alias.list" type="list">
      <att name="cytoscape.alias.list" value="AUXIN (PP) 4.4.1.14" type="string"/>
    </att>
    <att name="interaction" value="PP" type="string"/>
    <att name="shared name" value="AUXIN (PP) 4.4.1.14" type="string"/>
    <att name="selected" value="0" type="boolean"/>
    <att name="name" value="AUXIN (PP) 4.4.1.14" type="string"/>
    <att name="canonicalName" value="AUXIN (PP) 4.4.1.14" type="string"/>
    <att name="shared interaction" value="PP" type="string"/>
    <att name="Column 2" value="3" type="integer"/>
    <att name="isInPath" value="0" type="boolean" cy:hidden="1"/>
    <graphics width="4.0" fill="#333300">
      <att name="EDGE_LABEL" value="" type="string"/>
      <att name="EDGE_TOOLTIP" value="" type="string"/>
      <att name="EDGE_STROKE_SELECTED_PAINT" value="#ff0000" type="string"/>
      <att name="EDGE_SOURCE_ARROW_SELECTED_PAINT" value="#ffff00" type="string"/>
      <att name="EDGE_SOURCE_ARROW_UNSELECTED_PAINT" value="#000000" type="string"/>
      <att name="EDGE_TRANSPARENCY" value="255" type="string"/>
      <att name="EDGE_BEND" value="" type="string"/>
      <att name="EDGE_LABEL_TRANSPARENCY" value="255" type="string"/>
      <att name="EDGE_LABEL_FONT_SIZE" value="10" type="string"/>
      <att name="EDGE_LABEL_COLOR" value="#000000" type="string"/>
      <att name="EDGE_LINE_TYPE" value="SOLID" type="string"/>
      <att name="EDGE_TARGET_ARROW_UNSELECTED_PAINT" value="#000000" type="string"/>
      <att name="EDGE_TARGET_ARROW_SELECTED_PAINT" value="#ffff00" type="string"/>
      <att name="EDGE_VISIBLE" value="true" type="string"/>
      <att name="EDGE_SOURCE_ARROW_SHAPE" value="NONE" type="string"/>
      <att name="EDGE_LABEL_FONT_FACE" value="Dialog.plain,plain,10" type="string"/>
      <att name="EDGE_SELECTED" value="false" type="string"/>
      <att name="EDGE_TARGET_ARROW_SHAPE" value="NONE" type="string"/>
      <att name="EDGE_CURVED" value="true" type="string"/>
      <att name="curved" value="STRAIGHT_LINES" type="string"/>
    </graphics>
  </edge>
  <edge id="1813" label="AUXIN (PP) 6.2.1.-" source="1764" target="1748" cy:directed="1">
    <att name="Column 1" value="AUXIN (PP) 6.2.1.-" type="string"/>
    <att name="cytoscape.alias.list" type="list">
      <att name="cytoscape.alias.list" value="AUXIN (PP) 6.2.1.-" type="string"/>
    </att>
    <att name="interaction" value="PP" type="string"/>
    <att name="shared name" value="AUXIN (PP) 6.2.1.-" type="string"/>
    <att name="selected" value="0" type="boolean"/>
    <att name="name" value="AUXIN (PP) 6.2.1.-" type="string"/>
    <att name="canonicalName" value="AUXIN (PP) 6.2.1.-" type="string"/>
    <att name="shared interaction" value="PP" type="string"/>
    <att name="Column 2" value="1" type="integer"/>
    <att name="isInPath" value="0" type="boolean" cy:hidden="1"/>
    <graphics width="4.0" fill="#333300">
      <att name="EDGE_LABEL" value="" type="string"/>
      <att name="EDGE_TOOLTIP" value="" type="string"/>
      <att name="EDGE_STROKE_SELECTED_PAINT" value="#ff0000" type="string"/>
      <att name="EDGE_SOURCE_ARROW_SELECTED_PAINT" value="#ffff00" type="string"/>
      <att name="EDGE_SOURCE_ARROW_UNSELECTED_PAINT" value="#000000" type="string"/>
      <att name="EDGE_TRANSPARENCY" value="255" type="string"/>
      <att name="EDGE_BEND" value="" type="string"/>
      <att name="EDGE_LABEL_TRANSPARENCY" value="255" type="string"/>
      <att name="EDGE_LABEL_FONT_SIZE" value="10" type="string"/>
      <att name="EDGE_LABEL_COLOR" value="#000000" type="string"/>
      <att name="EDGE_LINE_TYPE" value="SOLID" type="string"/>
      <att name="EDGE_TARGET_ARROW_UNSELECTED_PAINT" value="#000000" type="string"/>
      <att name="EDGE_TARGET_ARROW_SELECTED_PAINT" value="#ffff00" type="string"/>
      <att name="EDGE_VISIBLE" value="true" type="string"/>
      <att name="EDGE_SOURCE_ARROW_SHAPE" value="NONE" type="string"/>
      <att name="EDGE_LABEL_FONT_FACE" value="Dialog.plain,plain,10" type="string"/>
      <att name="EDGE_SELECTED" value="false" type="string"/>
      <att name="EDGE_TARGET_ARROW_SHAPE" value="NONE" type="string"/>
      <att name="EDGE_CURVED" value="true" type="string"/>
      <att name="curved" value="STRAIGHT_LINES" type="string"/>
    </graphics>
  </edge>
  <edge id="1812" label="AUXIN (PP) 6.3.-.-" source="1764" target="1758" cy:directed="1">
    <att name="Column 1" value="AUXIN (PP) 6.3.-.-" type="string"/>
    <att name="cytoscape.alias.list" type="list">
      <att name="cytoscape.alias.list" value="AUXIN (PP) 6.3.-.-" type="string"/>
    </att>
    <att name="interaction" value="PP" type="string"/>
    <att name="shared name" value="AUXIN (PP) 6.3.-.-" type="string"/>
    <att name="selected" value="0" type="boolean"/>
    <att name="name" value="AUXIN (PP) 6.3.-.-" type="string"/>
    <att name="canonicalName" value="AUXIN (PP) 6.3.-.-" type="string"/>
    <att name="shared interaction" value="PP" type="string"/>
    <att name="Column 2" value="3" type="integer"/>
    <att name="isInPath" value="0" type="boolean" cy:hidden="1"/>
    <graphics width="4.0" fill="#333300">
      <att name="EDGE_LABEL" value="" type="string"/>
      <att name="EDGE_TOOLTIP" value="" type="string"/>
      <att name="EDGE_STROKE_SELECTED_PAINT" value="#ff0000" type="string"/>
      <att name="EDGE_SOURCE_ARROW_SELECTED_PAINT" value="#ffff00" type="string"/>
      <att name="EDGE_SOURCE_ARROW_UNSELECTED_PAINT" value="#000000" type="string"/>
      <att name="EDGE_TRANSPARENCY" value="255" type="string"/>
      <att name="EDGE_BEND" value="" type="string"/>
      <att name="EDGE_LABEL_TRANSPARENCY" value="255" type="string"/>
      <att name="EDGE_LABEL_FONT_SIZE" value="10" type="string"/>
      <att name="EDGE_LABEL_COLOR" value="#000000" type="string"/>
      <att name="EDGE_LINE_TYPE" value="SOLID" type="string"/>
      <att name="EDGE_TARGET_ARROW_UNSELECTED_PAINT" value="#000000" type="string"/>
      <att name="EDGE_TARGET_ARROW_SELECTED_PAINT" value="#ffff00" type="string"/>
      <att name="EDGE_VISIBLE" value="true" type="string"/>
      <att name="EDGE_SOURCE_ARROW_SHAPE" value="NONE" type="string"/>
      <att name="EDGE_LABEL_FONT_FACE" value="Dialog.plain,plain,10" type="string"/>
      <att name="EDGE_SELECTED" value="false" type="string"/>
      <att name="EDGE_TARGET_ARROW_SHAPE" value="NONE" type="string"/>
      <att name="EDGE_CURVED" value="true" type="string"/>
      <att name="curved" value="STRAIGHT_LINES" type="string"/>
    </graphics>
  </edge>
  <edge id="1811" label="CYTOKININ (PP) 4.4.1.14" source="1763" target="1768" cy:directed="1">
    <att name="Column 1" value="CYTOKININ (PP) 4.4.1.14" type="string"/>
    <att name="cytoscape.alias.list" type="list">
      <att name="cytoscape.alias.list" value="CYTOKININ (PP) 4.4.1.14" type="string"/>
    </att>
    <att name="interaction" value="PP" type="string"/>
    <att name="shared name" value="CYTOKININ (PP) 4.4.1.14" type="string"/>
    <att name="selected" value="0" type="boolean"/>
    <att name="name" value="CYTOKININ (PP) 4.4.1.14" type="string"/>
    <att name="canonicalName" value="CYTOKININ (PP) 4.4.1.14" type="string"/>
    <att name="shared interaction" value="PP" type="string"/>
    <att name="Column 2" value="3" type="integer"/>
    <att name="isInPath" value="0" type="boolean" cy:hidden="1"/>
    <graphics width="4.0" fill="#333300">
      <att name="EDGE_LABEL" value="" type="string"/>
      <att name="EDGE_TOOLTIP" value="" type="string"/>
      <att name="EDGE_STROKE_SELECTED_PAINT" value="#ff0000" type="string"/>
      <att name="EDGE_SOURCE_ARROW_SELECTED_PAINT" value="#ffff00" type="string"/>
      <att name="EDGE_SOURCE_ARROW_UNSELECTED_PAINT" value="#000000" type="string"/>
      <att name="EDGE_TRANSPARENCY" value="255" type="string"/>
      <att name="EDGE_BEND" value="" type="string"/>
      <att name="EDGE_LABEL_TRANSPARENCY" value="255" type="string"/>
      <att name="EDGE_LABEL_FONT_SIZE" value="10" type="string"/>
      <att name="EDGE_LABEL_COLOR" value="#000000" type="string"/>
      <att name="EDGE_LINE_TYPE" value="SOLID" type="string"/>
      <att name="EDGE_TARGET_ARROW_UNSELECTED_PAINT" value="#000000" type="string"/>
      <att name="EDGE_TARGET_ARROW_SELECTED_PAINT" value="#ffff00" type="string"/>
      <att name="EDGE_VISIBLE" value="true" type="string"/>
      <att name="EDGE_SOURCE_ARROW_SHAPE" value="NONE" type="string"/>
      <att name="EDGE_LABEL_FONT_FACE" value="Dialog.plain,plain,10" type="string"/>
      <att name="EDGE_SELECTED" value="false" type="string"/>
      <att name="EDGE_TARGET_ARROW_SHAPE" value="NONE" type="string"/>
      <att name="EDGE_CURVED" value="true" type="string"/>
      <att name="curved" value="STRAIGHT_LINES" type="string"/>
    </graphics>
  </edge>
  <edge id="1810" label="GIBBERELLIN (PP) 1.14.11.-" source="1761" target="1750" cy:directed="1">
    <att name="Column 1" value="GIBBERELLIN (PP) 1.14.11.-" type="string"/>
    <att name="cytoscape.alias.list" type="list">
      <att name="cytoscape.alias.list" value="GIBBERELLIN (PP) 1.14.11.-" type="string"/>
    </att>
    <att name="interaction" value="PP" type="string"/>
    <att name="shared name" value="GIBBERELLIN (PP) 1.14.11.-" type="string"/>
    <att name="selected" value="0" type="boolean"/>
    <att name="name" value="GIBBERELLIN (PP) 1.14.11.-" type="string"/>
    <att name="canonicalName" value="GIBBERELLIN (PP) 1.14.11.-" type="string"/>
    <att name="shared interaction" value="PP" type="string"/>
    <att name="Column 2" value="1" type="integer"/>
    <att name="isInPath" value="0" type="boolean" cy:hidden="1"/>
    <graphics width="4.0" fill="#333300">
      <att name="EDGE_LABEL" value="" type="string"/>
      <att name="EDGE_TOOLTIP" value="" type="string"/>
      <att name="EDGE_STROKE_SELECTED_PAINT" value="#ff0000" type="string"/>
      <att name="EDGE_SOURCE_ARROW_SELECTED_PAINT" value="#ffff00" type="string"/>
      <att name="EDGE_SOURCE_ARROW_UNSELECTED_PAINT" value="#000000" type="string"/>
      <att name="EDGE_TRANSPARENCY" value="255" type="string"/>
      <att name="EDGE_BEND" value="" type="string"/>
      <att name="EDGE_LABEL_TRANSPARENCY" value="255" type="string"/>
      <att name="EDGE_LABEL_FONT_SIZE" value="10" type="string"/>
      <att name="EDGE_LABEL_COLOR" value="#000000" type="string"/>
      <att name="EDGE_LINE_TYPE" value="SOLID" type="string"/>
      <att name="EDGE_TARGET_ARROW_UNSELECTED_PAINT" value="#000000" type="string"/>
      <att name="EDGE_TARGET_ARROW_SELECTED_PAINT" value="#ffff00" type="string"/>
      <att name="EDGE_VISIBLE" value="true" type="string"/>
      <att name="EDGE_SOURCE_ARROW_SHAPE" value="NONE" type="string"/>
      <att name="EDGE_LABEL_FONT_FACE" value="Dialog.plain,plain,10" type="string"/>
      <att name="EDGE_SELECTED" value="false" type="string"/>
      <att name="EDGE_TARGET_ARROW_SHAPE" value="NONE" type="string"/>
      <att name="EDGE_CURVED" value="true" type="string"/>
      <att name="curved" value="STRAIGHT_LINES" type="string"/>
    </graphics>
  </edge>
  <edge id="1809" label="GIBBERELLIN (PP) 1.14.11.23" source="1761" target="1767" cy:directed="1">
    <att name="Column 1" value="GIBBERELLIN (PP) 1.14.11.23" type="string"/>
    <att name="cytoscape.alias.list" type="list">
      <att name="cytoscape.alias.list" value="GIBBERELLIN (PP) 1.14.11.23" type="string"/>
    </att>
    <att name="interaction" value="PP" type="string"/>
    <att name="shared name" value="GIBBERELLIN (PP) 1.14.11.23" type="string"/>
    <att name="selected" value="0" type="boolean"/>
    <att name="name" value="GIBBERELLIN (PP) 1.14.11.23" type="string"/>
    <att name="canonicalName" value="GIBBERELLIN (PP) 1.14.11.23" type="string"/>
    <att name="shared interaction" value="PP" type="string"/>
    <att name="Column 2" value="3" type="integer"/>
    <att name="isInPath" value="0" type="boolean" cy:hidden="1"/>
    <graphics width="4.0" fill="#333300">
      <att name="EDGE_LABEL" value="" type="string"/>
      <att name="EDGE_TOOLTIP" value="" type="string"/>
      <att name="EDGE_STROKE_SELECTED_PAINT" value="#ff0000" type="string"/>
      <att name="EDGE_SOURCE_ARROW_SELECTED_PAINT" value="#ffff00" type="string"/>
      <att name="EDGE_SOURCE_ARROW_UNSELECTED_PAINT" value="#000000" type="string"/>
      <att name="EDGE_TRANSPARENCY" value="255" type="string"/>
      <att name="EDGE_BEND" value="" type="string"/>
      <att name="EDGE_LABEL_TRANSPARENCY" value="255" type="string"/>
      <att name="EDGE_LABEL_FONT_SIZE" value="10" type="string"/>
      <att name="EDGE_LABEL_COLOR" value="#000000" type="string"/>
      <att name="EDGE_LINE_TYPE" value="SOLID" type="string"/>
      <att name="EDGE_TARGET_ARROW_UNSELECTED_PAINT" value="#000000" type="string"/>
      <att name="EDGE_TARGET_ARROW_SELECTED_PAINT" value="#ffff00" type="string"/>
      <att name="EDGE_VISIBLE" value="true" type="string"/>
      <att name="EDGE_SOURCE_ARROW_SHAPE" value="NONE" type="string"/>
      <att name="EDGE_LABEL_FONT_FACE" value="Dialog.plain,plain,10" type="string"/>
      <att name="EDGE_SELECTED" value="false" type="string"/>
      <att name="EDGE_TARGET_ARROW_SHAPE" value="NONE" type="string"/>
      <att name="EDGE_CURVED" value="true" type="string"/>
      <att name="curved" value="STRAIGHT_LINES" type="string"/>
    </graphics>
  </edge>
  <edge id="1808" label="6.3.-.- (PP) 2.6.1.5" source="1758" target="1754" cy:directed="1">
    <att name="Column 1" value="6.3.-.- (PP) 2.6.1.5" type="string"/>
    <att name="cytoscape.alias.list" type="list">
      <att name="cytoscape.alias.list" value="6.3.-.- (PP) 2.6.1.5" type="string"/>
    </att>
    <att name="interaction" value="PP" type="string"/>
    <att name="shared name" value="6.3.-.- (PP) 2.6.1.5" type="string"/>
    <att name="selected" value="0" type="boolean"/>
    <att name="name" value="6.3.-.- (PP) 2.6.1.5" type="string"/>
    <att name="canonicalName" value="6.3.-.- (PP) 2.6.1.5" type="string"/>
    <att name="shared interaction" value="PP" type="string"/>
    <att name="Column 2" value="3" type="integer"/>
    <att name="isInPath" value="0" type="boolean" cy:hidden="1"/>
    <graphics width="4.0" fill="#333300">
      <att name="EDGE_LABEL" value="" type="string"/>
      <att name="EDGE_TOOLTIP" value="" type="string"/>
      <att name="EDGE_STROKE_SELECTED_PAINT" value="#ff0000" type="string"/>
      <att name="EDGE_SOURCE_ARROW_SELECTED_PAINT" value="#ffff00" type="string"/>
      <att name="EDGE_SOURCE_ARROW_UNSELECTED_PAINT" value="#000000" type="string"/>
      <att name="EDGE_TRANSPARENCY" value="255" type="string"/>
      <att name="EDGE_BEND" value="" type="string"/>
      <att name="EDGE_LABEL_TRANSPARENCY" value="255" type="string"/>
      <att name="EDGE_LABEL_FONT_SIZE" value="10" type="string"/>
      <att name="EDGE_LABEL_COLOR" value="#000000" type="string"/>
      <att name="EDGE_LINE_TYPE" value="SOLID" type="string"/>
      <att name="EDGE_TARGET_ARROW_UNSELECTED_PAINT" value="#000000" type="string"/>
      <att name="EDGE_TARGET_ARROW_SELECTED_PAINT" value="#ffff00" type="string"/>
      <att name="EDGE_VISIBLE" value="true" type="string"/>
      <att name="EDGE_SOURCE_ARROW_SHAPE" value="NONE" type="string"/>
      <att name="EDGE_LABEL_FONT_FACE" value="Dialog.plain,plain,10" type="string"/>
      <att name="EDGE_SELECTED" value="false" type="string"/>
      <att name="EDGE_TARGET_ARROW_SHAPE" value="NONE" type="string"/>
      <att name="EDGE_CURVED" value="true" type="string"/>
      <att name="curved" value="STRAIGHT_LINES" type="string"/>
    </graphics>
  </edge>
  <edge id="1807" label="6.3.-.- (PP) 4.4.1.14" source="1758" target="1768" cy:directed="1">
    <att name="Column 1" value="6.3.-.- (PP) 4.4.1.14" type="string"/>
    <att name="cytoscape.alias.list" type="list">
      <att name="cytoscape.alias.list" value="6.3.-.- (PP) 4.4.1.14" type="string"/>
    </att>
    <att name="interaction" value="PP" type="string"/>
    <att name="shared name" value="6.3.-.- (PP) 4.4.1.14" type="string"/>
    <att name="selected" value="0" type="boolean"/>
    <att name="name" value="6.3.-.- (PP) 4.4.1.14" type="string"/>
    <att name="canonicalName" value="6.3.-.- (PP) 4.4.1.14" type="string"/>
    <att name="shared interaction" value="PP" type="string"/>
    <att name="Column 2" value="3" type="integer"/>
    <att name="isInPath" value="0" type="boolean" cy:hidden="1"/>
    <graphics width="4.0" fill="#333300">
      <att name="EDGE_LABEL" value="" type="string"/>
      <att name="EDGE_TOOLTIP" value="" type="string"/>
      <att name="EDGE_STROKE_SELECTED_PAINT" value="#ff0000" type="string"/>
      <att name="EDGE_SOURCE_ARROW_SELECTED_PAINT" value="#ffff00" type="string"/>
      <att name="EDGE_SOURCE_ARROW_UNSELECTED_PAINT" value="#000000" type="string"/>
      <att name="EDGE_TRANSPARENCY" value="255" type="string"/>
      <att name="EDGE_BEND" value="" type="string"/>
      <att name="EDGE_LABEL_TRANSPARENCY" value="255" type="string"/>
      <att name="EDGE_LABEL_FONT_SIZE" value="10" type="string"/>
      <att name="EDGE_LABEL_COLOR" value="#000000" type="string"/>
      <att name="EDGE_LINE_TYPE" value="SOLID" type="string"/>
      <att name="EDGE_TARGET_ARROW_UNSELECTED_PAINT" value="#000000" type="string"/>
      <att name="EDGE_TARGET_ARROW_SELECTED_PAINT" value="#ffff00" type="string"/>
      <att name="EDGE_VISIBLE" value="true" type="string"/>
      <att name="EDGE_SOURCE_ARROW_SHAPE" value="NONE" type="string"/>
      <att name="EDGE_LABEL_FONT_FACE" value="Dialog.plain,plain,10" type="string"/>
      <att name="EDGE_SELECTED" value="false" type="string"/>
      <att name="EDGE_TARGET_ARROW_SHAPE" value="NONE" type="string"/>
      <att name="EDGE_CURVED" value="true" type="string"/>
      <att name="curved" value="STRAIGHT_LINES" type="string"/>
    </graphics>
  </edge>
  <edge id="1806" label="ETHYLENE (PP) 1.14.11.-" source="1757" target="1750" cy:directed="1">
    <att name="Column 1" value="ETHYLENE (PP) 1.14.11.-" type="string"/>
    <att name="cytoscape.alias.list" type="list">
      <att name="cytoscape.alias.list" value="ETHYLENE (PP) 1.14.11.-" type="string"/>
    </att>
    <att name="interaction" value="PP" type="string"/>
    <att name="shared name" value="ETHYLENE (PP) 1.14.11.-" type="string"/>
    <att name="selected" value="0" type="boolean"/>
    <att name="name" value="ETHYLENE (PP) 1.14.11.-" type="string"/>
    <att name="canonicalName" value="ETHYLENE (PP) 1.14.11.-" type="string"/>
    <att name="shared interaction" value="PP" type="string"/>
    <att name="Column 2" value="1" type="integer"/>
    <att name="isInPath" value="0" type="boolean" cy:hidden="1"/>
    <graphics width="4.0" fill="#333300">
      <att name="EDGE_LABEL" value="" type="string"/>
      <att name="EDGE_TOOLTIP" value="" type="string"/>
      <att name="EDGE_STROKE_SELECTED_PAINT" value="#ff0000" type="string"/>
      <att name="EDGE_SOURCE_ARROW_SELECTED_PAINT" value="#ffff00" type="string"/>
      <att name="EDGE_SOURCE_ARROW_UNSELECTED_PAINT" value="#000000" type="string"/>
      <att name="EDGE_TRANSPARENCY" value="255" type="string"/>
      <att name="EDGE_BEND" value="" type="string"/>
      <att name="EDGE_LABEL_TRANSPARENCY" value="255" type="string"/>
      <att name="EDGE_LABEL_FONT_SIZE" value="10" type="string"/>
      <att name="EDGE_LABEL_COLOR" value="#000000" type="string"/>
      <att name="EDGE_LINE_TYPE" value="SOLID" type="string"/>
      <att name="EDGE_TARGET_ARROW_UNSELECTED_PAINT" value="#000000" type="string"/>
      <att name="EDGE_TARGET_ARROW_SELECTED_PAINT" value="#ffff00" type="string"/>
      <att name="EDGE_VISIBLE" value="true" type="string"/>
      <att name="EDGE_SOURCE_ARROW_SHAPE" value="NONE" type="string"/>
      <att name="EDGE_LABEL_FONT_FACE" value="Dialog.plain,plain,10" type="string"/>
      <att name="EDGE_SELECTED" value="false" type="string"/>
      <att name="EDGE_TARGET_ARROW_SHAPE" value="NONE" type="string"/>
      <att name="EDGE_CURVED" value="true" type="string"/>
      <att name="curved" value="STRAIGHT_LINES" type="string"/>
    </graphics>
  </edge>
  <edge id="1805" label="ETHYLENE (PP) 1.14.99.-" source="1757" target="1745" cy:directed="1">
    <att name="Column 1" value="ETHYLENE (PP) 1.14.99.-" type="string"/>
    <att name="cytoscape.alias.list" type="list">
      <att name="cytoscape.alias.list" value="ETHYLENE (PP) 1.14.99.-" type="string"/>
    </att>
    <att name="interaction" value="PP" type="string"/>
    <att name="shared name" value="ETHYLENE (PP) 1.14.99.-" type="string"/>
    <att name="selected" value="0" type="boolean"/>
    <att name="name" value="ETHYLENE (PP) 1.14.99.-" type="string"/>
    <att name="canonicalName" value="ETHYLENE (PP) 1.14.99.-" type="string"/>
    <att name="shared interaction" value="PP" type="string"/>
    <att name="Column 2" value="3" type="integer"/>
    <att name="isInPath" value="0" type="boolean" cy:hidden="1"/>
    <graphics width="4.0" fill="#333300">
      <att name="EDGE_LABEL" value="" type="string"/>
      <att name="EDGE_TOOLTIP" value="" type="string"/>
      <att name="EDGE_STROKE_SELECTED_PAINT" value="#ff0000" type="string"/>
      <att name="EDGE_SOURCE_ARROW_SELECTED_PAINT" value="#ffff00" type="string"/>
      <att name="EDGE_SOURCE_ARROW_UNSELECTED_PAINT" value="#000000" type="string"/>
      <att name="EDGE_TRANSPARENCY" value="255" type="string"/>
      <att name="EDGE_BEND" value="" type="string"/>
      <att name="EDGE_LABEL_TRANSPARENCY" value="255" type="string"/>
      <att name="EDGE_LABEL_FONT_SIZE" value="10" type="string"/>
      <att name="EDGE_LABEL_COLOR" value="#000000" type="string"/>
      <att name="EDGE_LINE_TYPE" value="SOLID" type="string"/>
      <att name="EDGE_TARGET_ARROW_UNSELECTED_PAINT" value="#000000" type="string"/>
      <att name="EDGE_TARGET_ARROW_SELECTED_PAINT" value="#ffff00" type="string"/>
      <att name="EDGE_VISIBLE" value="true" type="string"/>
      <att name="EDGE_SOURCE_ARROW_SHAPE" value="NONE" type="string"/>
      <att name="EDGE_LABEL_FONT_FACE" value="Dialog.plain,plain,10" type="string"/>
      <att name="EDGE_SELECTED" value="false" type="string"/>
      <att name="EDGE_TARGET_ARROW_SHAPE" value="NONE" type="string"/>
      <att name="EDGE_CURVED" value="true" type="string"/>
      <att name="curved" value="STRAIGHT_LINES" type="string"/>
    </graphics>
  </edge>
  <edge id="1804" label="ETHYLENE (PP) 2.4.1.12" source="1757" target="1744" cy:directed="1">
    <att name="Column 1" value="ETHYLENE (PP) 2.4.1.12" type="string"/>
    <att name="cytoscape.alias.list" type="list">
      <att name="cytoscape.alias.list" value="ETHYLENE (PP) 2.4.1.12" type="string"/>
    </att>
    <att name="interaction" value="PP" type="string"/>
    <att name="shared name" value="ETHYLENE (PP) 2.4.1.12" type="string"/>
    <att name="selected" value="0" type="boolean"/>
    <att name="name" value="ETHYLENE (PP) 2.4.1.12" type="string"/>
    <att name="canonicalName" value="ETHYLENE (PP) 2.4.1.12" type="string"/>
    <att name="shared interaction" value="PP" type="string"/>
    <att name="Column 2" value="3" type="integer"/>
    <att name="isInPath" value="0" type="boolean" cy:hidden="1"/>
    <graphics width="4.0" fill="#333300">
      <att name="EDGE_LABEL" value="" type="string"/>
      <att name="EDGE_TOOLTIP" value="" type="string"/>
      <att name="EDGE_STROKE_SELECTED_PAINT" value="#ff0000" type="string"/>
      <att name="EDGE_SOURCE_ARROW_SELECTED_PAINT" value="#ffff00" type="string"/>
      <att name="EDGE_SOURCE_ARROW_UNSELECTED_PAINT" value="#000000" type="string"/>
      <att name="EDGE_TRANSPARENCY" value="255" type="string"/>
      <att name="EDGE_BEND" value="" type="string"/>
      <att name="EDGE_LABEL_TRANSPARENCY" value="255" type="string"/>
      <att name="EDGE_LABEL_FONT_SIZE" value="10" type="string"/>
      <att name="EDGE_LABEL_COLOR" value="#000000" type="string"/>
      <att name="EDGE_LINE_TYPE" value="SOLID" type="string"/>
      <att name="EDGE_TARGET_ARROW_UNSELECTED_PAINT" value="#000000" type="string"/>
      <att name="EDGE_TARGET_ARROW_SELECTED_PAINT" value="#ffff00" type="string"/>
      <att name="EDGE_VISIBLE" value="true" type="string"/>
      <att name="EDGE_SOURCE_ARROW_SHAPE" value="NONE" type="string"/>
      <att name="EDGE_LABEL_FONT_FACE" value="Dialog.plain,plain,10" type="string"/>
      <att name="EDGE_SELECTED" value="false" type="string"/>
      <att name="EDGE_TARGET_ARROW_SHAPE" value="NONE" type="string"/>
      <att name="EDGE_CURVED" value="true" type="string"/>
      <att name="curved" value="STRAIGHT_LINES" type="string"/>
    </graphics>
  </edge>
  <edge id="1803" label="ETHYLENE (PP) 2.5.1.18" source="1757" target="1762" cy:directed="1">
    <att name="Column 1" value="ETHYLENE (PP) 2.5.1.18" type="string"/>
    <att name="cytoscape.alias.list" type="list">
      <att name="cytoscape.alias.list" value="ETHYLENE (PP) 2.5.1.18" type="string"/>
    </att>
    <att name="interaction" value="PP" type="string"/>
    <att name="shared name" value="ETHYLENE (PP) 2.5.1.18" type="string"/>
    <att name="selected" value="0" type="boolean"/>
    <att name="name" value="ETHYLENE (PP) 2.5.1.18" type="string"/>
    <att name="canonicalName" value="ETHYLENE (PP) 2.5.1.18" type="string"/>
    <att name="shared interaction" value="PP" type="string"/>
    <att name="Column 2" value="3" type="integer"/>
    <att name="isInPath" value="0" type="boolean" cy:hidden="1"/>
    <graphics width="4.0" fill="#333300">
      <att name="EDGE_LABEL" value="" type="string"/>
      <att name="EDGE_TOOLTIP" value="" type="string"/>
      <att name="EDGE_STROKE_SELECTED_PAINT" value="#ff0000" type="string"/>
      <att name="EDGE_SOURCE_ARROW_SELECTED_PAINT" value="#ffff00" type="string"/>
      <att name="EDGE_SOURCE_ARROW_UNSELECTED_PAINT" value="#000000" type="string"/>
      <att name="EDGE_TRANSPARENCY" value="255" type="string"/>
      <att name="EDGE_BEND" value="" type="string"/>
      <att name="EDGE_LABEL_TRANSPARENCY" value="255" type="string"/>
      <att name="EDGE_LABEL_FONT_SIZE" value="10" type="string"/>
      <att name="EDGE_LABEL_COLOR" value="#000000" type="string"/>
      <att name="EDGE_LINE_TYPE" value="SOLID" type="string"/>
      <att name="EDGE_TARGET_ARROW_UNSELECTED_PAINT" value="#000000" type="string"/>
      <att name="EDGE_TARGET_ARROW_SELECTED_PAINT" value="#ffff00" type="string"/>
      <att name="EDGE_VISIBLE" value="true" type="string"/>
      <att name="EDGE_SOURCE_ARROW_SHAPE" value="NONE" type="string"/>
      <att name="EDGE_LABEL_FONT_FACE" value="Dialog.plain,plain,10" type="string"/>
      <att name="EDGE_SELECTED" value="false" type="string"/>
      <att name="EDGE_TARGET_ARROW_SHAPE" value="NONE" type="string"/>
      <att name="EDGE_CURVED" value="true" type="string"/>
      <att name="curved" value="STRAIGHT_LINES" type="string"/>
    </graphics>
  </edge>
  <edge id="1802" label="ETHYLENE (PP) 4.1.3.27" source="1757" target="1755" cy:directed="1">
    <att name="Column 1" value="ETHYLENE (PP) 4.1.3.27" type="string"/>
    <att name="cytoscape.alias.list" type="list">
      <att name="cytoscape.alias.list" value="ETHYLENE (PP) 4.1.3.27" type="string"/>
    </att>
    <att name="interaction" value="PP" type="string"/>
    <att name="shared name" value="ETHYLENE (PP) 4.1.3.27" type="string"/>
    <att name="selected" value="0" type="boolean"/>
    <att name="name" value="ETHYLENE (PP) 4.1.3.27" type="string"/>
    <att name="canonicalName" value="ETHYLENE (PP) 4.1.3.27" type="string"/>
    <att name="shared interaction" value="PP" type="string"/>
    <att name="Column 2" value="3" type="integer"/>
    <att name="isInPath" value="0" type="boolean" cy:hidden="1"/>
    <graphics width="4.0" fill="#333300">
      <att name="EDGE_LABEL" value="" type="string"/>
      <att name="EDGE_TOOLTIP" value="" type="string"/>
      <att name="EDGE_STROKE_SELECTED_PAINT" value="#ff0000" type="string"/>
      <att name="EDGE_SOURCE_ARROW_SELECTED_PAINT" value="#ffff00" type="string"/>
      <att name="EDGE_SOURCE_ARROW_UNSELECTED_PAINT" value="#000000" type="string"/>
      <att name="EDGE_TRANSPARENCY" value="255" type="string"/>
      <att name="EDGE_BEND" value="" type="string"/>
      <att name="EDGE_LABEL_TRANSPARENCY" value="255" type="string"/>
      <att name="EDGE_LABEL_FONT_SIZE" value="10" type="string"/>
      <att name="EDGE_LABEL_COLOR" value="#000000" type="string"/>
      <att name="EDGE_LINE_TYPE" value="SOLID" type="string"/>
      <att name="EDGE_TARGET_ARROW_UNSELECTED_PAINT" value="#000000" type="string"/>
      <att name="EDGE_TARGET_ARROW_SELECTED_PAINT" value="#ffff00" type="string"/>
      <att name="EDGE_VISIBLE" value="true" type="string"/>
      <att name="EDGE_SOURCE_ARROW_SHAPE" value="NONE" type="string"/>
      <att name="EDGE_LABEL_FONT_FACE" value="Dialog.plain,plain,10" type="string"/>
      <att name="EDGE_SELECTED" value="false" type="string"/>
      <att name="EDGE_TARGET_ARROW_SHAPE" value="NONE" type="string"/>
      <att name="EDGE_CURVED" value="true" type="string"/>
      <att name="curved" value="STRAIGHT_LINES" type="string"/>
    </graphics>
  </edge>
  <edge id="1801" label="ETHYLENE (PP) 4.4.1.14" source="1757" target="1768" cy:directed="1">
    <att name="Column 1" value="ETHYLENE (PP) 4.4.1.14" type="string"/>
    <att name="cytoscape.alias.list" type="list">
      <att name="cytoscape.alias.list" value="ETHYLENE (PP) 4.4.1.14" type="string"/>
    </att>
    <att name="interaction" value="PP" type="string"/>
    <att name="shared name" value="ETHYLENE (PP) 4.4.1.14" type="string"/>
    <att name="selected" value="0" type="boolean"/>
    <att name="name" value="ETHYLENE (PP) 4.4.1.14" type="string"/>
    <att name="canonicalName" value="ETHYLENE (PP) 4.4.1.14" type="string"/>
    <att name="shared interaction" value="PP" type="string"/>
    <att name="Column 2" value="3" type="integer"/>
    <att name="isInPath" value="0" type="boolean" cy:hidden="1"/>
    <graphics width="4.0" fill="#333300">
      <att name="EDGE_LABEL" value="" type="string"/>
      <att name="EDGE_TOOLTIP" value="" type="string"/>
      <att name="EDGE_STROKE_SELECTED_PAINT" value="#ff0000" type="string"/>
      <att name="EDGE_SOURCE_ARROW_SELECTED_PAINT" value="#ffff00" type="string"/>
      <att name="EDGE_SOURCE_ARROW_UNSELECTED_PAINT" value="#000000" type="string"/>
      <att name="EDGE_TRANSPARENCY" value="255" type="string"/>
      <att name="EDGE_BEND" value="" type="string"/>
      <att name="EDGE_LABEL_TRANSPARENCY" value="255" type="string"/>
      <att name="EDGE_LABEL_FONT_SIZE" value="10" type="string"/>
      <att name="EDGE_LABEL_COLOR" value="#000000" type="string"/>
      <att name="EDGE_LINE_TYPE" value="SOLID" type="string"/>
      <att name="EDGE_TARGET_ARROW_UNSELECTED_PAINT" value="#000000" type="string"/>
      <att name="EDGE_TARGET_ARROW_SELECTED_PAINT" value="#ffff00" type="string"/>
      <att name="EDGE_VISIBLE" value="true" type="string"/>
      <att name="EDGE_SOURCE_ARROW_SHAPE" value="NONE" type="string"/>
      <att name="EDGE_LABEL_FONT_FACE" value="Dialog.plain,plain,10" type="string"/>
      <att name="EDGE_SELECTED" value="false" type="string"/>
      <att name="EDGE_TARGET_ARROW_SHAPE" value="NONE" type="string"/>
      <att name="EDGE_CURVED" value="true" type="string"/>
      <att name="curved" value="STRAIGHT_LINES" type="string"/>
    </graphics>
  </edge>
  <edge id="1800" label="SALICYLIC_ACID (PP) 1.13.11.-" source="1753" target="1743" cy:directed="1">
    <att name="Column 1" value="SALICYLIC_ACID (PP) 1.13.11.-" type="string"/>
    <att name="cytoscape.alias.list" type="list">
      <att name="cytoscape.alias.list" value="SALICYLIC_ACID (PP) 1.13.11.-" type="string"/>
    </att>
    <att name="interaction" value="PP" type="string"/>
    <att name="shared name" value="SALICYLIC_ACID (PP) 1.13.11.-" type="string"/>
    <att name="selected" value="0" type="boolean"/>
    <att name="name" value="SALICYLIC_ACID (PP) 1.13.11.-" type="string"/>
    <att name="canonicalName" value="SALICYLIC_ACID (PP) 1.13.11.-" type="string"/>
    <att name="shared interaction" value="PP" type="string"/>
    <att name="Column 2" value="3" type="integer"/>
    <att name="isInPath" value="0" type="boolean" cy:hidden="1"/>
    <graphics width="4.0" fill="#333300">
      <att name="EDGE_LABEL" value="" type="string"/>
      <att name="EDGE_TOOLTIP" value="" type="string"/>
      <att name="EDGE_STROKE_SELECTED_PAINT" value="#ff0000" type="string"/>
      <att name="EDGE_SOURCE_ARROW_SELECTED_PAINT" value="#ffff00" type="string"/>
      <att name="EDGE_SOURCE_ARROW_UNSELECTED_PAINT" value="#000000" type="string"/>
      <att name="EDGE_TRANSPARENCY" value="255" type="string"/>
      <att name="EDGE_BEND" value="" type="string"/>
      <att name="EDGE_LABEL_TRANSPARENCY" value="255" type="string"/>
      <att name="EDGE_LABEL_FONT_SIZE" value="10" type="string"/>
      <att name="EDGE_LABEL_COLOR" value="#000000" type="string"/>
      <att name="EDGE_LINE_TYPE" value="SOLID" type="string"/>
      <att name="EDGE_TARGET_ARROW_UNSELECTED_PAINT" value="#000000" type="string"/>
      <att name="EDGE_TARGET_ARROW_SELECTED_PAINT" value="#ffff00" type="string"/>
      <att name="EDGE_VISIBLE" value="true" type="string"/>
      <att name="EDGE_SOURCE_ARROW_SHAPE" value="NONE" type="string"/>
      <att name="EDGE_LABEL_FONT_FACE" value="Dialog.plain,plain,10" type="string"/>
      <att name="EDGE_SELECTED" value="false" type="string"/>
      <att name="EDGE_TARGET_ARROW_SHAPE" value="NONE" type="string"/>
      <att name="EDGE_CURVED" value="true" type="string"/>
      <att name="curved" value="STRAIGHT_LINES" type="string"/>
    </graphics>
  </edge>
  <edge id="1799" label="SALICYLIC_ACID (PP) 1.14.19.2" source="1753" target="1756" cy:directed="1">
    <att name="Column 1" value="SALICYLIC_ACID (PP) 1.14.19.2" type="string"/>
    <att name="cytoscape.alias.list" type="list">
      <att name="cytoscape.alias.list" value="SALICYLIC_ACID (PP) 1.14.19.2" type="string"/>
    </att>
    <att name="interaction" value="PP" type="string"/>
    <att name="shared name" value="SALICYLIC_ACID (PP) 1.14.19.2" type="string"/>
    <att name="selected" value="0" type="boolean"/>
    <att name="name" value="SALICYLIC_ACID (PP) 1.14.19.2" type="string"/>
    <att name="canonicalName" value="SALICYLIC_ACID (PP) 1.14.19.2" type="string"/>
    <att name="shared interaction" value="PP" type="string"/>
    <att name="Column 2" value="2" type="integer"/>
    <att name="isInPath" value="0" type="boolean" cy:hidden="1"/>
    <graphics width="4.0" fill="#333300">
      <att name="EDGE_LABEL" value="" type="string"/>
      <att name="EDGE_TOOLTIP" value="" type="string"/>
      <att name="EDGE_STROKE_SELECTED_PAINT" value="#ff0000" type="string"/>
      <att name="EDGE_SOURCE_ARROW_SELECTED_PAINT" value="#ffff00" type="string"/>
      <att name="EDGE_SOURCE_ARROW_UNSELECTED_PAINT" value="#000000" type="string"/>
      <att name="EDGE_TRANSPARENCY" value="255" type="string"/>
      <att name="EDGE_BEND" value="" type="string"/>
      <att name="EDGE_LABEL_TRANSPARENCY" value="255" type="string"/>
      <att name="EDGE_LABEL_FONT_SIZE" value="10" type="string"/>
      <att name="EDGE_LABEL_COLOR" value="#000000" type="string"/>
      <att name="EDGE_LINE_TYPE" value="SOLID" type="string"/>
      <att name="EDGE_TARGET_ARROW_UNSELECTED_PAINT" value="#000000" type="string"/>
      <att name="EDGE_TARGET_ARROW_SELECTED_PAINT" value="#ffff00" type="string"/>
      <att name="EDGE_VISIBLE" value="true" type="string"/>
      <att name="EDGE_SOURCE_ARROW_SHAPE" value="NONE" type="string"/>
      <att name="EDGE_LABEL_FONT_FACE" value="Dialog.plain,plain,10" type="string"/>
      <att name="EDGE_SELECTED" value="false" type="string"/>
      <att name="EDGE_TARGET_ARROW_SHAPE" value="NONE" type="string"/>
      <att name="EDGE_CURVED" value="true" type="string"/>
      <att name="curved" value="STRAIGHT_LINES" type="string"/>
    </graphics>
  </edge>
  <edge id="1798" label="SALICYLIC_ACID (PP) 2.5.1.18" source="1753" target="1762" cy:directed="1">
    <att name="Column 1" value="SALICYLIC_ACID (PP) 2.5.1.18" type="string"/>
    <att name="cytoscape.alias.list" type="list">
      <att name="cytoscape.alias.list" value="SALICYLIC_ACID (PP) 2.5.1.18" type="string"/>
    </att>
    <att name="interaction" value="PP" type="string"/>
    <att name="shared name" value="SALICYLIC_ACID (PP) 2.5.1.18" type="string"/>
    <att name="selected" value="0" type="boolean"/>
    <att name="name" value="SALICYLIC_ACID (PP) 2.5.1.18" type="string"/>
    <att name="canonicalName" value="SALICYLIC_ACID (PP) 2.5.1.18" type="string"/>
    <att name="shared interaction" value="PP" type="string"/>
    <att name="Column 2" value="3" type="integer"/>
    <att name="isInPath" value="0" type="boolean" cy:hidden="1"/>
    <graphics width="4.0" fill="#333300">
      <att name="EDGE_LABEL" value="" type="string"/>
      <att name="EDGE_TOOLTIP" value="" type="string"/>
      <att name="EDGE_STROKE_SELECTED_PAINT" value="#ff0000" type="string"/>
      <att name="EDGE_SOURCE_ARROW_SELECTED_PAINT" value="#ffff00" type="string"/>
      <att name="EDGE_SOURCE_ARROW_UNSELECTED_PAINT" value="#000000" type="string"/>
      <att name="EDGE_TRANSPARENCY" value="255" type="string"/>
      <att name="EDGE_BEND" value="" type="string"/>
      <att name="EDGE_LABEL_TRANSPARENCY" value="255" type="string"/>
      <att name="EDGE_LABEL_FONT_SIZE" value="10" type="string"/>
      <att name="EDGE_LABEL_COLOR" value="#000000" type="string"/>
      <att name="EDGE_LINE_TYPE" value="SOLID" type="string"/>
      <att name="EDGE_TARGET_ARROW_UNSELECTED_PAINT" value="#000000" type="string"/>
      <att name="EDGE_TARGET_ARROW_SELECTED_PAINT" value="#ffff00" type="string"/>
      <att name="EDGE_VISIBLE" value="true" type="string"/>
      <att name="EDGE_SOURCE_ARROW_SHAPE" value="NONE" type="string"/>
      <att name="EDGE_LABEL_FONT_FACE" value="Dialog.plain,plain,10" type="string"/>
      <att name="EDGE_SELECTED" value="false" type="string"/>
      <att name="EDGE_TARGET_ARROW_SHAPE" value="NONE" type="string"/>
      <att name="EDGE_CURVED" value="true" type="string"/>
      <att name="curved" value="STRAIGHT_LINES" type="string"/>
    </graphics>
  </edge>
  <edge id="1797" label="BRASSINOSTEROID (PP) 1.14.13.-" source="1752" target="1749" cy:directed="1">
    <att name="Column 1" value="BRASSINOSTEROID (PP) 1.14.13.-" type="string"/>
    <att name="cytoscape.alias.list" type="list">
      <att name="cytoscape.alias.list" value="BRASSINOSTEROID (PP) 1.14.13.-" type="string"/>
    </att>
    <att name="interaction" value="PP" type="string"/>
    <att name="shared name" value="BRASSINOSTEROID (PP) 1.14.13.-" type="string"/>
    <att name="selected" value="0" type="boolean"/>
    <att name="name" value="BRASSINOSTEROID (PP) 1.14.13.-" type="string"/>
    <att name="canonicalName" value="BRASSINOSTEROID (PP) 1.14.13.-" type="string"/>
    <att name="shared interaction" value="PP" type="string"/>
    <att name="Column 2" value="3" type="integer"/>
    <att name="isInPath" value="0" type="boolean" cy:hidden="1"/>
    <graphics width="4.0" fill="#333300">
      <att name="EDGE_LABEL" value="" type="string"/>
      <att name="EDGE_TOOLTIP" value="" type="string"/>
      <att name="EDGE_STROKE_SELECTED_PAINT" value="#ff0000" type="string"/>
      <att name="EDGE_SOURCE_ARROW_SELECTED_PAINT" value="#ffff00" type="string"/>
      <att name="EDGE_SOURCE_ARROW_UNSELECTED_PAINT" value="#000000" type="string"/>
      <att name="EDGE_TRANSPARENCY" value="255" type="string"/>
      <att name="EDGE_BEND" value="" type="string"/>
      <att name="EDGE_LABEL_TRANSPARENCY" value="255" type="string"/>
      <att name="EDGE_LABEL_FONT_SIZE" value="10" type="string"/>
      <att name="EDGE_LABEL_COLOR" value="#000000" type="string"/>
      <att name="EDGE_LINE_TYPE" value="SOLID" type="string"/>
      <att name="EDGE_TARGET_ARROW_UNSELECTED_PAINT" value="#000000" type="string"/>
      <att name="EDGE_TARGET_ARROW_SELECTED_PAINT" value="#ffff00" type="string"/>
      <att name="EDGE_VISIBLE" value="true" type="string"/>
      <att name="EDGE_SOURCE_ARROW_SHAPE" value="NONE" type="string"/>
      <att name="EDGE_LABEL_FONT_FACE" value="Dialog.plain,plain,10" type="string"/>
      <att name="EDGE_SELECTED" value="false" type="string"/>
      <att name="EDGE_TARGET_ARROW_SHAPE" value="NONE" type="string"/>
      <att name="EDGE_CURVED" value="true" type="string"/>
      <att name="curved" value="STRAIGHT_LINES" type="string"/>
    </graphics>
  </edge>
  <edge id="1796" label="JASMONIC_ ACID (PP) 1.13.11.-" source="1751" target="1743" cy:directed="1">
    <att name="Column 1" value="JASMONIC_ ACID (PP) 1.13.11.-" type="string"/>
    <att name="cytoscape.alias.list" type="list">
      <att name="cytoscape.alias.list" value="JASMONIC_ ACID (PP) 1.13.11.-" type="string"/>
    </att>
    <att name="interaction" value="PP" type="string"/>
    <att name="shared name" value="JASMONIC_ ACID (PP) 1.13.11.-" type="string"/>
    <att name="selected" value="0" type="boolean"/>
    <att name="name" value="JASMONIC_ ACID (PP) 1.13.11.-" type="string"/>
    <att name="canonicalName" value="JASMONIC_ ACID (PP) 1.13.11.-" type="string"/>
    <att name="shared interaction" value="PP" type="string"/>
    <att name="Column 2" value="3" type="integer"/>
    <att name="isInPath" value="0" type="boolean" cy:hidden="1"/>
    <graphics width="4.0" fill="#333300">
      <att name="EDGE_LABEL" value="" type="string"/>
      <att name="EDGE_TOOLTIP" value="" type="string"/>
      <att name="EDGE_STROKE_SELECTED_PAINT" value="#ff0000" type="string"/>
      <att name="EDGE_SOURCE_ARROW_SELECTED_PAINT" value="#ffff00" type="string"/>
      <att name="EDGE_SOURCE_ARROW_UNSELECTED_PAINT" value="#000000" type="string"/>
      <att name="EDGE_TRANSPARENCY" value="255" type="string"/>
      <att name="EDGE_BEND" value="" type="string"/>
      <att name="EDGE_LABEL_TRANSPARENCY" value="255" type="string"/>
      <att name="EDGE_LABEL_FONT_SIZE" value="10" type="string"/>
      <att name="EDGE_LABEL_COLOR" value="#000000" type="string"/>
      <att name="EDGE_LINE_TYPE" value="SOLID" type="string"/>
      <att name="EDGE_TARGET_ARROW_UNSELECTED_PAINT" value="#000000" type="string"/>
      <att name="EDGE_TARGET_ARROW_SELECTED_PAINT" value="#ffff00" type="string"/>
      <att name="EDGE_VISIBLE" value="true" type="string"/>
      <att name="EDGE_SOURCE_ARROW_SHAPE" value="NONE" type="string"/>
      <att name="EDGE_LABEL_FONT_FACE" value="Dialog.plain,plain,10" type="string"/>
      <att name="EDGE_SELECTED" value="false" type="string"/>
      <att name="EDGE_TARGET_ARROW_SHAPE" value="NONE" type="string"/>
      <att name="EDGE_CURVED" value="true" type="string"/>
      <att name="curved" value="STRAIGHT_LINES" type="string"/>
    </graphics>
  </edge>
  <edge id="1795" label="JASMONIC_ ACID (PP) 1.13.11.12" source="1751" target="1760" cy:directed="1">
    <att name="Column 1" value="JASMONIC_ ACID (PP) 1.13.11.12" type="string"/>
    <att name="cytoscape.alias.list" type="list">
      <att name="cytoscape.alias.list" value="JASMONIC_ ACID (PP) 1.13.11.12" type="string"/>
    </att>
    <att name="interaction" value="PP" type="string"/>
    <att name="shared name" value="JASMONIC_ ACID (PP) 1.13.11.12" type="string"/>
    <att name="selected" value="0" type="boolean"/>
    <att name="name" value="JASMONIC_ ACID (PP) 1.13.11.12" type="string"/>
    <att name="canonicalName" value="JASMONIC_ ACID (PP) 1.13.11.12" type="string"/>
    <att name="shared interaction" value="PP" type="string"/>
    <att name="Column 2" value="2" type="integer"/>
    <att name="isInPath" value="0" type="boolean" cy:hidden="1"/>
    <graphics width="4.0" fill="#333300">
      <att name="EDGE_LABEL" value="" type="string"/>
      <att name="EDGE_TOOLTIP" value="" type="string"/>
      <att name="EDGE_STROKE_SELECTED_PAINT" value="#ff0000" type="string"/>
      <att name="EDGE_SOURCE_ARROW_SELECTED_PAINT" value="#ffff00" type="string"/>
      <att name="EDGE_SOURCE_ARROW_UNSELECTED_PAINT" value="#000000" type="string"/>
      <att name="EDGE_TRANSPARENCY" value="255" type="string"/>
      <att name="EDGE_BEND" value="" type="string"/>
      <att name="EDGE_LABEL_TRANSPARENCY" value="255" type="string"/>
      <att name="EDGE_LABEL_FONT_SIZE" value="10" type="string"/>
      <att name="EDGE_LABEL_COLOR" value="#000000" type="string"/>
      <att name="EDGE_LINE_TYPE" value="SOLID" type="string"/>
      <att name="EDGE_TARGET_ARROW_UNSELECTED_PAINT" value="#000000" type="string"/>
      <att name="EDGE_TARGET_ARROW_SELECTED_PAINT" value="#ffff00" type="string"/>
      <att name="EDGE_VISIBLE" value="true" type="string"/>
      <att name="EDGE_SOURCE_ARROW_SHAPE" value="NONE" type="string"/>
      <att name="EDGE_LABEL_FONT_FACE" value="Dialog.plain,plain,10" type="string"/>
      <att name="EDGE_SELECTED" value="false" type="string"/>
      <att name="EDGE_TARGET_ARROW_SHAPE" value="NONE" type="string"/>
      <att name="EDGE_CURVED" value="true" type="string"/>
      <att name="curved" value="STRAIGHT_LINES" type="string"/>
    </graphics>
  </edge>
  <edge id="1794" label="JASMONIC_ ACID (PP) 1.14.11.-" source="1751" target="1750" cy:directed="1">
    <att name="Column 1" value="JASMONIC_ ACID (PP) 1.14.11.-" type="string"/>
    <att name="cytoscape.alias.list" type="list">
      <att name="cytoscape.alias.list" value="JASMONIC_ ACID (PP) 1.14.11.-" type="string"/>
    </att>
    <att name="interaction" value="PP" type="string"/>
    <att name="shared name" value="JASMONIC_ ACID (PP) 1.14.11.-" type="string"/>
    <att name="selected" value="0" type="boolean"/>
    <att name="name" value="JASMONIC_ ACID (PP) 1.14.11.-" type="string"/>
    <att name="canonicalName" value="JASMONIC_ ACID (PP) 1.14.11.-" type="string"/>
    <att name="shared interaction" value="PP" type="string"/>
    <att name="Column 2" value="1" type="integer"/>
    <att name="isInPath" value="0" type="boolean" cy:hidden="1"/>
    <graphics width="4.0" fill="#333300">
      <att name="EDGE_LABEL" value="" type="string"/>
      <att name="EDGE_TOOLTIP" value="" type="string"/>
      <att name="EDGE_STROKE_SELECTED_PAINT" value="#ff0000" type="string"/>
      <att name="EDGE_SOURCE_ARROW_SELECTED_PAINT" value="#ffff00" type="string"/>
      <att name="EDGE_SOURCE_ARROW_UNSELECTED_PAINT" value="#000000" type="string"/>
      <att name="EDGE_TRANSPARENCY" value="255" type="string"/>
      <att name="EDGE_BEND" value="" type="string"/>
      <att name="EDGE_LABEL_TRANSPARENCY" value="255" type="string"/>
      <att name="EDGE_LABEL_FONT_SIZE" value="10" type="string"/>
      <att name="EDGE_LABEL_COLOR" value="#000000" type="string"/>
      <att name="EDGE_LINE_TYPE" value="SOLID" type="string"/>
      <att name="EDGE_TARGET_ARROW_UNSELECTED_PAINT" value="#000000" type="string"/>
      <att name="EDGE_TARGET_ARROW_SELECTED_PAINT" value="#ffff00" type="string"/>
      <att name="EDGE_VISIBLE" value="true" type="string"/>
      <att name="EDGE_SOURCE_ARROW_SHAPE" value="NONE" type="string"/>
      <att name="EDGE_LABEL_FONT_FACE" value="Dialog.plain,plain,10" type="string"/>
      <att name="EDGE_SELECTED" value="false" type="string"/>
      <att name="EDGE_TARGET_ARROW_SHAPE" value="NONE" type="string"/>
      <att name="EDGE_CURVED" value="true" type="string"/>
      <att name="curved" value="STRAIGHT_LINES" type="string"/>
    </graphics>
  </edge>
  <edge id="1793" label="JASMONIC_ ACID (PP) 1.14.11.23" source="1751" target="1767" cy:directed="1">
    <att name="Column 1" value="JASMONIC_ ACID (PP) 1.14.11.23" type="string"/>
    <att name="cytoscape.alias.list" type="list">
      <att name="cytoscape.alias.list" value="JASMONIC_ ACID (PP) 1.14.11.23" type="string"/>
    </att>
    <att name="interaction" value="PP" type="string"/>
    <att name="shared name" value="JASMONIC_ ACID (PP) 1.14.11.23" type="string"/>
    <att name="selected" value="0" type="boolean"/>
    <att name="name" value="JASMONIC_ ACID (PP) 1.14.11.23" type="string"/>
    <att name="canonicalName" value="JASMONIC_ ACID (PP) 1.14.11.23" type="string"/>
    <att name="shared interaction" value="PP" type="string"/>
    <att name="Column 2" value="3" type="integer"/>
    <att name="isInPath" value="0" type="boolean" cy:hidden="1"/>
    <graphics width="4.0" fill="#333300">
      <att name="EDGE_LABEL" value="" type="string"/>
      <att name="EDGE_TOOLTIP" value="" type="string"/>
      <att name="EDGE_STROKE_SELECTED_PAINT" value="#ff0000" type="string"/>
      <att name="EDGE_SOURCE_ARROW_SELECTED_PAINT" value="#ffff00" type="string"/>
      <att name="EDGE_SOURCE_ARROW_UNSELECTED_PAINT" value="#000000" type="string"/>
      <att name="EDGE_TRANSPARENCY" value="255" type="string"/>
      <att name="EDGE_BEND" value="" type="string"/>
      <att name="EDGE_LABEL_TRANSPARENCY" value="255" type="string"/>
      <att name="EDGE_LABEL_FONT_SIZE" value="10" type="string"/>
      <att name="EDGE_LABEL_COLOR" value="#000000" type="string"/>
      <att name="EDGE_LINE_TYPE" value="SOLID" type="string"/>
      <att name="EDGE_TARGET_ARROW_UNSELECTED_PAINT" value="#000000" type="string"/>
      <att name="EDGE_TARGET_ARROW_SELECTED_PAINT" value="#ffff00" type="string"/>
      <att name="EDGE_VISIBLE" value="true" type="string"/>
      <att name="EDGE_SOURCE_ARROW_SHAPE" value="NONE" type="string"/>
      <att name="EDGE_LABEL_FONT_FACE" value="Dialog.plain,plain,10" type="string"/>
      <att name="EDGE_SELECTED" value="false" type="string"/>
      <att name="EDGE_TARGET_ARROW_SHAPE" value="NONE" type="string"/>
      <att name="EDGE_CURVED" value="true" type="string"/>
      <att name="curved" value="STRAIGHT_LINES" type="string"/>
    </graphics>
  </edge>
  <edge id="1792" label="JASMONIC_ ACID (PP) 1.14.13.-" source="1751" target="1749" cy:directed="1">
    <att name="Column 1" value="JASMONIC_ ACID (PP) 1.14.13.-" type="string"/>
    <att name="cytoscape.alias.list" type="list">
      <att name="cytoscape.alias.list" value="JASMONIC_ ACID (PP) 1.14.13.-" type="string"/>
    </att>
    <att name="interaction" value="PP" type="string"/>
    <att name="shared name" value="JASMONIC_ ACID (PP) 1.14.13.-" type="string"/>
    <att name="selected" value="0" type="boolean"/>
    <att name="name" value="JASMONIC_ ACID (PP) 1.14.13.-" type="string"/>
    <att name="canonicalName" value="JASMONIC_ ACID (PP) 1.14.13.-" type="string"/>
    <att name="shared interaction" value="PP" type="string"/>
    <att name="Column 2" value="3" type="integer"/>
    <att name="isInPath" value="0" type="boolean" cy:hidden="1"/>
    <graphics width="4.0" fill="#333300">
      <att name="EDGE_LABEL" value="" type="string"/>
      <att name="EDGE_TOOLTIP" value="" type="string"/>
      <att name="EDGE_STROKE_SELECTED_PAINT" value="#ff0000" type="string"/>
      <att name="EDGE_SOURCE_ARROW_SELECTED_PAINT" value="#ffff00" type="string"/>
      <att name="EDGE_SOURCE_ARROW_UNSELECTED_PAINT" value="#000000" type="string"/>
      <att name="EDGE_TRANSPARENCY" value="255" type="string"/>
      <att name="EDGE_BEND" value="" type="string"/>
      <att name="EDGE_LABEL_TRANSPARENCY" value="255" type="string"/>
      <att name="EDGE_LABEL_FONT_SIZE" value="10" type="string"/>
      <att name="EDGE_LABEL_COLOR" value="#000000" type="string"/>
      <att name="EDGE_LINE_TYPE" value="SOLID" type="string"/>
      <att name="EDGE_TARGET_ARROW_UNSELECTED_PAINT" value="#000000" type="string"/>
      <att name="EDGE_TARGET_ARROW_SELECTED_PAINT" value="#ffff00" type="string"/>
      <att name="EDGE_VISIBLE" value="true" type="string"/>
      <att name="EDGE_SOURCE_ARROW_SHAPE" value="NONE" type="string"/>
      <att name="EDGE_LABEL_FONT_FACE" value="Dialog.plain,plain,10" type="string"/>
      <att name="EDGE_SELECTED" value="false" type="string"/>
      <att name="EDGE_TARGET_ARROW_SHAPE" value="NONE" type="string"/>
      <att name="EDGE_CURVED" value="true" type="string"/>
      <att name="curved" value="STRAIGHT_LINES" type="string"/>
    </graphics>
  </edge>
  <edge id="1791" label="JASMONIC_ ACID (PP) 1.14.19.2" source="1751" target="1756" cy:directed="1">
    <att name="Column 1" value="JASMONIC_ ACID (PP) 1.14.19.2" type="string"/>
    <att name="cytoscape.alias.list" type="list">
      <att name="cytoscape.alias.list" value="JASMONIC_ ACID (PP) 1.14.19.2" type="string"/>
    </att>
    <att name="interaction" value="PP" type="string"/>
    <att name="shared name" value="JASMONIC_ ACID (PP) 1.14.19.2" type="string"/>
    <att name="selected" value="0" type="boolean"/>
    <att name="name" value="JASMONIC_ ACID (PP) 1.14.19.2" type="string"/>
    <att name="canonicalName" value="JASMONIC_ ACID (PP) 1.14.19.2" type="string"/>
    <att name="shared interaction" value="PP" type="string"/>
    <att name="Column 2" value="2" type="integer"/>
    <att name="isInPath" value="0" type="boolean" cy:hidden="1"/>
    <graphics width="4.0" fill="#333300">
      <att name="EDGE_LABEL" value="" type="string"/>
      <att name="EDGE_TOOLTIP" value="" type="string"/>
      <att name="EDGE_STROKE_SELECTED_PAINT" value="#ff0000" type="string"/>
      <att name="EDGE_SOURCE_ARROW_SELECTED_PAINT" value="#ffff00" type="string"/>
      <att name="EDGE_SOURCE_ARROW_UNSELECTED_PAINT" value="#000000" type="string"/>
      <att name="EDGE_TRANSPARENCY" value="255" type="string"/>
      <att name="EDGE_BEND" value="" type="string"/>
      <att name="EDGE_LABEL_TRANSPARENCY" value="255" type="string"/>
      <att name="EDGE_LABEL_FONT_SIZE" value="10" type="string"/>
      <att name="EDGE_LABEL_COLOR" value="#000000" type="string"/>
      <att name="EDGE_LINE_TYPE" value="SOLID" type="string"/>
      <att name="EDGE_TARGET_ARROW_UNSELECTED_PAINT" value="#000000" type="string"/>
      <att name="EDGE_TARGET_ARROW_SELECTED_PAINT" value="#ffff00" type="string"/>
      <att name="EDGE_VISIBLE" value="true" type="string"/>
      <att name="EDGE_SOURCE_ARROW_SHAPE" value="NONE" type="string"/>
      <att name="EDGE_LABEL_FONT_FACE" value="Dialog.plain,plain,10" type="string"/>
      <att name="EDGE_SELECTED" value="false" type="string"/>
      <att name="EDGE_TARGET_ARROW_SHAPE" value="NONE" type="string"/>
      <att name="EDGE_CURVED" value="true" type="string"/>
      <att name="curved" value="STRAIGHT_LINES" type="string"/>
    </graphics>
  </edge>
  <edge id="1790" label="JASMONIC_ ACID (PP) 1.14.99.-" source="1751" target="1745" cy:directed="1">
    <att name="Column 1" value="JASMONIC_ ACID (PP) 1.14.99.-" type="string"/>
    <att name="cytoscape.alias.list" type="list">
      <att name="cytoscape.alias.list" value="JASMONIC_ ACID (PP) 1.14.99.-" type="string"/>
    </att>
    <att name="interaction" value="PP" type="string"/>
    <att name="shared name" value="JASMONIC_ ACID (PP) 1.14.99.-" type="string"/>
    <att name="selected" value="0" type="boolean"/>
    <att name="name" value="JASMONIC_ ACID (PP) 1.14.99.-" type="string"/>
    <att name="canonicalName" value="JASMONIC_ ACID (PP) 1.14.99.-" type="string"/>
    <att name="shared interaction" value="PP" type="string"/>
    <att name="Column 2" value="3" type="integer"/>
    <att name="isInPath" value="0" type="boolean" cy:hidden="1"/>
    <graphics width="4.0" fill="#333300">
      <att name="EDGE_LABEL" value="" type="string"/>
      <att name="EDGE_TOOLTIP" value="" type="string"/>
      <att name="EDGE_STROKE_SELECTED_PAINT" value="#ff0000" type="string"/>
      <att name="EDGE_SOURCE_ARROW_SELECTED_PAINT" value="#ffff00" type="string"/>
      <att name="EDGE_SOURCE_ARROW_UNSELECTED_PAINT" value="#000000" type="string"/>
      <att name="EDGE_TRANSPARENCY" value="255" type="string"/>
      <att name="EDGE_BEND" value="" type="string"/>
      <att name="EDGE_LABEL_TRANSPARENCY" value="255" type="string"/>
      <att name="EDGE_LABEL_FONT_SIZE" value="10" type="string"/>
      <att name="EDGE_LABEL_COLOR" value="#000000" type="string"/>
      <att name="EDGE_LINE_TYPE" value="SOLID" type="string"/>
      <att name="EDGE_TARGET_ARROW_UNSELECTED_PAINT" value="#000000" type="string"/>
      <att name="EDGE_TARGET_ARROW_SELECTED_PAINT" value="#ffff00" type="string"/>
      <att name="EDGE_VISIBLE" value="true" type="string"/>
      <att name="EDGE_SOURCE_ARROW_SHAPE" value="NONE" type="string"/>
      <att name="EDGE_LABEL_FONT_FACE" value="Dialog.plain,plain,10" type="string"/>
      <att name="EDGE_SELECTED" value="false" type="string"/>
      <att name="EDGE_TARGET_ARROW_SHAPE" value="NONE" type="string"/>
      <att name="EDGE_CURVED" value="true" type="string"/>
      <att name="curved" value="STRAIGHT_LINES" type="string"/>
    </graphics>
  </edge>
  <edge id="1789" label="JASMONIC_ ACID (PP) 2.3.1.16" source="1751" target="1765" cy:directed="1">
    <att name="Column 1" value="JASMONIC_ ACID (PP) 2.3.1.16" type="string"/>
    <att name="cytoscape.alias.list" type="list">
      <att name="cytoscape.alias.list" value="JASMONIC_ ACID (PP) 2.3.1.16" type="string"/>
    </att>
    <att name="interaction" value="PP" type="string"/>
    <att name="shared name" value="JASMONIC_ ACID (PP) 2.3.1.16" type="string"/>
    <att name="selected" value="0" type="boolean"/>
    <att name="name" value="JASMONIC_ ACID (PP) 2.3.1.16" type="string"/>
    <att name="canonicalName" value="JASMONIC_ ACID (PP) 2.3.1.16" type="string"/>
    <att name="shared interaction" value="PP" type="string"/>
    <att name="Column 2" value="3" type="integer"/>
    <att name="isInPath" value="0" type="boolean" cy:hidden="1"/>
    <graphics width="4.0" fill="#333300">
      <att name="EDGE_LABEL" value="" type="string"/>
      <att name="EDGE_TOOLTIP" value="" type="string"/>
      <att name="EDGE_STROKE_SELECTED_PAINT" value="#ff0000" type="string"/>
      <att name="EDGE_SOURCE_ARROW_SELECTED_PAINT" value="#ffff00" type="string"/>
      <att name="EDGE_SOURCE_ARROW_UNSELECTED_PAINT" value="#000000" type="string"/>
      <att name="EDGE_TRANSPARENCY" value="255" type="string"/>
      <att name="EDGE_BEND" value="" type="string"/>
      <att name="EDGE_LABEL_TRANSPARENCY" value="255" type="string"/>
      <att name="EDGE_LABEL_FONT_SIZE" value="10" type="string"/>
      <att name="EDGE_LABEL_COLOR" value="#000000" type="string"/>
      <att name="EDGE_LINE_TYPE" value="SOLID" type="string"/>
      <att name="EDGE_TARGET_ARROW_UNSELECTED_PAINT" value="#000000" type="string"/>
      <att name="EDGE_TARGET_ARROW_SELECTED_PAINT" value="#ffff00" type="string"/>
      <att name="EDGE_VISIBLE" value="true" type="string"/>
      <att name="EDGE_SOURCE_ARROW_SHAPE" value="NONE" type="string"/>
      <att name="EDGE_LABEL_FONT_FACE" value="Dialog.plain,plain,10" type="string"/>
      <att name="EDGE_SELECTED" value="false" type="string"/>
      <att name="EDGE_TARGET_ARROW_SHAPE" value="NONE" type="string"/>
      <att name="EDGE_CURVED" value="true" type="string"/>
      <att name="curved" value="STRAIGHT_LINES" type="string"/>
    </graphics>
  </edge>
  <edge id="1788" label="JASMONIC_ ACID (PP) 2.3.1.74" source="1751" target="1747" cy:directed="1">
    <att name="Column 1" value="JASMONIC_ ACID (PP) 2.3.1.74" type="string"/>
    <att name="cytoscape.alias.list" type="list">
      <att name="cytoscape.alias.list" value="JASMONIC_ ACID (PP) 2.3.1.74" type="string"/>
    </att>
    <att name="interaction" value="PP" type="string"/>
    <att name="shared name" value="JASMONIC_ ACID (PP) 2.3.1.74" type="string"/>
    <att name="selected" value="0" type="boolean"/>
    <att name="name" value="JASMONIC_ ACID (PP) 2.3.1.74" type="string"/>
    <att name="canonicalName" value="JASMONIC_ ACID (PP) 2.3.1.74" type="string"/>
    <att name="shared interaction" value="PP" type="string"/>
    <att name="Column 2" value="1" type="integer"/>
    <att name="isInPath" value="0" type="boolean" cy:hidden="1"/>
    <graphics width="4.0" fill="#333300">
      <att name="EDGE_LABEL" value="" type="string"/>
      <att name="EDGE_TOOLTIP" value="" type="string"/>
      <att name="EDGE_STROKE_SELECTED_PAINT" value="#ff0000" type="string"/>
      <att name="EDGE_SOURCE_ARROW_SELECTED_PAINT" value="#ffff00" type="string"/>
      <att name="EDGE_SOURCE_ARROW_UNSELECTED_PAINT" value="#000000" type="string"/>
      <att name="EDGE_TRANSPARENCY" value="255" type="string"/>
      <att name="EDGE_BEND" value="" type="string"/>
      <att name="EDGE_LABEL_TRANSPARENCY" value="255" type="string"/>
      <att name="EDGE_LABEL_FONT_SIZE" value="10" type="string"/>
      <att name="EDGE_LABEL_COLOR" value="#000000" type="string"/>
      <att name="EDGE_LINE_TYPE" value="SOLID" type="string"/>
      <att name="EDGE_TARGET_ARROW_UNSELECTED_PAINT" value="#000000" type="string"/>
      <att name="EDGE_TARGET_ARROW_SELECTED_PAINT" value="#ffff00" type="string"/>
      <att name="EDGE_VISIBLE" value="true" type="string"/>
      <att name="EDGE_SOURCE_ARROW_SHAPE" value="NONE" type="string"/>
      <att name="EDGE_LABEL_FONT_FACE" value="Dialog.plain,plain,10" type="string"/>
      <att name="EDGE_SELECTED" value="false" type="string"/>
      <att name="EDGE_TARGET_ARROW_SHAPE" value="NONE" type="string"/>
      <att name="EDGE_CURVED" value="true" type="string"/>
      <att name="curved" value="STRAIGHT_LINES" type="string"/>
    </graphics>
  </edge>
  <edge id="1787" label="JASMONIC_ ACID (PP) 2.4.1.12" source="1751" target="1744" cy:directed="1">
    <att name="Column 1" value="JASMONIC_ ACID (PP) 2.4.1.12" type="string"/>
    <att name="cytoscape.alias.list" type="list">
      <att name="cytoscape.alias.list" value="JASMONIC_ ACID (PP) 2.4.1.12" type="string"/>
    </att>
    <att name="interaction" value="PP" type="string"/>
    <att name="shared name" value="JASMONIC_ ACID (PP) 2.4.1.12" type="string"/>
    <att name="selected" value="0" type="boolean"/>
    <att name="name" value="JASMONIC_ ACID (PP) 2.4.1.12" type="string"/>
    <att name="canonicalName" value="JASMONIC_ ACID (PP) 2.4.1.12" type="string"/>
    <att name="shared interaction" value="PP" type="string"/>
    <att name="Column 2" value="3" type="integer"/>
    <att name="isInPath" value="0" type="boolean" cy:hidden="1"/>
    <graphics width="4.0" fill="#333300">
      <att name="EDGE_LABEL" value="" type="string"/>
      <att name="EDGE_TOOLTIP" value="" type="string"/>
      <att name="EDGE_STROKE_SELECTED_PAINT" value="#ff0000" type="string"/>
      <att name="EDGE_SOURCE_ARROW_SELECTED_PAINT" value="#ffff00" type="string"/>
      <att name="EDGE_SOURCE_ARROW_UNSELECTED_PAINT" value="#000000" type="string"/>
      <att name="EDGE_TRANSPARENCY" value="255" type="string"/>
      <att name="EDGE_BEND" value="" type="string"/>
      <att name="EDGE_LABEL_TRANSPARENCY" value="255" type="string"/>
      <att name="EDGE_LABEL_FONT_SIZE" value="10" type="string"/>
      <att name="EDGE_LABEL_COLOR" value="#000000" type="string"/>
      <att name="EDGE_LINE_TYPE" value="SOLID" type="string"/>
      <att name="EDGE_TARGET_ARROW_UNSELECTED_PAINT" value="#000000" type="string"/>
      <att name="EDGE_TARGET_ARROW_SELECTED_PAINT" value="#ffff00" type="string"/>
      <att name="EDGE_VISIBLE" value="true" type="string"/>
      <att name="EDGE_SOURCE_ARROW_SHAPE" value="NONE" type="string"/>
      <att name="EDGE_LABEL_FONT_FACE" value="Dialog.plain,plain,10" type="string"/>
      <att name="EDGE_SELECTED" value="false" type="string"/>
      <att name="EDGE_TARGET_ARROW_SHAPE" value="NONE" type="string"/>
      <att name="EDGE_CURVED" value="true" type="string"/>
      <att name="curved" value="STRAIGHT_LINES" type="string"/>
    </graphics>
  </edge>
  <edge id="1786" label="JASMONIC_ ACID (PP) 2.5.1.18" source="1751" target="1762" cy:directed="1">
    <att name="Column 1" value="JASMONIC_ ACID (PP) 2.5.1.18" type="string"/>
    <att name="cytoscape.alias.list" type="list">
      <att name="cytoscape.alias.list" value="JASMONIC_ ACID (PP) 2.5.1.18" type="string"/>
    </att>
    <att name="interaction" value="PP" type="string"/>
    <att name="shared name" value="JASMONIC_ ACID (PP) 2.5.1.18" type="string"/>
    <att name="selected" value="0" type="boolean"/>
    <att name="name" value="JASMONIC_ ACID (PP) 2.5.1.18" type="string"/>
    <att name="canonicalName" value="JASMONIC_ ACID (PP) 2.5.1.18" type="string"/>
    <att name="shared interaction" value="PP" type="string"/>
    <att name="Column 2" value="3" type="integer"/>
    <att name="isInPath" value="0" type="boolean" cy:hidden="1"/>
    <graphics width="4.0" fill="#333300">
      <att name="EDGE_LABEL" value="" type="string"/>
      <att name="EDGE_TOOLTIP" value="" type="string"/>
      <att name="EDGE_STROKE_SELECTED_PAINT" value="#ff0000" type="string"/>
      <att name="EDGE_SOURCE_ARROW_SELECTED_PAINT" value="#ffff00" type="string"/>
      <att name="EDGE_SOURCE_ARROW_UNSELECTED_PAINT" value="#000000" type="string"/>
      <att name="EDGE_TRANSPARENCY" value="255" type="string"/>
      <att name="EDGE_BEND" value="" type="string"/>
      <att name="EDGE_LABEL_TRANSPARENCY" value="255" type="string"/>
      <att name="EDGE_LABEL_FONT_SIZE" value="10" type="string"/>
      <att name="EDGE_LABEL_COLOR" value="#000000" type="string"/>
      <att name="EDGE_LINE_TYPE" value="SOLID" type="string"/>
      <att name="EDGE_TARGET_ARROW_UNSELECTED_PAINT" value="#000000" type="string"/>
      <att name="EDGE_TARGET_ARROW_SELECTED_PAINT" value="#ffff00" type="string"/>
      <att name="EDGE_VISIBLE" value="true" type="string"/>
      <att name="EDGE_SOURCE_ARROW_SHAPE" value="NONE" type="string"/>
      <att name="EDGE_LABEL_FONT_FACE" value="Dialog.plain,plain,10" type="string"/>
      <att name="EDGE_SELECTED" value="false" type="string"/>
      <att name="EDGE_TARGET_ARROW_SHAPE" value="NONE" type="string"/>
      <att name="EDGE_CURVED" value="true" type="string"/>
      <att name="curved" value="STRAIGHT_LINES" type="string"/>
    </graphics>
  </edge>
  <edge id="1785" label="JASMONIC_ ACID (PP) 2.6.1.5" source="1751" target="1754" cy:directed="1">
    <att name="Column 1" value="JASMONIC_ ACID (PP) 2.6.1.5" type="string"/>
    <att name="cytoscape.alias.list" type="list">
      <att name="cytoscape.alias.list" value="JASMONIC_ ACID (PP) 2.6.1.5" type="string"/>
    </att>
    <att name="interaction" value="PP" type="string"/>
    <att name="shared name" value="JASMONIC_ ACID (PP) 2.6.1.5" type="string"/>
    <att name="selected" value="0" type="boolean"/>
    <att name="name" value="JASMONIC_ ACID (PP) 2.6.1.5" type="string"/>
    <att name="canonicalName" value="JASMONIC_ ACID (PP) 2.6.1.5" type="string"/>
    <att name="shared interaction" value="PP" type="string"/>
    <att name="Column 2" value="3" type="integer"/>
    <att name="isInPath" value="0" type="boolean" cy:hidden="1"/>
    <graphics width="4.0" fill="#333300">
      <att name="EDGE_LABEL" value="" type="string"/>
      <att name="EDGE_TOOLTIP" value="" type="string"/>
      <att name="EDGE_STROKE_SELECTED_PAINT" value="#ff0000" type="string"/>
      <att name="EDGE_SOURCE_ARROW_SELECTED_PAINT" value="#ffff00" type="string"/>
      <att name="EDGE_SOURCE_ARROW_UNSELECTED_PAINT" value="#000000" type="string"/>
      <att name="EDGE_TRANSPARENCY" value="255" type="string"/>
      <att name="EDGE_BEND" value="" type="string"/>
      <att name="EDGE_LABEL_TRANSPARENCY" value="255" type="string"/>
      <att name="EDGE_LABEL_FONT_SIZE" value="10" type="string"/>
      <att name="EDGE_LABEL_COLOR" value="#000000" type="string"/>
      <att name="EDGE_LINE_TYPE" value="SOLID" type="string"/>
      <att name="EDGE_TARGET_ARROW_UNSELECTED_PAINT" value="#000000" type="string"/>
      <att name="EDGE_TARGET_ARROW_SELECTED_PAINT" value="#ffff00" type="string"/>
      <att name="EDGE_VISIBLE" value="true" type="string"/>
      <att name="EDGE_SOURCE_ARROW_SHAPE" value="NONE" type="string"/>
      <att name="EDGE_LABEL_FONT_FACE" value="Dialog.plain,plain,10" type="string"/>
      <att name="EDGE_SELECTED" value="false" type="string"/>
      <att name="EDGE_TARGET_ARROW_SHAPE" value="NONE" type="string"/>
      <att name="EDGE_CURVED" value="true" type="string"/>
      <att name="curved" value="STRAIGHT_LINES" type="string"/>
    </graphics>
  </edge>
  <edge id="1784" label="JASMONIC_ ACID (PP) 3.1.4.4" source="1751" target="1759" cy:directed="1">
    <att name="Column 1" value="JASMONIC_ ACID (PP) 3.1.4.4" type="string"/>
    <att name="cytoscape.alias.list" type="list">
      <att name="cytoscape.alias.list" value="JASMONIC_ ACID (PP) 3.1.4.4" type="string"/>
    </att>
    <att name="interaction" value="PP" type="string"/>
    <att name="shared name" value="JASMONIC_ ACID (PP) 3.1.4.4" type="string"/>
    <att name="selected" value="0" type="boolean"/>
    <att name="name" value="JASMONIC_ ACID (PP) 3.1.4.4" type="string"/>
    <att name="canonicalName" value="JASMONIC_ ACID (PP) 3.1.4.4" type="string"/>
    <att name="shared interaction" value="PP" type="string"/>
    <att name="Column 2" value="3" type="integer"/>
    <att name="isInPath" value="0" type="boolean" cy:hidden="1"/>
    <graphics width="4.0" fill="#333300">
      <att name="EDGE_LABEL" value="" type="string"/>
      <att name="EDGE_TOOLTIP" value="" type="string"/>
      <att name="EDGE_STROKE_SELECTED_PAINT" value="#ff0000" type="string"/>
      <att name="EDGE_SOURCE_ARROW_SELECTED_PAINT" value="#ffff00" type="string"/>
      <att name="EDGE_SOURCE_ARROW_UNSELECTED_PAINT" value="#000000" type="string"/>
      <att name="EDGE_TRANSPARENCY" value="255" type="string"/>
      <att name="EDGE_BEND" value="" type="string"/>
      <att name="EDGE_LABEL_TRANSPARENCY" value="255" type="string"/>
      <att name="EDGE_LABEL_FONT_SIZE" value="10" type="string"/>
      <att name="EDGE_LABEL_COLOR" value="#000000" type="string"/>
      <att name="EDGE_LINE_TYPE" value="SOLID" type="string"/>
      <att name="EDGE_TARGET_ARROW_UNSELECTED_PAINT" value="#000000" type="string"/>
      <att name="EDGE_TARGET_ARROW_SELECTED_PAINT" value="#ffff00" type="string"/>
      <att name="EDGE_VISIBLE" value="true" type="string"/>
      <att name="EDGE_SOURCE_ARROW_SHAPE" value="NONE" type="string"/>
      <att name="EDGE_LABEL_FONT_FACE" value="Dialog.plain,plain,10" type="string"/>
      <att name="EDGE_SELECTED" value="false" type="string"/>
      <att name="EDGE_TARGET_ARROW_SHAPE" value="NONE" type="string"/>
      <att name="EDGE_CURVED" value="true" type="string"/>
      <att name="curved" value="STRAIGHT_LINES" type="string"/>
    </graphics>
  </edge>
  <edge id="1783" label="JASMONIC_ ACID (PP) 4.1.1.19" source="1751" target="1766" cy:directed="1">
    <att name="Column 1" value="JASMONIC_ ACID (PP) 4.1.1.19" type="string"/>
    <att name="cytoscape.alias.list" type="list">
      <att name="cytoscape.alias.list" value="JASMONIC_ ACID (PP) 4.1.1.19" type="string"/>
    </att>
    <att name="interaction" value="PP" type="string"/>
    <att name="shared name" value="JASMONIC_ ACID (PP) 4.1.1.19" type="string"/>
    <att name="selected" value="0" type="boolean"/>
    <att name="name" value="JASMONIC_ ACID (PP) 4.1.1.19" type="string"/>
    <att name="canonicalName" value="JASMONIC_ ACID (PP) 4.1.1.19" type="string"/>
    <att name="shared interaction" value="PP" type="string"/>
    <att name="Column 2" value="3" type="integer"/>
    <att name="isInPath" value="0" type="boolean" cy:hidden="1"/>
    <graphics width="4.0" fill="#333300">
      <att name="EDGE_LABEL" value="" type="string"/>
      <att name="EDGE_TOOLTIP" value="" type="string"/>
      <att name="EDGE_STROKE_SELECTED_PAINT" value="#ff0000" type="string"/>
      <att name="EDGE_SOURCE_ARROW_SELECTED_PAINT" value="#ffff00" type="string"/>
      <att name="EDGE_SOURCE_ARROW_UNSELECTED_PAINT" value="#000000" type="string"/>
      <att name="EDGE_TRANSPARENCY" value="255" type="string"/>
      <att name="EDGE_BEND" value="" type="string"/>
      <att name="EDGE_LABEL_TRANSPARENCY" value="255" type="string"/>
      <att name="EDGE_LABEL_FONT_SIZE" value="10" type="string"/>
      <att name="EDGE_LABEL_COLOR" value="#000000" type="string"/>
      <att name="EDGE_LINE_TYPE" value="SOLID" type="string"/>
      <att name="EDGE_TARGET_ARROW_UNSELECTED_PAINT" value="#000000" type="string"/>
      <att name="EDGE_TARGET_ARROW_SELECTED_PAINT" value="#ffff00" type="string"/>
      <att name="EDGE_VISIBLE" value="true" type="string"/>
      <att name="EDGE_SOURCE_ARROW_SHAPE" value="NONE" type="string"/>
      <att name="EDGE_LABEL_FONT_FACE" value="Dialog.plain,plain,10" type="string"/>
      <att name="EDGE_SELECTED" value="false" type="string"/>
      <att name="EDGE_TARGET_ARROW_SHAPE" value="NONE" type="string"/>
      <att name="EDGE_CURVED" value="true" type="string"/>
      <att name="curved" value="STRAIGHT_LINES" type="string"/>
    </graphics>
  </edge>
  <edge id="1782" label="JASMONIC_ ACID (PP) 4.1.3.27" source="1751" target="1755" cy:directed="1">
    <att name="Column 1" value="JASMONIC_ ACID (PP) 4.1.3.27" type="string"/>
    <att name="cytoscape.alias.list" type="list">
      <att name="cytoscape.alias.list" value="JASMONIC_ ACID (PP) 4.1.3.27" type="string"/>
    </att>
    <att name="interaction" value="PP" type="string"/>
    <att name="shared name" value="JASMONIC_ ACID (PP) 4.1.3.27" type="string"/>
    <att name="selected" value="0" type="boolean"/>
    <att name="name" value="JASMONIC_ ACID (PP) 4.1.3.27" type="string"/>
    <att name="canonicalName" value="JASMONIC_ ACID (PP) 4.1.3.27" type="string"/>
    <att name="shared interaction" value="PP" type="string"/>
    <att name="Column 2" value="3" type="integer"/>
    <att name="isInPath" value="0" type="boolean" cy:hidden="1"/>
    <graphics width="4.0" fill="#333300">
      <att name="EDGE_LABEL" value="" type="string"/>
      <att name="EDGE_TOOLTIP" value="" type="string"/>
      <att name="EDGE_STROKE_SELECTED_PAINT" value="#ff0000" type="string"/>
      <att name="EDGE_SOURCE_ARROW_SELECTED_PAINT" value="#ffff00" type="string"/>
      <att name="EDGE_SOURCE_ARROW_UNSELECTED_PAINT" value="#000000" type="string"/>
      <att name="EDGE_TRANSPARENCY" value="255" type="string"/>
      <att name="EDGE_BEND" value="" type="string"/>
      <att name="EDGE_LABEL_TRANSPARENCY" value="255" type="string"/>
      <att name="EDGE_LABEL_FONT_SIZE" value="10" type="string"/>
      <att name="EDGE_LABEL_COLOR" value="#000000" type="string"/>
      <att name="EDGE_LINE_TYPE" value="SOLID" type="string"/>
      <att name="EDGE_TARGET_ARROW_UNSELECTED_PAINT" value="#000000" type="string"/>
      <att name="EDGE_TARGET_ARROW_SELECTED_PAINT" value="#ffff00" type="string"/>
      <att name="EDGE_VISIBLE" value="true" type="string"/>
      <att name="EDGE_SOURCE_ARROW_SHAPE" value="NONE" type="string"/>
      <att name="EDGE_LABEL_FONT_FACE" value="Dialog.plain,plain,10" type="string"/>
      <att name="EDGE_SELECTED" value="false" type="string"/>
      <att name="EDGE_TARGET_ARROW_SHAPE" value="NONE" type="string"/>
      <att name="EDGE_CURVED" value="true" type="string"/>
      <att name="curved" value="STRAIGHT_LINES" type="string"/>
    </graphics>
  </edge>
  <edge id="1781" label="JASMONIC_ ACID (PP) 4.4.1.14" source="1751" target="1768" cy:directed="1">
    <att name="Column 1" value="JASMONIC_ ACID (PP) 4.4.1.14" type="string"/>
    <att name="cytoscape.alias.list" type="list">
      <att name="cytoscape.alias.list" value="JASMONIC_ ACID (PP) 4.4.1.14" type="string"/>
    </att>
    <att name="interaction" value="PP" type="string"/>
    <att name="shared name" value="JASMONIC_ ACID (PP) 4.4.1.14" type="string"/>
    <att name="selected" value="0" type="boolean"/>
    <att name="name" value="JASMONIC_ ACID (PP) 4.4.1.14" type="string"/>
    <att name="canonicalName" value="JASMONIC_ ACID (PP) 4.4.1.14" type="string"/>
    <att name="shared interaction" value="PP" type="string"/>
    <att name="Column 2" value="3" type="integer"/>
    <att name="isInPath" value="0" type="boolean" cy:hidden="1"/>
    <graphics width="4.0" fill="#333300">
      <att name="EDGE_LABEL" value="" type="string"/>
      <att name="EDGE_TOOLTIP" value="" type="string"/>
      <att name="EDGE_STROKE_SELECTED_PAINT" value="#ff0000" type="string"/>
      <att name="EDGE_SOURCE_ARROW_SELECTED_PAINT" value="#ffff00" type="string"/>
      <att name="EDGE_SOURCE_ARROW_UNSELECTED_PAINT" value="#000000" type="string"/>
      <att name="EDGE_TRANSPARENCY" value="255" type="string"/>
      <att name="EDGE_BEND" value="" type="string"/>
      <att name="EDGE_LABEL_TRANSPARENCY" value="255" type="string"/>
      <att name="EDGE_LABEL_FONT_SIZE" value="10" type="string"/>
      <att name="EDGE_LABEL_COLOR" value="#000000" type="string"/>
      <att name="EDGE_LINE_TYPE" value="SOLID" type="string"/>
      <att name="EDGE_TARGET_ARROW_UNSELECTED_PAINT" value="#000000" type="string"/>
      <att name="EDGE_TARGET_ARROW_SELECTED_PAINT" value="#ffff00" type="string"/>
      <att name="EDGE_VISIBLE" value="true" type="string"/>
      <att name="EDGE_SOURCE_ARROW_SHAPE" value="NONE" type="string"/>
      <att name="EDGE_LABEL_FONT_FACE" value="Dialog.plain,plain,10" type="string"/>
      <att name="EDGE_SELECTED" value="false" type="string"/>
      <att name="EDGE_TARGET_ARROW_SHAPE" value="NONE" type="string"/>
      <att name="EDGE_CURVED" value="true" type="string"/>
      <att name="curved" value="STRAIGHT_LINES" type="string"/>
    </graphics>
  </edge>
  <edge id="1780" label="JASMONIC_ ACID (PP) 6.2.1.-" source="1751" target="1748" cy:directed="1">
    <att name="Column 1" value="JASMONIC_ ACID (PP) 6.2.1.-" type="string"/>
    <att name="cytoscape.alias.list" type="list">
      <att name="cytoscape.alias.list" value="JASMONIC_ ACID (PP) 6.2.1.-" type="string"/>
    </att>
    <att name="interaction" value="PP" type="string"/>
    <att name="shared name" value="JASMONIC_ ACID (PP) 6.2.1.-" type="string"/>
    <att name="selected" value="0" type="boolean"/>
    <att name="name" value="JASMONIC_ ACID (PP) 6.2.1.-" type="string"/>
    <att name="canonicalName" value="JASMONIC_ ACID (PP) 6.2.1.-" type="string"/>
    <att name="shared interaction" value="PP" type="string"/>
    <att name="Column 2" value="1" type="integer"/>
    <att name="isInPath" value="0" type="boolean" cy:hidden="1"/>
    <graphics width="4.0" fill="#333300">
      <att name="EDGE_LABEL" value="" type="string"/>
      <att name="EDGE_TOOLTIP" value="" type="string"/>
      <att name="EDGE_STROKE_SELECTED_PAINT" value="#ff0000" type="string"/>
      <att name="EDGE_SOURCE_ARROW_SELECTED_PAINT" value="#ffff00" type="string"/>
      <att name="EDGE_SOURCE_ARROW_UNSELECTED_PAINT" value="#000000" type="string"/>
      <att name="EDGE_TRANSPARENCY" value="255" type="string"/>
      <att name="EDGE_BEND" value="" type="string"/>
      <att name="EDGE_LABEL_TRANSPARENCY" value="255" type="string"/>
      <att name="EDGE_LABEL_FONT_SIZE" value="10" type="string"/>
      <att name="EDGE_LABEL_COLOR" value="#000000" type="string"/>
      <att name="EDGE_LINE_TYPE" value="SOLID" type="string"/>
      <att name="EDGE_TARGET_ARROW_UNSELECTED_PAINT" value="#000000" type="string"/>
      <att name="EDGE_TARGET_ARROW_SELECTED_PAINT" value="#ffff00" type="string"/>
      <att name="EDGE_VISIBLE" value="true" type="string"/>
      <att name="EDGE_SOURCE_ARROW_SHAPE" value="NONE" type="string"/>
      <att name="EDGE_LABEL_FONT_FACE" value="Dialog.plain,plain,10" type="string"/>
      <att name="EDGE_SELECTED" value="false" type="string"/>
      <att name="EDGE_TARGET_ARROW_SHAPE" value="NONE" type="string"/>
      <att name="EDGE_CURVED" value="true" type="string"/>
      <att name="curved" value="STRAIGHT_LINES" type="string"/>
    </graphics>
  </edge>
  <edge id="1779" label="JASMONIC_ ACID (PP) 6.3.-.-" source="1751" target="1758" cy:directed="1">
    <att name="Column 1" value="JASMONIC_ ACID (PP) 6.3.-.-" type="string"/>
    <att name="cytoscape.alias.list" type="list">
      <att name="cytoscape.alias.list" value="JASMONIC_ ACID (PP) 6.3.-.-" type="string"/>
    </att>
    <att name="interaction" value="PP" type="string"/>
    <att name="shared name" value="JASMONIC_ ACID (PP) 6.3.-.-" type="string"/>
    <att name="selected" value="0" type="boolean"/>
    <att name="name" value="JASMONIC_ ACID (PP) 6.3.-.-" type="string"/>
    <att name="canonicalName" value="JASMONIC_ ACID (PP) 6.3.-.-" type="string"/>
    <att name="shared interaction" value="PP" type="string"/>
    <att name="Column 2" value="3" type="integer"/>
    <att name="isInPath" value="0" type="boolean" cy:hidden="1"/>
    <graphics width="4.0" fill="#333300">
      <att name="EDGE_LABEL" value="" type="string"/>
      <att name="EDGE_TOOLTIP" value="" type="string"/>
      <att name="EDGE_STROKE_SELECTED_PAINT" value="#ff0000" type="string"/>
      <att name="EDGE_SOURCE_ARROW_SELECTED_PAINT" value="#ffff00" type="string"/>
      <att name="EDGE_SOURCE_ARROW_UNSELECTED_PAINT" value="#000000" type="string"/>
      <att name="EDGE_TRANSPARENCY" value="255" type="string"/>
      <att name="EDGE_BEND" value="" type="string"/>
      <att name="EDGE_LABEL_TRANSPARENCY" value="255" type="string"/>
      <att name="EDGE_LABEL_FONT_SIZE" value="10" type="string"/>
      <att name="EDGE_LABEL_COLOR" value="#000000" type="string"/>
      <att name="EDGE_LINE_TYPE" value="SOLID" type="string"/>
      <att name="EDGE_TARGET_ARROW_UNSELECTED_PAINT" value="#000000" type="string"/>
      <att name="EDGE_TARGET_ARROW_SELECTED_PAINT" value="#ffff00" type="string"/>
      <att name="EDGE_VISIBLE" value="true" type="string"/>
      <att name="EDGE_SOURCE_ARROW_SHAPE" value="NONE" type="string"/>
      <att name="EDGE_LABEL_FONT_FACE" value="Dialog.plain,plain,10" type="string"/>
      <att name="EDGE_SELECTED" value="false" type="string"/>
      <att name="EDGE_TARGET_ARROW_SHAPE" value="NONE" type="string"/>
      <att name="EDGE_CURVED" value="true" type="string"/>
      <att name="curved" value="STRAIGHT_LINES" type="string"/>
    </graphics>
  </edge>
  <edge id="1778" label="2.3.1.74 (PP) 6.2.1.-" source="1747" target="1748" cy:directed="1">
    <att name="Column 1" value="2.3.1.74 (PP) 6.2.1.-" type="string"/>
    <att name="cytoscape.alias.list" type="list">
      <att name="cytoscape.alias.list" value="2.3.1.74 (PP) 6.2.1.-" type="string"/>
    </att>
    <att name="interaction" value="PP" type="string"/>
    <att name="shared name" value="2.3.1.74 (PP) 6.2.1.-" type="string"/>
    <att name="selected" value="0" type="boolean"/>
    <att name="name" value="2.3.1.74 (PP) 6.2.1.-" type="string"/>
    <att name="canonicalName" value="2.3.1.74 (PP) 6.2.1.-" type="string"/>
    <att name="shared interaction" value="PP" type="string"/>
    <att name="Column 2" value="3" type="integer"/>
    <att name="isInPath" value="0" type="boolean" cy:hidden="1"/>
    <graphics width="4.0" fill="#333300">
      <att name="EDGE_LABEL" value="" type="string"/>
      <att name="EDGE_TOOLTIP" value="" type="string"/>
      <att name="EDGE_STROKE_SELECTED_PAINT" value="#ff0000" type="string"/>
      <att name="EDGE_SOURCE_ARROW_SELECTED_PAINT" value="#ffff00" type="string"/>
      <att name="EDGE_SOURCE_ARROW_UNSELECTED_PAINT" value="#000000" type="string"/>
      <att name="EDGE_TRANSPARENCY" value="255" type="string"/>
      <att name="EDGE_BEND" value="" type="string"/>
      <att name="EDGE_LABEL_TRANSPARENCY" value="255" type="string"/>
      <att name="EDGE_LABEL_FONT_SIZE" value="10" type="string"/>
      <att name="EDGE_LABEL_COLOR" value="#000000" type="string"/>
      <att name="EDGE_LINE_TYPE" value="SOLID" type="string"/>
      <att name="EDGE_TARGET_ARROW_UNSELECTED_PAINT" value="#000000" type="string"/>
      <att name="EDGE_TARGET_ARROW_SELECTED_PAINT" value="#ffff00" type="string"/>
      <att name="EDGE_VISIBLE" value="true" type="string"/>
      <att name="EDGE_SOURCE_ARROW_SHAPE" value="NONE" type="string"/>
      <att name="EDGE_LABEL_FONT_FACE" value="Dialog.plain,plain,10" type="string"/>
      <att name="EDGE_SELECTED" value="false" type="string"/>
      <att name="EDGE_TARGET_ARROW_SHAPE" value="NONE" type="string"/>
      <att name="EDGE_CURVED" value="true" type="string"/>
      <att name="curved" value="STRAIGHT_LINES" type="string"/>
    </graphics>
  </edge>
  <edge id="1777" label="ABSCISIC ACID (PP) 1.13.11.-" source="1746" target="1743" cy:directed="1">
    <att name="Column 1" value="ABSCISIC ACID (PP) 1.13.11.-" type="string"/>
    <att name="cytoscape.alias.list" type="list">
      <att name="cytoscape.alias.list" value="ABSCISIC ACID (PP) 1.13.11.-" type="string"/>
    </att>
    <att name="interaction" value="PP" type="string"/>
    <att name="shared name" value="ABSCISIC ACID (PP) 1.13.11.-" type="string"/>
    <att name="selected" value="0" type="boolean"/>
    <att name="name" value="ABSCISIC ACID (PP) 1.13.11.-" type="string"/>
    <att name="canonicalName" value="ABSCISIC ACID (PP) 1.13.11.-" type="string"/>
    <att name="shared interaction" value="PP" type="string"/>
    <att name="Column 2" value="3" type="integer"/>
    <att name="isInPath" value="0" type="boolean" cy:hidden="1"/>
    <graphics width="4.0" fill="#333300">
      <att name="EDGE_LABEL" value="" type="string"/>
      <att name="EDGE_TOOLTIP" value="" type="string"/>
      <att name="EDGE_STROKE_SELECTED_PAINT" value="#ff0000" type="string"/>
      <att name="EDGE_SOURCE_ARROW_SELECTED_PAINT" value="#ffff00" type="string"/>
      <att name="EDGE_SOURCE_ARROW_UNSELECTED_PAINT" value="#000000" type="string"/>
      <att name="EDGE_TRANSPARENCY" value="255" type="string"/>
      <att name="EDGE_BEND" value="" type="string"/>
      <att name="EDGE_LABEL_TRANSPARENCY" value="255" type="string"/>
      <att name="EDGE_LABEL_FONT_SIZE" value="10" type="string"/>
      <att name="EDGE_LABEL_COLOR" value="#000000" type="string"/>
      <att name="EDGE_LINE_TYPE" value="SOLID" type="string"/>
      <att name="EDGE_TARGET_ARROW_UNSELECTED_PAINT" value="#000000" type="string"/>
      <att name="EDGE_TARGET_ARROW_SELECTED_PAINT" value="#ffff00" type="string"/>
      <att name="EDGE_VISIBLE" value="true" type="string"/>
      <att name="EDGE_SOURCE_ARROW_SHAPE" value="NONE" type="string"/>
      <att name="EDGE_LABEL_FONT_FACE" value="Dialog.plain,plain,10" type="string"/>
      <att name="EDGE_SELECTED" value="false" type="string"/>
      <att name="EDGE_TARGET_ARROW_SHAPE" value="NONE" type="string"/>
      <att name="EDGE_CURVED" value="true" type="string"/>
      <att name="curved" value="STRAIGHT_LINES" type="string"/>
    </graphics>
  </edge>
  <edge id="1776" label="ABSCISIC ACID (PP) 1.13.11.12" source="1746" target="1760" cy:directed="1">
    <att name="Column 1" value="ABSCISIC ACID (PP) 1.13.11.12" type="string"/>
    <att name="cytoscape.alias.list" type="list">
      <att name="cytoscape.alias.list" value="ABSCISIC ACID (PP) 1.13.11.12" type="string"/>
    </att>
    <att name="interaction" value="PP" type="string"/>
    <att name="shared name" value="ABSCISIC ACID (PP) 1.13.11.12" type="string"/>
    <att name="selected" value="0" type="boolean"/>
    <att name="name" value="ABSCISIC ACID (PP) 1.13.11.12" type="string"/>
    <att name="canonicalName" value="ABSCISIC ACID (PP) 1.13.11.12" type="string"/>
    <att name="shared interaction" value="PP" type="string"/>
    <att name="Column 2" value="2" type="integer"/>
    <att name="isInPath" value="0" type="boolean" cy:hidden="1"/>
    <graphics width="4.0" fill="#333300">
      <att name="EDGE_LABEL" value="" type="string"/>
      <att name="EDGE_TOOLTIP" value="" type="string"/>
      <att name="EDGE_STROKE_SELECTED_PAINT" value="#ff0000" type="string"/>
      <att name="EDGE_SOURCE_ARROW_SELECTED_PAINT" value="#ffff00" type="string"/>
      <att name="EDGE_SOURCE_ARROW_UNSELECTED_PAINT" value="#000000" type="string"/>
      <att name="EDGE_TRANSPARENCY" value="255" type="string"/>
      <att name="EDGE_BEND" value="" type="string"/>
      <att name="EDGE_LABEL_TRANSPARENCY" value="255" type="string"/>
      <att name="EDGE_LABEL_FONT_SIZE" value="10" type="string"/>
      <att name="EDGE_LABEL_COLOR" value="#000000" type="string"/>
      <att name="EDGE_LINE_TYPE" value="SOLID" type="string"/>
      <att name="EDGE_TARGET_ARROW_UNSELECTED_PAINT" value="#000000" type="string"/>
      <att name="EDGE_TARGET_ARROW_SELECTED_PAINT" value="#ffff00" type="string"/>
      <att name="EDGE_VISIBLE" value="true" type="string"/>
      <att name="EDGE_SOURCE_ARROW_SHAPE" value="NONE" type="string"/>
      <att name="EDGE_LABEL_FONT_FACE" value="Dialog.plain,plain,10" type="string"/>
      <att name="EDGE_SELECTED" value="false" type="string"/>
      <att name="EDGE_TARGET_ARROW_SHAPE" value="NONE" type="string"/>
      <att name="EDGE_CURVED" value="true" type="string"/>
      <att name="curved" value="STRAIGHT_LINES" type="string"/>
    </graphics>
  </edge>
  <edge id="1775" label="ABSCISIC ACID (PP) 1.14.99.-" source="1746" target="1745" cy:directed="1">
    <att name="Column 1" value="ABSCISIC ACID (PP) 1.14.99.-" type="string"/>
    <att name="cytoscape.alias.list" type="list">
      <att name="cytoscape.alias.list" value="ABSCISIC ACID (PP) 1.14.99.-" type="string"/>
    </att>
    <att name="interaction" value="PP" type="string"/>
    <att name="shared name" value="ABSCISIC ACID (PP) 1.14.99.-" type="string"/>
    <att name="selected" value="0" type="boolean"/>
    <att name="name" value="ABSCISIC ACID (PP) 1.14.99.-" type="string"/>
    <att name="canonicalName" value="ABSCISIC ACID (PP) 1.14.99.-" type="string"/>
    <att name="shared interaction" value="PP" type="string"/>
    <att name="Column 2" value="3" type="integer"/>
    <att name="isInPath" value="0" type="boolean" cy:hidden="1"/>
    <graphics width="4.0" fill="#333300">
      <att name="EDGE_LABEL" value="" type="string"/>
      <att name="EDGE_TOOLTIP" value="" type="string"/>
      <att name="EDGE_STROKE_SELECTED_PAINT" value="#ff0000" type="string"/>
      <att name="EDGE_SOURCE_ARROW_SELECTED_PAINT" value="#ffff00" type="string"/>
      <att name="EDGE_SOURCE_ARROW_UNSELECTED_PAINT" value="#000000" type="string"/>
      <att name="EDGE_TRANSPARENCY" value="255" type="string"/>
      <att name="EDGE_BEND" value="" type="string"/>
      <att name="EDGE_LABEL_TRANSPARENCY" value="255" type="string"/>
      <att name="EDGE_LABEL_FONT_SIZE" value="10" type="string"/>
      <att name="EDGE_LABEL_COLOR" value="#000000" type="string"/>
      <att name="EDGE_LINE_TYPE" value="SOLID" type="string"/>
      <att name="EDGE_TARGET_ARROW_UNSELECTED_PAINT" value="#000000" type="string"/>
      <att name="EDGE_TARGET_ARROW_SELECTED_PAINT" value="#ffff00" type="string"/>
      <att name="EDGE_VISIBLE" value="true" type="string"/>
      <att name="EDGE_SOURCE_ARROW_SHAPE" value="NONE" type="string"/>
      <att name="EDGE_LABEL_FONT_FACE" value="Dialog.plain,plain,10" type="string"/>
      <att name="EDGE_SELECTED" value="false" type="string"/>
      <att name="EDGE_TARGET_ARROW_SHAPE" value="NONE" type="string"/>
      <att name="EDGE_CURVED" value="true" type="string"/>
      <att name="curved" value="STRAIGHT_LINES" type="string"/>
    </graphics>
  </edge>
  <edge id="1774" label="ABSCISIC ACID (PP) 2.3.1.16" source="1746" target="1765" cy:directed="1">
    <att name="Column 1" value="ABSCISIC ACID (PP) 2.3.1.16" type="string"/>
    <att name="cytoscape.alias.list" type="list">
      <att name="cytoscape.alias.list" value="ABSCISIC ACID (PP) 2.3.1.16" type="string"/>
    </att>
    <att name="interaction" value="PP" type="string"/>
    <att name="shared name" value="ABSCISIC ACID (PP) 2.3.1.16" type="string"/>
    <att name="selected" value="0" type="boolean"/>
    <att name="name" value="ABSCISIC ACID (PP) 2.3.1.16" type="string"/>
    <att name="canonicalName" value="ABSCISIC ACID (PP) 2.3.1.16" type="string"/>
    <att name="shared interaction" value="PP" type="string"/>
    <att name="Column 2" value="3" type="integer"/>
    <att name="isInPath" value="0" type="boolean" cy:hidden="1"/>
    <graphics width="4.0" fill="#333300">
      <att name="EDGE_LABEL" value="" type="string"/>
      <att name="EDGE_TOOLTIP" value="" type="string"/>
      <att name="EDGE_STROKE_SELECTED_PAINT" value="#ff0000" type="string"/>
      <att name="EDGE_SOURCE_ARROW_SELECTED_PAINT" value="#ffff00" type="string"/>
      <att name="EDGE_SOURCE_ARROW_UNSELECTED_PAINT" value="#000000" type="string"/>
      <att name="EDGE_TRANSPARENCY" value="255" type="string"/>
      <att name="EDGE_BEND" value="" type="string"/>
      <att name="EDGE_LABEL_TRANSPARENCY" value="255" type="string"/>
      <att name="EDGE_LABEL_FONT_SIZE" value="10" type="string"/>
      <att name="EDGE_LABEL_COLOR" value="#000000" type="string"/>
      <att name="EDGE_LINE_TYPE" value="SOLID" type="string"/>
      <att name="EDGE_TARGET_ARROW_UNSELECTED_PAINT" value="#000000" type="string"/>
      <att name="EDGE_TARGET_ARROW_SELECTED_PAINT" value="#ffff00" type="string"/>
      <att name="EDGE_VISIBLE" value="true" type="string"/>
      <att name="EDGE_SOURCE_ARROW_SHAPE" value="NONE" type="string"/>
      <att name="EDGE_LABEL_FONT_FACE" value="Dialog.plain,plain,10" type="string"/>
      <att name="EDGE_SELECTED" value="false" type="string"/>
      <att name="EDGE_TARGET_ARROW_SHAPE" value="NONE" type="string"/>
      <att name="EDGE_CURVED" value="true" type="string"/>
      <att name="curved" value="STRAIGHT_LINES" type="string"/>
    </graphics>
  </edge>
  <edge id="1773" label="ABSCISIC ACID (PP) 2.4.1.12" source="1746" target="1744" cy:directed="1">
    <att name="Column 1" value="ABSCISIC ACID (PP) 2.4.1.12" type="string"/>
    <att name="cytoscape.alias.list" type="list">
      <att name="cytoscape.alias.list" value="ABSCISIC ACID (PP) 2.4.1.12" type="string"/>
    </att>
    <att name="interaction" value="PP" type="string"/>
    <att name="shared name" value="ABSCISIC ACID (PP) 2.4.1.12" type="string"/>
    <att name="selected" value="0" type="boolean"/>
    <att name="name" value="ABSCISIC ACID (PP) 2.4.1.12" type="string"/>
    <att name="canonicalName" value="ABSCISIC ACID (PP) 2.4.1.12" type="string"/>
    <att name="shared interaction" value="PP" type="string"/>
    <att name="Column 2" value="3" type="integer"/>
    <att name="isInPath" value="0" type="boolean" cy:hidden="1"/>
    <graphics width="4.0" fill="#333300">
      <att name="EDGE_LABEL" value="" type="string"/>
      <att name="EDGE_TOOLTIP" value="" type="string"/>
      <att name="EDGE_STROKE_SELECTED_PAINT" value="#ff0000" type="string"/>
      <att name="EDGE_SOURCE_ARROW_SELECTED_PAINT" value="#ffff00" type="string"/>
      <att name="EDGE_SOURCE_ARROW_UNSELECTED_PAINT" value="#000000" type="string"/>
      <att name="EDGE_TRANSPARENCY" value="255" type="string"/>
      <att name="EDGE_BEND" value="" type="string"/>
      <att name="EDGE_LABEL_TRANSPARENCY" value="255" type="string"/>
      <att name="EDGE_LABEL_FONT_SIZE" value="10" type="string"/>
      <att name="EDGE_LABEL_COLOR" value="#000000" type="string"/>
      <att name="EDGE_LINE_TYPE" value="SOLID" type="string"/>
      <att name="EDGE_TARGET_ARROW_UNSELECTED_PAINT" value="#000000" type="string"/>
      <att name="EDGE_TARGET_ARROW_SELECTED_PAINT" value="#ffff00" type="string"/>
      <att name="EDGE_VISIBLE" value="true" type="string"/>
      <att name="EDGE_SOURCE_ARROW_SHAPE" value="NONE" type="string"/>
      <att name="EDGE_LABEL_FONT_FACE" value="Dialog.plain,plain,10" type="string"/>
      <att name="EDGE_SELECTED" value="false" type="string"/>
      <att name="EDGE_TARGET_ARROW_SHAPE" value="NONE" type="string"/>
      <att name="EDGE_CURVED" value="true" type="string"/>
      <att name="curved" value="STRAIGHT_LINES" type="string"/>
    </graphics>
  </edge>
  <edge id="1772" label="ABSCISIC ACID (PP) 2.6.1.5" source="1746" target="1754" cy:directed="1">
    <att name="Column 1" value="ABSCISIC ACID (PP) 2.6.1.5" type="string"/>
    <att name="cytoscape.alias.list" type="list">
      <att name="cytoscape.alias.list" value="ABSCISIC ACID (PP) 2.6.1.5" type="string"/>
    </att>
    <att name="interaction" value="PP" type="string"/>
    <att name="shared name" value="ABSCISIC ACID (PP) 2.6.1.5" type="string"/>
    <att name="selected" value="0" type="boolean"/>
    <att name="name" value="ABSCISIC ACID (PP) 2.6.1.5" type="string"/>
    <att name="canonicalName" value="ABSCISIC ACID (PP) 2.6.1.5" type="string"/>
    <att name="shared interaction" value="PP" type="string"/>
    <att name="Column 2" value="3" type="integer"/>
    <att name="isInPath" value="0" type="boolean" cy:hidden="1"/>
    <graphics width="4.0" fill="#333300">
      <att name="EDGE_LABEL" value="" type="string"/>
      <att name="EDGE_TOOLTIP" value="" type="string"/>
      <att name="EDGE_STROKE_SELECTED_PAINT" value="#ff0000" type="string"/>
      <att name="EDGE_SOURCE_ARROW_SELECTED_PAINT" value="#ffff00" type="string"/>
      <att name="EDGE_SOURCE_ARROW_UNSELECTED_PAINT" value="#000000" type="string"/>
      <att name="EDGE_TRANSPARENCY" value="255" type="string"/>
      <att name="EDGE_BEND" value="" type="string"/>
      <att name="EDGE_LABEL_TRANSPARENCY" value="255" type="string"/>
      <att name="EDGE_LABEL_FONT_SIZE" value="10" type="string"/>
      <att name="EDGE_LABEL_COLOR" value="#000000" type="string"/>
      <att name="EDGE_LINE_TYPE" value="SOLID" type="string"/>
      <att name="EDGE_TARGET_ARROW_UNSELECTED_PAINT" value="#000000" type="string"/>
      <att name="EDGE_TARGET_ARROW_SELECTED_PAINT" value="#ffff00" type="string"/>
      <att name="EDGE_VISIBLE" value="true" type="string"/>
      <att name="EDGE_SOURCE_ARROW_SHAPE" value="NONE" type="string"/>
      <att name="EDGE_LABEL_FONT_FACE" value="Dialog.plain,plain,10" type="string"/>
      <att name="EDGE_SELECTED" value="false" type="string"/>
      <att name="EDGE_TARGET_ARROW_SHAPE" value="NONE" type="string"/>
      <att name="EDGE_CURVED" value="true" type="string"/>
      <att name="curved" value="STRAIGHT_LINES" type="string"/>
    </graphics>
  </edge>
  <edge id="1771" label="ABSCISIC ACID (PP) 3.1.4.4" source="1746" target="1759" cy:directed="1">
    <att name="Column 1" value="ABSCISIC ACID (PP) 3.1.4.4" type="string"/>
    <att name="cytoscape.alias.list" type="list">
      <att name="cytoscape.alias.list" value="ABSCISIC ACID (PP) 3.1.4.4" type="string"/>
    </att>
    <att name="interaction" value="PP" type="string"/>
    <att name="shared name" value="ABSCISIC ACID (PP) 3.1.4.4" type="string"/>
    <att name="selected" value="0" type="boolean"/>
    <att name="name" value="ABSCISIC ACID (PP) 3.1.4.4" type="string"/>
    <att name="canonicalName" value="ABSCISIC ACID (PP) 3.1.4.4" type="string"/>
    <att name="shared interaction" value="PP" type="string"/>
    <att name="Column 2" value="3" type="integer"/>
    <att name="isInPath" value="0" type="boolean" cy:hidden="1"/>
    <graphics width="4.0" fill="#333300">
      <att name="EDGE_LABEL" value="" type="string"/>
      <att name="EDGE_TOOLTIP" value="" type="string"/>
      <att name="EDGE_STROKE_SELECTED_PAINT" value="#ff0000" type="string"/>
      <att name="EDGE_SOURCE_ARROW_SELECTED_PAINT" value="#ffff00" type="string"/>
      <att name="EDGE_SOURCE_ARROW_UNSELECTED_PAINT" value="#000000" type="string"/>
      <att name="EDGE_TRANSPARENCY" value="255" type="string"/>
      <att name="EDGE_BEND" value="" type="string"/>
      <att name="EDGE_LABEL_TRANSPARENCY" value="255" type="string"/>
      <att name="EDGE_LABEL_FONT_SIZE" value="10" type="string"/>
      <att name="EDGE_LABEL_COLOR" value="#000000" type="string"/>
      <att name="EDGE_LINE_TYPE" value="SOLID" type="string"/>
      <att name="EDGE_TARGET_ARROW_UNSELECTED_PAINT" value="#000000" type="string"/>
      <att name="EDGE_TARGET_ARROW_SELECTED_PAINT" value="#ffff00" type="string"/>
      <att name="EDGE_VISIBLE" value="true" type="string"/>
      <att name="EDGE_SOURCE_ARROW_SHAPE" value="NONE" type="string"/>
      <att name="EDGE_LABEL_FONT_FACE" value="Dialog.plain,plain,10" type="string"/>
      <att name="EDGE_SELECTED" value="false" type="string"/>
      <att name="EDGE_TARGET_ARROW_SHAPE" value="NONE" type="string"/>
      <att name="EDGE_CURVED" value="true" type="string"/>
      <att name="curved" value="STRAIGHT_LINES" type="string"/>
    </graphics>
  </edge>
  <edge id="1770" label="ABSCISIC ACID (PP) 4.1.1.19" source="1746" target="1766" cy:directed="1">
    <att name="Column 1" value="ABSCISIC ACID (PP) 4.1.1.19" type="string"/>
    <att name="cytoscape.alias.list" type="list">
      <att name="cytoscape.alias.list" value="ABSCISIC ACID (PP) 4.1.1.19" type="string"/>
    </att>
    <att name="interaction" value="PP" type="string"/>
    <att name="shared name" value="ABSCISIC ACID (PP) 4.1.1.19" type="string"/>
    <att name="selected" value="0" type="boolean"/>
    <att name="name" value="ABSCISIC ACID (PP) 4.1.1.19" type="string"/>
    <att name="canonicalName" value="ABSCISIC ACID (PP) 4.1.1.19" type="string"/>
    <att name="shared interaction" value="PP" type="string"/>
    <att name="Column 2" value="3" type="integer"/>
    <att name="isInPath" value="0" type="boolean" cy:hidden="1"/>
    <graphics width="4.0" fill="#333300">
      <att name="EDGE_LABEL" value="" type="string"/>
      <att name="EDGE_TOOLTIP" value="" type="string"/>
      <att name="EDGE_STROKE_SELECTED_PAINT" value="#ff0000" type="string"/>
      <att name="EDGE_SOURCE_ARROW_SELECTED_PAINT" value="#ffff00" type="string"/>
      <att name="EDGE_SOURCE_ARROW_UNSELECTED_PAINT" value="#000000" type="string"/>
      <att name="EDGE_TRANSPARENCY" value="255" type="string"/>
      <att name="EDGE_BEND" value="" type="string"/>
      <att name="EDGE_LABEL_TRANSPARENCY" value="255" type="string"/>
      <att name="EDGE_LABEL_FONT_SIZE" value="10" type="string"/>
      <att name="EDGE_LABEL_COLOR" value="#000000" type="string"/>
      <att name="EDGE_LINE_TYPE" value="SOLID" type="string"/>
      <att name="EDGE_TARGET_ARROW_UNSELECTED_PAINT" value="#000000" type="string"/>
      <att name="EDGE_TARGET_ARROW_SELECTED_PAINT" value="#ffff00" type="string"/>
      <att name="EDGE_VISIBLE" value="true" type="string"/>
      <att name="EDGE_SOURCE_ARROW_SHAPE" value="NONE" type="string"/>
      <att name="EDGE_LABEL_FONT_FACE" value="Dialog.plain,plain,10" type="string"/>
      <att name="EDGE_SELECTED" value="false" type="string"/>
      <att name="EDGE_TARGET_ARROW_SHAPE" value="NONE" type="string"/>
      <att name="EDGE_CURVED" value="true" type="string"/>
      <att name="curved" value="STRAIGHT_LINES" type="string"/>
    </graphics>
  </edge>
  <edge id="1769" label="ABSCISIC ACID (PP) 6.3.-.-" source="1746" target="1758" cy:directed="1">
    <att name="Column 1" value="ABSCISIC ACID (PP) 6.3.-.-" type="string"/>
    <att name="cytoscape.alias.list" type="list">
      <att name="cytoscape.alias.list" value="ABSCISIC ACID (PP) 6.3.-.-" type="string"/>
    </att>
    <att name="interaction" value="PP" type="string"/>
    <att name="shared name" value="ABSCISIC ACID (PP) 6.3.-.-" type="string"/>
    <att name="selected" value="0" type="boolean"/>
    <att name="name" value="ABSCISIC ACID (PP) 6.3.-.-" type="string"/>
    <att name="canonicalName" value="ABSCISIC ACID (PP) 6.3.-.-" type="string"/>
    <att name="shared interaction" value="PP" type="string"/>
    <att name="Column 2" value="3" type="integer"/>
    <att name="isInPath" value="0" type="boolean" cy:hidden="1"/>
    <graphics width="4.0" fill="#333300">
      <att name="EDGE_LABEL" value="" type="string"/>
      <att name="EDGE_TOOLTIP" value="" type="string"/>
      <att name="EDGE_STROKE_SELECTED_PAINT" value="#ff0000" type="string"/>
      <att name="EDGE_SOURCE_ARROW_SELECTED_PAINT" value="#ffff00" type="string"/>
      <att name="EDGE_SOURCE_ARROW_UNSELECTED_PAINT" value="#000000" type="string"/>
      <att name="EDGE_TRANSPARENCY" value="255" type="string"/>
      <att name="EDGE_BEND" value="" type="string"/>
      <att name="EDGE_LABEL_TRANSPARENCY" value="255" type="string"/>
      <att name="EDGE_LABEL_FONT_SIZE" value="10" type="string"/>
      <att name="EDGE_LABEL_COLOR" value="#000000" type="string"/>
      <att name="EDGE_LINE_TYPE" value="SOLID" type="string"/>
      <att name="EDGE_TARGET_ARROW_UNSELECTED_PAINT" value="#000000" type="string"/>
      <att name="EDGE_TARGET_ARROW_SELECTED_PAINT" value="#ffff00" type="string"/>
      <att name="EDGE_VISIBLE" value="true" type="string"/>
      <att name="EDGE_SOURCE_ARROW_SHAPE" value="NONE" type="string"/>
      <att name="EDGE_LABEL_FONT_FACE" value="Dialog.plain,plain,10" type="string"/>
      <att name="EDGE_SELECTED" value="false" type="string"/>
      <att name="EDGE_TARGET_ARROW_SHAPE" value="NONE" type="string"/>
      <att name="EDGE_CURVED" value="true" type="string"/>
      <att name="curved" value="STRAIGHT_LINES" type="string"/>
    </graphics>
  </edge>
</graph>
