# Supplementary material for: The Arabidopsis phytohormone crosstalk network involves a consecutive metabolic route and circular control units of transcription factors that regulate enzyme-encoding genes
Source: BMC Syst Biol. 2016 Sep 2;10(1):87. doi: 10.1186/s12918-016-0333-9 (PMC5009710; doi:10.1186/s12918-016-0333-9)
Supplement: Additional file 2: — XML, XGMML, GML, SIF and NNF format of the identified models in the manuscript. (ZIP 164 kb) [file 12918_2016_333_MOESM2_ESM.zip › Supplementary file 2_salicylic acid_a.xml]

<?xml version="1.0" encoding="UTF-8" standalone="yes"?>
<graph id="1968" label="ab_h_8ec_corr_all_new--child" directed="1" cy:documentVersion="3.0" xmlns:dc="http://purl.org/dc/elements/1.1/" xmlns:xlink="http://www.w3.org/1999/xlink" xmlns:rdf="http://www.w3.org/1999/02/22-rdf-syntax-ns#" xmlns:cy="http://www.cytoscape.org" xmlns="http://www.cs.rpi.edu/XGMML">
  <att name="networkMetadata">
    <rdf:RDF>
      <rdf:Description rdf:about="http://www.cytoscape.org/">
        <dc:type>Protein-Protein Interaction</dc:type>
        <dc:description>N/A</dc:description>
        <dc:identifier>N/A</dc:identifier>
        <dc:date>2016-02-28 09:15:06</dc:date>
        <dc:title>ab_h_8ec_corr_all_new--child</dc:title>
        <dc:source>http://www.cytoscape.org/</dc:source>
        <dc:format>Cytoscape-XGMML</dc:format>
      </rdf:Description>
    </rdf:RDF>
  </att>
  <att name="shared name" value="ab_h_8ec_corr_all_new--child" type="string"/>
  <att name="selected" value="1" type="boolean"/>
  <att name="name" value="ab_h_8ec_corr_all_new--child" type="string"/>
  <att name="__Annotations" type="list">
  </att>
  <att name="__layoutAlgorithm" value="grid" type="string" cy:hidden="1"/>
  <graphics>
    <att name="NETWORK_CENTER_Y_LOCATION" value="307.5190513610841" type="string"/>
    <att name="NETWORK_CENTER_X_LOCATION" value="371.7703590393064" type="string"/>
    <att name="NETWORK_DEPTH" value="0.0" type="string"/>
    <att name="NETWORK_CENTER_Z_LOCATION" value="0.0" type="string"/>
    <att name="NETWORK_WIDTH" value="550.0" type="string"/>
    <att name="NETWORK_NODE_SELECTION" value="true" type="string"/>
    <att name="NETWORK_TITLE" value="ab_h_8ec_corr_all_new--child" type="string"/>
    <att name="NETWORK_BACKGROUND_PAINT" value="#ffffff" type="string"/>
    <att name="NETWORK_HEIGHT" value="404.0" type="string"/>
    <att name="NETWORK_SCALE_FACTOR" value="0.3916141352594206" type="string"/>
    <att name="NETWORK_EDGE_SELECTION" value="true" type="string"/>
    <att name="NODE_SIZE_LOCKED" value="true" type="string"/>
  </graphics>
  <node id="1995" label="AUXIN">
    <att name="isExcludedFromPaths" value="0" type="boolean"/>
    <att name="Column 1" value="AUXIN" type="string"/>
    <att name="vizmap:ab_PLANTCYC_NETWORK_NEW_1--child--child NODE_LABEL" type="string"/>
    <att name="cytoscape.alias.list" type="list">
      <att name="cytoscape.alias.list" value="AUXIN" type="string"/>
    </att>
    <att name="shared name" value="AUXIN" type="string"/>
    <att name="selected" value="0" type="boolean"/>
    <att name="vizmap:ab_h_8ec_corr_all_new--child NODE_SHAPE" value="RECT" type="string"/>
    <att name="vizmap:ab_h_8ec_corr_all_new NODE_SIZE" value="78.0" type="string"/>
    <att name="vizmap:ab_h_8ec_corr_all_new--child NODE_LABEL" value="AUXIN" type="string"/>
    <att name="name" value="AUXIN" type="string"/>
    <att name="vizmap:ab_h_8ec_corr_all_new--child NODE_FONT_SIZE" value="23.0" type="string"/>
    <att name="canonicalName" value="AUXIN" type="string"/>
    <att name="vizmap:ab_h_8ec_corr_all_new--child NODE_SIZE" value="122.99992370605469" type="string"/>
    <att name="vizmap:ab_h_8ec_corr_all_new NODE_FILL_COLOR" value="java.awt.Color[r=51,g=255,b=255]" type="string"/>
    <att name="vizmap:ab_h_8ec_corr_all_new NODE_LABEL" value="AUXIN" type="string"/>
    <att name="vizmap:ab_h_8ec_corr_all_new NODE_SHAPE" value="RECT" type="string"/>
    <att name="Column 3" type="string"/>
    <att name="Column 2" value="8888" type="integer"/>
    <att name="vizmap:ab_h_8ec_corr_all_new--child NODE_FILL_COLOR" value="java.awt.Color[r=51,g=255,b=255]" type="string"/>
    <att name="vizmap:ab_h_8ec_corr_all_new NODE_FONT_SIZE" value="35.0" type="string"/>
    <att name="isInPath" value="0" type="boolean" cy:hidden="1"/>
    <graphics x="29.745834827423096" type="RECTANGLE" y="72.15121650695801" fill="#33ffff" w="77.99999904632568" z="0.0" h="78.00002670288086" outline="#666666" width="1.0">
      <att name="NODE_CUSTOMGRAPHICS_POSITION_9" value="C,C,c,0.00,0.00" type="string"/>
      <att name="NODE_CUSTOMGRAPHICS_POSITION_3" value="C,C,c,0.00,0.00" type="string"/>
      <att name="NODE_LABEL" value="AUXIN" type="string"/>
      <att name="NODE_LABEL_COLOR" value="#000000" type="string"/>
      <att name="NODE_CUSTOMGRAPHICS_9" value="org.cytoscape.ding.customgraphics.NullCustomGraphics,0,[ Remove Graphics ]," type="string"/>
      <att name="NODE_CUSTOMGRAPHICS_SIZE_2" value="0.0" type="string"/>
      <att name="NODE_CUSTOMGRAPHICS_SIZE_7" value="0.0" type="string"/>
      <att name="NODE_CUSTOMGRAPHICS_3" value="org.cytoscape.ding.customgraphics.NullCustomGraphics,0,[ Remove Graphics ]," type="string"/>
      <att name="NODE_CUSTOMGRAPHICS_POSITION_7" value="C,C,c,0.00,0.00" type="string"/>
      <att name="NODE_CUSTOMGRAPHICS_SIZE_5" value="0.0" type="string"/>
      <att name="NODE_CUSTOMGRAPHICS_2" value="org.cytoscape.ding.customgraphics.NullCustomGraphics,0,[ Remove Graphics ]," type="string"/>
      <att name="NODE_CUSTOMGRAPHICS_SIZE_1" value="0.0" type="string"/>
      <att name="NODE_LABEL_WIDTH" value="200.0" type="string"/>
      <att name="NODE_CUSTOMGRAPHICS_SIZE_3" value="0.0" type="string"/>
      <att name="NODE_CUSTOMGRAPHICS_SIZE_8" value="0.0" type="string"/>
      <att name="NODE_CUSTOMGRAPHICS_POSITION_4" value="C,C,c,0.00,0.00" type="string"/>
      <att name="NODE_SELECTED_PAINT" value="#ffff00" type="string"/>
      <att name="NODE_CUSTOMGRAPHICS_SIZE_9" value="0.0" type="string"/>
      <att name="NODE_LABEL_TRANSPARENCY" value="255" type="string"/>
      <att name="NODE_CUSTOMGRAPHICS_8" value="org.cytoscape.ding.customgraphics.NullCustomGraphics,0,[ Remove Graphics ]," type="string"/>
      <att name="NODE_CUSTOMGRAPHICS_7" value="org.cytoscape.ding.customgraphics.NullCustomGraphics,0,[ Remove Graphics ]," type="string"/>
      <att name="NODE_CUSTOMGRAPHICS_1" value="org.cytoscape.ding.customgraphics.NullCustomGraphics,0,[ Remove Graphics ]," type="string"/>
      <att name="NODE_TOOLTIP" value="" type="string"/>
      <att name="NODE_BORDER_TRANSPARENCY" value="255" type="string"/>
      <att name="NODE_CUSTOMGRAPHICS_SIZE_6" value="0.0" type="string"/>
      <att name="NODE_VISIBLE" value="true" type="string"/>
      <att name="NODE_CUSTOMGRAPHICS_4" value="org.cytoscape.ding.customgraphics.NullCustomGraphics,0,[ Remove Graphics ]," type="string"/>
      <att name="NODE_CUSTOMGRAPHICS_POSITION_8" value="C,C,c,0.00,0.00" type="string"/>
      <att name="NODE_CUSTOMGRAPHICS_5" value="org.cytoscape.ding.customgraphics.NullCustomGraphics,0,[ Remove Graphics ]," type="string"/>
      <att name="NODE_CUSTOMGRAPHICS_POSITION_6" value="C,C,c,0.00,0.00" type="string"/>
      <att name="NODE_LABEL_FONT_FACE" value="Dialog.plain,plain,35" type="string"/>
      <att name="NODE_LABEL_FONT_SIZE" value="12" type="string"/>
      <att name="NODE_CUSTOMGRAPHICS_SIZE_4" value="0.0" type="string"/>
      <att name="NODE_DEPTH" value="0.0" type="string"/>
      <att name="NODE_BORDER_STROKE" value="SOLID" type="string"/>
      <att name="NODE_LABEL_POSITION" value="C,C,c,0.00,0.00" type="string"/>
      <att name="NODE_CUSTOMGRAPHICS_6" value="org.cytoscape.ding.customgraphics.NullCustomGraphics,0,[ Remove Graphics ]," type="string"/>
      <att name="NODE_CUSTOMGRAPHICS_POSITION_5" value="C,C,c,0.00,0.00" type="string"/>
      <att name="NODE_NESTED_NETWORK_IMAGE_VISIBLE" value="true" type="string"/>
      <att name="NODE_SELECTED" value="false" type="string"/>
      <att name="NODE_CUSTOMGRAPHICS_POSITION_2" value="C,C,c,0.00,0.00" type="string"/>
      <att name="NODE_CUSTOMGRAPHICS_POSITION_1" value="C,C,c,0.00,0.00" type="string"/>
      <att name="NODE_TRANSPARENCY" value="255" type="string"/>
    </graphics>
  </node>
  <node id="1994" label="CYTOKININ">
    <att name="isExcludedFromPaths" value="0" type="boolean"/>
    <att name="Column 1" value="CYTOKININ" type="string"/>
    <att name="vizmap:ab_PLANTCYC_NETWORK_NEW_1--child--child NODE_LABEL" type="string"/>
    <att name="cytoscape.alias.list" type="list">
      <att name="cytoscape.alias.list" value="CYTOKININ" type="string"/>
    </att>
    <att name="shared name" value="CYTOKININ" type="string"/>
    <att name="selected" value="0" type="boolean"/>
    <att name="vizmap:ab_h_8ec_corr_all_new--child NODE_SHAPE" value="RECT" type="string"/>
    <att name="vizmap:ab_h_8ec_corr_all_new NODE_SIZE" value="78.0" type="string"/>
    <att name="vizmap:ab_h_8ec_corr_all_new--child NODE_LABEL" value="CYTOKININ" type="string"/>
    <att name="name" value="CYTOKININ" type="string"/>
    <att name="vizmap:ab_h_8ec_corr_all_new--child NODE_FONT_SIZE" value="23.0" type="string"/>
    <att name="canonicalName" value="CYTOKININ" type="string"/>
    <att name="vizmap:ab_h_8ec_corr_all_new--child NODE_SIZE" value="122.99993896484375" type="string"/>
    <att name="vizmap:ab_h_8ec_corr_all_new NODE_FILL_COLOR" value="java.awt.Color[r=51,g=255,b=255]" type="string"/>
    <att name="vizmap:ab_h_8ec_corr_all_new NODE_LABEL" value="CYTOKININ" type="string"/>
    <att name="vizmap:ab_h_8ec_corr_all_new NODE_SHAPE" value="RECT" type="string"/>
    <att name="Column 3" type="string"/>
    <att name="Column 2" value="8888" type="integer"/>
    <att name="vizmap:ab_h_8ec_corr_all_new--child NODE_FILL_COLOR" value="java.awt.Color[r=51,g=255,b=255]" type="string"/>
    <att name="vizmap:ab_h_8ec_corr_all_new NODE_FONT_SIZE" value="35.0" type="string"/>
    <att name="isInPath" value="0" type="boolean" cy:hidden="1"/>
    <graphics x="354.3750762939453" type="RECTANGLE" y="-118.76997375488281" fill="#33ffff" w="78.00003051757812" z="0.0" h="77.99996948242188" outline="#666666" width="1.0">
      <att name="NODE_CUSTOMGRAPHICS_POSITION_9" value="C,C,c,0.00,0.00" type="string"/>
      <att name="NODE_CUSTOMGRAPHICS_POSITION_3" value="C,C,c,0.00,0.00" type="string"/>
      <att name="NODE_LABEL" value="CYTOKININ" type="string"/>
      <att name="NODE_LABEL_COLOR" value="#000000" type="string"/>
      <att name="NODE_CUSTOMGRAPHICS_9" value="org.cytoscape.ding.customgraphics.NullCustomGraphics,0,[ Remove Graphics ]," type="string"/>
      <att name="NODE_CUSTOMGRAPHICS_SIZE_2" value="0.0" type="string"/>
      <att name="NODE_CUSTOMGRAPHICS_SIZE_7" value="0.0" type="string"/>
      <att name="NODE_CUSTOMGRAPHICS_3" value="org.cytoscape.ding.customgraphics.NullCustomGraphics,0,[ Remove Graphics ]," type="string"/>
      <att name="NODE_CUSTOMGRAPHICS_POSITION_7" value="C,C,c,0.00,0.00" type="string"/>
      <att name="NODE_CUSTOMGRAPHICS_SIZE_5" value="0.0" type="string"/>
      <att name="NODE_CUSTOMGRAPHICS_2" value="org.cytoscape.ding.customgraphics.NullCustomGraphics,0,[ Remove Graphics ]," type="string"/>
      <att name="NODE_CUSTOMGRAPHICS_SIZE_1" value="0.0" type="string"/>
      <att name="NODE_LABEL_WIDTH" value="200.0" type="string"/>
      <att name="NODE_CUSTOMGRAPHICS_SIZE_3" value="0.0" type="string"/>
      <att name="NODE_CUSTOMGRAPHICS_SIZE_8" value="0.0" type="string"/>
      <att name="NODE_CUSTOMGRAPHICS_POSITION_4" value="C,C,c,0.00,0.00" type="string"/>
      <att name="NODE_SELECTED_PAINT" value="#ffff00" type="string"/>
      <att name="NODE_CUSTOMGRAPHICS_SIZE_9" value="0.0" type="string"/>
      <att name="NODE_LABEL_TRANSPARENCY" value="255" type="string"/>
      <att name="NODE_CUSTOMGRAPHICS_8" value="org.cytoscape.ding.customgraphics.NullCustomGraphics,0,[ Remove Graphics ]," type="string"/>
      <att name="NODE_CUSTOMGRAPHICS_7" value="org.cytoscape.ding.customgraphics.NullCustomGraphics,0,[ Remove Graphics ]," type="string"/>
      <att name="NODE_CUSTOMGRAPHICS_1" value="org.cytoscape.ding.customgraphics.NullCustomGraphics,0,[ Remove Graphics ]," type="string"/>
      <att name="NODE_TOOLTIP" value="" type="string"/>
      <att name="NODE_BORDER_TRANSPARENCY" value="255" type="string"/>
      <att name="NODE_CUSTOMGRAPHICS_SIZE_6" value="0.0" type="string"/>
      <att name="NODE_VISIBLE" value="true" type="string"/>
      <att name="NODE_CUSTOMGRAPHICS_4" value="org.cytoscape.ding.customgraphics.NullCustomGraphics,0,[ Remove Graphics ]," type="string"/>
      <att name="NODE_CUSTOMGRAPHICS_POSITION_8" value="C,C,c,0.00,0.00" type="string"/>
      <att name="NODE_CUSTOMGRAPHICS_5" value="org.cytoscape.ding.customgraphics.NullCustomGraphics,0,[ Remove Graphics ]," type="string"/>
      <att name="NODE_CUSTOMGRAPHICS_POSITION_6" value="C,C,c,0.00,0.00" type="string"/>
      <att name="NODE_LABEL_FONT_FACE" value="Dialog.plain,plain,35" type="string"/>
      <att name="NODE_LABEL_FONT_SIZE" value="12" type="string"/>
      <att name="NODE_CUSTOMGRAPHICS_SIZE_4" value="0.0" type="string"/>
      <att name="NODE_DEPTH" value="0.0" type="string"/>
      <att name="NODE_BORDER_STROKE" value="SOLID" type="string"/>
      <att name="NODE_LABEL_POSITION" value="C,C,c,0.00,0.00" type="string"/>
      <att name="NODE_CUSTOMGRAPHICS_6" value="org.cytoscape.ding.customgraphics.NullCustomGraphics,0,[ Remove Graphics ]," type="string"/>
      <att name="NODE_CUSTOMGRAPHICS_POSITION_5" value="C,C,c,0.00,0.00" type="string"/>
      <att name="NODE_NESTED_NETWORK_IMAGE_VISIBLE" value="true" type="string"/>
      <att name="NODE_SELECTED" value="false" type="string"/>
      <att name="NODE_CUSTOMGRAPHICS_POSITION_2" value="C,C,c,0.00,0.00" type="string"/>
      <att name="NODE_CUSTOMGRAPHICS_POSITION_1" value="C,C,c,0.00,0.00" type="string"/>
      <att name="NODE_TRANSPARENCY" value="255" type="string"/>
    </graphics>
  </node>
  <node id="1993" label="2.5.1.18">
    <att name="isExcludedFromPaths" value="0" type="boolean"/>
    <att name="Column 1" value="2.5.1.18" type="string"/>
    <att name="vizmap:ab_PLANTCYC_NETWORK_NEW_1--child--child NODE_LABEL" value="2.5.1.18" type="string"/>
    <att name="cytoscape.alias.list" type="list">
      <att name="cytoscape.alias.list" value="2.5.1.18" type="string"/>
    </att>
    <att name="shared name" value="2.5.1.18" type="string"/>
    <att name="selected" value="0" type="boolean"/>
    <att name="vizmap:ab_h_8ec_corr_all_new--child NODE_SHAPE" value="ELLIPSE" type="string"/>
    <att name="vizmap:ab_h_8ec_corr_all_new NODE_SIZE" value="45.0" type="string"/>
    <att name="vizmap:ab_h_8ec_corr_all_new--child NODE_LABEL" value="2.5.1.18" type="string"/>
    <att name="name" value="2.5.1.18" type="string"/>
    <att name="vizmap:ab_h_8ec_corr_all_new--child NODE_FONT_SIZE" value="12.0" type="string"/>
    <att name="canonicalName" value="2.5.1.18" type="string"/>
    <att name="vizmap:ab_h_8ec_corr_all_new--child NODE_SIZE" value="40.0" type="string"/>
    <att name="vizmap:ab_h_8ec_corr_all_new NODE_FILL_COLOR" value="java.awt.Color[r=255,g=255,b=51]" type="string"/>
    <att name="vizmap:ab_h_8ec_corr_all_new NODE_LABEL" value="2.5.1.18" type="string"/>
    <att name="vizmap:ab_h_8ec_corr_all_new NODE_SHAPE" value="RECT" type="string"/>
    <att name="Column 3" value="ETHYLENE" type="string"/>
    <att name="Column 2" value="578" type="integer"/>
    <att name="vizmap:ab_h_8ec_corr_all_new--child NODE_FILL_COLOR" type="string"/>
    <att name="vizmap:ab_h_8ec_corr_all_new NODE_FONT_SIZE" value="25.0" type="string"/>
    <att name="isInPath" value="0" type="boolean" cy:hidden="1"/>
    <graphics x="101.72296142578125" type="RECTANGLE" y="383.4098815917969" fill="#ffff33" w="44.99995422363281" z="0.0" h="45.0" outline="#666666" width="1.0">
      <att name="NODE_CUSTOMGRAPHICS_POSITION_9" value="C,C,c,0.00,0.00" type="string"/>
      <att name="NODE_CUSTOMGRAPHICS_POSITION_3" value="C,C,c,0.00,0.00" type="string"/>
      <att name="NODE_LABEL" value="2.5.1.18" type="string"/>
      <att name="NODE_LABEL_COLOR" value="#000000" type="string"/>
      <att name="NODE_CUSTOMGRAPHICS_9" value="org.cytoscape.ding.customgraphics.NullCustomGraphics,0,[ Remove Graphics ]," type="string"/>
      <att name="NODE_CUSTOMGRAPHICS_SIZE_2" value="0.0" type="string"/>
      <att name="NODE_CUSTOMGRAPHICS_SIZE_7" value="0.0" type="string"/>
      <att name="NODE_CUSTOMGRAPHICS_3" value="org.cytoscape.ding.customgraphics.NullCustomGraphics,0,[ Remove Graphics ]," type="string"/>
      <att name="NODE_CUSTOMGRAPHICS_POSITION_7" value="C,C,c,0.00,0.00" type="string"/>
      <att name="NODE_CUSTOMGRAPHICS_SIZE_5" value="0.0" type="string"/>
      <att name="NODE_CUSTOMGRAPHICS_2" value="org.cytoscape.ding.customgraphics.NullCustomGraphics,0,[ Remove Graphics ]," type="string"/>
      <att name="NODE_CUSTOMGRAPHICS_SIZE_1" value="0.0" type="string"/>
      <att name="NODE_LABEL_WIDTH" value="200.0" type="string"/>
      <att name="NODE_CUSTOMGRAPHICS_SIZE_3" value="0.0" type="string"/>
      <att name="NODE_CUSTOMGRAPHICS_SIZE_8" value="0.0" type="string"/>
      <att name="NODE_CUSTOMGRAPHICS_POSITION_4" value="C,C,c,0.00,0.00" type="string"/>
      <att name="NODE_SELECTED_PAINT" value="#ffff00" type="string"/>
      <att name="NODE_CUSTOMGRAPHICS_SIZE_9" value="0.0" type="string"/>
      <att name="NODE_LABEL_TRANSPARENCY" value="255" type="string"/>
      <att name="NODE_CUSTOMGRAPHICS_8" value="org.cytoscape.ding.customgraphics.NullCustomGraphics,0,[ Remove Graphics ]," type="string"/>
      <att name="NODE_CUSTOMGRAPHICS_7" value="org.cytoscape.ding.customgraphics.NullCustomGraphics,0,[ Remove Graphics ]," type="string"/>
      <att name="NODE_CUSTOMGRAPHICS_1" value="org.cytoscape.ding.customgraphics.NullCustomGraphics,0,[ Remove Graphics ]," type="string"/>
      <att name="NODE_TOOLTIP" value="" type="string"/>
      <att name="NODE_BORDER_TRANSPARENCY" value="255" type="string"/>
      <att name="NODE_CUSTOMGRAPHICS_SIZE_6" value="0.0" type="string"/>
      <att name="NODE_VISIBLE" value="true" type="string"/>
      <att name="NODE_CUSTOMGRAPHICS_4" value="org.cytoscape.ding.customgraphics.NullCustomGraphics,0,[ Remove Graphics ]," type="string"/>
      <att name="NODE_CUSTOMGRAPHICS_POSITION_8" value="C,C,c,0.00,0.00" type="string"/>
      <att name="NODE_CUSTOMGRAPHICS_5" value="org.cytoscape.ding.customgraphics.NullCustomGraphics,0,[ Remove Graphics ]," type="string"/>
      <att name="NODE_CUSTOMGRAPHICS_POSITION_6" value="C,C,c,0.00,0.00" type="string"/>
      <att name="NODE_LABEL_FONT_FACE" value="Dialog.plain,plain,25" type="string"/>
      <att name="NODE_LABEL_FONT_SIZE" value="12" type="string"/>
      <att name="NODE_CUSTOMGRAPHICS_SIZE_4" value="0.0" type="string"/>
      <att name="NODE_DEPTH" value="0.0" type="string"/>
      <att name="NODE_BORDER_STROKE" value="SOLID" type="string"/>
      <att name="NODE_LABEL_POSITION" value="C,C,c,0.00,0.00" type="string"/>
      <att name="NODE_CUSTOMGRAPHICS_6" value="org.cytoscape.ding.customgraphics.NullCustomGraphics,0,[ Remove Graphics ]," type="string"/>
      <att name="NODE_CUSTOMGRAPHICS_POSITION_5" value="C,C,c,0.00,0.00" type="string"/>
      <att name="NODE_NESTED_NETWORK_IMAGE_VISIBLE" value="true" type="string"/>
      <att name="NODE_SELECTED" value="false" type="string"/>
      <att name="NODE_CUSTOMGRAPHICS_POSITION_2" value="C,C,c,0.00,0.00" type="string"/>
      <att name="NODE_CUSTOMGRAPHICS_POSITION_1" value="C,C,c,0.00,0.00" type="string"/>
      <att name="NODE_TRANSPARENCY" value="255" type="string"/>
    </graphics>
  </node>
  <node id="1991" label="2.4.1.195">
    <att name="isExcludedFromPaths" value="0" type="boolean"/>
    <att name="Column 1" value="2.4.1.195" type="string"/>
    <att name="vizmap:ab_PLANTCYC_NETWORK_NEW_1--child--child NODE_LABEL" value="2.4.1.195" type="string"/>
    <att name="cytoscape.alias.list" type="list">
      <att name="cytoscape.alias.list" value="2.4.1.195" type="string"/>
    </att>
    <att name="shared name" value="2.4.1.195" type="string"/>
    <att name="selected" value="0" type="boolean"/>
    <att name="vizmap:ab_h_8ec_corr_all_new--child NODE_SHAPE" value="ELLIPSE" type="string"/>
    <att name="vizmap:ab_h_8ec_corr_all_new NODE_SIZE" value="45.0" type="string"/>
    <att name="vizmap:ab_h_8ec_corr_all_new--child NODE_LABEL" value="2.4.1.195" type="string"/>
    <att name="name" value="2.4.1.195" type="string"/>
    <att name="vizmap:ab_h_8ec_corr_all_new--child NODE_FONT_SIZE" value="12.0" type="string"/>
    <att name="canonicalName" value="2.4.1.195" type="string"/>
    <att name="vizmap:ab_h_8ec_corr_all_new--child NODE_SIZE" value="39.99993896484375" type="string"/>
    <att name="vizmap:ab_h_8ec_corr_all_new NODE_FILL_COLOR" value="java.awt.Color[r=255,g=255,b=51]" type="string"/>
    <att name="vizmap:ab_h_8ec_corr_all_new NODE_LABEL" value="2.4.1.195" type="string"/>
    <att name="vizmap:ab_h_8ec_corr_all_new NODE_SHAPE" value="RECT" type="string"/>
    <att name="Column 3" value="ABSCISIC ACID" type="string"/>
    <att name="Column 2" value="18" type="integer"/>
    <att name="vizmap:ab_h_8ec_corr_all_new--child NODE_FILL_COLOR" type="string"/>
    <att name="vizmap:ab_h_8ec_corr_all_new NODE_FONT_SIZE" value="25.0" type="string"/>
    <att name="isInPath" value="0" type="boolean" cy:hidden="1"/>
    <graphics x="597.5036010742188" type="RECTANGLE" y="373.7385559082031" fill="#ffff33" w="45.0" z="0.0" h="45.0" outline="#666666" width="1.0">
      <att name="NODE_CUSTOMGRAPHICS_POSITION_9" value="C,C,c,0.00,0.00" type="string"/>
      <att name="NODE_CUSTOMGRAPHICS_POSITION_3" value="C,C,c,0.00,0.00" type="string"/>
      <att name="NODE_LABEL" value="2.4.1.195" type="string"/>
      <att name="NODE_LABEL_COLOR" value="#000000" type="string"/>
      <att name="NODE_CUSTOMGRAPHICS_9" value="org.cytoscape.ding.customgraphics.NullCustomGraphics,0,[ Remove Graphics ]," type="string"/>
      <att name="NODE_CUSTOMGRAPHICS_SIZE_2" value="0.0" type="string"/>
      <att name="NODE_CUSTOMGRAPHICS_SIZE_7" value="0.0" type="string"/>
      <att name="NODE_CUSTOMGRAPHICS_3" value="org.cytoscape.ding.customgraphics.NullCustomGraphics,0,[ Remove Graphics ]," type="string"/>
      <att name="NODE_CUSTOMGRAPHICS_POSITION_7" value="C,C,c,0.00,0.00" type="string"/>
      <att name="NODE_CUSTOMGRAPHICS_SIZE_5" value="0.0" type="string"/>
      <att name="NODE_CUSTOMGRAPHICS_2" value="org.cytoscape.ding.customgraphics.NullCustomGraphics,0,[ Remove Graphics ]," type="string"/>
      <att name="NODE_CUSTOMGRAPHICS_SIZE_1" value="0.0" type="string"/>
      <att name="NODE_LABEL_WIDTH" value="200.0" type="string"/>
      <att name="NODE_CUSTOMGRAPHICS_SIZE_3" value="0.0" type="string"/>
      <att name="NODE_CUSTOMGRAPHICS_SIZE_8" value="0.0" type="string"/>
      <att name="NODE_CUSTOMGRAPHICS_POSITION_4" value="C,C,c,0.00,0.00" type="string"/>
      <att name="NODE_SELECTED_PAINT" value="#ffff00" type="string"/>
      <att name="NODE_CUSTOMGRAPHICS_SIZE_9" value="0.0" type="string"/>
      <att name="NODE_LABEL_TRANSPARENCY" value="255" type="string"/>
      <att name="NODE_CUSTOMGRAPHICS_8" value="org.cytoscape.ding.customgraphics.NullCustomGraphics,0,[ Remove Graphics ]," type="string"/>
      <att name="NODE_CUSTOMGRAPHICS_7" value="org.cytoscape.ding.customgraphics.NullCustomGraphics,0,[ Remove Graphics ]," type="string"/>
      <att name="NODE_CUSTOMGRAPHICS_1" value="org.cytoscape.ding.customgraphics.NullCustomGraphics,0,[ Remove Graphics ]," type="string"/>
      <att name="NODE_TOOLTIP" value="" type="string"/>
      <att name="NODE_BORDER_TRANSPARENCY" value="255" type="string"/>
      <att name="NODE_CUSTOMGRAPHICS_SIZE_6" value="0.0" type="string"/>
      <att name="NODE_VISIBLE" value="true" type="string"/>
      <att name="NODE_CUSTOMGRAPHICS_4" value="org.cytoscape.ding.customgraphics.NullCustomGraphics,0,[ Remove Graphics ]," type="string"/>
      <att name="NODE_CUSTOMGRAPHICS_POSITION_8" value="C,C,c,0.00,0.00" type="string"/>
      <att name="NODE_CUSTOMGRAPHICS_5" value="org.cytoscape.ding.customgraphics.NullCustomGraphics,0,[ Remove Graphics ]," type="string"/>
      <att name="NODE_CUSTOMGRAPHICS_POSITION_6" value="C,C,c,0.00,0.00" type="string"/>
      <att name="NODE_LABEL_FONT_FACE" value="Dialog.plain,plain,25" type="string"/>
      <att name="NODE_LABEL_FONT_SIZE" value="12" type="string"/>
      <att name="NODE_CUSTOMGRAPHICS_SIZE_4" value="0.0" type="string"/>
      <att name="NODE_DEPTH" value="0.0" type="string"/>
      <att name="NODE_BORDER_STROKE" value="SOLID" type="string"/>
      <att name="NODE_LABEL_POSITION" value="C,C,c,0.00,0.00" type="string"/>
      <att name="NODE_CUSTOMGRAPHICS_6" value="org.cytoscape.ding.customgraphics.NullCustomGraphics,0,[ Remove Graphics ]," type="string"/>
      <att name="NODE_CUSTOMGRAPHICS_POSITION_5" value="C,C,c,0.00,0.00" type="string"/>
      <att name="NODE_NESTED_NETWORK_IMAGE_VISIBLE" value="true" type="string"/>
      <att name="NODE_SELECTED" value="false" type="string"/>
      <att name="NODE_CUSTOMGRAPHICS_POSITION_2" value="C,C,c,0.00,0.00" type="string"/>
      <att name="NODE_CUSTOMGRAPHICS_POSITION_1" value="C,C,c,0.00,0.00" type="string"/>
      <att name="NODE_TRANSPARENCY" value="255" type="string"/>
    </graphics>
  </node>
  <node id="1990" label="2.4.1.263">
    <att name="isExcludedFromPaths" value="0" type="boolean"/>
    <att name="Column 1" value="2.4.1.263" type="string"/>
    <att name="vizmap:ab_PLANTCYC_NETWORK_NEW_1--child--child NODE_LABEL" value="2.4.1.263" type="string"/>
    <att name="cytoscape.alias.list" type="list">
      <att name="cytoscape.alias.list" value="2.4.1.263" type="string"/>
    </att>
    <att name="shared name" value="2.4.1.263" type="string"/>
    <att name="selected" value="0" type="boolean"/>
    <att name="vizmap:ab_h_8ec_corr_all_new--child NODE_SHAPE" value="ELLIPSE" type="string"/>
    <att name="vizmap:ab_h_8ec_corr_all_new NODE_SIZE" value="45.0" type="string"/>
    <att name="vizmap:ab_h_8ec_corr_all_new--child NODE_LABEL" value="2.4.1.263" type="string"/>
    <att name="name" value="2.4.1.263" type="string"/>
    <att name="vizmap:ab_h_8ec_corr_all_new--child NODE_FONT_SIZE" value="12.0" type="string"/>
    <att name="canonicalName" value="2.4.1.263" type="string"/>
    <att name="vizmap:ab_h_8ec_corr_all_new--child NODE_SIZE" value="40.000091552734375" type="string"/>
    <att name="vizmap:ab_h_8ec_corr_all_new NODE_FILL_COLOR" value="java.awt.Color[r=255,g=255,b=51]" type="string"/>
    <att name="vizmap:ab_h_8ec_corr_all_new NODE_LABEL" value="2.4.1.263" type="string"/>
    <att name="vizmap:ab_h_8ec_corr_all_new NODE_SHAPE" value="RECT" type="string"/>
    <att name="Column 3" value="ABSCISIC ACID" type="string"/>
    <att name="Column 2" value="128" type="integer"/>
    <att name="vizmap:ab_h_8ec_corr_all_new--child NODE_FILL_COLOR" value="java.awt.Color[r=255,g=255,b=51]" type="string"/>
    <att name="vizmap:ab_h_8ec_corr_all_new NODE_FONT_SIZE" value="25.0" type="string"/>
    <att name="isInPath" value="0" type="boolean" cy:hidden="1"/>
    <graphics x="496.4414520263672" type="RECTANGLE" y="232.67994689941406" fill="#ffff33" w="45.000030517578125" z="0.0" h="45.0" outline="#666666" width="1.0">
      <att name="NODE_CUSTOMGRAPHICS_POSITION_9" value="C,C,c,0.00,0.00" type="string"/>
      <att name="NODE_CUSTOMGRAPHICS_POSITION_3" value="C,C,c,0.00,0.00" type="string"/>
      <att name="NODE_LABEL" value="2.4.1.263" type="string"/>
      <att name="NODE_LABEL_COLOR" value="#000000" type="string"/>
      <att name="NODE_CUSTOMGRAPHICS_9" value="org.cytoscape.ding.customgraphics.NullCustomGraphics,0,[ Remove Graphics ]," type="string"/>
      <att name="NODE_CUSTOMGRAPHICS_SIZE_2" value="0.0" type="string"/>
      <att name="NODE_CUSTOMGRAPHICS_SIZE_7" value="0.0" type="string"/>
      <att name="NODE_CUSTOMGRAPHICS_3" value="org.cytoscape.ding.customgraphics.NullCustomGraphics,0,[ Remove Graphics ]," type="string"/>
      <att name="NODE_CUSTOMGRAPHICS_POSITION_7" value="C,C,c,0.00,0.00" type="string"/>
      <att name="NODE_CUSTOMGRAPHICS_SIZE_5" value="0.0" type="string"/>
      <att name="NODE_CUSTOMGRAPHICS_2" value="org.cytoscape.ding.customgraphics.NullCustomGraphics,0,[ Remove Graphics ]," type="string"/>
      <att name="NODE_CUSTOMGRAPHICS_SIZE_1" value="0.0" type="string"/>
      <att name="NODE_LABEL_WIDTH" value="200.0" type="string"/>
      <att name="NODE_CUSTOMGRAPHICS_SIZE_3" value="0.0" type="string"/>
      <att name="NODE_CUSTOMGRAPHICS_SIZE_8" value="0.0" type="string"/>
      <att name="NODE_CUSTOMGRAPHICS_POSITION_4" value="C,C,c,0.00,0.00" type="string"/>
      <att name="NODE_SELECTED_PAINT" value="#ffff00" type="string"/>
      <att name="NODE_CUSTOMGRAPHICS_SIZE_9" value="0.0" type="string"/>
      <att name="NODE_LABEL_TRANSPARENCY" value="255" type="string"/>
      <att name="NODE_CUSTOMGRAPHICS_8" value="org.cytoscape.ding.customgraphics.NullCustomGraphics,0,[ Remove Graphics ]," type="string"/>
      <att name="NODE_CUSTOMGRAPHICS_7" value="org.cytoscape.ding.customgraphics.NullCustomGraphics,0,[ Remove Graphics ]," type="string"/>
      <att name="NODE_CUSTOMGRAPHICS_1" value="org.cytoscape.ding.customgraphics.NullCustomGraphics,0,[ Remove Graphics ]," type="string"/>
      <att name="NODE_TOOLTIP" value="" type="string"/>
      <att name="NODE_BORDER_TRANSPARENCY" value="255" type="string"/>
      <att name="NODE_CUSTOMGRAPHICS_SIZE_6" value="0.0" type="string"/>
      <att name="NODE_VISIBLE" value="true" type="string"/>
      <att name="NODE_CUSTOMGRAPHICS_4" value="org.cytoscape.ding.customgraphics.NullCustomGraphics,0,[ Remove Graphics ]," type="string"/>
      <att name="NODE_CUSTOMGRAPHICS_POSITION_8" value="C,C,c,0.00,0.00" type="string"/>
      <att name="NODE_CUSTOMGRAPHICS_5" value="org.cytoscape.ding.customgraphics.NullCustomGraphics,0,[ Remove Graphics ]," type="string"/>
      <att name="NODE_CUSTOMGRAPHICS_POSITION_6" value="C,C,c,0.00,0.00" type="string"/>
      <att name="NODE_LABEL_FONT_FACE" value="Dialog.plain,plain,25" type="string"/>
      <att name="NODE_LABEL_FONT_SIZE" value="12" type="string"/>
      <att name="NODE_CUSTOMGRAPHICS_SIZE_4" value="0.0" type="string"/>
      <att name="NODE_DEPTH" value="0.0" type="string"/>
      <att name="NODE_BORDER_STROKE" value="SOLID" type="string"/>
      <att name="NODE_LABEL_POSITION" value="C,C,c,0.00,0.00" type="string"/>
      <att name="NODE_CUSTOMGRAPHICS_6" value="org.cytoscape.ding.customgraphics.NullCustomGraphics,0,[ Remove Graphics ]," type="string"/>
      <att name="NODE_CUSTOMGRAPHICS_POSITION_5" value="C,C,c,0.00,0.00" type="string"/>
      <att name="NODE_NESTED_NETWORK_IMAGE_VISIBLE" value="true" type="string"/>
      <att name="NODE_SELECTED" value="false" type="string"/>
      <att name="NODE_CUSTOMGRAPHICS_POSITION_2" value="C,C,c,0.00,0.00" type="string"/>
      <att name="NODE_CUSTOMGRAPHICS_POSITION_1" value="C,C,c,0.00,0.00" type="string"/>
      <att name="NODE_TRANSPARENCY" value="255" type="string"/>
    </graphics>
  </node>
  <node id="1989" label="ETHYLENE">
    <att name="isExcludedFromPaths" value="0" type="boolean"/>
    <att name="Column 1" value="ETHYLENE" type="string"/>
    <att name="vizmap:ab_PLANTCYC_NETWORK_NEW_1--child--child NODE_LABEL" type="string"/>
    <att name="cytoscape.alias.list" type="list">
      <att name="cytoscape.alias.list" value="ETHYLENE" type="string"/>
    </att>
    <att name="shared name" value="ETHYLENE" type="string"/>
    <att name="selected" value="0" type="boolean"/>
    <att name="vizmap:ab_h_8ec_corr_all_new--child NODE_SHAPE" value="RECT" type="string"/>
    <att name="vizmap:ab_h_8ec_corr_all_new NODE_SIZE" value="78.0" type="string"/>
    <att name="vizmap:ab_h_8ec_corr_all_new--child NODE_LABEL" value="ETHYLENE" type="string"/>
    <att name="name" value="ETHYLENE" type="string"/>
    <att name="vizmap:ab_h_8ec_corr_all_new--child NODE_FONT_SIZE" value="23.0" type="string"/>
    <att name="canonicalName" value="ETHYLENE" type="string"/>
    <att name="vizmap:ab_h_8ec_corr_all_new--child NODE_SIZE" value="123.0" type="string"/>
    <att name="vizmap:ab_h_8ec_corr_all_new NODE_FILL_COLOR" value="java.awt.Color[r=51,g=255,b=255]" type="string"/>
    <att name="vizmap:ab_h_8ec_corr_all_new NODE_LABEL" value="ETHYLENE" type="string"/>
    <att name="vizmap:ab_h_8ec_corr_all_new NODE_SHAPE" value="RECT" type="string"/>
    <att name="Column 3" type="string"/>
    <att name="Column 2" value="8888" type="integer"/>
    <att name="vizmap:ab_h_8ec_corr_all_new--child NODE_FILL_COLOR" value="java.awt.Color[r=51,g=255,b=255]" type="string"/>
    <att name="vizmap:ab_h_8ec_corr_all_new NODE_FONT_SIZE" value="35.0" type="string"/>
    <att name="isInPath" value="0" type="boolean" cy:hidden="1"/>
    <graphics x="350.42529296875" type="RECTANGLE" y="708.6575927734375" fill="#33ffff" w="78.0" z="0.0" h="78.0" outline="#666666" width="1.0">
      <att name="NODE_CUSTOMGRAPHICS_POSITION_9" value="C,C,c,0.00,0.00" type="string"/>
      <att name="NODE_CUSTOMGRAPHICS_POSITION_3" value="C,C,c,0.00,0.00" type="string"/>
      <att name="NODE_LABEL" value="ETHYLENE" type="string"/>
      <att name="NODE_LABEL_COLOR" value="#000000" type="string"/>
      <att name="NODE_CUSTOMGRAPHICS_9" value="org.cytoscape.ding.customgraphics.NullCustomGraphics,0,[ Remove Graphics ]," type="string"/>
      <att name="NODE_CUSTOMGRAPHICS_SIZE_2" value="0.0" type="string"/>
      <att name="NODE_CUSTOMGRAPHICS_SIZE_7" value="0.0" type="string"/>
      <att name="NODE_CUSTOMGRAPHICS_3" value="org.cytoscape.ding.customgraphics.NullCustomGraphics,0,[ Remove Graphics ]," type="string"/>
      <att name="NODE_CUSTOMGRAPHICS_POSITION_7" value="C,C,c,0.00,0.00" type="string"/>
      <att name="NODE_CUSTOMGRAPHICS_SIZE_5" value="0.0" type="string"/>
      <att name="NODE_CUSTOMGRAPHICS_2" value="org.cytoscape.ding.customgraphics.NullCustomGraphics,0,[ Remove Graphics ]," type="string"/>
      <att name="NODE_CUSTOMGRAPHICS_SIZE_1" value="0.0" type="string"/>
      <att name="NODE_LABEL_WIDTH" value="200.0" type="string"/>
      <att name="NODE_CUSTOMGRAPHICS_SIZE_3" value="0.0" type="string"/>
      <att name="NODE_CUSTOMGRAPHICS_SIZE_8" value="0.0" type="string"/>
      <att name="NODE_CUSTOMGRAPHICS_POSITION_4" value="C,C,c,0.00,0.00" type="string"/>
      <att name="NODE_SELECTED_PAINT" value="#ffff00" type="string"/>
      <att name="NODE_CUSTOMGRAPHICS_SIZE_9" value="0.0" type="string"/>
      <att name="NODE_LABEL_TRANSPARENCY" value="255" type="string"/>
      <att name="NODE_CUSTOMGRAPHICS_8" value="org.cytoscape.ding.customgraphics.NullCustomGraphics,0,[ Remove Graphics ]," type="string"/>
      <att name="NODE_CUSTOMGRAPHICS_7" value="org.cytoscape.ding.customgraphics.NullCustomGraphics,0,[ Remove Graphics ]," type="string"/>
      <att name="NODE_CUSTOMGRAPHICS_1" value="org.cytoscape.ding.customgraphics.NullCustomGraphics,0,[ Remove Graphics ]," type="string"/>
      <att name="NODE_TOOLTIP" value="" type="string"/>
      <att name="NODE_BORDER_TRANSPARENCY" value="255" type="string"/>
      <att name="NODE_CUSTOMGRAPHICS_SIZE_6" value="0.0" type="string"/>
      <att name="NODE_VISIBLE" value="true" type="string"/>
      <att name="NODE_CUSTOMGRAPHICS_4" value="org.cytoscape.ding.customgraphics.NullCustomGraphics,0,[ Remove Graphics ]," type="string"/>
      <att name="NODE_CUSTOMGRAPHICS_POSITION_8" value="C,C,c,0.00,0.00" type="string"/>
      <att name="NODE_CUSTOMGRAPHICS_5" value="org.cytoscape.ding.customgraphics.NullCustomGraphics,0,[ Remove Graphics ]," type="string"/>
      <att name="NODE_CUSTOMGRAPHICS_POSITION_6" value="C,C,c,0.00,0.00" type="string"/>
      <att name="NODE_LABEL_FONT_FACE" value="Dialog.plain,plain,35" type="string"/>
      <att name="NODE_LABEL_FONT_SIZE" value="12" type="string"/>
      <att name="NODE_CUSTOMGRAPHICS_SIZE_4" value="0.0" type="string"/>
      <att name="NODE_DEPTH" value="0.0" type="string"/>
      <att name="NODE_BORDER_STROKE" value="SOLID" type="string"/>
      <att name="NODE_LABEL_POSITION" value="C,C,c,0.00,0.00" type="string"/>
      <att name="NODE_CUSTOMGRAPHICS_6" value="org.cytoscape.ding.customgraphics.NullCustomGraphics,0,[ Remove Graphics ]," type="string"/>
      <att name="NODE_CUSTOMGRAPHICS_POSITION_5" value="C,C,c,0.00,0.00" type="string"/>
      <att name="NODE_NESTED_NETWORK_IMAGE_VISIBLE" value="true" type="string"/>
      <att name="NODE_SELECTED" value="false" type="string"/>
      <att name="NODE_CUSTOMGRAPHICS_POSITION_2" value="C,C,c,0.00,0.00" type="string"/>
      <att name="NODE_CUSTOMGRAPHICS_POSITION_1" value="C,C,c,0.00,0.00" type="string"/>
      <att name="NODE_TRANSPARENCY" value="255" type="string"/>
    </graphics>
  </node>
  <node id="1988" label="2.4.1.-">
    <att name="isExcludedFromPaths" value="0" type="boolean"/>
    <att name="Column 1" value="2.4.1.-" type="string"/>
    <att name="vizmap:ab_PLANTCYC_NETWORK_NEW_1--child--child NODE_LABEL" value="2.4.1.-" type="string"/>
    <att name="cytoscape.alias.list" type="list">
      <att name="cytoscape.alias.list" value="2.4.1.-" type="string"/>
    </att>
    <att name="shared name" value="2.4.1.-" type="string"/>
    <att name="selected" value="0" type="boolean"/>
    <att name="vizmap:ab_h_8ec_corr_all_new--child NODE_SHAPE" value="ELLIPSE" type="string"/>
    <att name="vizmap:ab_h_8ec_corr_all_new NODE_SIZE" value="45.0" type="string"/>
    <att name="vizmap:ab_h_8ec_corr_all_new--child NODE_LABEL" value="2.4.1.-" type="string"/>
    <att name="name" value="2.4.1.-" type="string"/>
    <att name="vizmap:ab_h_8ec_corr_all_new--child NODE_FONT_SIZE" value="12.0" type="string"/>
    <att name="canonicalName" value="2.4.1.-" type="string"/>
    <att name="vizmap:ab_h_8ec_corr_all_new--child NODE_SIZE" value="39.999969482421875" type="string"/>
    <att name="vizmap:ab_h_8ec_corr_all_new NODE_FILL_COLOR" value="java.awt.Color[r=255,g=255,b=51]" type="string"/>
    <att name="vizmap:ab_h_8ec_corr_all_new NODE_LABEL" value="2.4.1.-" type="string"/>
    <att name="vizmap:ab_h_8ec_corr_all_new NODE_SHAPE" value="RECT" type="string"/>
    <att name="Column 3" value="ABSCISIC ACID" type="string"/>
    <att name="Column 2" value="12348" type="integer"/>
    <att name="vizmap:ab_h_8ec_corr_all_new--child NODE_FILL_COLOR" value="java.awt.Color[r=255,g=255,b=51]" type="string"/>
    <att name="vizmap:ab_h_8ec_corr_all_new NODE_FONT_SIZE" value="25.0" type="string"/>
    <att name="isInPath" value="0" type="boolean" cy:hidden="1"/>
    <graphics x="353.0658264160156" type="RECTANGLE" y="58.48117637634277" fill="#ffff33" w="45.0" z="0.0" h="45.00001907348633" outline="#666666" width="1.0">
      <att name="NODE_CUSTOMGRAPHICS_POSITION_9" value="C,C,c,0.00,0.00" type="string"/>
      <att name="NODE_CUSTOMGRAPHICS_POSITION_3" value="C,C,c,0.00,0.00" type="string"/>
      <att name="NODE_LABEL" value="2.4.1.-" type="string"/>
      <att name="NODE_LABEL_COLOR" value="#000000" type="string"/>
      <att name="NODE_CUSTOMGRAPHICS_9" value="org.cytoscape.ding.customgraphics.NullCustomGraphics,0,[ Remove Graphics ]," type="string"/>
      <att name="NODE_CUSTOMGRAPHICS_SIZE_2" value="0.0" type="string"/>
      <att name="NODE_CUSTOMGRAPHICS_SIZE_7" value="0.0" type="string"/>
      <att name="NODE_CUSTOMGRAPHICS_3" value="org.cytoscape.ding.customgraphics.NullCustomGraphics,0,[ Remove Graphics ]," type="string"/>
      <att name="NODE_CUSTOMGRAPHICS_POSITION_7" value="C,C,c,0.00,0.00" type="string"/>
      <att name="NODE_CUSTOMGRAPHICS_SIZE_5" value="0.0" type="string"/>
      <att name="NODE_CUSTOMGRAPHICS_2" value="org.cytoscape.ding.customgraphics.NullCustomGraphics,0,[ Remove Graphics ]," type="string"/>
      <att name="NODE_CUSTOMGRAPHICS_SIZE_1" value="0.0" type="string"/>
      <att name="NODE_LABEL_WIDTH" value="200.0" type="string"/>
      <att name="NODE_CUSTOMGRAPHICS_SIZE_3" value="0.0" type="string"/>
      <att name="NODE_CUSTOMGRAPHICS_SIZE_8" value="0.0" type="string"/>
      <att name="NODE_CUSTOMGRAPHICS_POSITION_4" value="C,C,c,0.00,0.00" type="string"/>
      <att name="NODE_SELECTED_PAINT" value="#ffff00" type="string"/>
      <att name="NODE_CUSTOMGRAPHICS_SIZE_9" value="0.0" type="string"/>
      <att name="NODE_LABEL_TRANSPARENCY" value="255" type="string"/>
      <att name="NODE_CUSTOMGRAPHICS_8" value="org.cytoscape.ding.customgraphics.NullCustomGraphics,0,[ Remove Graphics ]," type="string"/>
      <att name="NODE_CUSTOMGRAPHICS_7" value="org.cytoscape.ding.customgraphics.NullCustomGraphics,0,[ Remove Graphics ]," type="string"/>
      <att name="NODE_CUSTOMGRAPHICS_1" value="org.cytoscape.ding.customgraphics.NullCustomGraphics,0,[ Remove Graphics ]," type="string"/>
      <att name="NODE_TOOLTIP" value="" type="string"/>
      <att name="NODE_BORDER_TRANSPARENCY" value="255" type="string"/>
      <att name="NODE_CUSTOMGRAPHICS_SIZE_6" value="0.0" type="string"/>
      <att name="NODE_VISIBLE" value="true" type="string"/>
      <att name="NODE_CUSTOMGRAPHICS_4" value="org.cytoscape.ding.customgraphics.NullCustomGraphics,0,[ Remove Graphics ]," type="string"/>
      <att name="NODE_CUSTOMGRAPHICS_POSITION_8" value="C,C,c,0.00,0.00" type="string"/>
      <att name="NODE_CUSTOMGRAPHICS_5" value="org.cytoscape.ding.customgraphics.NullCustomGraphics,0,[ Remove Graphics ]," type="string"/>
      <att name="NODE_CUSTOMGRAPHICS_POSITION_6" value="C,C,c,0.00,0.00" type="string"/>
      <att name="NODE_LABEL_FONT_FACE" value="Dialog.plain,plain,25" type="string"/>
      <att name="NODE_LABEL_FONT_SIZE" value="12" type="string"/>
      <att name="NODE_CUSTOMGRAPHICS_SIZE_4" value="0.0" type="string"/>
      <att name="NODE_DEPTH" value="0.0" type="string"/>
      <att name="NODE_BORDER_STROKE" value="SOLID" type="string"/>
      <att name="NODE_LABEL_POSITION" value="C,C,c,0.00,0.00" type="string"/>
      <att name="NODE_CUSTOMGRAPHICS_6" value="org.cytoscape.ding.customgraphics.NullCustomGraphics,0,[ Remove Graphics ]," type="string"/>
      <att name="NODE_CUSTOMGRAPHICS_POSITION_5" value="C,C,c,0.00,0.00" type="string"/>
      <att name="NODE_NESTED_NETWORK_IMAGE_VISIBLE" value="true" type="string"/>
      <att name="NODE_SELECTED" value="false" type="string"/>
      <att name="NODE_CUSTOMGRAPHICS_POSITION_2" value="C,C,c,0.00,0.00" type="string"/>
      <att name="NODE_CUSTOMGRAPHICS_POSITION_1" value="C,C,c,0.00,0.00" type="string"/>
      <att name="NODE_TRANSPARENCY" value="255" type="string"/>
    </graphics>
  </node>
  <node id="1987" label="1.14.19.2">
    <att name="isExcludedFromPaths" value="0" type="boolean"/>
    <att name="Column 1" value="1.14.19.2" type="string"/>
    <att name="vizmap:ab_PLANTCYC_NETWORK_NEW_1--child--child NODE_LABEL" value="1.14.19.2" type="string"/>
    <att name="cytoscape.alias.list" type="list">
      <att name="cytoscape.alias.list" value="1.14.19.2" type="string"/>
    </att>
    <att name="shared name" value="1.14.19.2" type="string"/>
    <att name="selected" value="0" type="boolean"/>
    <att name="vizmap:ab_h_8ec_corr_all_new--child NODE_SHAPE" value="ELLIPSE" type="string"/>
    <att name="vizmap:ab_h_8ec_corr_all_new NODE_SIZE" value="45.0" type="string"/>
    <att name="vizmap:ab_h_8ec_corr_all_new--child NODE_LABEL" value="1.14.19.2" type="string"/>
    <att name="name" value="1.14.19.2" type="string"/>
    <att name="vizmap:ab_h_8ec_corr_all_new--child NODE_FONT_SIZE" value="12.0" type="string"/>
    <att name="canonicalName" value="1.14.19.2" type="string"/>
    <att name="vizmap:ab_h_8ec_corr_all_new--child NODE_SIZE" value="40.0" type="string"/>
    <att name="vizmap:ab_h_8ec_corr_all_new NODE_FILL_COLOR" value="java.awt.Color[r=255,g=255,b=51]" type="string"/>
    <att name="vizmap:ab_h_8ec_corr_all_new NODE_LABEL" value="1.14.19.2" type="string"/>
    <att name="vizmap:ab_h_8ec_corr_all_new NODE_SHAPE" value="RECT" type="string"/>
    <att name="Column 3" value="JASMONIC ACID" type="string"/>
    <att name="Column 2" value="78" type="integer"/>
    <att name="vizmap:ab_h_8ec_corr_all_new--child NODE_FILL_COLOR" type="string"/>
    <att name="vizmap:ab_h_8ec_corr_all_new NODE_FONT_SIZE" value="25.0" type="string"/>
    <att name="isInPath" value="0" type="boolean" cy:hidden="1"/>
    <graphics x="57.86435127258301" type="RECTANGLE" y="308.07298278808594" fill="#ffff33" w="45.00002670288086" z="0.0" h="45.000030517578125" outline="#666666" width="1.0">
      <att name="NODE_CUSTOMGRAPHICS_POSITION_9" value="C,C,c,0.00,0.00" type="string"/>
      <att name="NODE_CUSTOMGRAPHICS_POSITION_3" value="C,C,c,0.00,0.00" type="string"/>
      <att name="NODE_LABEL" value="1.14.19.2" type="string"/>
      <att name="NODE_LABEL_COLOR" value="#000000" type="string"/>
      <att name="NODE_CUSTOMGRAPHICS_9" value="org.cytoscape.ding.customgraphics.NullCustomGraphics,0,[ Remove Graphics ]," type="string"/>
      <att name="NODE_CUSTOMGRAPHICS_SIZE_2" value="0.0" type="string"/>
      <att name="NODE_CUSTOMGRAPHICS_SIZE_7" value="0.0" type="string"/>
      <att name="NODE_CUSTOMGRAPHICS_3" value="org.cytoscape.ding.customgraphics.NullCustomGraphics,0,[ Remove Graphics ]," type="string"/>
      <att name="NODE_CUSTOMGRAPHICS_POSITION_7" value="C,C,c,0.00,0.00" type="string"/>
      <att name="NODE_CUSTOMGRAPHICS_SIZE_5" value="0.0" type="string"/>
      <att name="NODE_CUSTOMGRAPHICS_2" value="org.cytoscape.ding.customgraphics.NullCustomGraphics,0,[ Remove Graphics ]," type="string"/>
      <att name="NODE_CUSTOMGRAPHICS_SIZE_1" value="0.0" type="string"/>
      <att name="NODE_LABEL_WIDTH" value="200.0" type="string"/>
      <att name="NODE_CUSTOMGRAPHICS_SIZE_3" value="0.0" type="string"/>
      <att name="NODE_CUSTOMGRAPHICS_SIZE_8" value="0.0" type="string"/>
      <att name="NODE_CUSTOMGRAPHICS_POSITION_4" value="C,C,c,0.00,0.00" type="string"/>
      <att name="NODE_SELECTED_PAINT" value="#ffff00" type="string"/>
      <att name="NODE_CUSTOMGRAPHICS_SIZE_9" value="0.0" type="string"/>
      <att name="NODE_LABEL_TRANSPARENCY" value="255" type="string"/>
      <att name="NODE_CUSTOMGRAPHICS_8" value="org.cytoscape.ding.customgraphics.NullCustomGraphics,0,[ Remove Graphics ]," type="string"/>
      <att name="NODE_CUSTOMGRAPHICS_7" value="org.cytoscape.ding.customgraphics.NullCustomGraphics,0,[ Remove Graphics ]," type="string"/>
      <att name="NODE_CUSTOMGRAPHICS_1" value="org.cytoscape.ding.customgraphics.NullCustomGraphics,0,[ Remove Graphics ]," type="string"/>
      <att name="NODE_TOOLTIP" value="" type="string"/>
      <att name="NODE_BORDER_TRANSPARENCY" value="255" type="string"/>
      <att name="NODE_CUSTOMGRAPHICS_SIZE_6" value="0.0" type="string"/>
      <att name="NODE_VISIBLE" value="true" type="string"/>
      <att name="NODE_CUSTOMGRAPHICS_4" value="org.cytoscape.ding.customgraphics.NullCustomGraphics,0,[ Remove Graphics ]," type="string"/>
      <att name="NODE_CUSTOMGRAPHICS_POSITION_8" value="C,C,c,0.00,0.00" type="string"/>
      <att name="NODE_CUSTOMGRAPHICS_5" value="org.cytoscape.ding.customgraphics.NullCustomGraphics,0,[ Remove Graphics ]," type="string"/>
      <att name="NODE_CUSTOMGRAPHICS_POSITION_6" value="C,C,c,0.00,0.00" type="string"/>
      <att name="NODE_LABEL_FONT_FACE" value="Dialog.plain,plain,25" type="string"/>
      <att name="NODE_LABEL_FONT_SIZE" value="12" type="string"/>
      <att name="NODE_CUSTOMGRAPHICS_SIZE_4" value="0.0" type="string"/>
      <att name="NODE_DEPTH" value="0.0" type="string"/>
      <att name="NODE_BORDER_STROKE" value="SOLID" type="string"/>
      <att name="NODE_LABEL_POSITION" value="C,C,c,0.00,0.00" type="string"/>
      <att name="NODE_CUSTOMGRAPHICS_6" value="org.cytoscape.ding.customgraphics.NullCustomGraphics,0,[ Remove Graphics ]," type="string"/>
      <att name="NODE_CUSTOMGRAPHICS_POSITION_5" value="C,C,c,0.00,0.00" type="string"/>
      <att name="NODE_NESTED_NETWORK_IMAGE_VISIBLE" value="true" type="string"/>
      <att name="NODE_SELECTED" value="false" type="string"/>
      <att name="NODE_CUSTOMGRAPHICS_POSITION_2" value="C,C,c,0.00,0.00" type="string"/>
      <att name="NODE_CUSTOMGRAPHICS_POSITION_1" value="C,C,c,0.00,0.00" type="string"/>
      <att name="NODE_TRANSPARENCY" value="255" type="string"/>
    </graphics>
  </node>
  <node id="1986" label="2.4.1.121">
    <att name="isExcludedFromPaths" value="0" type="boolean"/>
    <att name="Column 1" value="2.4.1.121" type="string"/>
    <att name="vizmap:ab_PLANTCYC_NETWORK_NEW_1--child--child NODE_LABEL" value="2.4.1.121" type="string"/>
    <att name="cytoscape.alias.list" type="list">
      <att name="cytoscape.alias.list" value="2.4.1.121" type="string"/>
    </att>
    <att name="shared name" value="2.4.1.121" type="string"/>
    <att name="selected" value="0" type="boolean"/>
    <att name="vizmap:ab_h_8ec_corr_all_new--child NODE_SHAPE" value="ELLIPSE" type="string"/>
    <att name="vizmap:ab_h_8ec_corr_all_new NODE_SIZE" value="45.0" type="string"/>
    <att name="vizmap:ab_h_8ec_corr_all_new--child NODE_LABEL" value="2.4.1.121" type="string"/>
    <att name="name" value="2.4.1.121" type="string"/>
    <att name="vizmap:ab_h_8ec_corr_all_new--child NODE_FONT_SIZE" value="12.0" type="string"/>
    <att name="canonicalName" value="2.4.1.121" type="string"/>
    <att name="vizmap:ab_h_8ec_corr_all_new--child NODE_SIZE" value="40.00010681152344" type="string"/>
    <att name="vizmap:ab_h_8ec_corr_all_new NODE_FILL_COLOR" value="java.awt.Color[r=255,g=255,b=51]" type="string"/>
    <att name="vizmap:ab_h_8ec_corr_all_new NODE_LABEL" value="2.4.1.121" type="string"/>
    <att name="vizmap:ab_h_8ec_corr_all_new NODE_SHAPE" value="RECT" type="string"/>
    <att name="Column 3" value="ABSCISIC ACID" type="string"/>
    <att name="Column 2" value="128" type="integer"/>
    <att name="vizmap:ab_h_8ec_corr_all_new--child NODE_FILL_COLOR" value="java.awt.Color[r=255,g=255,b=51]" type="string"/>
    <att name="vizmap:ab_h_8ec_corr_all_new NODE_FONT_SIZE" value="25.0" type="string"/>
    <att name="isInPath" value="0" type="boolean" cy:hidden="1"/>
    <graphics x="178.42117309570312" type="RECTANGLE" y="265.07605743408203" fill="#ffff33" w="45.0" z="0.0" h="44.99998474121094" outline="#666666" width="1.0">
      <att name="NODE_CUSTOMGRAPHICS_POSITION_9" value="C,C,c,0.00,0.00" type="string"/>
      <att name="NODE_CUSTOMGRAPHICS_POSITION_3" value="C,C,c,0.00,0.00" type="string"/>
      <att name="NODE_LABEL" value="2.4.1.121" type="string"/>
      <att name="NODE_LABEL_COLOR" value="#000000" type="string"/>
      <att name="NODE_CUSTOMGRAPHICS_9" value="org.cytoscape.ding.customgraphics.NullCustomGraphics,0,[ Remove Graphics ]," type="string"/>
      <att name="NODE_CUSTOMGRAPHICS_SIZE_2" value="0.0" type="string"/>
      <att name="NODE_CUSTOMGRAPHICS_SIZE_7" value="0.0" type="string"/>
      <att name="NODE_CUSTOMGRAPHICS_3" value="org.cytoscape.ding.customgraphics.NullCustomGraphics,0,[ Remove Graphics ]," type="string"/>
      <att name="NODE_CUSTOMGRAPHICS_POSITION_7" value="C,C,c,0.00,0.00" type="string"/>
      <att name="NODE_CUSTOMGRAPHICS_SIZE_5" value="0.0" type="string"/>
      <att name="NODE_CUSTOMGRAPHICS_2" value="org.cytoscape.ding.customgraphics.NullCustomGraphics,0,[ Remove Graphics ]," type="string"/>
      <att name="NODE_CUSTOMGRAPHICS_SIZE_1" value="0.0" type="string"/>
      <att name="NODE_LABEL_WIDTH" value="200.0" type="string"/>
      <att name="NODE_CUSTOMGRAPHICS_SIZE_3" value="0.0" type="string"/>
      <att name="NODE_CUSTOMGRAPHICS_SIZE_8" value="0.0" type="string"/>
      <att name="NODE_CUSTOMGRAPHICS_POSITION_4" value="C,C,c,0.00,0.00" type="string"/>
      <att name="NODE_SELECTED_PAINT" value="#ffff00" type="string"/>
      <att name="NODE_CUSTOMGRAPHICS_SIZE_9" value="0.0" type="string"/>
      <att name="NODE_LABEL_TRANSPARENCY" value="255" type="string"/>
      <att name="NODE_CUSTOMGRAPHICS_8" value="org.cytoscape.ding.customgraphics.NullCustomGraphics,0,[ Remove Graphics ]," type="string"/>
      <att name="NODE_CUSTOMGRAPHICS_7" value="org.cytoscape.ding.customgraphics.NullCustomGraphics,0,[ Remove Graphics ]," type="string"/>
      <att name="NODE_CUSTOMGRAPHICS_1" value="org.cytoscape.ding.customgraphics.NullCustomGraphics,0,[ Remove Graphics ]," type="string"/>
      <att name="NODE_TOOLTIP" value="" type="string"/>
      <att name="NODE_BORDER_TRANSPARENCY" value="255" type="string"/>
      <att name="NODE_CUSTOMGRAPHICS_SIZE_6" value="0.0" type="string"/>
      <att name="NODE_VISIBLE" value="true" type="string"/>
      <att name="NODE_CUSTOMGRAPHICS_4" value="org.cytoscape.ding.customgraphics.NullCustomGraphics,0,[ Remove Graphics ]," type="string"/>
      <att name="NODE_CUSTOMGRAPHICS_POSITION_8" value="C,C,c,0.00,0.00" type="string"/>
      <att name="NODE_CUSTOMGRAPHICS_5" value="org.cytoscape.ding.customgraphics.NullCustomGraphics,0,[ Remove Graphics ]," type="string"/>
      <att name="NODE_CUSTOMGRAPHICS_POSITION_6" value="C,C,c,0.00,0.00" type="string"/>
      <att name="NODE_LABEL_FONT_FACE" value="Dialog.plain,plain,25" type="string"/>
      <att name="NODE_LABEL_FONT_SIZE" value="12" type="string"/>
      <att name="NODE_CUSTOMGRAPHICS_SIZE_4" value="0.0" type="string"/>
      <att name="NODE_DEPTH" value="0.0" type="string"/>
      <att name="NODE_BORDER_STROKE" value="SOLID" type="string"/>
      <att name="NODE_LABEL_POSITION" value="C,C,c,0.00,0.00" type="string"/>
      <att name="NODE_CUSTOMGRAPHICS_6" value="org.cytoscape.ding.customgraphics.NullCustomGraphics,0,[ Remove Graphics ]," type="string"/>
      <att name="NODE_CUSTOMGRAPHICS_POSITION_5" value="C,C,c,0.00,0.00" type="string"/>
      <att name="NODE_NESTED_NETWORK_IMAGE_VISIBLE" value="true" type="string"/>
      <att name="NODE_SELECTED" value="false" type="string"/>
      <att name="NODE_CUSTOMGRAPHICS_POSITION_2" value="C,C,c,0.00,0.00" type="string"/>
      <att name="NODE_CUSTOMGRAPHICS_POSITION_1" value="C,C,c,0.00,0.00" type="string"/>
      <att name="NODE_TRANSPARENCY" value="255" type="string"/>
    </graphics>
  </node>
  <node id="1985" label="SALICYLIC_ACID">
    <att name="isExcludedFromPaths" value="0" type="boolean"/>
    <att name="Column 1" value="SALICYLIC_ACID" type="string"/>
    <att name="vizmap:ab_PLANTCYC_NETWORK_NEW_1--child--child NODE_LABEL" type="string"/>
    <att name="cytoscape.alias.list" type="list">
      <att name="cytoscape.alias.list" value="SALICYLIC_ACID" type="string"/>
    </att>
    <att name="shared name" value="SALICYLIC_ACID" type="string"/>
    <att name="selected" value="0" type="boolean"/>
    <att name="vizmap:ab_h_8ec_corr_all_new--child NODE_SHAPE" value="RECT" type="string"/>
    <att name="vizmap:ab_h_8ec_corr_all_new NODE_SIZE" value="78.0" type="string"/>
    <att name="vizmap:ab_h_8ec_corr_all_new--child NODE_LABEL" value="SALICYLIC_ACID" type="string"/>
    <att name="name" value="SALICYLIC_ACID" type="string"/>
    <att name="vizmap:ab_h_8ec_corr_all_new--child NODE_FONT_SIZE" value="23.0" type="string"/>
    <att name="canonicalName" value="SALICYLIC_ACID" type="string"/>
    <att name="vizmap:ab_h_8ec_corr_all_new--child NODE_SIZE" value="122.99948120117188" type="string"/>
    <att name="vizmap:ab_h_8ec_corr_all_new NODE_FILL_COLOR" value="java.awt.Color[r=51,g=255,b=255]" type="string"/>
    <att name="vizmap:ab_h_8ec_corr_all_new NODE_LABEL" value="SALICYLIC_ACID" type="string"/>
    <att name="vizmap:ab_h_8ec_corr_all_new NODE_SHAPE" value="RECT" type="string"/>
    <att name="Column 3" type="string"/>
    <att name="Column 2" value="8888" type="integer"/>
    <att name="vizmap:ab_h_8ec_corr_all_new--child NODE_FILL_COLOR" value="java.awt.Color[r=51,g=255,b=255]" type="string"/>
    <att name="vizmap:ab_h_8ec_corr_all_new NODE_FONT_SIZE" value="35.0" type="string"/>
    <att name="isInPath" value="0" type="boolean" cy:hidden="1"/>
    <graphics x="365.80543518066406" type="RECTANGLE" y="381.9816131591797" fill="#33ffff" w="77.99990844726562" z="0.0" h="78.00003051757812" outline="#666666" width="1.0">
      <att name="NODE_CUSTOMGRAPHICS_POSITION_9" value="C,C,c,0.00,0.00" type="string"/>
      <att name="NODE_CUSTOMGRAPHICS_POSITION_3" value="C,C,c,0.00,0.00" type="string"/>
      <att name="NODE_LABEL" value="SALICYLIC_ACID" type="string"/>
      <att name="NODE_LABEL_COLOR" value="#000000" type="string"/>
      <att name="NODE_CUSTOMGRAPHICS_9" value="org.cytoscape.ding.customgraphics.NullCustomGraphics,0,[ Remove Graphics ]," type="string"/>
      <att name="NODE_CUSTOMGRAPHICS_SIZE_2" value="0.0" type="string"/>
      <att name="NODE_CUSTOMGRAPHICS_SIZE_7" value="0.0" type="string"/>
      <att name="NODE_CUSTOMGRAPHICS_3" value="org.cytoscape.ding.customgraphics.NullCustomGraphics,0,[ Remove Graphics ]," type="string"/>
      <att name="NODE_CUSTOMGRAPHICS_POSITION_7" value="C,C,c,0.00,0.00" type="string"/>
      <att name="NODE_CUSTOMGRAPHICS_SIZE_5" value="0.0" type="string"/>
      <att name="NODE_CUSTOMGRAPHICS_2" value="org.cytoscape.ding.customgraphics.NullCustomGraphics,0,[ Remove Graphics ]," type="string"/>
      <att name="NODE_CUSTOMGRAPHICS_SIZE_1" value="0.0" type="string"/>
      <att name="NODE_LABEL_WIDTH" value="200.0" type="string"/>
      <att name="NODE_CUSTOMGRAPHICS_SIZE_3" value="0.0" type="string"/>
      <att name="NODE_CUSTOMGRAPHICS_SIZE_8" value="0.0" type="string"/>
      <att name="NODE_CUSTOMGRAPHICS_POSITION_4" value="C,C,c,0.00,0.00" type="string"/>
      <att name="NODE_SELECTED_PAINT" value="#ffff00" type="string"/>
      <att name="NODE_CUSTOMGRAPHICS_SIZE_9" value="0.0" type="string"/>
      <att name="NODE_LABEL_TRANSPARENCY" value="255" type="string"/>
      <att name="NODE_CUSTOMGRAPHICS_8" value="org.cytoscape.ding.customgraphics.NullCustomGraphics,0,[ Remove Graphics ]," type="string"/>
      <att name="NODE_CUSTOMGRAPHICS_7" value="org.cytoscape.ding.customgraphics.NullCustomGraphics,0,[ Remove Graphics ]," type="string"/>
      <att name="NODE_CUSTOMGRAPHICS_1" value="org.cytoscape.ding.customgraphics.NullCustomGraphics,0,[ Remove Graphics ]," type="string"/>
      <att name="NODE_TOOLTIP" value="" type="string"/>
      <att name="NODE_BORDER_TRANSPARENCY" value="255" type="string"/>
      <att name="NODE_CUSTOMGRAPHICS_SIZE_6" value="0.0" type="string"/>
      <att name="NODE_VISIBLE" value="true" type="string"/>
      <att name="NODE_CUSTOMGRAPHICS_4" value="org.cytoscape.ding.customgraphics.NullCustomGraphics,0,[ Remove Graphics ]," type="string"/>
      <att name="NODE_CUSTOMGRAPHICS_POSITION_8" value="C,C,c,0.00,0.00" type="string"/>
      <att name="NODE_CUSTOMGRAPHICS_5" value="org.cytoscape.ding.customgraphics.NullCustomGraphics,0,[ Remove Graphics ]," type="string"/>
      <att name="NODE_CUSTOMGRAPHICS_POSITION_6" value="C,C,c,0.00,0.00" type="string"/>
      <att name="NODE_LABEL_FONT_FACE" value="Dialog.plain,plain,35" type="string"/>
      <att name="NODE_LABEL_FONT_SIZE" value="12" type="string"/>
      <att name="NODE_CUSTOMGRAPHICS_SIZE_4" value="0.0" type="string"/>
      <att name="NODE_DEPTH" value="0.0" type="string"/>
      <att name="NODE_BORDER_STROKE" value="SOLID" type="string"/>
      <att name="NODE_LABEL_POSITION" value="C,C,c,0.00,0.00" type="string"/>
      <att name="NODE_CUSTOMGRAPHICS_6" value="org.cytoscape.ding.customgraphics.NullCustomGraphics,0,[ Remove Graphics ]," type="string"/>
      <att name="NODE_CUSTOMGRAPHICS_POSITION_5" value="C,C,c,0.00,0.00" type="string"/>
      <att name="NODE_NESTED_NETWORK_IMAGE_VISIBLE" value="true" type="string"/>
      <att name="NODE_SELECTED" value="false" type="string"/>
      <att name="NODE_CUSTOMGRAPHICS_POSITION_2" value="C,C,c,0.00,0.00" type="string"/>
      <att name="NODE_CUSTOMGRAPHICS_POSITION_1" value="C,C,c,0.00,0.00" type="string"/>
      <att name="NODE_TRANSPARENCY" value="255" type="string"/>
    </graphics>
  </node>
  <node id="1984" label="BRASSINOSTEROID">
    <att name="isExcludedFromPaths" value="0" type="boolean"/>
    <att name="Column 1" value="BRASSINOSTEROID" type="string"/>
    <att name="vizmap:ab_PLANTCYC_NETWORK_NEW_1--child--child NODE_LABEL" type="string"/>
    <att name="cytoscape.alias.list" type="list">
      <att name="cytoscape.alias.list" value="BRASSINOSTEROID" type="string"/>
    </att>
    <att name="shared name" value="BRASSINOSTEROID" type="string"/>
    <att name="selected" value="0" type="boolean"/>
    <att name="vizmap:ab_h_8ec_corr_all_new--child NODE_SHAPE" value="RECT" type="string"/>
    <att name="vizmap:ab_h_8ec_corr_all_new NODE_SIZE" value="78.0" type="string"/>
    <att name="vizmap:ab_h_8ec_corr_all_new--child NODE_LABEL" value="BRASSINOSTEROID" type="string"/>
    <att name="name" value="BRASSINOSTEROID" type="string"/>
    <att name="vizmap:ab_h_8ec_corr_all_new--child NODE_FONT_SIZE" value="23.0" type="string"/>
    <att name="canonicalName" value="BRASSINOSTEROID" type="string"/>
    <att name="vizmap:ab_h_8ec_corr_all_new--child NODE_SIZE" value="122.99993896484375" type="string"/>
    <att name="vizmap:ab_h_8ec_corr_all_new NODE_FILL_COLOR" value="java.awt.Color[r=51,g=255,b=255]" type="string"/>
    <att name="vizmap:ab_h_8ec_corr_all_new NODE_LABEL" value="BRASSINOSTEROID" type="string"/>
    <att name="vizmap:ab_h_8ec_corr_all_new NODE_SHAPE" value="RECT" type="string"/>
    <att name="Column 3" type="string"/>
    <att name="Column 2" value="8888" type="integer"/>
    <att name="vizmap:ab_h_8ec_corr_all_new--child NODE_FILL_COLOR" value="java.awt.Color[r=51,g=255,b=255]" type="string"/>
    <att name="vizmap:ab_h_8ec_corr_all_new NODE_FONT_SIZE" value="35.0" type="string"/>
    <att name="isInPath" value="0" type="boolean" cy:hidden="1"/>
    <graphics x="655.8067626953125" type="RECTANGLE" y="23.337079524993896" fill="#33ffff" w="78.0" z="0.0" h="78.00000476837158" outline="#666666" width="1.0">
      <att name="NODE_CUSTOMGRAPHICS_POSITION_9" value="C,C,c,0.00,0.00" type="string"/>
      <att name="NODE_CUSTOMGRAPHICS_POSITION_3" value="C,C,c,0.00,0.00" type="string"/>
      <att name="NODE_LABEL" value="BRASSINOSTEROID" type="string"/>
      <att name="NODE_LABEL_COLOR" value="#000000" type="string"/>
      <att name="NODE_CUSTOMGRAPHICS_9" value="org.cytoscape.ding.customgraphics.NullCustomGraphics,0,[ Remove Graphics ]," type="string"/>
      <att name="NODE_CUSTOMGRAPHICS_SIZE_2" value="0.0" type="string"/>
      <att name="NODE_CUSTOMGRAPHICS_SIZE_7" value="0.0" type="string"/>
      <att name="NODE_CUSTOMGRAPHICS_3" value="org.cytoscape.ding.customgraphics.NullCustomGraphics,0,[ Remove Graphics ]," type="string"/>
      <att name="NODE_CUSTOMGRAPHICS_POSITION_7" value="C,C,c,0.00,0.00" type="string"/>
      <att name="NODE_CUSTOMGRAPHICS_SIZE_5" value="0.0" type="string"/>
      <att name="NODE_CUSTOMGRAPHICS_2" value="org.cytoscape.ding.customgraphics.NullCustomGraphics,0,[ Remove Graphics ]," type="string"/>
      <att name="NODE_CUSTOMGRAPHICS_SIZE_1" value="0.0" type="string"/>
      <att name="NODE_LABEL_WIDTH" value="200.0" type="string"/>
      <att name="NODE_CUSTOMGRAPHICS_SIZE_3" value="0.0" type="string"/>
      <att name="NODE_CUSTOMGRAPHICS_SIZE_8" value="0.0" type="string"/>
      <att name="NODE_CUSTOMGRAPHICS_POSITION_4" value="C,C,c,0.00,0.00" type="string"/>
      <att name="NODE_SELECTED_PAINT" value="#ffff00" type="string"/>
      <att name="NODE_CUSTOMGRAPHICS_SIZE_9" value="0.0" type="string"/>
      <att name="NODE_LABEL_TRANSPARENCY" value="255" type="string"/>
      <att name="NODE_CUSTOMGRAPHICS_8" value="org.cytoscape.ding.customgraphics.NullCustomGraphics,0,[ Remove Graphics ]," type="string"/>
      <att name="NODE_CUSTOMGRAPHICS_7" value="org.cytoscape.ding.customgraphics.NullCustomGraphics,0,[ Remove Graphics ]," type="string"/>
      <att name="NODE_CUSTOMGRAPHICS_1" value="org.cytoscape.ding.customgraphics.NullCustomGraphics,0,[ Remove Graphics ]," type="string"/>
      <att name="NODE_TOOLTIP" value="" type="string"/>
      <att name="NODE_BORDER_TRANSPARENCY" value="255" type="string"/>
      <att name="NODE_CUSTOMGRAPHICS_SIZE_6" value="0.0" type="string"/>
      <att name="NODE_VISIBLE" value="true" type="string"/>
      <att name="NODE_CUSTOMGRAPHICS_4" value="org.cytoscape.ding.customgraphics.NullCustomGraphics,0,[ Remove Graphics ]," type="string"/>
      <att name="NODE_CUSTOMGRAPHICS_POSITION_8" value="C,C,c,0.00,0.00" type="string"/>
      <att name="NODE_CUSTOMGRAPHICS_5" value="org.cytoscape.ding.customgraphics.NullCustomGraphics,0,[ Remove Graphics ]," type="string"/>
      <att name="NODE_CUSTOMGRAPHICS_POSITION_6" value="C,C,c,0.00,0.00" type="string"/>
      <att name="NODE_LABEL_FONT_FACE" value="Dialog.plain,plain,35" type="string"/>
      <att name="NODE_LABEL_FONT_SIZE" value="12" type="string"/>
      <att name="NODE_CUSTOMGRAPHICS_SIZE_4" value="0.0" type="string"/>
      <att name="NODE_DEPTH" value="0.0" type="string"/>
      <att name="NODE_BORDER_STROKE" value="SOLID" type="string"/>
      <att name="NODE_LABEL_POSITION" value="C,C,c,0.00,0.00" type="string"/>
      <att name="NODE_CUSTOMGRAPHICS_6" value="org.cytoscape.ding.customgraphics.NullCustomGraphics,0,[ Remove Graphics ]," type="string"/>
      <att name="NODE_CUSTOMGRAPHICS_POSITION_5" value="C,C,c,0.00,0.00" type="string"/>
      <att name="NODE_NESTED_NETWORK_IMAGE_VISIBLE" value="true" type="string"/>
      <att name="NODE_SELECTED" value="false" type="string"/>
      <att name="NODE_CUSTOMGRAPHICS_POSITION_2" value="C,C,c,0.00,0.00" type="string"/>
      <att name="NODE_CUSTOMGRAPHICS_POSITION_1" value="C,C,c,0.00,0.00" type="string"/>
      <att name="NODE_TRANSPARENCY" value="255" type="string"/>
    </graphics>
  </node>
  <node id="1983" label="JASMONIC_ ACID">
    <att name="isExcludedFromPaths" value="0" type="boolean"/>
    <att name="Column 1" value="JASMONIC_ ACID" type="string"/>
    <att name="vizmap:ab_PLANTCYC_NETWORK_NEW_1--child--child NODE_LABEL" type="string"/>
    <att name="cytoscape.alias.list" type="list">
      <att name="cytoscape.alias.list" value="JASMONIC_ ACID" type="string"/>
    </att>
    <att name="shared name" value="JASMONIC_ ACID" type="string"/>
    <att name="selected" value="0" type="boolean"/>
    <att name="vizmap:ab_h_8ec_corr_all_new--child NODE_SHAPE" value="RECT" type="string"/>
    <att name="vizmap:ab_h_8ec_corr_all_new NODE_SIZE" value="78.0" type="string"/>
    <att name="vizmap:ab_h_8ec_corr_all_new--child NODE_LABEL" value="JASMONIC_ ACID" type="string"/>
    <att name="name" value="JASMONIC_ ACID" type="string"/>
    <att name="vizmap:ab_h_8ec_corr_all_new--child NODE_FONT_SIZE" value="23.0" type="string"/>
    <att name="canonicalName" value="JASMONIC_ ACID" type="string"/>
    <att name="vizmap:ab_h_8ec_corr_all_new--child NODE_SIZE" value="122.99993896484375" type="string"/>
    <att name="vizmap:ab_h_8ec_corr_all_new NODE_FILL_COLOR" value="java.awt.Color[r=51,g=255,b=255]" type="string"/>
    <att name="vizmap:ab_h_8ec_corr_all_new NODE_LABEL" value="JASMONIC_ ACID" type="string"/>
    <att name="vizmap:ab_h_8ec_corr_all_new NODE_SHAPE" value="RECT" type="string"/>
    <att name="Column 3" type="string"/>
    <att name="Column 2" value="8888" type="integer"/>
    <att name="vizmap:ab_h_8ec_corr_all_new--child NODE_FILL_COLOR" value="java.awt.Color[r=51,g=255,b=255]" type="string"/>
    <att name="vizmap:ab_h_8ec_corr_all_new NODE_FONT_SIZE" value="35.0" type="string"/>
    <att name="isInPath" value="0" type="boolean" cy:hidden="1"/>
    <graphics x="-100.74211311340332" type="RECTANGLE" y="398.54302978515625" fill="#33ffff" w="77.99996566772461" z="0.0" h="78.0" outline="#666666" width="1.0">
      <att name="NODE_CUSTOMGRAPHICS_POSITION_9" value="C,C,c,0.00,0.00" type="string"/>
      <att name="NODE_CUSTOMGRAPHICS_POSITION_3" value="C,C,c,0.00,0.00" type="string"/>
      <att name="NODE_LABEL" value="JASMONIC_ ACID" type="string"/>
      <att name="NODE_LABEL_COLOR" value="#000000" type="string"/>
      <att name="NODE_CUSTOMGRAPHICS_9" value="org.cytoscape.ding.customgraphics.NullCustomGraphics,0,[ Remove Graphics ]," type="string"/>
      <att name="NODE_CUSTOMGRAPHICS_SIZE_2" value="0.0" type="string"/>
      <att name="NODE_CUSTOMGRAPHICS_SIZE_7" value="0.0" type="string"/>
      <att name="NODE_CUSTOMGRAPHICS_3" value="org.cytoscape.ding.customgraphics.NullCustomGraphics,0,[ Remove Graphics ]," type="string"/>
      <att name="NODE_CUSTOMGRAPHICS_POSITION_7" value="C,C,c,0.00,0.00" type="string"/>
      <att name="NODE_CUSTOMGRAPHICS_SIZE_5" value="0.0" type="string"/>
      <att name="NODE_CUSTOMGRAPHICS_2" value="org.cytoscape.ding.customgraphics.NullCustomGraphics,0,[ Remove Graphics ]," type="string"/>
      <att name="NODE_CUSTOMGRAPHICS_SIZE_1" value="0.0" type="string"/>
      <att name="NODE_LABEL_WIDTH" value="200.0" type="string"/>
      <att name="NODE_CUSTOMGRAPHICS_SIZE_3" value="0.0" type="string"/>
      <att name="NODE_CUSTOMGRAPHICS_SIZE_8" value="0.0" type="string"/>
      <att name="NODE_CUSTOMGRAPHICS_POSITION_4" value="C,C,c,0.00,0.00" type="string"/>
      <att name="NODE_SELECTED_PAINT" value="#ffff00" type="string"/>
      <att name="NODE_CUSTOMGRAPHICS_SIZE_9" value="0.0" type="string"/>
      <att name="NODE_LABEL_TRANSPARENCY" value="255" type="string"/>
      <att name="NODE_CUSTOMGRAPHICS_8" value="org.cytoscape.ding.customgraphics.NullCustomGraphics,0,[ Remove Graphics ]," type="string"/>
      <att name="NODE_CUSTOMGRAPHICS_7" value="org.cytoscape.ding.customgraphics.NullCustomGraphics,0,[ Remove Graphics ]," type="string"/>
      <att name="NODE_CUSTOMGRAPHICS_1" value="org.cytoscape.ding.customgraphics.NullCustomGraphics,0,[ Remove Graphics ]," type="string"/>
      <att name="NODE_TOOLTIP" value="" type="string"/>
      <att name="NODE_BORDER_TRANSPARENCY" value="255" type="string"/>
      <att name="NODE_CUSTOMGRAPHICS_SIZE_6" value="0.0" type="string"/>
      <att name="NODE_VISIBLE" value="true" type="string"/>
      <att name="NODE_CUSTOMGRAPHICS_4" value="org.cytoscape.ding.customgraphics.NullCustomGraphics,0,[ Remove Graphics ]," type="string"/>
      <att name="NODE_CUSTOMGRAPHICS_POSITION_8" value="C,C,c,0.00,0.00" type="string"/>
      <att name="NODE_CUSTOMGRAPHICS_5" value="org.cytoscape.ding.customgraphics.NullCustomGraphics,0,[ Remove Graphics ]," type="string"/>
      <att name="NODE_CUSTOMGRAPHICS_POSITION_6" value="C,C,c,0.00,0.00" type="string"/>
      <att name="NODE_LABEL_FONT_FACE" value="Dialog.plain,plain,35" type="string"/>
      <att name="NODE_LABEL_FONT_SIZE" value="12" type="string"/>
      <att name="NODE_CUSTOMGRAPHICS_SIZE_4" value="0.0" type="string"/>
      <att name="NODE_DEPTH" value="0.0" type="string"/>
      <att name="NODE_BORDER_STROKE" value="SOLID" type="string"/>
      <att name="NODE_LABEL_POSITION" value="C,C,c,0.00,0.00" type="string"/>
      <att name="NODE_CUSTOMGRAPHICS_6" value="org.cytoscape.ding.customgraphics.NullCustomGraphics,0,[ Remove Graphics ]," type="string"/>
      <att name="NODE_CUSTOMGRAPHICS_POSITION_5" value="C,C,c,0.00,0.00" type="string"/>
      <att name="NODE_NESTED_NETWORK_IMAGE_VISIBLE" value="true" type="string"/>
      <att name="NODE_SELECTED" value="false" type="string"/>
      <att name="NODE_CUSTOMGRAPHICS_POSITION_2" value="C,C,c,0.00,0.00" type="string"/>
      <att name="NODE_CUSTOMGRAPHICS_POSITION_1" value="C,C,c,0.00,0.00" type="string"/>
      <att name="NODE_TRANSPARENCY" value="255" type="string"/>
    </graphics>
  </node>
  <node id="1982" label="5.4.4.2">
    <att name="isExcludedFromPaths" value="0" type="boolean"/>
    <att name="Column 1" value="5.4.4.2" type="string"/>
    <att name="vizmap:ab_PLANTCYC_NETWORK_NEW_1--child--child NODE_LABEL" value="5.4.4.2" type="string"/>
    <att name="cytoscape.alias.list" type="list">
      <att name="cytoscape.alias.list" value="5.4.4.2" type="string"/>
    </att>
    <att name="shared name" value="5.4.4.2" type="string"/>
    <att name="selected" value="0" type="boolean"/>
    <att name="vizmap:ab_h_8ec_corr_all_new--child NODE_SHAPE" value="ELLIPSE" type="string"/>
    <att name="vizmap:ab_h_8ec_corr_all_new NODE_SIZE" value="45.0" type="string"/>
    <att name="vizmap:ab_h_8ec_corr_all_new--child NODE_LABEL" value="5.4.4.2" type="string"/>
    <att name="name" value="5.4.4.2" type="string"/>
    <att name="vizmap:ab_h_8ec_corr_all_new--child NODE_FONT_SIZE" value="12.0" type="string"/>
    <att name="canonicalName" value="5.4.4.2" type="string"/>
    <att name="vizmap:ab_h_8ec_corr_all_new--child NODE_SIZE" value="40.000030517578125" type="string"/>
    <att name="vizmap:ab_h_8ec_corr_all_new NODE_FILL_COLOR" value="java.awt.Color[r=255,g=255,b=51]" type="string"/>
    <att name="vizmap:ab_h_8ec_corr_all_new NODE_LABEL" value="5.4.4.2" type="string"/>
    <att name="vizmap:ab_h_8ec_corr_all_new NODE_SHAPE" value="RECT" type="string"/>
    <att name="Column 3" value="ETHYLENE" type="string"/>
    <att name="Column 2" value="58" type="integer"/>
    <att name="vizmap:ab_h_8ec_corr_all_new--child NODE_FILL_COLOR" type="string"/>
    <att name="vizmap:ab_h_8ec_corr_all_new NODE_FONT_SIZE" value="25.0" type="string"/>
    <att name="isInPath" value="0" type="boolean" cy:hidden="1"/>
    <graphics x="319.75205993652344" type="RECTANGLE" y="550.7786865234375" fill="#ffff33" w="44.999969482421875" z="0.0" h="45.0" outline="#666666" width="1.0">
      <att name="NODE_CUSTOMGRAPHICS_POSITION_9" value="C,C,c,0.00,0.00" type="string"/>
      <att name="NODE_CUSTOMGRAPHICS_POSITION_3" value="C,C,c,0.00,0.00" type="string"/>
      <att name="NODE_LABEL" value="5.4.4.2" type="string"/>
      <att name="NODE_LABEL_COLOR" value="#000000" type="string"/>
      <att name="NODE_CUSTOMGRAPHICS_9" value="org.cytoscape.ding.customgraphics.NullCustomGraphics,0,[ Remove Graphics ]," type="string"/>
      <att name="NODE_CUSTOMGRAPHICS_SIZE_2" value="0.0" type="string"/>
      <att name="NODE_CUSTOMGRAPHICS_SIZE_7" value="0.0" type="string"/>
      <att name="NODE_CUSTOMGRAPHICS_3" value="org.cytoscape.ding.customgraphics.NullCustomGraphics,0,[ Remove Graphics ]," type="string"/>
      <att name="NODE_CUSTOMGRAPHICS_POSITION_7" value="C,C,c,0.00,0.00" type="string"/>
      <att name="NODE_CUSTOMGRAPHICS_SIZE_5" value="0.0" type="string"/>
      <att name="NODE_CUSTOMGRAPHICS_2" value="org.cytoscape.ding.customgraphics.NullCustomGraphics,0,[ Remove Graphics ]," type="string"/>
      <att name="NODE_CUSTOMGRAPHICS_SIZE_1" value="0.0" type="string"/>
      <att name="NODE_LABEL_WIDTH" value="200.0" type="string"/>
      <att name="NODE_CUSTOMGRAPHICS_SIZE_3" value="0.0" type="string"/>
      <att name="NODE_CUSTOMGRAPHICS_SIZE_8" value="0.0" type="string"/>
      <att name="NODE_CUSTOMGRAPHICS_POSITION_4" value="C,C,c,0.00,0.00" type="string"/>
      <att name="NODE_SELECTED_PAINT" value="#ffff00" type="string"/>
      <att name="NODE_CUSTOMGRAPHICS_SIZE_9" value="0.0" type="string"/>
      <att name="NODE_LABEL_TRANSPARENCY" value="255" type="string"/>
      <att name="NODE_CUSTOMGRAPHICS_8" value="org.cytoscape.ding.customgraphics.NullCustomGraphics,0,[ Remove Graphics ]," type="string"/>
      <att name="NODE_CUSTOMGRAPHICS_7" value="org.cytoscape.ding.customgraphics.NullCustomGraphics,0,[ Remove Graphics ]," type="string"/>
      <att name="NODE_CUSTOMGRAPHICS_1" value="org.cytoscape.ding.customgraphics.NullCustomGraphics,0,[ Remove Graphics ]," type="string"/>
      <att name="NODE_TOOLTIP" value="" type="string"/>
      <att name="NODE_BORDER_TRANSPARENCY" value="255" type="string"/>
      <att name="NODE_CUSTOMGRAPHICS_SIZE_6" value="0.0" type="string"/>
      <att name="NODE_VISIBLE" value="true" type="string"/>
      <att name="NODE_CUSTOMGRAPHICS_4" value="org.cytoscape.ding.customgraphics.NullCustomGraphics,0,[ Remove Graphics ]," type="string"/>
      <att name="NODE_CUSTOMGRAPHICS_POSITION_8" value="C,C,c,0.00,0.00" type="string"/>
      <att name="NODE_CUSTOMGRAPHICS_5" value="org.cytoscape.ding.customgraphics.NullCustomGraphics,0,[ Remove Graphics ]," type="string"/>
      <att name="NODE_CUSTOMGRAPHICS_POSITION_6" value="C,C,c,0.00,0.00" type="string"/>
      <att name="NODE_LABEL_FONT_FACE" value="Dialog.plain,plain,25" type="string"/>
      <att name="NODE_LABEL_FONT_SIZE" value="12" type="string"/>
      <att name="NODE_CUSTOMGRAPHICS_SIZE_4" value="0.0" type="string"/>
      <att name="NODE_DEPTH" value="0.0" type="string"/>
      <att name="NODE_BORDER_STROKE" value="SOLID" type="string"/>
      <att name="NODE_LABEL_POSITION" value="C,C,c,0.00,0.00" type="string"/>
      <att name="NODE_CUSTOMGRAPHICS_6" value="org.cytoscape.ding.customgraphics.NullCustomGraphics,0,[ Remove Graphics ]," type="string"/>
      <att name="NODE_CUSTOMGRAPHICS_POSITION_5" value="C,C,c,0.00,0.00" type="string"/>
      <att name="NODE_NESTED_NETWORK_IMAGE_VISIBLE" value="true" type="string"/>
      <att name="NODE_SELECTED" value="false" type="string"/>
      <att name="NODE_CUSTOMGRAPHICS_POSITION_2" value="C,C,c,0.00,0.00" type="string"/>
      <att name="NODE_CUSTOMGRAPHICS_POSITION_1" value="C,C,c,0.00,0.00" type="string"/>
      <att name="NODE_TRANSPARENCY" value="255" type="string"/>
    </graphics>
  </node>
  <node id="1981" label="1.1.1.1">
    <att name="isExcludedFromPaths" value="0" type="boolean"/>
    <att name="Column 1" value="1.1.1.1" type="string"/>
    <att name="vizmap:ab_PLANTCYC_NETWORK_NEW_1--child--child NODE_LABEL" value="1.1.1.1" type="string"/>
    <att name="cytoscape.alias.list" type="list">
      <att name="cytoscape.alias.list" value="1.1.1.1" type="string"/>
    </att>
    <att name="shared name" value="1.1.1.1" type="string"/>
    <att name="selected" value="0" type="boolean"/>
    <att name="vizmap:ab_h_8ec_corr_all_new--child NODE_SHAPE" value="ELLIPSE" type="string"/>
    <att name="vizmap:ab_h_8ec_corr_all_new NODE_SIZE" value="45.0" type="string"/>
    <att name="vizmap:ab_h_8ec_corr_all_new--child NODE_LABEL" value="1.1.1.1" type="string"/>
    <att name="name" value="1.1.1.1" type="string"/>
    <att name="vizmap:ab_h_8ec_corr_all_new--child NODE_FONT_SIZE" value="12.0" type="string"/>
    <att name="canonicalName" value="1.1.1.1" type="string"/>
    <att name="vizmap:ab_h_8ec_corr_all_new--child NODE_SIZE" value="40.000030517578125" type="string"/>
    <att name="vizmap:ab_h_8ec_corr_all_new NODE_FILL_COLOR" value="java.awt.Color[r=255,g=255,b=51]" type="string"/>
    <att name="vizmap:ab_h_8ec_corr_all_new NODE_LABEL" value="1.1.1.1" type="string"/>
    <att name="vizmap:ab_h_8ec_corr_all_new NODE_SHAPE" value="RECT" type="string"/>
    <att name="Column 3" value="ETHYLENE" type="string"/>
    <att name="Column 2" value="58" type="integer"/>
    <att name="vizmap:ab_h_8ec_corr_all_new--child NODE_FILL_COLOR" type="string"/>
    <att name="vizmap:ab_h_8ec_corr_all_new NODE_FONT_SIZE" value="25.0" type="string"/>
    <att name="isInPath" value="0" type="boolean" cy:hidden="1"/>
    <graphics x="404.2012939453125" type="RECTANGLE" y="596.0593872070312" fill="#ffff33" w="44.99993896484375" z="0.0" h="45.0" outline="#666666" width="1.0">
      <att name="NODE_CUSTOMGRAPHICS_POSITION_9" value="C,C,c,0.00,0.00" type="string"/>
      <att name="NODE_CUSTOMGRAPHICS_POSITION_3" value="C,C,c,0.00,0.00" type="string"/>
      <att name="NODE_LABEL" value="1.1.1.1" type="string"/>
      <att name="NODE_LABEL_COLOR" value="#000000" type="string"/>
      <att name="NODE_CUSTOMGRAPHICS_9" value="org.cytoscape.ding.customgraphics.NullCustomGraphics,0,[ Remove Graphics ]," type="string"/>
      <att name="NODE_CUSTOMGRAPHICS_SIZE_2" value="0.0" type="string"/>
      <att name="NODE_CUSTOMGRAPHICS_SIZE_7" value="0.0" type="string"/>
      <att name="NODE_CUSTOMGRAPHICS_3" value="org.cytoscape.ding.customgraphics.NullCustomGraphics,0,[ Remove Graphics ]," type="string"/>
      <att name="NODE_CUSTOMGRAPHICS_POSITION_7" value="C,C,c,0.00,0.00" type="string"/>
      <att name="NODE_CUSTOMGRAPHICS_SIZE_5" value="0.0" type="string"/>
      <att name="NODE_CUSTOMGRAPHICS_2" value="org.cytoscape.ding.customgraphics.NullCustomGraphics,0,[ Remove Graphics ]," type="string"/>
      <att name="NODE_CUSTOMGRAPHICS_SIZE_1" value="0.0" type="string"/>
      <att name="NODE_LABEL_WIDTH" value="200.0" type="string"/>
      <att name="NODE_CUSTOMGRAPHICS_SIZE_3" value="0.0" type="string"/>
      <att name="NODE_CUSTOMGRAPHICS_SIZE_8" value="0.0" type="string"/>
      <att name="NODE_CUSTOMGRAPHICS_POSITION_4" value="C,C,c,0.00,0.00" type="string"/>
      <att name="NODE_SELECTED_PAINT" value="#ffff00" type="string"/>
      <att name="NODE_CUSTOMGRAPHICS_SIZE_9" value="0.0" type="string"/>
      <att name="NODE_LABEL_TRANSPARENCY" value="255" type="string"/>
      <att name="NODE_CUSTOMGRAPHICS_8" value="org.cytoscape.ding.customgraphics.NullCustomGraphics,0,[ Remove Graphics ]," type="string"/>
      <att name="NODE_CUSTOMGRAPHICS_7" value="org.cytoscape.ding.customgraphics.NullCustomGraphics,0,[ Remove Graphics ]," type="string"/>
      <att name="NODE_CUSTOMGRAPHICS_1" value="org.cytoscape.ding.customgraphics.NullCustomGraphics,0,[ Remove Graphics ]," type="string"/>
      <att name="NODE_TOOLTIP" value="" type="string"/>
      <att name="NODE_BORDER_TRANSPARENCY" value="255" type="string"/>
      <att name="NODE_CUSTOMGRAPHICS_SIZE_6" value="0.0" type="string"/>
      <att name="NODE_VISIBLE" value="true" type="string"/>
      <att name="NODE_CUSTOMGRAPHICS_4" value="org.cytoscape.ding.customgraphics.NullCustomGraphics,0,[ Remove Graphics ]," type="string"/>
      <att name="NODE_CUSTOMGRAPHICS_POSITION_8" value="C,C,c,0.00,0.00" type="string"/>
      <att name="NODE_CUSTOMGRAPHICS_5" value="org.cytoscape.ding.customgraphics.NullCustomGraphics,0,[ Remove Graphics ]," type="string"/>
      <att name="NODE_CUSTOMGRAPHICS_POSITION_6" value="C,C,c,0.00,0.00" type="string"/>
      <att name="NODE_LABEL_FONT_FACE" value="Dialog.plain,plain,25" type="string"/>
      <att name="NODE_LABEL_FONT_SIZE" value="12" type="string"/>
      <att name="NODE_CUSTOMGRAPHICS_SIZE_4" value="0.0" type="string"/>
      <att name="NODE_DEPTH" value="0.0" type="string"/>
      <att name="NODE_BORDER_STROKE" value="SOLID" type="string"/>
      <att name="NODE_LABEL_POSITION" value="C,C,c,0.00,0.00" type="string"/>
      <att name="NODE_CUSTOMGRAPHICS_6" value="org.cytoscape.ding.customgraphics.NullCustomGraphics,0,[ Remove Graphics ]," type="string"/>
      <att name="NODE_CUSTOMGRAPHICS_POSITION_5" value="C,C,c,0.00,0.00" type="string"/>
      <att name="NODE_NESTED_NETWORK_IMAGE_VISIBLE" value="true" type="string"/>
      <att name="NODE_SELECTED" value="false" type="string"/>
      <att name="NODE_CUSTOMGRAPHICS_POSITION_2" value="C,C,c,0.00,0.00" type="string"/>
      <att name="NODE_CUSTOMGRAPHICS_POSITION_1" value="C,C,c,0.00,0.00" type="string"/>
      <att name="NODE_TRANSPARENCY" value="255" type="string"/>
    </graphics>
  </node>
  <node id="1980" label="2.4.1.237">
    <att name="isExcludedFromPaths" value="0" type="boolean"/>
    <att name="Column 1" value="2.4.1.237" type="string"/>
    <att name="vizmap:ab_PLANTCYC_NETWORK_NEW_1--child--child NODE_LABEL" value="2.4.1.237" type="string"/>
    <att name="cytoscape.alias.list" type="list">
      <att name="cytoscape.alias.list" value="2.4.1.237" type="string"/>
    </att>
    <att name="shared name" value="2.4.1.237" type="string"/>
    <att name="selected" value="0" type="boolean"/>
    <att name="vizmap:ab_h_8ec_corr_all_new--child NODE_SHAPE" value="ELLIPSE" type="string"/>
    <att name="vizmap:ab_h_8ec_corr_all_new NODE_SIZE" value="45.0" type="string"/>
    <att name="vizmap:ab_h_8ec_corr_all_new--child NODE_LABEL" value="2.4.1.237" type="string"/>
    <att name="name" value="2.4.1.237" type="string"/>
    <att name="vizmap:ab_h_8ec_corr_all_new--child NODE_FONT_SIZE" value="12.0" type="string"/>
    <att name="canonicalName" value="2.4.1.237" type="string"/>
    <att name="vizmap:ab_h_8ec_corr_all_new--child NODE_SIZE" value="39.999881744384766" type="string"/>
    <att name="vizmap:ab_h_8ec_corr_all_new NODE_FILL_COLOR" value="java.awt.Color[r=255,g=255,b=51]" type="string"/>
    <att name="vizmap:ab_h_8ec_corr_all_new NODE_LABEL" value="2.4.1.237" type="string"/>
    <att name="vizmap:ab_h_8ec_corr_all_new NODE_SHAPE" value="RECT" type="string"/>
    <att name="Column 3" value="ABSCISIC ACID" type="string"/>
    <att name="Column 2" value="1238" type="integer"/>
    <att name="vizmap:ab_h_8ec_corr_all_new--child NODE_FILL_COLOR" value="java.awt.Color[r=255,g=255,b=51]" type="string"/>
    <att name="vizmap:ab_h_8ec_corr_all_new NODE_FONT_SIZE" value="25.0" type="string"/>
    <att name="isInPath" value="0" type="boolean" cy:hidden="1"/>
    <graphics x="277.1620559692383" type="RECTANGLE" y="175.95626831054688" fill="#ffff33" w="44.99998474121094" z="0.0" h="45.000091552734375" outline="#666666" width="1.0">
      <att name="NODE_CUSTOMGRAPHICS_POSITION_9" value="C,C,c,0.00,0.00" type="string"/>
      <att name="NODE_CUSTOMGRAPHICS_POSITION_3" value="C,C,c,0.00,0.00" type="string"/>
      <att name="NODE_LABEL" value="2.4.1.237" type="string"/>
      <att name="NODE_LABEL_COLOR" value="#000000" type="string"/>
      <att name="NODE_CUSTOMGRAPHICS_9" value="org.cytoscape.ding.customgraphics.NullCustomGraphics,0,[ Remove Graphics ]," type="string"/>
      <att name="NODE_CUSTOMGRAPHICS_SIZE_2" value="0.0" type="string"/>
      <att name="NODE_CUSTOMGRAPHICS_SIZE_7" value="0.0" type="string"/>
      <att name="NODE_CUSTOMGRAPHICS_3" value="org.cytoscape.ding.customgraphics.NullCustomGraphics,0,[ Remove Graphics ]," type="string"/>
      <att name="NODE_CUSTOMGRAPHICS_POSITION_7" value="C,C,c,0.00,0.00" type="string"/>
      <att name="NODE_CUSTOMGRAPHICS_SIZE_5" value="0.0" type="string"/>
      <att name="NODE_CUSTOMGRAPHICS_2" value="org.cytoscape.ding.customgraphics.NullCustomGraphics,0,[ Remove Graphics ]," type="string"/>
      <att name="NODE_CUSTOMGRAPHICS_SIZE_1" value="0.0" type="string"/>
      <att name="NODE_LABEL_WIDTH" value="200.0" type="string"/>
      <att name="NODE_CUSTOMGRAPHICS_SIZE_3" value="0.0" type="string"/>
      <att name="NODE_CUSTOMGRAPHICS_SIZE_8" value="0.0" type="string"/>
      <att name="NODE_CUSTOMGRAPHICS_POSITION_4" value="C,C,c,0.00,0.00" type="string"/>
      <att name="NODE_SELECTED_PAINT" value="#ffff00" type="string"/>
      <att name="NODE_CUSTOMGRAPHICS_SIZE_9" value="0.0" type="string"/>
      <att name="NODE_LABEL_TRANSPARENCY" value="255" type="string"/>
      <att name="NODE_CUSTOMGRAPHICS_8" value="org.cytoscape.ding.customgraphics.NullCustomGraphics,0,[ Remove Graphics ]," type="string"/>
      <att name="NODE_CUSTOMGRAPHICS_7" value="org.cytoscape.ding.customgraphics.NullCustomGraphics,0,[ Remove Graphics ]," type="string"/>
      <att name="NODE_CUSTOMGRAPHICS_1" value="org.cytoscape.ding.customgraphics.NullCustomGraphics,0,[ Remove Graphics ]," type="string"/>
      <att name="NODE_TOOLTIP" value="" type="string"/>
      <att name="NODE_BORDER_TRANSPARENCY" value="255" type="string"/>
      <att name="NODE_CUSTOMGRAPHICS_SIZE_6" value="0.0" type="string"/>
      <att name="NODE_VISIBLE" value="true" type="string"/>
      <att name="NODE_CUSTOMGRAPHICS_4" value="org.cytoscape.ding.customgraphics.NullCustomGraphics,0,[ Remove Graphics ]," type="string"/>
      <att name="NODE_CUSTOMGRAPHICS_POSITION_8" value="C,C,c,0.00,0.00" type="string"/>
      <att name="NODE_CUSTOMGRAPHICS_5" value="org.cytoscape.ding.customgraphics.NullCustomGraphics,0,[ Remove Graphics ]," type="string"/>
      <att name="NODE_CUSTOMGRAPHICS_POSITION_6" value="C,C,c,0.00,0.00" type="string"/>
      <att name="NODE_LABEL_FONT_FACE" value="Dialog.plain,plain,25" type="string"/>
      <att name="NODE_LABEL_FONT_SIZE" value="12" type="string"/>
      <att name="NODE_CUSTOMGRAPHICS_SIZE_4" value="0.0" type="string"/>
      <att name="NODE_DEPTH" value="0.0" type="string"/>
      <att name="NODE_BORDER_STROKE" value="SOLID" type="string"/>
      <att name="NODE_LABEL_POSITION" value="C,C,c,0.00,0.00" type="string"/>
      <att name="NODE_CUSTOMGRAPHICS_6" value="org.cytoscape.ding.customgraphics.NullCustomGraphics,0,[ Remove Graphics ]," type="string"/>
      <att name="NODE_CUSTOMGRAPHICS_POSITION_5" value="C,C,c,0.00,0.00" type="string"/>
      <att name="NODE_NESTED_NETWORK_IMAGE_VISIBLE" value="true" type="string"/>
      <att name="NODE_SELECTED" value="false" type="string"/>
      <att name="NODE_CUSTOMGRAPHICS_POSITION_2" value="C,C,c,0.00,0.00" type="string"/>
      <att name="NODE_CUSTOMGRAPHICS_POSITION_1" value="C,C,c,0.00,0.00" type="string"/>
      <att name="NODE_TRANSPARENCY" value="255" type="string"/>
    </graphics>
  </node>
  <node id="1979" label="ABSCISIC ACID">
    <att name="isExcludedFromPaths" value="0" type="boolean"/>
    <att name="Column 1" value="ABSCISIC ACID" type="string"/>
    <att name="vizmap:ab_PLANTCYC_NETWORK_NEW_1--child--child NODE_LABEL" type="string"/>
    <att name="cytoscape.alias.list" type="list">
      <att name="cytoscape.alias.list" value="ABSCISIC ACID" type="string"/>
    </att>
    <att name="shared name" value="ABSCISIC ACID" type="string"/>
    <att name="selected" value="0" type="boolean"/>
    <att name="vizmap:ab_h_8ec_corr_all_new--child NODE_SHAPE" value="RECT" type="string"/>
    <att name="vizmap:ab_h_8ec_corr_all_new NODE_SIZE" value="78.0" type="string"/>
    <att name="vizmap:ab_h_8ec_corr_all_new--child NODE_LABEL" value="ABSCISIC ACID" type="string"/>
    <att name="name" value="ABSCISIC ACID" type="string"/>
    <att name="vizmap:ab_h_8ec_corr_all_new--child NODE_FONT_SIZE" value="23.0" type="string"/>
    <att name="canonicalName" value="ABSCISIC ACID" type="string"/>
    <att name="vizmap:ab_h_8ec_corr_all_new--child NODE_SIZE" value="123.00006103515625" type="string"/>
    <att name="vizmap:ab_h_8ec_corr_all_new NODE_FILL_COLOR" value="java.awt.Color[r=51,g=255,b=255]" type="string"/>
    <att name="vizmap:ab_h_8ec_corr_all_new NODE_LABEL" value="ABSCISIC ACID" type="string"/>
    <att name="vizmap:ab_h_8ec_corr_all_new NODE_SHAPE" value="RECT" type="string"/>
    <att name="Column 3" type="string"/>
    <att name="Column 2" value="8888" type="integer"/>
    <att name="vizmap:ab_h_8ec_corr_all_new--child NODE_FILL_COLOR" value="java.awt.Color[r=51,g=255,b=255]" type="string"/>
    <att name="vizmap:ab_h_8ec_corr_all_new NODE_FONT_SIZE" value="35.0" type="string"/>
    <att name="isInPath" value="0" type="boolean" cy:hidden="1"/>
    <graphics x="813.694091796875" type="RECTANGLE" y="338.79583740234375" fill="#33ffff" w="78.0" z="0.0" h="78.0" outline="#666666" width="1.0">
      <att name="NODE_CUSTOMGRAPHICS_POSITION_9" value="C,C,c,0.00,0.00" type="string"/>
      <att name="NODE_CUSTOMGRAPHICS_POSITION_3" value="C,C,c,0.00,0.00" type="string"/>
      <att name="NODE_LABEL" value="ABSCISIC ACID" type="string"/>
      <att name="NODE_LABEL_COLOR" value="#000000" type="string"/>
      <att name="NODE_CUSTOMGRAPHICS_9" value="org.cytoscape.ding.customgraphics.NullCustomGraphics,0,[ Remove Graphics ]," type="string"/>
      <att name="NODE_CUSTOMGRAPHICS_SIZE_2" value="0.0" type="string"/>
      <att name="NODE_CUSTOMGRAPHICS_SIZE_7" value="0.0" type="string"/>
      <att name="NODE_CUSTOMGRAPHICS_3" value="org.cytoscape.ding.customgraphics.NullCustomGraphics,0,[ Remove Graphics ]," type="string"/>
      <att name="NODE_CUSTOMGRAPHICS_POSITION_7" value="C,C,c,0.00,0.00" type="string"/>
      <att name="NODE_CUSTOMGRAPHICS_SIZE_5" value="0.0" type="string"/>
      <att name="NODE_CUSTOMGRAPHICS_2" value="org.cytoscape.ding.customgraphics.NullCustomGraphics,0,[ Remove Graphics ]," type="string"/>
      <att name="NODE_CUSTOMGRAPHICS_SIZE_1" value="0.0" type="string"/>
      <att name="NODE_LABEL_WIDTH" value="200.0" type="string"/>
      <att name="NODE_CUSTOMGRAPHICS_SIZE_3" value="0.0" type="string"/>
      <att name="NODE_CUSTOMGRAPHICS_SIZE_8" value="0.0" type="string"/>
      <att name="NODE_CUSTOMGRAPHICS_POSITION_4" value="C,C,c,0.00,0.00" type="string"/>
      <att name="NODE_SELECTED_PAINT" value="#ffff00" type="string"/>
      <att name="NODE_CUSTOMGRAPHICS_SIZE_9" value="0.0" type="string"/>
      <att name="NODE_LABEL_TRANSPARENCY" value="255" type="string"/>
      <att name="NODE_CUSTOMGRAPHICS_8" value="org.cytoscape.ding.customgraphics.NullCustomGraphics,0,[ Remove Graphics ]," type="string"/>
      <att name="NODE_CUSTOMGRAPHICS_7" value="org.cytoscape.ding.customgraphics.NullCustomGraphics,0,[ Remove Graphics ]," type="string"/>
      <att name="NODE_CUSTOMGRAPHICS_1" value="org.cytoscape.ding.customgraphics.NullCustomGraphics,0,[ Remove Graphics ]," type="string"/>
      <att name="NODE_TOOLTIP" value="" type="string"/>
      <att name="NODE_BORDER_TRANSPARENCY" value="255" type="string"/>
      <att name="NODE_CUSTOMGRAPHICS_SIZE_6" value="0.0" type="string"/>
      <att name="NODE_VISIBLE" value="true" type="string"/>
      <att name="NODE_CUSTOMGRAPHICS_4" value="org.cytoscape.ding.customgraphics.NullCustomGraphics,0,[ Remove Graphics ]," type="string"/>
      <att name="NODE_CUSTOMGRAPHICS_POSITION_8" value="C,C,c,0.00,0.00" type="string"/>
      <att name="NODE_CUSTOMGRAPHICS_5" value="org.cytoscape.ding.customgraphics.NullCustomGraphics,0,[ Remove Graphics ]," type="string"/>
      <att name="NODE_CUSTOMGRAPHICS_POSITION_6" value="C,C,c,0.00,0.00" type="string"/>
      <att name="NODE_LABEL_FONT_FACE" value="Dialog.plain,plain,35" type="string"/>
      <att name="NODE_LABEL_FONT_SIZE" value="12" type="string"/>
      <att name="NODE_CUSTOMGRAPHICS_SIZE_4" value="0.0" type="string"/>
      <att name="NODE_DEPTH" value="0.0" type="string"/>
      <att name="NODE_BORDER_STROKE" value="SOLID" type="string"/>
      <att name="NODE_LABEL_POSITION" value="C,C,c,0.00,0.00" type="string"/>
      <att name="NODE_CUSTOMGRAPHICS_6" value="org.cytoscape.ding.customgraphics.NullCustomGraphics,0,[ Remove Graphics ]," type="string"/>
      <att name="NODE_CUSTOMGRAPHICS_POSITION_5" value="C,C,c,0.00,0.00" type="string"/>
      <att name="NODE_NESTED_NETWORK_IMAGE_VISIBLE" value="true" type="string"/>
      <att name="NODE_SELECTED" value="false" type="string"/>
      <att name="NODE_CUSTOMGRAPHICS_POSITION_2" value="C,C,c,0.00,0.00" type="string"/>
      <att name="NODE_CUSTOMGRAPHICS_POSITION_1" value="C,C,c,0.00,0.00" type="string"/>
      <att name="NODE_TRANSPARENCY" value="255" type="string"/>
    </graphics>
  </node>
  <node id="1978" label="1.13.11.-">
    <att name="isExcludedFromPaths" value="0" type="boolean"/>
    <att name="Column 1" value="1.13.11.-" type="string"/>
    <att name="vizmap:ab_PLANTCYC_NETWORK_NEW_1--child--child NODE_LABEL" value="1.13.11.-" type="string"/>
    <att name="cytoscape.alias.list" type="list">
      <att name="cytoscape.alias.list" value="1.13.11.-" type="string"/>
    </att>
    <att name="shared name" value="1.13.11.-" type="string"/>
    <att name="selected" value="0" type="boolean"/>
    <att name="vizmap:ab_h_8ec_corr_all_new--child NODE_SHAPE" value="ELLIPSE" type="string"/>
    <att name="vizmap:ab_h_8ec_corr_all_new NODE_SIZE" value="45.0" type="string"/>
    <att name="vizmap:ab_h_8ec_corr_all_new--child NODE_LABEL" value="1.13.11.-" type="string"/>
    <att name="name" value="1.13.11.-" type="string"/>
    <att name="vizmap:ab_h_8ec_corr_all_new--child NODE_FONT_SIZE" value="12.0" type="string"/>
    <att name="canonicalName" value="1.13.11.-" type="string"/>
    <att name="vizmap:ab_h_8ec_corr_all_new--child NODE_SIZE" value="40.0001220703125" type="string"/>
    <att name="vizmap:ab_h_8ec_corr_all_new NODE_FILL_COLOR" value="java.awt.Color[r=255,g=255,b=51]" type="string"/>
    <att name="vizmap:ab_h_8ec_corr_all_new NODE_LABEL" value="1.13.11.-" type="string"/>
    <att name="vizmap:ab_h_8ec_corr_all_new NODE_SHAPE" value="RECT" type="string"/>
    <att name="Column 3" value="ABSCISIC ACID" type="string"/>
    <att name="Column 2" value="178" type="integer"/>
    <att name="vizmap:ab_h_8ec_corr_all_new--child NODE_FILL_COLOR" type="string"/>
    <att name="vizmap:ab_h_8ec_corr_all_new NODE_FONT_SIZE" value="25.0" type="string"/>
    <att name="isInPath" value="0" type="boolean" cy:hidden="1"/>
    <graphics x="429.50439453125" type="RECTANGLE" y="489.47412109375" fill="#ffff33" w="45.0" z="0.0" h="45.0" outline="#666666" width="1.0">
      <att name="NODE_CUSTOMGRAPHICS_POSITION_9" value="C,C,c,0.00,0.00" type="string"/>
      <att name="NODE_CUSTOMGRAPHICS_POSITION_3" value="C,C,c,0.00,0.00" type="string"/>
      <att name="NODE_LABEL" value="1.13.11.-" type="string"/>
      <att name="NODE_LABEL_COLOR" value="#000000" type="string"/>
      <att name="NODE_CUSTOMGRAPHICS_9" value="org.cytoscape.ding.customgraphics.NullCustomGraphics,0,[ Remove Graphics ]," type="string"/>
      <att name="NODE_CUSTOMGRAPHICS_SIZE_2" value="0.0" type="string"/>
      <att name="NODE_CUSTOMGRAPHICS_SIZE_7" value="0.0" type="string"/>
      <att name="NODE_CUSTOMGRAPHICS_3" value="org.cytoscape.ding.customgraphics.NullCustomGraphics,0,[ Remove Graphics ]," type="string"/>
      <att name="NODE_CUSTOMGRAPHICS_POSITION_7" value="C,C,c,0.00,0.00" type="string"/>
      <att name="NODE_CUSTOMGRAPHICS_SIZE_5" value="0.0" type="string"/>
      <att name="NODE_CUSTOMGRAPHICS_2" value="org.cytoscape.ding.customgraphics.NullCustomGraphics,0,[ Remove Graphics ]," type="string"/>
      <att name="NODE_CUSTOMGRAPHICS_SIZE_1" value="0.0" type="string"/>
      <att name="NODE_LABEL_WIDTH" value="200.0" type="string"/>
      <att name="NODE_CUSTOMGRAPHICS_SIZE_3" value="0.0" type="string"/>
      <att name="NODE_CUSTOMGRAPHICS_SIZE_8" value="0.0" type="string"/>
      <att name="NODE_CUSTOMGRAPHICS_POSITION_4" value="C,C,c,0.00,0.00" type="string"/>
      <att name="NODE_SELECTED_PAINT" value="#ffff00" type="string"/>
      <att name="NODE_CUSTOMGRAPHICS_SIZE_9" value="0.0" type="string"/>
      <att name="NODE_LABEL_TRANSPARENCY" value="255" type="string"/>
      <att name="NODE_CUSTOMGRAPHICS_8" value="org.cytoscape.ding.customgraphics.NullCustomGraphics,0,[ Remove Graphics ]," type="string"/>
      <att name="NODE_CUSTOMGRAPHICS_7" value="org.cytoscape.ding.customgraphics.NullCustomGraphics,0,[ Remove Graphics ]," type="string"/>
      <att name="NODE_CUSTOMGRAPHICS_1" value="org.cytoscape.ding.customgraphics.NullCustomGraphics,0,[ Remove Graphics ]," type="string"/>
      <att name="NODE_TOOLTIP" value="" type="string"/>
      <att name="NODE_BORDER_TRANSPARENCY" value="255" type="string"/>
      <att name="NODE_CUSTOMGRAPHICS_SIZE_6" value="0.0" type="string"/>
      <att name="NODE_VISIBLE" value="true" type="string"/>
      <att name="NODE_CUSTOMGRAPHICS_4" value="org.cytoscape.ding.customgraphics.NullCustomGraphics,0,[ Remove Graphics ]," type="string"/>
      <att name="NODE_CUSTOMGRAPHICS_POSITION_8" value="C,C,c,0.00,0.00" type="string"/>
      <att name="NODE_CUSTOMGRAPHICS_5" value="org.cytoscape.ding.customgraphics.NullCustomGraphics,0,[ Remove Graphics ]," type="string"/>
      <att name="NODE_CUSTOMGRAPHICS_POSITION_6" value="C,C,c,0.00,0.00" type="string"/>
      <att name="NODE_LABEL_FONT_FACE" value="Dialog.plain,plain,25" type="string"/>
      <att name="NODE_LABEL_FONT_SIZE" value="12" type="string"/>
      <att name="NODE_CUSTOMGRAPHICS_SIZE_4" value="0.0" type="string"/>
      <att name="NODE_DEPTH" value="0.0" type="string"/>
      <att name="NODE_BORDER_STROKE" value="SOLID" type="string"/>
      <att name="NODE_LABEL_POSITION" value="C,C,c,0.00,0.00" type="string"/>
      <att name="NODE_CUSTOMGRAPHICS_6" value="org.cytoscape.ding.customgraphics.NullCustomGraphics,0,[ Remove Graphics ]," type="string"/>
      <att name="NODE_CUSTOMGRAPHICS_POSITION_5" value="C,C,c,0.00,0.00" type="string"/>
      <att name="NODE_NESTED_NETWORK_IMAGE_VISIBLE" value="true" type="string"/>
      <att name="NODE_SELECTED" value="false" type="string"/>
      <att name="NODE_CUSTOMGRAPHICS_POSITION_2" value="C,C,c,0.00,0.00" type="string"/>
      <att name="NODE_CUSTOMGRAPHICS_POSITION_1" value="C,C,c,0.00,0.00" type="string"/>
      <att name="NODE_TRANSPARENCY" value="255" type="string"/>
    </graphics>
  </node>
  <edge id="2024" label="AUXIN (PP) 2.4.1.-" source="1995" target="1988" cy:directed="1">
    <att name="Column 1" value="AUXIN (PP) 2.4.1.-" type="string"/>
    <att name="cytoscape.alias.list" type="list">
      <att name="cytoscape.alias.list" value="AUXIN (PP) 2.4.1.-" type="string"/>
    </att>
    <att name="interaction" value="PP" type="string"/>
    <att name="shared name" value="AUXIN (PP) 2.4.1.-" type="string"/>
    <att name="selected" value="0" type="boolean"/>
    <att name="name" value="AUXIN (PP) 2.4.1.-" type="string"/>
    <att name="canonicalName" value="AUXIN (PP) 2.4.1.-" type="string"/>
    <att name="shared interaction" value="PP" type="string"/>
    <att name="Column 2" value="3" type="integer"/>
    <att name="isInPath" value="0" type="boolean" cy:hidden="1"/>
    <graphics width="4.0" fill="#333300">
      <att name="EDGE_LABEL" value="" type="string"/>
      <att name="EDGE_TOOLTIP" value="" type="string"/>
      <att name="EDGE_STROKE_SELECTED_PAINT" value="#ff0000" type="string"/>
      <att name="EDGE_SOURCE_ARROW_SELECTED_PAINT" value="#ffff00" type="string"/>
      <att name="EDGE_SOURCE_ARROW_UNSELECTED_PAINT" value="#000000" type="string"/>
      <att name="EDGE_TRANSPARENCY" value="255" type="string"/>
      <att name="EDGE_BEND" value="" type="string"/>
      <att name="EDGE_LABEL_TRANSPARENCY" value="255" type="string"/>
      <att name="EDGE_LABEL_FONT_SIZE" value="10" type="string"/>
      <att name="EDGE_LABEL_COLOR" value="#000000" type="string"/>
      <att name="EDGE_LINE_TYPE" value="SOLID" type="string"/>
      <att name="EDGE_TARGET_ARROW_UNSELECTED_PAINT" value="#000000" type="string"/>
      <att name="EDGE_TARGET_ARROW_SELECTED_PAINT" value="#ffff00" type="string"/>
      <att name="EDGE_VISIBLE" value="true" type="string"/>
      <att name="EDGE_SOURCE_ARROW_SHAPE" value="NONE" type="string"/>
      <att name="EDGE_LABEL_FONT_FACE" value="Dialog.plain,plain,10" type="string"/>
      <att name="EDGE_SELECTED" value="false" type="string"/>
      <att name="EDGE_TARGET_ARROW_SHAPE" value="NONE" type="string"/>
      <att name="EDGE_CURVED" value="true" type="string"/>
      <att name="curved" value="STRAIGHT_LINES" type="string"/>
    </graphics>
  </edge>
  <edge id="2023" label="AUXIN (PP) 2.4.1.121" source="1995" target="1986" cy:directed="1">
    <att name="Column 1" value="AUXIN (PP) 2.4.1.121" type="string"/>
    <att name="cytoscape.alias.list" type="list">
      <att name="cytoscape.alias.list" value="AUXIN (PP) 2.4.1.121" type="string"/>
    </att>
    <att name="interaction" value="PP" type="string"/>
    <att name="shared name" value="AUXIN (PP) 2.4.1.121" type="string"/>
    <att name="selected" value="0" type="boolean"/>
    <att name="name" value="AUXIN (PP) 2.4.1.121" type="string"/>
    <att name="canonicalName" value="AUXIN (PP) 2.4.1.121" type="string"/>
    <att name="shared interaction" value="PP" type="string"/>
    <att name="Column 2" value="3" type="integer"/>
    <att name="isInPath" value="0" type="boolean" cy:hidden="1"/>
    <graphics width="4.0" fill="#333300">
      <att name="EDGE_LABEL" value="" type="string"/>
      <att name="EDGE_TOOLTIP" value="" type="string"/>
      <att name="EDGE_STROKE_SELECTED_PAINT" value="#ff0000" type="string"/>
      <att name="EDGE_SOURCE_ARROW_SELECTED_PAINT" value="#ffff00" type="string"/>
      <att name="EDGE_SOURCE_ARROW_UNSELECTED_PAINT" value="#000000" type="string"/>
      <att name="EDGE_TRANSPARENCY" value="255" type="string"/>
      <att name="EDGE_BEND" value="" type="string"/>
      <att name="EDGE_LABEL_TRANSPARENCY" value="255" type="string"/>
      <att name="EDGE_LABEL_FONT_SIZE" value="10" type="string"/>
      <att name="EDGE_LABEL_COLOR" value="#000000" type="string"/>
      <att name="EDGE_LINE_TYPE" value="SOLID" type="string"/>
      <att name="EDGE_TARGET_ARROW_UNSELECTED_PAINT" value="#000000" type="string"/>
      <att name="EDGE_TARGET_ARROW_SELECTED_PAINT" value="#ffff00" type="string"/>
      <att name="EDGE_VISIBLE" value="true" type="string"/>
      <att name="EDGE_SOURCE_ARROW_SHAPE" value="NONE" type="string"/>
      <att name="EDGE_LABEL_FONT_FACE" value="Dialog.plain,plain,10" type="string"/>
      <att name="EDGE_SELECTED" value="false" type="string"/>
      <att name="EDGE_TARGET_ARROW_SHAPE" value="NONE" type="string"/>
      <att name="EDGE_CURVED" value="true" type="string"/>
      <att name="curved" value="STRAIGHT_LINES" type="string"/>
    </graphics>
  </edge>
  <edge id="2022" label="AUXIN (PP) 2.4.1.237" source="1995" target="1980" cy:directed="1">
    <att name="Column 1" value="AUXIN (PP) 2.4.1.237" type="string"/>
    <att name="cytoscape.alias.list" type="list">
      <att name="cytoscape.alias.list" value="AUXIN (PP) 2.4.1.237" type="string"/>
    </att>
    <att name="interaction" value="PP" type="string"/>
    <att name="shared name" value="AUXIN (PP) 2.4.1.237" type="string"/>
    <att name="selected" value="0" type="boolean"/>
    <att name="name" value="AUXIN (PP) 2.4.1.237" type="string"/>
    <att name="canonicalName" value="AUXIN (PP) 2.4.1.237" type="string"/>
    <att name="shared interaction" value="PP" type="string"/>
    <att name="Column 2" value="3" type="integer"/>
    <att name="isInPath" value="0" type="boolean" cy:hidden="1"/>
    <graphics width="4.0" fill="#333300">
      <att name="EDGE_LABEL" value="" type="string"/>
      <att name="EDGE_TOOLTIP" value="" type="string"/>
      <att name="EDGE_STROKE_SELECTED_PAINT" value="#ff0000" type="string"/>
      <att name="EDGE_SOURCE_ARROW_SELECTED_PAINT" value="#ffff00" type="string"/>
      <att name="EDGE_SOURCE_ARROW_UNSELECTED_PAINT" value="#000000" type="string"/>
      <att name="EDGE_TRANSPARENCY" value="255" type="string"/>
      <att name="EDGE_BEND" value="" type="string"/>
      <att name="EDGE_LABEL_TRANSPARENCY" value="255" type="string"/>
      <att name="EDGE_LABEL_FONT_SIZE" value="10" type="string"/>
      <att name="EDGE_LABEL_COLOR" value="#000000" type="string"/>
      <att name="EDGE_LINE_TYPE" value="SOLID" type="string"/>
      <att name="EDGE_TARGET_ARROW_UNSELECTED_PAINT" value="#000000" type="string"/>
      <att name="EDGE_TARGET_ARROW_SELECTED_PAINT" value="#ffff00" type="string"/>
      <att name="EDGE_VISIBLE" value="true" type="string"/>
      <att name="EDGE_SOURCE_ARROW_SHAPE" value="NONE" type="string"/>
      <att name="EDGE_LABEL_FONT_FACE" value="Dialog.plain,plain,10" type="string"/>
      <att name="EDGE_SELECTED" value="false" type="string"/>
      <att name="EDGE_TARGET_ARROW_SHAPE" value="NONE" type="string"/>
      <att name="EDGE_CURVED" value="true" type="string"/>
      <att name="curved" value="STRAIGHT_LINES" type="string"/>
    </graphics>
  </edge>
  <edge id="2021" label="AUXIN (PP) 2.4.1.263" source="1995" target="1990" cy:directed="1">
    <att name="Column 1" value="AUXIN (PP) 2.4.1.263" type="string"/>
    <att name="cytoscape.alias.list" type="list">
      <att name="cytoscape.alias.list" value="AUXIN (PP) 2.4.1.263" type="string"/>
    </att>
    <att name="interaction" value="PP" type="string"/>
    <att name="shared name" value="AUXIN (PP) 2.4.1.263" type="string"/>
    <att name="selected" value="0" type="boolean"/>
    <att name="name" value="AUXIN (PP) 2.4.1.263" type="string"/>
    <att name="canonicalName" value="AUXIN (PP) 2.4.1.263" type="string"/>
    <att name="shared interaction" value="PP" type="string"/>
    <att name="Column 2" value="3" type="integer"/>
    <att name="isInPath" value="0" type="boolean" cy:hidden="1"/>
    <graphics width="4.0" fill="#333300">
      <att name="EDGE_LABEL" value="" type="string"/>
      <att name="EDGE_TOOLTIP" value="" type="string"/>
      <att name="EDGE_STROKE_SELECTED_PAINT" value="#ff0000" type="string"/>
      <att name="EDGE_SOURCE_ARROW_SELECTED_PAINT" value="#ffff00" type="string"/>
      <att name="EDGE_SOURCE_ARROW_UNSELECTED_PAINT" value="#000000" type="string"/>
      <att name="EDGE_TRANSPARENCY" value="255" type="string"/>
      <att name="EDGE_BEND" value="" type="string"/>
      <att name="EDGE_LABEL_TRANSPARENCY" value="255" type="string"/>
      <att name="EDGE_LABEL_FONT_SIZE" value="10" type="string"/>
      <att name="EDGE_LABEL_COLOR" value="#000000" type="string"/>
      <att name="EDGE_LINE_TYPE" value="SOLID" type="string"/>
      <att name="EDGE_TARGET_ARROW_UNSELECTED_PAINT" value="#000000" type="string"/>
      <att name="EDGE_TARGET_ARROW_SELECTED_PAINT" value="#ffff00" type="string"/>
      <att name="EDGE_VISIBLE" value="true" type="string"/>
      <att name="EDGE_SOURCE_ARROW_SHAPE" value="NONE" type="string"/>
      <att name="EDGE_LABEL_FONT_FACE" value="Dialog.plain,plain,10" type="string"/>
      <att name="EDGE_SELECTED" value="false" type="string"/>
      <att name="EDGE_TARGET_ARROW_SHAPE" value="NONE" type="string"/>
      <att name="EDGE_CURVED" value="true" type="string"/>
      <att name="curved" value="STRAIGHT_LINES" type="string"/>
    </graphics>
  </edge>
  <edge id="2020" label="CYTOKININ (PP) 2.4.1.-" source="1994" target="1988" cy:directed="1">
    <att name="Column 1" value="CYTOKININ (PP) 2.4.1.-" type="string"/>
    <att name="cytoscape.alias.list" type="list">
      <att name="cytoscape.alias.list" value="CYTOKININ (PP) 2.4.1.-" type="string"/>
    </att>
    <att name="interaction" value="PP" type="string"/>
    <att name="shared name" value="CYTOKININ (PP) 2.4.1.-" type="string"/>
    <att name="selected" value="0" type="boolean"/>
    <att name="name" value="CYTOKININ (PP) 2.4.1.-" type="string"/>
    <att name="canonicalName" value="CYTOKININ (PP) 2.4.1.-" type="string"/>
    <att name="shared interaction" value="PP" type="string"/>
    <att name="Column 2" value="3" type="integer"/>
    <att name="isInPath" value="0" type="boolean" cy:hidden="1"/>
    <graphics width="4.0" fill="#333300">
      <att name="EDGE_LABEL" value="" type="string"/>
      <att name="EDGE_TOOLTIP" value="" type="string"/>
      <att name="EDGE_STROKE_SELECTED_PAINT" value="#ff0000" type="string"/>
      <att name="EDGE_SOURCE_ARROW_SELECTED_PAINT" value="#ffff00" type="string"/>
      <att name="EDGE_SOURCE_ARROW_UNSELECTED_PAINT" value="#000000" type="string"/>
      <att name="EDGE_TRANSPARENCY" value="255" type="string"/>
      <att name="EDGE_BEND" value="" type="string"/>
      <att name="EDGE_LABEL_TRANSPARENCY" value="255" type="string"/>
      <att name="EDGE_LABEL_FONT_SIZE" value="10" type="string"/>
      <att name="EDGE_LABEL_COLOR" value="#000000" type="string"/>
      <att name="EDGE_LINE_TYPE" value="SOLID" type="string"/>
      <att name="EDGE_TARGET_ARROW_UNSELECTED_PAINT" value="#000000" type="string"/>
      <att name="EDGE_TARGET_ARROW_SELECTED_PAINT" value="#ffff00" type="string"/>
      <att name="EDGE_VISIBLE" value="true" type="string"/>
      <att name="EDGE_SOURCE_ARROW_SHAPE" value="NONE" type="string"/>
      <att name="EDGE_LABEL_FONT_FACE" value="Dialog.plain,plain,10" type="string"/>
      <att name="EDGE_SELECTED" value="false" type="string"/>
      <att name="EDGE_TARGET_ARROW_SHAPE" value="NONE" type="string"/>
      <att name="EDGE_CURVED" value="true" type="string"/>
      <att name="curved" value="STRAIGHT_LINES" type="string"/>
    </graphics>
  </edge>
  <edge id="2019" label="ETHYLENE (PP) 1.1.1.1" source="1989" target="1981" cy:directed="1">
    <att name="Column 1" value="ETHYLENE (PP) 1.1.1.1" type="string"/>
    <att name="cytoscape.alias.list" type="list">
      <att name="cytoscape.alias.list" value="ETHYLENE (PP) 1.1.1.1" type="string"/>
    </att>
    <att name="interaction" value="PP" type="string"/>
    <att name="shared name" value="ETHYLENE (PP) 1.1.1.1" type="string"/>
    <att name="selected" value="0" type="boolean"/>
    <att name="name" value="ETHYLENE (PP) 1.1.1.1" type="string"/>
    <att name="canonicalName" value="ETHYLENE (PP) 1.1.1.1" type="string"/>
    <att name="shared interaction" value="PP" type="string"/>
    <att name="Column 2" value="1" type="integer"/>
    <att name="isInPath" value="0" type="boolean" cy:hidden="1"/>
    <graphics width="4.0" fill="#333300">
      <att name="EDGE_LABEL" value="" type="string"/>
      <att name="EDGE_TOOLTIP" value="" type="string"/>
      <att name="EDGE_STROKE_SELECTED_PAINT" value="#ff0000" type="string"/>
      <att name="EDGE_SOURCE_ARROW_SELECTED_PAINT" value="#ffff00" type="string"/>
      <att name="EDGE_SOURCE_ARROW_UNSELECTED_PAINT" value="#000000" type="string"/>
      <att name="EDGE_TRANSPARENCY" value="255" type="string"/>
      <att name="EDGE_BEND" value="" type="string"/>
      <att name="EDGE_LABEL_TRANSPARENCY" value="255" type="string"/>
      <att name="EDGE_LABEL_FONT_SIZE" value="10" type="string"/>
      <att name="EDGE_LABEL_COLOR" value="#000000" type="string"/>
      <att name="EDGE_LINE_TYPE" value="SOLID" type="string"/>
      <att name="EDGE_TARGET_ARROW_UNSELECTED_PAINT" value="#000000" type="string"/>
      <att name="EDGE_TARGET_ARROW_SELECTED_PAINT" value="#ffff00" type="string"/>
      <att name="EDGE_VISIBLE" value="true" type="string"/>
      <att name="EDGE_SOURCE_ARROW_SHAPE" value="NONE" type="string"/>
      <att name="EDGE_LABEL_FONT_FACE" value="Dialog.plain,plain,10" type="string"/>
      <att name="EDGE_SELECTED" value="false" type="string"/>
      <att name="EDGE_TARGET_ARROW_SHAPE" value="NONE" type="string"/>
      <att name="EDGE_CURVED" value="true" type="string"/>
      <att name="curved" value="STRAIGHT_LINES" type="string"/>
    </graphics>
  </edge>
  <edge id="2018" label="ETHYLENE (PP) 2.5.1.18" source="1989" target="1993" cy:directed="1">
    <att name="Column 1" value="ETHYLENE (PP) 2.5.1.18" type="string"/>
    <att name="cytoscape.alias.list" type="list">
      <att name="cytoscape.alias.list" value="ETHYLENE (PP) 2.5.1.18" type="string"/>
    </att>
    <att name="interaction" value="PP" type="string"/>
    <att name="shared name" value="ETHYLENE (PP) 2.5.1.18" type="string"/>
    <att name="selected" value="0" type="boolean"/>
    <att name="name" value="ETHYLENE (PP) 2.5.1.18" type="string"/>
    <att name="canonicalName" value="ETHYLENE (PP) 2.5.1.18" type="string"/>
    <att name="shared interaction" value="PP" type="string"/>
    <att name="Column 2" value="3" type="integer"/>
    <att name="isInPath" value="0" type="boolean" cy:hidden="1"/>
    <graphics width="4.0" fill="#333300">
      <att name="EDGE_LABEL" value="" type="string"/>
      <att name="EDGE_TOOLTIP" value="" type="string"/>
      <att name="EDGE_STROKE_SELECTED_PAINT" value="#ff0000" type="string"/>
      <att name="EDGE_SOURCE_ARROW_SELECTED_PAINT" value="#ffff00" type="string"/>
      <att name="EDGE_SOURCE_ARROW_UNSELECTED_PAINT" value="#000000" type="string"/>
      <att name="EDGE_TRANSPARENCY" value="255" type="string"/>
      <att name="EDGE_BEND" value="" type="string"/>
      <att name="EDGE_LABEL_TRANSPARENCY" value="255" type="string"/>
      <att name="EDGE_LABEL_FONT_SIZE" value="10" type="string"/>
      <att name="EDGE_LABEL_COLOR" value="#000000" type="string"/>
      <att name="EDGE_LINE_TYPE" value="SOLID" type="string"/>
      <att name="EDGE_TARGET_ARROW_UNSELECTED_PAINT" value="#000000" type="string"/>
      <att name="EDGE_TARGET_ARROW_SELECTED_PAINT" value="#ffff00" type="string"/>
      <att name="EDGE_VISIBLE" value="true" type="string"/>
      <att name="EDGE_SOURCE_ARROW_SHAPE" value="NONE" type="string"/>
      <att name="EDGE_LABEL_FONT_FACE" value="Dialog.plain,plain,10" type="string"/>
      <att name="EDGE_SELECTED" value="false" type="string"/>
      <att name="EDGE_TARGET_ARROW_SHAPE" value="NONE" type="string"/>
      <att name="EDGE_CURVED" value="true" type="string"/>
      <att name="curved" value="STRAIGHT_LINES" type="string"/>
    </graphics>
  </edge>
  <edge id="2017" label="ETHYLENE (PP) 5.4.4.2" source="1989" target="1982" cy:directed="1">
    <att name="Column 1" value="ETHYLENE (PP) 5.4.4.2" type="string"/>
    <att name="cytoscape.alias.list" type="list">
      <att name="cytoscape.alias.list" value="ETHYLENE (PP) 5.4.4.2" type="string"/>
    </att>
    <att name="interaction" value="PP" type="string"/>
    <att name="shared name" value="ETHYLENE (PP) 5.4.4.2" type="string"/>
    <att name="selected" value="0" type="boolean"/>
    <att name="name" value="ETHYLENE (PP) 5.4.4.2" type="string"/>
    <att name="canonicalName" value="ETHYLENE (PP) 5.4.4.2" type="string"/>
    <att name="shared interaction" value="PP" type="string"/>
    <att name="Column 2" value="1" type="integer"/>
    <att name="isInPath" value="0" type="boolean" cy:hidden="1"/>
    <graphics width="4.0" fill="#333300">
      <att name="EDGE_LABEL" value="" type="string"/>
      <att name="EDGE_TOOLTIP" value="" type="string"/>
      <att name="EDGE_STROKE_SELECTED_PAINT" value="#ff0000" type="string"/>
      <att name="EDGE_SOURCE_ARROW_SELECTED_PAINT" value="#ffff00" type="string"/>
      <att name="EDGE_SOURCE_ARROW_UNSELECTED_PAINT" value="#000000" type="string"/>
      <att name="EDGE_TRANSPARENCY" value="255" type="string"/>
      <att name="EDGE_BEND" value="" type="string"/>
      <att name="EDGE_LABEL_TRANSPARENCY" value="255" type="string"/>
      <att name="EDGE_LABEL_FONT_SIZE" value="10" type="string"/>
      <att name="EDGE_LABEL_COLOR" value="#000000" type="string"/>
      <att name="EDGE_LINE_TYPE" value="SOLID" type="string"/>
      <att name="EDGE_TARGET_ARROW_UNSELECTED_PAINT" value="#000000" type="string"/>
      <att name="EDGE_TARGET_ARROW_SELECTED_PAINT" value="#ffff00" type="string"/>
      <att name="EDGE_VISIBLE" value="true" type="string"/>
      <att name="EDGE_SOURCE_ARROW_SHAPE" value="NONE" type="string"/>
      <att name="EDGE_LABEL_FONT_FACE" value="Dialog.plain,plain,10" type="string"/>
      <att name="EDGE_SELECTED" value="false" type="string"/>
      <att name="EDGE_TARGET_ARROW_SHAPE" value="NONE" type="string"/>
      <att name="EDGE_CURVED" value="true" type="string"/>
      <att name="curved" value="STRAIGHT_LINES" type="string"/>
    </graphics>
  </edge>
  <edge id="2016" label="SALICYLIC_ACID (PP) 2.5.1.18" source="1985" target="1993" cy:directed="1">
    <att name="Column 1" value="SALICYLIC_ACID (PP) 2.5.1.18" type="string"/>
    <att name="cytoscape.alias.list" type="list">
      <att name="cytoscape.alias.list" value="SALICYLIC_ACID (PP) 2.5.1.18" type="string"/>
    </att>
    <att name="interaction" value="PP" type="string"/>
    <att name="shared name" value="SALICYLIC_ACID (PP) 2.5.1.18" type="string"/>
    <att name="selected" value="0" type="boolean"/>
    <att name="name" value="SALICYLIC_ACID (PP) 2.5.1.18" type="string"/>
    <att name="canonicalName" value="SALICYLIC_ACID (PP) 2.5.1.18" type="string"/>
    <att name="shared interaction" value="PP" type="string"/>
    <att name="Column 2" value="3" type="integer"/>
    <att name="isInPath" value="0" type="boolean" cy:hidden="1"/>
    <graphics width="4.0" fill="#333300">
      <att name="EDGE_LABEL" value="" type="string"/>
      <att name="EDGE_TOOLTIP" value="" type="string"/>
      <att name="EDGE_STROKE_SELECTED_PAINT" value="#ff0000" type="string"/>
      <att name="EDGE_SOURCE_ARROW_SELECTED_PAINT" value="#ffff00" type="string"/>
      <att name="EDGE_SOURCE_ARROW_UNSELECTED_PAINT" value="#000000" type="string"/>
      <att name="EDGE_TRANSPARENCY" value="255" type="string"/>
      <att name="EDGE_BEND" value="" type="string"/>
      <att name="EDGE_LABEL_TRANSPARENCY" value="255" type="string"/>
      <att name="EDGE_LABEL_FONT_SIZE" value="10" type="string"/>
      <att name="EDGE_LABEL_COLOR" value="#000000" type="string"/>
      <att name="EDGE_LINE_TYPE" value="SOLID" type="string"/>
      <att name="EDGE_TARGET_ARROW_UNSELECTED_PAINT" value="#000000" type="string"/>
      <att name="EDGE_TARGET_ARROW_SELECTED_PAINT" value="#ffff00" type="string"/>
      <att name="EDGE_VISIBLE" value="true" type="string"/>
      <att name="EDGE_SOURCE_ARROW_SHAPE" value="NONE" type="string"/>
      <att name="EDGE_LABEL_FONT_FACE" value="Dialog.plain,plain,10" type="string"/>
      <att name="EDGE_SELECTED" value="false" type="string"/>
      <att name="EDGE_TARGET_ARROW_SHAPE" value="NONE" type="string"/>
      <att name="EDGE_CURVED" value="true" type="string"/>
      <att name="curved" value="STRAIGHT_LINES" type="string"/>
    </graphics>
  </edge>
  <edge id="2015" label="SALICYLIC_ACID (PP) 5.4.4.2" source="1985" target="1982" cy:directed="1">
    <att name="Column 1" value="SALICYLIC_ACID (PP) 5.4.4.2" type="string"/>
    <att name="cytoscape.alias.list" type="list">
      <att name="cytoscape.alias.list" value="SALICYLIC_ACID (PP) 5.4.4.2" type="string"/>
    </att>
    <att name="interaction" value="PP" type="string"/>
    <att name="shared name" value="SALICYLIC_ACID (PP) 5.4.4.2" type="string"/>
    <att name="selected" value="0" type="boolean"/>
    <att name="name" value="SALICYLIC_ACID (PP) 5.4.4.2" type="string"/>
    <att name="canonicalName" value="SALICYLIC_ACID (PP) 5.4.4.2" type="string"/>
    <att name="shared interaction" value="PP" type="string"/>
    <att name="Column 2" value="1" type="integer"/>
    <att name="isInPath" value="0" type="boolean" cy:hidden="1"/>
    <graphics width="4.0" fill="#333300">
      <att name="EDGE_LABEL" value="" type="string"/>
      <att name="EDGE_TOOLTIP" value="" type="string"/>
      <att name="EDGE_STROKE_SELECTED_PAINT" value="#ff0000" type="string"/>
      <att name="EDGE_SOURCE_ARROW_SELECTED_PAINT" value="#ffff00" type="string"/>
      <att name="EDGE_SOURCE_ARROW_UNSELECTED_PAINT" value="#000000" type="string"/>
      <att name="EDGE_TRANSPARENCY" value="255" type="string"/>
      <att name="EDGE_BEND" value="" type="string"/>
      <att name="EDGE_LABEL_TRANSPARENCY" value="255" type="string"/>
      <att name="EDGE_LABEL_FONT_SIZE" value="10" type="string"/>
      <att name="EDGE_LABEL_COLOR" value="#000000" type="string"/>
      <att name="EDGE_LINE_TYPE" value="SOLID" type="string"/>
      <att name="EDGE_TARGET_ARROW_UNSELECTED_PAINT" value="#000000" type="string"/>
      <att name="EDGE_TARGET_ARROW_SELECTED_PAINT" value="#ffff00" type="string"/>
      <att name="EDGE_VISIBLE" value="true" type="string"/>
      <att name="EDGE_SOURCE_ARROW_SHAPE" value="NONE" type="string"/>
      <att name="EDGE_LABEL_FONT_FACE" value="Dialog.plain,plain,10" type="string"/>
      <att name="EDGE_SELECTED" value="false" type="string"/>
      <att name="EDGE_TARGET_ARROW_SHAPE" value="NONE" type="string"/>
      <att name="EDGE_CURVED" value="true" type="string"/>
      <att name="curved" value="STRAIGHT_LINES" type="string"/>
    </graphics>
  </edge>
  <edge id="2014" label="SALICYLIC_ACID (PP) 1.1.1.1" source="1985" target="1981" cy:directed="1">
    <att name="Column 1" value="SALICYLIC_ACID (PP) 1.1.1.1" type="string"/>
    <att name="cytoscape.alias.list" type="list">
      <att name="cytoscape.alias.list" value="SALICYLIC_ACID (PP) 1.1.1.1" type="string"/>
    </att>
    <att name="interaction" value="PP" type="string"/>
    <att name="shared name" value="SALICYLIC_ACID (PP) 1.1.1.1" type="string"/>
    <att name="selected" value="0" type="boolean"/>
    <att name="name" value="SALICYLIC_ACID (PP) 1.1.1.1" type="string"/>
    <att name="canonicalName" value="SALICYLIC_ACID (PP) 1.1.1.1" type="string"/>
    <att name="shared interaction" value="PP" type="string"/>
    <att name="Column 2" value="1" type="integer"/>
    <att name="isInPath" value="0" type="boolean" cy:hidden="1"/>
    <graphics width="4.0" fill="#333300">
      <att name="EDGE_LABEL" value="" type="string"/>
      <att name="EDGE_TOOLTIP" value="" type="string"/>
      <att name="EDGE_STROKE_SELECTED_PAINT" value="#ff0000" type="string"/>
      <att name="EDGE_SOURCE_ARROW_SELECTED_PAINT" value="#ffff00" type="string"/>
      <att name="EDGE_SOURCE_ARROW_UNSELECTED_PAINT" value="#000000" type="string"/>
      <att name="EDGE_TRANSPARENCY" value="255" type="string"/>
      <att name="EDGE_BEND" value="" type="string"/>
      <att name="EDGE_LABEL_TRANSPARENCY" value="255" type="string"/>
      <att name="EDGE_LABEL_FONT_SIZE" value="10" type="string"/>
      <att name="EDGE_LABEL_COLOR" value="#000000" type="string"/>
      <att name="EDGE_LINE_TYPE" value="SOLID" type="string"/>
      <att name="EDGE_TARGET_ARROW_UNSELECTED_PAINT" value="#000000" type="string"/>
      <att name="EDGE_TARGET_ARROW_SELECTED_PAINT" value="#ffff00" type="string"/>
      <att name="EDGE_VISIBLE" value="true" type="string"/>
      <att name="EDGE_SOURCE_ARROW_SHAPE" value="NONE" type="string"/>
      <att name="EDGE_LABEL_FONT_FACE" value="Dialog.plain,plain,10" type="string"/>
      <att name="EDGE_SELECTED" value="false" type="string"/>
      <att name="EDGE_TARGET_ARROW_SHAPE" value="NONE" type="string"/>
      <att name="EDGE_CURVED" value="true" type="string"/>
      <att name="curved" value="STRAIGHT_LINES" type="string"/>
    </graphics>
  </edge>
  <edge id="2013" label="SALICYLIC_ACID (PP) 1.13.11.-" source="1985" target="1978" cy:directed="1">
    <att name="Column 1" value="SALICYLIC_ACID (PP) 1.13.11.-" type="string"/>
    <att name="cytoscape.alias.list" type="list">
      <att name="cytoscape.alias.list" value="SALICYLIC_ACID (PP) 1.13.11.-" type="string"/>
    </att>
    <att name="interaction" value="PP" type="string"/>
    <att name="shared name" value="SALICYLIC_ACID (PP) 1.13.11.-" type="string"/>
    <att name="selected" value="0" type="boolean"/>
    <att name="name" value="SALICYLIC_ACID (PP) 1.13.11.-" type="string"/>
    <att name="canonicalName" value="SALICYLIC_ACID (PP) 1.13.11.-" type="string"/>
    <att name="shared interaction" value="PP" type="string"/>
    <att name="Column 2" value="3" type="integer"/>
    <att name="isInPath" value="0" type="boolean" cy:hidden="1"/>
    <graphics width="4.0" fill="#333300">
      <att name="EDGE_LABEL" value="" type="string"/>
      <att name="EDGE_TOOLTIP" value="" type="string"/>
      <att name="EDGE_STROKE_SELECTED_PAINT" value="#ff0000" type="string"/>
      <att name="EDGE_SOURCE_ARROW_SELECTED_PAINT" value="#ffff00" type="string"/>
      <att name="EDGE_SOURCE_ARROW_UNSELECTED_PAINT" value="#000000" type="string"/>
      <att name="EDGE_TRANSPARENCY" value="255" type="string"/>
      <att name="EDGE_BEND" value="" type="string"/>
      <att name="EDGE_LABEL_TRANSPARENCY" value="255" type="string"/>
      <att name="EDGE_LABEL_FONT_SIZE" value="10" type="string"/>
      <att name="EDGE_LABEL_COLOR" value="#000000" type="string"/>
      <att name="EDGE_LINE_TYPE" value="SOLID" type="string"/>
      <att name="EDGE_TARGET_ARROW_UNSELECTED_PAINT" value="#000000" type="string"/>
      <att name="EDGE_TARGET_ARROW_SELECTED_PAINT" value="#ffff00" type="string"/>
      <att name="EDGE_VISIBLE" value="true" type="string"/>
      <att name="EDGE_SOURCE_ARROW_SHAPE" value="NONE" type="string"/>
      <att name="EDGE_LABEL_FONT_FACE" value="Dialog.plain,plain,10" type="string"/>
      <att name="EDGE_SELECTED" value="false" type="string"/>
      <att name="EDGE_TARGET_ARROW_SHAPE" value="NONE" type="string"/>
      <att name="EDGE_CURVED" value="true" type="string"/>
      <att name="curved" value="STRAIGHT_LINES" type="string"/>
    </graphics>
  </edge>
  <edge id="2012" label="SALICYLIC_ACID (PP) 1.14.19.2" source="1985" target="1987" cy:directed="1">
    <att name="Column 1" value="SALICYLIC_ACID (PP) 1.14.19.2" type="string"/>
    <att name="cytoscape.alias.list" type="list">
      <att name="cytoscape.alias.list" value="SALICYLIC_ACID (PP) 1.14.19.2" type="string"/>
    </att>
    <att name="interaction" value="PP" type="string"/>
    <att name="shared name" value="SALICYLIC_ACID (PP) 1.14.19.2" type="string"/>
    <att name="selected" value="0" type="boolean"/>
    <att name="name" value="SALICYLIC_ACID (PP) 1.14.19.2" type="string"/>
    <att name="canonicalName" value="SALICYLIC_ACID (PP) 1.14.19.2" type="string"/>
    <att name="shared interaction" value="PP" type="string"/>
    <att name="Column 2" value="2" type="integer"/>
    <att name="isInPath" value="0" type="boolean" cy:hidden="1"/>
    <graphics width="4.0" fill="#333300">
      <att name="EDGE_LABEL" value="" type="string"/>
      <att name="EDGE_TOOLTIP" value="" type="string"/>
      <att name="EDGE_STROKE_SELECTED_PAINT" value="#ff0000" type="string"/>
      <att name="EDGE_SOURCE_ARROW_SELECTED_PAINT" value="#ffff00" type="string"/>
      <att name="EDGE_SOURCE_ARROW_UNSELECTED_PAINT" value="#000000" type="string"/>
      <att name="EDGE_TRANSPARENCY" value="255" type="string"/>
      <att name="EDGE_BEND" value="" type="string"/>
      <att name="EDGE_LABEL_TRANSPARENCY" value="255" type="string"/>
      <att name="EDGE_LABEL_FONT_SIZE" value="10" type="string"/>
      <att name="EDGE_LABEL_COLOR" value="#000000" type="string"/>
      <att name="EDGE_LINE_TYPE" value="SOLID" type="string"/>
      <att name="EDGE_TARGET_ARROW_UNSELECTED_PAINT" value="#000000" type="string"/>
      <att name="EDGE_TARGET_ARROW_SELECTED_PAINT" value="#ffff00" type="string"/>
      <att name="EDGE_VISIBLE" value="true" type="string"/>
      <att name="EDGE_SOURCE_ARROW_SHAPE" value="NONE" type="string"/>
      <att name="EDGE_LABEL_FONT_FACE" value="Dialog.plain,plain,10" type="string"/>
      <att name="EDGE_SELECTED" value="false" type="string"/>
      <att name="EDGE_TARGET_ARROW_SHAPE" value="NONE" type="string"/>
      <att name="EDGE_CURVED" value="true" type="string"/>
      <att name="curved" value="STRAIGHT_LINES" type="string"/>
    </graphics>
  </edge>
  <edge id="2011" label="SALICYLIC_ACID (PP) 2.4.1.-" source="1985" target="1988" cy:directed="1">
    <att name="Column 1" value="SALICYLIC_ACID (PP) 2.4.1.-" type="string"/>
    <att name="cytoscape.alias.list" type="list">
      <att name="cytoscape.alias.list" value="SALICYLIC_ACID (PP) 2.4.1.-" type="string"/>
    </att>
    <att name="interaction" value="PP" type="string"/>
    <att name="shared name" value="SALICYLIC_ACID (PP) 2.4.1.-" type="string"/>
    <att name="selected" value="0" type="boolean"/>
    <att name="name" value="SALICYLIC_ACID (PP) 2.4.1.-" type="string"/>
    <att name="canonicalName" value="SALICYLIC_ACID (PP) 2.4.1.-" type="string"/>
    <att name="shared interaction" value="PP" type="string"/>
    <att name="Column 2" value="3" type="integer"/>
    <att name="isInPath" value="0" type="boolean" cy:hidden="1"/>
    <graphics width="4.0" fill="#333300">
      <att name="EDGE_LABEL" value="" type="string"/>
      <att name="EDGE_TOOLTIP" value="" type="string"/>
      <att name="EDGE_STROKE_SELECTED_PAINT" value="#ff0000" type="string"/>
      <att name="EDGE_SOURCE_ARROW_SELECTED_PAINT" value="#ffff00" type="string"/>
      <att name="EDGE_SOURCE_ARROW_UNSELECTED_PAINT" value="#000000" type="string"/>
      <att name="EDGE_TRANSPARENCY" value="255" type="string"/>
      <att name="EDGE_BEND" value="" type="string"/>
      <att name="EDGE_LABEL_TRANSPARENCY" value="255" type="string"/>
      <att name="EDGE_LABEL_FONT_SIZE" value="10" type="string"/>
      <att name="EDGE_LABEL_COLOR" value="#000000" type="string"/>
      <att name="EDGE_LINE_TYPE" value="SOLID" type="string"/>
      <att name="EDGE_TARGET_ARROW_UNSELECTED_PAINT" value="#000000" type="string"/>
      <att name="EDGE_TARGET_ARROW_SELECTED_PAINT" value="#ffff00" type="string"/>
      <att name="EDGE_VISIBLE" value="true" type="string"/>
      <att name="EDGE_SOURCE_ARROW_SHAPE" value="NONE" type="string"/>
      <att name="EDGE_LABEL_FONT_FACE" value="Dialog.plain,plain,10" type="string"/>
      <att name="EDGE_SELECTED" value="false" type="string"/>
      <att name="EDGE_TARGET_ARROW_SHAPE" value="NONE" type="string"/>
      <att name="EDGE_CURVED" value="true" type="string"/>
      <att name="curved" value="STRAIGHT_LINES" type="string"/>
    </graphics>
  </edge>
  <edge id="2010" label="SALICYLIC_ACID (PP) 2.4.1.121" source="1985" target="1986" cy:directed="1">
    <att name="Column 1" value="SALICYLIC_ACID (PP) 2.4.1.121" type="string"/>
    <att name="cytoscape.alias.list" type="list">
      <att name="cytoscape.alias.list" value="SALICYLIC_ACID (PP) 2.4.1.121" type="string"/>
    </att>
    <att name="interaction" value="PP" type="string"/>
    <att name="shared name" value="SALICYLIC_ACID (PP) 2.4.1.121" type="string"/>
    <att name="selected" value="0" type="boolean"/>
    <att name="name" value="SALICYLIC_ACID (PP) 2.4.1.121" type="string"/>
    <att name="canonicalName" value="SALICYLIC_ACID (PP) 2.4.1.121" type="string"/>
    <att name="shared interaction" value="PP" type="string"/>
    <att name="Column 2" value="3" type="integer"/>
    <att name="isInPath" value="0" type="boolean" cy:hidden="1"/>
    <graphics width="4.0" fill="#333300">
      <att name="EDGE_LABEL" value="" type="string"/>
      <att name="EDGE_TOOLTIP" value="" type="string"/>
      <att name="EDGE_STROKE_SELECTED_PAINT" value="#ff0000" type="string"/>
      <att name="EDGE_SOURCE_ARROW_SELECTED_PAINT" value="#ffff00" type="string"/>
      <att name="EDGE_SOURCE_ARROW_UNSELECTED_PAINT" value="#000000" type="string"/>
      <att name="EDGE_TRANSPARENCY" value="255" type="string"/>
      <att name="EDGE_BEND" value="" type="string"/>
      <att name="EDGE_LABEL_TRANSPARENCY" value="255" type="string"/>
      <att name="EDGE_LABEL_FONT_SIZE" value="10" type="string"/>
      <att name="EDGE_LABEL_COLOR" value="#000000" type="string"/>
      <att name="EDGE_LINE_TYPE" value="SOLID" type="string"/>
      <att name="EDGE_TARGET_ARROW_UNSELECTED_PAINT" value="#000000" type="string"/>
      <att name="EDGE_TARGET_ARROW_SELECTED_PAINT" value="#ffff00" type="string"/>
      <att name="EDGE_VISIBLE" value="true" type="string"/>
      <att name="EDGE_SOURCE_ARROW_SHAPE" value="NONE" type="string"/>
      <att name="EDGE_LABEL_FONT_FACE" value="Dialog.plain,plain,10" type="string"/>
      <att name="EDGE_SELECTED" value="false" type="string"/>
      <att name="EDGE_TARGET_ARROW_SHAPE" value="NONE" type="string"/>
      <att name="EDGE_CURVED" value="true" type="string"/>
      <att name="curved" value="STRAIGHT_LINES" type="string"/>
    </graphics>
  </edge>
  <edge id="2009" label="SALICYLIC_ACID (PP) 2.4.1.195" source="1985" target="1991" cy:directed="1">
    <att name="Column 1" value="SALICYLIC_ACID (PP) 2.4.1.195" type="string"/>
    <att name="cytoscape.alias.list" type="list">
      <att name="cytoscape.alias.list" value="SALICYLIC_ACID (PP) 2.4.1.195" type="string"/>
    </att>
    <att name="interaction" value="PP" type="string"/>
    <att name="shared name" value="SALICYLIC_ACID (PP) 2.4.1.195" type="string"/>
    <att name="selected" value="0" type="boolean"/>
    <att name="name" value="SALICYLIC_ACID (PP) 2.4.1.195" type="string"/>
    <att name="canonicalName" value="SALICYLIC_ACID (PP) 2.4.1.195" type="string"/>
    <att name="shared interaction" value="PP" type="string"/>
    <att name="Column 2" value="1" type="integer"/>
    <att name="isInPath" value="0" type="boolean" cy:hidden="1"/>
    <graphics width="4.0" fill="#333300">
      <att name="EDGE_LABEL" value="" type="string"/>
      <att name="EDGE_TOOLTIP" value="" type="string"/>
      <att name="EDGE_STROKE_SELECTED_PAINT" value="#ff0000" type="string"/>
      <att name="EDGE_SOURCE_ARROW_SELECTED_PAINT" value="#ffff00" type="string"/>
      <att name="EDGE_SOURCE_ARROW_UNSELECTED_PAINT" value="#000000" type="string"/>
      <att name="EDGE_TRANSPARENCY" value="255" type="string"/>
      <att name="EDGE_BEND" value="" type="string"/>
      <att name="EDGE_LABEL_TRANSPARENCY" value="255" type="string"/>
      <att name="EDGE_LABEL_FONT_SIZE" value="10" type="string"/>
      <att name="EDGE_LABEL_COLOR" value="#000000" type="string"/>
      <att name="EDGE_LINE_TYPE" value="SOLID" type="string"/>
      <att name="EDGE_TARGET_ARROW_UNSELECTED_PAINT" value="#000000" type="string"/>
      <att name="EDGE_TARGET_ARROW_SELECTED_PAINT" value="#ffff00" type="string"/>
      <att name="EDGE_VISIBLE" value="true" type="string"/>
      <att name="EDGE_SOURCE_ARROW_SHAPE" value="NONE" type="string"/>
      <att name="EDGE_LABEL_FONT_FACE" value="Dialog.plain,plain,10" type="string"/>
      <att name="EDGE_SELECTED" value="false" type="string"/>
      <att name="EDGE_TARGET_ARROW_SHAPE" value="NONE" type="string"/>
      <att name="EDGE_CURVED" value="true" type="string"/>
      <att name="curved" value="STRAIGHT_LINES" type="string"/>
    </graphics>
  </edge>
  <edge id="2008" label="SALICYLIC_ACID (PP) 2.4.1.237" source="1985" target="1980" cy:directed="1">
    <att name="Column 1" value="SALICYLIC_ACID (PP) 2.4.1.237" type="string"/>
    <att name="cytoscape.alias.list" type="list">
      <att name="cytoscape.alias.list" value="SALICYLIC_ACID (PP) 2.4.1.237" type="string"/>
    </att>
    <att name="interaction" value="PP" type="string"/>
    <att name="shared name" value="SALICYLIC_ACID (PP) 2.4.1.237" type="string"/>
    <att name="selected" value="0" type="boolean"/>
    <att name="name" value="SALICYLIC_ACID (PP) 2.4.1.237" type="string"/>
    <att name="canonicalName" value="SALICYLIC_ACID (PP) 2.4.1.237" type="string"/>
    <att name="shared interaction" value="PP" type="string"/>
    <att name="Column 2" value="3" type="integer"/>
    <att name="isInPath" value="0" type="boolean" cy:hidden="1"/>
    <graphics width="4.0" fill="#333300">
      <att name="EDGE_LABEL" value="" type="string"/>
      <att name="EDGE_TOOLTIP" value="" type="string"/>
      <att name="EDGE_STROKE_SELECTED_PAINT" value="#ff0000" type="string"/>
      <att name="EDGE_SOURCE_ARROW_SELECTED_PAINT" value="#ffff00" type="string"/>
      <att name="EDGE_SOURCE_ARROW_UNSELECTED_PAINT" value="#000000" type="string"/>
      <att name="EDGE_TRANSPARENCY" value="255" type="string"/>
      <att name="EDGE_BEND" value="" type="string"/>
      <att name="EDGE_LABEL_TRANSPARENCY" value="255" type="string"/>
      <att name="EDGE_LABEL_FONT_SIZE" value="10" type="string"/>
      <att name="EDGE_LABEL_COLOR" value="#000000" type="string"/>
      <att name="EDGE_LINE_TYPE" value="SOLID" type="string"/>
      <att name="EDGE_TARGET_ARROW_UNSELECTED_PAINT" value="#000000" type="string"/>
      <att name="EDGE_TARGET_ARROW_SELECTED_PAINT" value="#ffff00" type="string"/>
      <att name="EDGE_VISIBLE" value="true" type="string"/>
      <att name="EDGE_SOURCE_ARROW_SHAPE" value="NONE" type="string"/>
      <att name="EDGE_LABEL_FONT_FACE" value="Dialog.plain,plain,10" type="string"/>
      <att name="EDGE_SELECTED" value="false" type="string"/>
      <att name="EDGE_TARGET_ARROW_SHAPE" value="NONE" type="string"/>
      <att name="EDGE_CURVED" value="true" type="string"/>
      <att name="curved" value="STRAIGHT_LINES" type="string"/>
    </graphics>
  </edge>
  <edge id="2007" label="SALICYLIC_ACID (PP) 2.4.1.263" source="1985" target="1990" cy:directed="1">
    <att name="Column 1" value="SALICYLIC_ACID (PP) 2.4.1.263" type="string"/>
    <att name="cytoscape.alias.list" type="list">
      <att name="cytoscape.alias.list" value="SALICYLIC_ACID (PP) 2.4.1.263" type="string"/>
    </att>
    <att name="interaction" value="PP" type="string"/>
    <att name="shared name" value="SALICYLIC_ACID (PP) 2.4.1.263" type="string"/>
    <att name="selected" value="0" type="boolean"/>
    <att name="name" value="SALICYLIC_ACID (PP) 2.4.1.263" type="string"/>
    <att name="canonicalName" value="SALICYLIC_ACID (PP) 2.4.1.263" type="string"/>
    <att name="shared interaction" value="PP" type="string"/>
    <att name="Column 2" value="3" type="integer"/>
    <att name="isInPath" value="0" type="boolean" cy:hidden="1"/>
    <graphics width="4.0" fill="#333300">
      <att name="EDGE_LABEL" value="" type="string"/>
      <att name="EDGE_TOOLTIP" value="" type="string"/>
      <att name="EDGE_STROKE_SELECTED_PAINT" value="#ff0000" type="string"/>
      <att name="EDGE_SOURCE_ARROW_SELECTED_PAINT" value="#ffff00" type="string"/>
      <att name="EDGE_SOURCE_ARROW_UNSELECTED_PAINT" value="#000000" type="string"/>
      <att name="EDGE_TRANSPARENCY" value="255" type="string"/>
      <att name="EDGE_BEND" value="" type="string"/>
      <att name="EDGE_LABEL_TRANSPARENCY" value="255" type="string"/>
      <att name="EDGE_LABEL_FONT_SIZE" value="10" type="string"/>
      <att name="EDGE_LABEL_COLOR" value="#000000" type="string"/>
      <att name="EDGE_LINE_TYPE" value="SOLID" type="string"/>
      <att name="EDGE_TARGET_ARROW_UNSELECTED_PAINT" value="#000000" type="string"/>
      <att name="EDGE_TARGET_ARROW_SELECTED_PAINT" value="#ffff00" type="string"/>
      <att name="EDGE_VISIBLE" value="true" type="string"/>
      <att name="EDGE_SOURCE_ARROW_SHAPE" value="NONE" type="string"/>
      <att name="EDGE_LABEL_FONT_FACE" value="Dialog.plain,plain,10" type="string"/>
      <att name="EDGE_SELECTED" value="false" type="string"/>
      <att name="EDGE_TARGET_ARROW_SHAPE" value="NONE" type="string"/>
      <att name="EDGE_CURVED" value="true" type="string"/>
      <att name="curved" value="STRAIGHT_LINES" type="string"/>
    </graphics>
  </edge>
  <edge id="2006" label="BRASSINOSTEROID (PP) 2.4.1.-" source="1984" target="1988" cy:directed="1">
    <att name="Column 1" value="BRASSINOSTEROID (PP) 2.4.1.-" type="string"/>
    <att name="cytoscape.alias.list" type="list">
      <att name="cytoscape.alias.list" value="BRASSINOSTEROID (PP) 2.4.1.-" type="string"/>
    </att>
    <att name="interaction" value="PP" type="string"/>
    <att name="shared name" value="BRASSINOSTEROID (PP) 2.4.1.-" type="string"/>
    <att name="selected" value="0" type="boolean"/>
    <att name="name" value="BRASSINOSTEROID (PP) 2.4.1.-" type="string"/>
    <att name="canonicalName" value="BRASSINOSTEROID (PP) 2.4.1.-" type="string"/>
    <att name="shared interaction" value="PP" type="string"/>
    <att name="Column 2" value="3" type="integer"/>
    <att name="isInPath" value="0" type="boolean" cy:hidden="1"/>
    <graphics width="4.0" fill="#333300">
      <att name="EDGE_LABEL" value="" type="string"/>
      <att name="EDGE_TOOLTIP" value="" type="string"/>
      <att name="EDGE_STROKE_SELECTED_PAINT" value="#ff0000" type="string"/>
      <att name="EDGE_SOURCE_ARROW_SELECTED_PAINT" value="#ffff00" type="string"/>
      <att name="EDGE_SOURCE_ARROW_UNSELECTED_PAINT" value="#000000" type="string"/>
      <att name="EDGE_TRANSPARENCY" value="255" type="string"/>
      <att name="EDGE_BEND" value="" type="string"/>
      <att name="EDGE_LABEL_TRANSPARENCY" value="255" type="string"/>
      <att name="EDGE_LABEL_FONT_SIZE" value="10" type="string"/>
      <att name="EDGE_LABEL_COLOR" value="#000000" type="string"/>
      <att name="EDGE_LINE_TYPE" value="SOLID" type="string"/>
      <att name="EDGE_TARGET_ARROW_UNSELECTED_PAINT" value="#000000" type="string"/>
      <att name="EDGE_TARGET_ARROW_SELECTED_PAINT" value="#ffff00" type="string"/>
      <att name="EDGE_VISIBLE" value="true" type="string"/>
      <att name="EDGE_SOURCE_ARROW_SHAPE" value="NONE" type="string"/>
      <att name="EDGE_LABEL_FONT_FACE" value="Dialog.plain,plain,10" type="string"/>
      <att name="EDGE_SELECTED" value="false" type="string"/>
      <att name="EDGE_TARGET_ARROW_SHAPE" value="NONE" type="string"/>
      <att name="EDGE_CURVED" value="true" type="string"/>
      <att name="curved" value="STRAIGHT_LINES" type="string"/>
    </graphics>
  </edge>
  <edge id="2005" label="BRASSINOSTEROID (PP) 2.4.1.237" source="1984" target="1980" cy:directed="1">
    <att name="Column 1" value="BRASSINOSTEROID (PP) 2.4.1.237" type="string"/>
    <att name="cytoscape.alias.list" type="list">
      <att name="cytoscape.alias.list" value="BRASSINOSTEROID (PP) 2.4.1.237" type="string"/>
    </att>
    <att name="interaction" value="PP" type="string"/>
    <att name="shared name" value="BRASSINOSTEROID (PP) 2.4.1.237" type="string"/>
    <att name="selected" value="0" type="boolean"/>
    <att name="name" value="BRASSINOSTEROID (PP) 2.4.1.237" type="string"/>
    <att name="canonicalName" value="BRASSINOSTEROID (PP) 2.4.1.237" type="string"/>
    <att name="shared interaction" value="PP" type="string"/>
    <att name="Column 2" value="3" type="integer"/>
    <att name="isInPath" value="0" type="boolean" cy:hidden="1"/>
    <graphics width="4.0" fill="#333300">
      <att name="EDGE_LABEL" value="" type="string"/>
      <att name="EDGE_TOOLTIP" value="" type="string"/>
      <att name="EDGE_STROKE_SELECTED_PAINT" value="#ff0000" type="string"/>
      <att name="EDGE_SOURCE_ARROW_SELECTED_PAINT" value="#ffff00" type="string"/>
      <att name="EDGE_SOURCE_ARROW_UNSELECTED_PAINT" value="#000000" type="string"/>
      <att name="EDGE_TRANSPARENCY" value="255" type="string"/>
      <att name="EDGE_BEND" value="" type="string"/>
      <att name="EDGE_LABEL_TRANSPARENCY" value="255" type="string"/>
      <att name="EDGE_LABEL_FONT_SIZE" value="10" type="string"/>
      <att name="EDGE_LABEL_COLOR" value="#000000" type="string"/>
      <att name="EDGE_LINE_TYPE" value="SOLID" type="string"/>
      <att name="EDGE_TARGET_ARROW_UNSELECTED_PAINT" value="#000000" type="string"/>
      <att name="EDGE_TARGET_ARROW_SELECTED_PAINT" value="#ffff00" type="string"/>
      <att name="EDGE_VISIBLE" value="true" type="string"/>
      <att name="EDGE_SOURCE_ARROW_SHAPE" value="NONE" type="string"/>
      <att name="EDGE_LABEL_FONT_FACE" value="Dialog.plain,plain,10" type="string"/>
      <att name="EDGE_SELECTED" value="false" type="string"/>
      <att name="EDGE_TARGET_ARROW_SHAPE" value="NONE" type="string"/>
      <att name="EDGE_CURVED" value="true" type="string"/>
      <att name="curved" value="STRAIGHT_LINES" type="string"/>
    </graphics>
  </edge>
  <edge id="2004" label="JASMONIC_ ACID (PP) 1.13.11.-" source="1983" target="1978" cy:directed="1">
    <att name="Column 1" value="JASMONIC_ ACID (PP) 1.13.11.-" type="string"/>
    <att name="cytoscape.alias.list" type="list">
      <att name="cytoscape.alias.list" value="JASMONIC_ ACID (PP) 1.13.11.-" type="string"/>
    </att>
    <att name="interaction" value="PP" type="string"/>
    <att name="shared name" value="JASMONIC_ ACID (PP) 1.13.11.-" type="string"/>
    <att name="selected" value="0" type="boolean"/>
    <att name="name" value="JASMONIC_ ACID (PP) 1.13.11.-" type="string"/>
    <att name="canonicalName" value="JASMONIC_ ACID (PP) 1.13.11.-" type="string"/>
    <att name="shared interaction" value="PP" type="string"/>
    <att name="Column 2" value="3" type="integer"/>
    <att name="isInPath" value="0" type="boolean" cy:hidden="1"/>
    <graphics width="4.0" fill="#333300">
      <att name="EDGE_LABEL" value="" type="string"/>
      <att name="EDGE_TOOLTIP" value="" type="string"/>
      <att name="EDGE_STROKE_SELECTED_PAINT" value="#ff0000" type="string"/>
      <att name="EDGE_SOURCE_ARROW_SELECTED_PAINT" value="#ffff00" type="string"/>
      <att name="EDGE_SOURCE_ARROW_UNSELECTED_PAINT" value="#000000" type="string"/>
      <att name="EDGE_TRANSPARENCY" value="255" type="string"/>
      <att name="EDGE_BEND" value="" type="string"/>
      <att name="EDGE_LABEL_TRANSPARENCY" value="255" type="string"/>
      <att name="EDGE_LABEL_FONT_SIZE" value="10" type="string"/>
      <att name="EDGE_LABEL_COLOR" value="#000000" type="string"/>
      <att name="EDGE_LINE_TYPE" value="SOLID" type="string"/>
      <att name="EDGE_TARGET_ARROW_UNSELECTED_PAINT" value="#000000" type="string"/>
      <att name="EDGE_TARGET_ARROW_SELECTED_PAINT" value="#ffff00" type="string"/>
      <att name="EDGE_VISIBLE" value="true" type="string"/>
      <att name="EDGE_SOURCE_ARROW_SHAPE" value="NONE" type="string"/>
      <att name="EDGE_LABEL_FONT_FACE" value="Dialog.plain,plain,10" type="string"/>
      <att name="EDGE_SELECTED" value="false" type="string"/>
      <att name="EDGE_TARGET_ARROW_SHAPE" value="NONE" type="string"/>
      <att name="EDGE_CURVED" value="true" type="string"/>
      <att name="curved" value="STRAIGHT_LINES" type="string"/>
    </graphics>
  </edge>
  <edge id="2003" label="JASMONIC_ ACID (PP) 1.14.19.2" source="1983" target="1987" cy:directed="1">
    <att name="Column 1" value="JASMONIC_ ACID (PP) 1.14.19.2" type="string"/>
    <att name="cytoscape.alias.list" type="list">
      <att name="cytoscape.alias.list" value="JASMONIC_ ACID (PP) 1.14.19.2" type="string"/>
    </att>
    <att name="interaction" value="PP" type="string"/>
    <att name="shared name" value="JASMONIC_ ACID (PP) 1.14.19.2" type="string"/>
    <att name="selected" value="0" type="boolean"/>
    <att name="name" value="JASMONIC_ ACID (PP) 1.14.19.2" type="string"/>
    <att name="canonicalName" value="JASMONIC_ ACID (PP) 1.14.19.2" type="string"/>
    <att name="shared interaction" value="PP" type="string"/>
    <att name="Column 2" value="2" type="integer"/>
    <att name="isInPath" value="0" type="boolean" cy:hidden="1"/>
    <graphics width="4.0" fill="#333300">
      <att name="EDGE_LABEL" value="" type="string"/>
      <att name="EDGE_TOOLTIP" value="" type="string"/>
      <att name="EDGE_STROKE_SELECTED_PAINT" value="#ff0000" type="string"/>
      <att name="EDGE_SOURCE_ARROW_SELECTED_PAINT" value="#ffff00" type="string"/>
      <att name="EDGE_SOURCE_ARROW_UNSELECTED_PAINT" value="#000000" type="string"/>
      <att name="EDGE_TRANSPARENCY" value="255" type="string"/>
      <att name="EDGE_BEND" value="" type="string"/>
      <att name="EDGE_LABEL_TRANSPARENCY" value="255" type="string"/>
      <att name="EDGE_LABEL_FONT_SIZE" value="10" type="string"/>
      <att name="EDGE_LABEL_COLOR" value="#000000" type="string"/>
      <att name="EDGE_LINE_TYPE" value="SOLID" type="string"/>
      <att name="EDGE_TARGET_ARROW_UNSELECTED_PAINT" value="#000000" type="string"/>
      <att name="EDGE_TARGET_ARROW_SELECTED_PAINT" value="#ffff00" type="string"/>
      <att name="EDGE_VISIBLE" value="true" type="string"/>
      <att name="EDGE_SOURCE_ARROW_SHAPE" value="NONE" type="string"/>
      <att name="EDGE_LABEL_FONT_FACE" value="Dialog.plain,plain,10" type="string"/>
      <att name="EDGE_SELECTED" value="false" type="string"/>
      <att name="EDGE_TARGET_ARROW_SHAPE" value="NONE" type="string"/>
      <att name="EDGE_CURVED" value="true" type="string"/>
      <att name="curved" value="STRAIGHT_LINES" type="string"/>
    </graphics>
  </edge>
  <edge id="2002" label="JASMONIC_ ACID (PP) 2.5.1.18" source="1983" target="1993" cy:directed="1">
    <att name="Column 1" value="JASMONIC_ ACID (PP) 2.5.1.18" type="string"/>
    <att name="cytoscape.alias.list" type="list">
      <att name="cytoscape.alias.list" value="JASMONIC_ ACID (PP) 2.5.1.18" type="string"/>
    </att>
    <att name="interaction" value="PP" type="string"/>
    <att name="shared name" value="JASMONIC_ ACID (PP) 2.5.1.18" type="string"/>
    <att name="selected" value="0" type="boolean"/>
    <att name="name" value="JASMONIC_ ACID (PP) 2.5.1.18" type="string"/>
    <att name="canonicalName" value="JASMONIC_ ACID (PP) 2.5.1.18" type="string"/>
    <att name="shared interaction" value="PP" type="string"/>
    <att name="Column 2" value="3" type="integer"/>
    <att name="isInPath" value="0" type="boolean" cy:hidden="1"/>
    <graphics width="4.0" fill="#333300">
      <att name="EDGE_LABEL" value="" type="string"/>
      <att name="EDGE_TOOLTIP" value="" type="string"/>
      <att name="EDGE_STROKE_SELECTED_PAINT" value="#ff0000" type="string"/>
      <att name="EDGE_SOURCE_ARROW_SELECTED_PAINT" value="#ffff00" type="string"/>
      <att name="EDGE_SOURCE_ARROW_UNSELECTED_PAINT" value="#000000" type="string"/>
      <att name="EDGE_TRANSPARENCY" value="255" type="string"/>
      <att name="EDGE_BEND" value="" type="string"/>
      <att name="EDGE_LABEL_TRANSPARENCY" value="255" type="string"/>
      <att name="EDGE_LABEL_FONT_SIZE" value="10" type="string"/>
      <att name="EDGE_LABEL_COLOR" value="#000000" type="string"/>
      <att name="EDGE_LINE_TYPE" value="SOLID" type="string"/>
      <att name="EDGE_TARGET_ARROW_UNSELECTED_PAINT" value="#000000" type="string"/>
      <att name="EDGE_TARGET_ARROW_SELECTED_PAINT" value="#ffff00" type="string"/>
      <att name="EDGE_VISIBLE" value="true" type="string"/>
      <att name="EDGE_SOURCE_ARROW_SHAPE" value="NONE" type="string"/>
      <att name="EDGE_LABEL_FONT_FACE" value="Dialog.plain,plain,10" type="string"/>
      <att name="EDGE_SELECTED" value="false" type="string"/>
      <att name="EDGE_TARGET_ARROW_SHAPE" value="NONE" type="string"/>
      <att name="EDGE_CURVED" value="true" type="string"/>
      <att name="curved" value="STRAIGHT_LINES" type="string"/>
    </graphics>
  </edge>
  <edge id="2001" label="ABSCISIC ACID (PP) 1.13.11.-" source="1979" target="1978" cy:directed="1">
    <att name="Column 1" value="ABSCISIC ACID (PP) 1.13.11.-" type="string"/>
    <att name="cytoscape.alias.list" type="list">
      <att name="cytoscape.alias.list" value="ABSCISIC ACID (PP) 1.13.11.-" type="string"/>
    </att>
    <att name="interaction" value="PP" type="string"/>
    <att name="shared name" value="ABSCISIC ACID (PP) 1.13.11.-" type="string"/>
    <att name="selected" value="0" type="boolean"/>
    <att name="name" value="ABSCISIC ACID (PP) 1.13.11.-" type="string"/>
    <att name="canonicalName" value="ABSCISIC ACID (PP) 1.13.11.-" type="string"/>
    <att name="shared interaction" value="PP" type="string"/>
    <att name="Column 2" value="3" type="integer"/>
    <att name="isInPath" value="0" type="boolean" cy:hidden="1"/>
    <graphics width="4.0" fill="#333300">
      <att name="EDGE_LABEL" value="" type="string"/>
      <att name="EDGE_TOOLTIP" value="" type="string"/>
      <att name="EDGE_STROKE_SELECTED_PAINT" value="#ff0000" type="string"/>
      <att name="EDGE_SOURCE_ARROW_SELECTED_PAINT" value="#ffff00" type="string"/>
      <att name="EDGE_SOURCE_ARROW_UNSELECTED_PAINT" value="#000000" type="string"/>
      <att name="EDGE_TRANSPARENCY" value="255" type="string"/>
      <att name="EDGE_BEND" value="" type="string"/>
      <att name="EDGE_LABEL_TRANSPARENCY" value="255" type="string"/>
      <att name="EDGE_LABEL_FONT_SIZE" value="10" type="string"/>
      <att name="EDGE_LABEL_COLOR" value="#000000" type="string"/>
      <att name="EDGE_LINE_TYPE" value="SOLID" type="string"/>
      <att name="EDGE_TARGET_ARROW_UNSELECTED_PAINT" value="#000000" type="string"/>
      <att name="EDGE_TARGET_ARROW_SELECTED_PAINT" value="#ffff00" type="string"/>
      <att name="EDGE_VISIBLE" value="true" type="string"/>
      <att name="EDGE_SOURCE_ARROW_SHAPE" value="NONE" type="string"/>
      <att name="EDGE_LABEL_FONT_FACE" value="Dialog.plain,plain,10" type="string"/>
      <att name="EDGE_SELECTED" value="false" type="string"/>
      <att name="EDGE_TARGET_ARROW_SHAPE" value="NONE" type="string"/>
      <att name="EDGE_CURVED" value="true" type="string"/>
      <att name="curved" value="STRAIGHT_LINES" type="string"/>
    </graphics>
  </edge>
  <edge id="2000" label="ABSCISIC ACID (PP) 2.4.1.263" source="1979" target="1990" cy:directed="1">
    <att name="Column 1" value="ABSCISIC ACID (PP) 2.4.1.263" type="string"/>
    <att name="cytoscape.alias.list" type="list">
      <att name="cytoscape.alias.list" value="ABSCISIC ACID (PP) 2.4.1.263" type="string"/>
    </att>
    <att name="interaction" value="PP" type="string"/>
    <att name="shared name" value="ABSCISIC ACID (PP) 2.4.1.263" type="string"/>
    <att name="selected" value="0" type="boolean"/>
    <att name="name" value="ABSCISIC ACID (PP) 2.4.1.263" type="string"/>
    <att name="canonicalName" value="ABSCISIC ACID (PP) 2.4.1.263" type="string"/>
    <att name="shared interaction" value="PP" type="string"/>
    <att name="Column 2" value="3" type="integer"/>
    <att name="isInPath" value="0" type="boolean" cy:hidden="1"/>
    <graphics width="4.0" fill="#333300">
      <att name="EDGE_LABEL" value="" type="string"/>
      <att name="EDGE_TOOLTIP" value="" type="string"/>
      <att name="EDGE_STROKE_SELECTED_PAINT" value="#ff0000" type="string"/>
      <att name="EDGE_SOURCE_ARROW_SELECTED_PAINT" value="#ffff00" type="string"/>
      <att name="EDGE_SOURCE_ARROW_UNSELECTED_PAINT" value="#000000" type="string"/>
      <att name="EDGE_TRANSPARENCY" value="255" type="string"/>
      <att name="EDGE_BEND" value="" type="string"/>
      <att name="EDGE_LABEL_TRANSPARENCY" value="255" type="string"/>
      <att name="EDGE_LABEL_FONT_SIZE" value="10" type="string"/>
      <att name="EDGE_LABEL_COLOR" value="#000000" type="string"/>
      <att name="EDGE_LINE_TYPE" value="SOLID" type="string"/>
      <att name="EDGE_TARGET_ARROW_UNSELECTED_PAINT" value="#000000" type="string"/>
      <att name="EDGE_TARGET_ARROW_SELECTED_PAINT" value="#ffff00" type="string"/>
      <att name="EDGE_VISIBLE" value="true" type="string"/>
      <att name="EDGE_SOURCE_ARROW_SHAPE" value="NONE" type="string"/>
      <att name="EDGE_LABEL_FONT_FACE" value="Dialog.plain,plain,10" type="string"/>
      <att name="EDGE_SELECTED" value="false" type="string"/>
      <att name="EDGE_TARGET_ARROW_SHAPE" value="NONE" type="string"/>
      <att name="EDGE_CURVED" value="true" type="string"/>
      <att name="curved" value="STRAIGHT_LINES" type="string"/>
    </graphics>
  </edge>
  <edge id="1999" label="ABSCISIC ACID (PP) 2.4.1.-" source="1979" target="1988" cy:directed="1">
    <att name="Column 1" value="ABSCISIC ACID (PP) 2.4.1.-" type="string"/>
    <att name="cytoscape.alias.list" type="list">
      <att name="cytoscape.alias.list" value="ABSCISIC ACID (PP) 2.4.1.-" type="string"/>
    </att>
    <att name="interaction" value="PP" type="string"/>
    <att name="shared name" value="ABSCISIC ACID (PP) 2.4.1.-" type="string"/>
    <att name="selected" value="0" type="boolean"/>
    <att name="name" value="ABSCISIC ACID (PP) 2.4.1.-" type="string"/>
    <att name="canonicalName" value="ABSCISIC ACID (PP) 2.4.1.-" type="string"/>
    <att name="shared interaction" value="PP" type="string"/>
    <att name="Column 2" value="3" type="integer"/>
    <att name="isInPath" value="0" type="boolean" cy:hidden="1"/>
    <graphics width="4.0" fill="#333300">
      <att name="EDGE_LABEL" value="" type="string"/>
      <att name="EDGE_TOOLTIP" value="" type="string"/>
      <att name="EDGE_STROKE_SELECTED_PAINT" value="#ff0000" type="string"/>
      <att name="EDGE_SOURCE_ARROW_SELECTED_PAINT" value="#ffff00" type="string"/>
      <att name="EDGE_SOURCE_ARROW_UNSELECTED_PAINT" value="#000000" type="string"/>
      <att name="EDGE_TRANSPARENCY" value="255" type="string"/>
      <att name="EDGE_BEND" value="" type="string"/>
      <att name="EDGE_LABEL_TRANSPARENCY" value="255" type="string"/>
      <att name="EDGE_LABEL_FONT_SIZE" value="10" type="string"/>
      <att name="EDGE_LABEL_COLOR" value="#000000" type="string"/>
      <att name="EDGE_LINE_TYPE" value="SOLID" type="string"/>
      <att name="EDGE_TARGET_ARROW_UNSELECTED_PAINT" value="#000000" type="string"/>
      <att name="EDGE_TARGET_ARROW_SELECTED_PAINT" value="#ffff00" type="string"/>
      <att name="EDGE_VISIBLE" value="true" type="string"/>
      <att name="EDGE_SOURCE_ARROW_SHAPE" value="NONE" type="string"/>
      <att name="EDGE_LABEL_FONT_FACE" value="Dialog.plain,plain,10" type="string"/>
      <att name="EDGE_SELECTED" value="false" type="string"/>
      <att name="EDGE_TARGET_ARROW_SHAPE" value="NONE" type="string"/>
      <att name="EDGE_CURVED" value="true" type="string"/>
      <att name="curved" value="STRAIGHT_LINES" type="string"/>
    </graphics>
  </edge>
  <edge id="1998" label="ABSCISIC ACID (PP) 2.4.1.121" source="1979" target="1986" cy:directed="1">
    <att name="Column 1" value="ABSCISIC ACID (PP) 2.4.1.121" type="string"/>
    <att name="cytoscape.alias.list" type="list">
      <att name="cytoscape.alias.list" value="ABSCISIC ACID (PP) 2.4.1.121" type="string"/>
    </att>
    <att name="interaction" value="PP" type="string"/>
    <att name="shared name" value="ABSCISIC ACID (PP) 2.4.1.121" type="string"/>
    <att name="selected" value="0" type="boolean"/>
    <att name="name" value="ABSCISIC ACID (PP) 2.4.1.121" type="string"/>
    <att name="canonicalName" value="ABSCISIC ACID (PP) 2.4.1.121" type="string"/>
    <att name="shared interaction" value="PP" type="string"/>
    <att name="Column 2" value="3" type="integer"/>
    <att name="isInPath" value="0" type="boolean" cy:hidden="1"/>
    <graphics width="4.0" fill="#333300">
      <att name="EDGE_LABEL" value="" type="string"/>
      <att name="EDGE_TOOLTIP" value="" type="string"/>
      <att name="EDGE_STROKE_SELECTED_PAINT" value="#ff0000" type="string"/>
      <att name="EDGE_SOURCE_ARROW_SELECTED_PAINT" value="#ffff00" type="string"/>
      <att name="EDGE_SOURCE_ARROW_UNSELECTED_PAINT" value="#000000" type="string"/>
      <att name="EDGE_TRANSPARENCY" value="255" type="string"/>
      <att name="EDGE_BEND" value="" type="string"/>
      <att name="EDGE_LABEL_TRANSPARENCY" value="255" type="string"/>
      <att name="EDGE_LABEL_FONT_SIZE" value="10" type="string"/>
      <att name="EDGE_LABEL_COLOR" value="#000000" type="string"/>
      <att name="EDGE_LINE_TYPE" value="SOLID" type="string"/>
      <att name="EDGE_TARGET_ARROW_UNSELECTED_PAINT" value="#000000" type="string"/>
      <att name="EDGE_TARGET_ARROW_SELECTED_PAINT" value="#ffff00" type="string"/>
      <att name="EDGE_VISIBLE" value="true" type="string"/>
      <att name="EDGE_SOURCE_ARROW_SHAPE" value="NONE" type="string"/>
      <att name="EDGE_LABEL_FONT_FACE" value="Dialog.plain,plain,10" type="string"/>
      <att name="EDGE_SELECTED" value="false" type="string"/>
      <att name="EDGE_TARGET_ARROW_SHAPE" value="NONE" type="string"/>
      <att name="EDGE_CURVED" value="true" type="string"/>
      <att name="curved" value="STRAIGHT_LINES" type="string"/>
    </graphics>
  </edge>
  <edge id="1997" label="ABSCISIC ACID (PP) 2.4.1.195" source="1979" target="1991" cy:directed="1">
    <att name="Column 1" value="ABSCISIC ACID (PP) 2.4.1.195" type="string"/>
    <att name="cytoscape.alias.list" type="list">
      <att name="cytoscape.alias.list" value="ABSCISIC ACID (PP) 2.4.1.195" type="string"/>
    </att>
    <att name="interaction" value="PP" type="string"/>
    <att name="shared name" value="ABSCISIC ACID (PP) 2.4.1.195" type="string"/>
    <att name="selected" value="0" type="boolean"/>
    <att name="name" value="ABSCISIC ACID (PP) 2.4.1.195" type="string"/>
    <att name="canonicalName" value="ABSCISIC ACID (PP) 2.4.1.195" type="string"/>
    <att name="shared interaction" value="PP" type="string"/>
    <att name="Column 2" value="1" type="integer"/>
    <att name="isInPath" value="0" type="boolean" cy:hidden="1"/>
    <graphics width="4.0" fill="#333300">
      <att name="EDGE_LABEL" value="" type="string"/>
      <att name="EDGE_TOOLTIP" value="" type="string"/>
      <att name="EDGE_STROKE_SELECTED_PAINT" value="#ff0000" type="string"/>
      <att name="EDGE_SOURCE_ARROW_SELECTED_PAINT" value="#ffff00" type="string"/>
      <att name="EDGE_SOURCE_ARROW_UNSELECTED_PAINT" value="#000000" type="string"/>
      <att name="EDGE_TRANSPARENCY" value="255" type="string"/>
      <att name="EDGE_BEND" value="" type="string"/>
      <att name="EDGE_LABEL_TRANSPARENCY" value="255" type="string"/>
      <att name="EDGE_LABEL_FONT_SIZE" value="10" type="string"/>
      <att name="EDGE_LABEL_COLOR" value="#000000" type="string"/>
      <att name="EDGE_LINE_TYPE" value="SOLID" type="string"/>
      <att name="EDGE_TARGET_ARROW_UNSELECTED_PAINT" value="#000000" type="string"/>
      <att name="EDGE_TARGET_ARROW_SELECTED_PAINT" value="#ffff00" type="string"/>
      <att name="EDGE_VISIBLE" value="true" type="string"/>
      <att name="EDGE_SOURCE_ARROW_SHAPE" value="NONE" type="string"/>
      <att name="EDGE_LABEL_FONT_FACE" value="Dialog.plain,plain,10" type="string"/>
      <att name="EDGE_SELECTED" value="false" type="string"/>
      <att name="EDGE_TARGET_ARROW_SHAPE" value="NONE" type="string"/>
      <att name="EDGE_CURVED" value="true" type="string"/>
      <att name="curved" value="STRAIGHT_LINES" type="string"/>
    </graphics>
  </edge>
  <edge id="1996" label="ABSCISIC ACID (PP) 2.4.1.237" source="1979" target="1980" cy:directed="1">
    <att name="Column 1" value="ABSCISIC ACID (PP) 2.4.1.237" type="string"/>
    <att name="cytoscape.alias.list" type="list">
      <att name="cytoscape.alias.list" value="ABSCISIC ACID (PP) 2.4.1.237" type="string"/>
    </att>
    <att name="interaction" value="PP" type="string"/>
    <att name="shared name" value="ABSCISIC ACID (PP) 2.4.1.237" type="string"/>
    <att name="selected" value="0" type="boolean"/>
    <att name="name" value="ABSCISIC ACID (PP) 2.4.1.237" type="string"/>
    <att name="canonicalName" value="ABSCISIC ACID (PP) 2.4.1.237" type="string"/>
    <att name="shared interaction" value="PP" type="string"/>
    <att name="Column 2" value="3" type="integer"/>
    <att name="isInPath" value="0" type="boolean" cy:hidden="1"/>
    <graphics width="4.0" fill="#333300">
      <att name="EDGE_LABEL" value="" type="string"/>
      <att name="EDGE_TOOLTIP" value="" type="string"/>
      <att name="EDGE_STROKE_SELECTED_PAINT" value="#ff0000" type="string"/>
      <att name="EDGE_SOURCE_ARROW_SELECTED_PAINT" value="#ffff00" type="string"/>
      <att name="EDGE_SOURCE_ARROW_UNSELECTED_PAINT" value="#000000" type="string"/>
      <att name="EDGE_TRANSPARENCY" value="255" type="string"/>
      <att name="EDGE_BEND" value="" type="string"/>
      <att name="EDGE_LABEL_TRANSPARENCY" value="255" type="string"/>
      <att name="EDGE_LABEL_FONT_SIZE" value="10" type="string"/>
      <att name="EDGE_LABEL_COLOR" value="#000000" type="string"/>
      <att name="EDGE_LINE_TYPE" value="SOLID" type="string"/>
      <att name="EDGE_TARGET_ARROW_UNSELECTED_PAINT" value="#000000" type="string"/>
      <att name="EDGE_TARGET_ARROW_SELECTED_PAINT" value="#ffff00" type="string"/>
      <att name="EDGE_VISIBLE" value="true" type="string"/>
      <att name="EDGE_SOURCE_ARROW_SHAPE" value="NONE" type="string"/>
      <att name="EDGE_LABEL_FONT_FACE" value="Dialog.plain,plain,10" type="string"/>
      <att name="EDGE_SELECTED" value="false" type="string"/>
      <att name="EDGE_TARGET_ARROW_SHAPE" value="NONE" type="string"/>
      <att name="EDGE_CURVED" value="true" type="string"/>
      <att name="curved" value="STRAIGHT_LINES" type="string"/>
    </graphics>
  </edge>
</graph>
