# Supplementary material for: The Arabidopsis phytohormone crosstalk network involves a consecutive metabolic route and circular control units of transcription factors that regulate enzyme-encoding genes
Source: BMC Syst Biol. 2016 Sep 2;10(1):87. doi: 10.1186/s12918-016-0333-9 (PMC5009710; doi:10.1186/s12918-016-0333-9)
Supplement: Additional file 2: — XML, XGMML, GML, SIF and NNF format of the identified models in the manuscript. (ZIP 164 kb) [file 12918_2016_333_MOESM2_ESM.zip › Supplementary file 3_TFs_interactome_network_a.xgmml]

<?xml version="1.0" encoding="UTF-8" standalone="yes"?>
<graph label="AB1_CORR_EC_GENE_network" xmlns:dc="http://purl.org/dc/elements/1.1/" xmlns:xlink="http://www.w3.org/1999/xlink" xmlns:rdf="http://www.w3.org/1999/02/22-rdf-syntax-ns#" xmlns:cy="http://www.cytoscape.org" xmlns="http://www.cs.rpi.edu/XGMML"  directed="1">
  <att name="documentVersion" value="1.1"/>
  <att name="networkMetadata">
    <rdf:RDF>
      <rdf:Description rdf:about="http://www.cytoscape.org/">
        <dc:type>Protein-Protein Interaction</dc:type>
        <dc:description>N/A</dc:description>
        <dc:identifier>N/A</dc:identifier>
        <dc:date>2016-04-18 14:47:31</dc:date>
        <dc:title>AB1_CORR_EC_GENE_network</dc:title>
        <dc:source>http://www.cytoscape.org/</dc:source>
        <dc:format>Cytoscape-XGMML</dc:format>
      </rdf:Description>
    </rdf:RDF>
  </att>
  <att type="string" name="backgroundColor" value="#ccccff"/>
  <att type="real" name="GRAPH_VIEW_ZOOM" value="0.1440425272701763"/>
  <att type="real" name="GRAPH_VIEW_CENTER_X" value="1075.7232666015625"/>
  <att type="real" name="GRAPH_VIEW_CENTER_Y" value="1056.5"/>
  <att type="boolean" name="NODE_SIZE_LOCKED" value="true"/>
  <att type="string" name="__layoutAlgorithm" value="grid" cy:hidden="true"/>
  <node label="BUM1" id="-121">
    <att type="string" name="Column 1" value="BUM1"/>
    <att type="string" name="Column 2" value="1.14.11.-"/>
    <att type="integer" name="Column 3" value="567"/>
    <att type="string" name="Column 4" value="AT1G47990"/>
    <att type="string" name="Column 5" value="AT1G62360"/>
    <att type="string" name="Column 6" value="AT1G47990"/>
    <att type="string" name="Column 7" value="BUM1"/>
    <att type="string" name="Column 8" value="GA2OX4"/>
    <att type="integer" name="Column 9" value="18757555"/>
    <att type="string" name="canonicalName" value="BUM1"/>
    <att type="list" name="cytoscape.alias.list">
      <att type="string" name="cytoscape.alias.list" value="BUM1"/>
    </att>
    <graphics type="ELLIPSE" h="40.0" w="40.0" x="931.5" y="735.0" fill="#ff9999" width="1" outline="#666666" cy:nodeTransparency="1.0" cy:nodeLabelFont="SansSerif.bold-0-12" cy:nodeLabel="BUM1" cy:borderLineType="solid"/>
  </node>
  <node label="AGL15" id="-120">
    <att type="string" name="Column 1" value="AGL15"/>
    <att type="string" name="Column 2" value="1.14.11.-"/>
    <att type="integer" name="Column 3" value="567"/>
    <att type="string" name="Column 4" value="AT1G02400"/>
    <att type="string" name="Column 5" value="AT5G13790"/>
    <att type="string" name="Column 6" value="AT1G02400"/>
    <att type="string" name="Column 7" value="AGL15"/>
    <att type="string" name="Column 8" value="GA2OX6"/>
    <att type="string" name="canonicalName" value="AGL15"/>
    <att type="list" name="cytoscape.alias.list">
      <att type="string" name="cytoscape.alias.list" value="AGL15"/>
    </att>
    <graphics type="ELLIPSE" h="40.0" w="40.0" x="0.0" y="785.0" fill="#ff9999" width="1" outline="#666666" cy:nodeTransparency="1.0" cy:nodeLabelFont="SansSerif.bold-0-12" cy:nodeLabel="AGL15" cy:borderLineType="solid"/>
  </node>
  <node label="FUS3" id="-119">
    <att type="string" name="Column 1" value="FUS3"/>
    <att type="string" name="Column 2" value="1.14.11.-"/>
    <att type="integer" name="Column 3" value="567"/>
    <att type="string" name="Column 4" value="AT1G80340"/>
    <att type="string" name="Column 5" value="AT3G26790"/>
    <att type="string" name="Column 6" value="AT1G80340"/>
    <att type="string" name="Column 7" value="FUS3"/>
    <att type="string" name="Column 8" value="GA3OX2"/>
    <att type="integer" name="Column 9" value="15363412"/>
    <att type="string" name="canonicalName" value="FUS3"/>
    <att type="list" name="cytoscape.alias.list">
      <att type="string" name="cytoscape.alias.list" value="FUS3"/>
    </att>
    <graphics type="ELLIPSE" h="40.0" w="40.0" x="623.0" y="588.0" fill="#ff9999" width="1" outline="#666666" cy:nodeTransparency="1.0" cy:nodeLabelFont="SansSerif.bold-0-12" cy:nodeLabel="FUS3" cy:borderLineType="solid"/>
  </node>
  <node label="AT5G05730" id="-118">
    <att type="string" name="Column 1" value="AT5G05730"/>
    <att type="string" name="Column 2" value="4.1.3.27"/>
    <att type="integer" name="Column 3" value="257"/>
    <att type="string" name="Column 4" value="AT5G05730"/>
    <att type="string" name="Column 5" value="AT5G60890"/>
    <att type="string" name="Column 6" value="AT5G05730"/>
    <att type="string" name="Column 7" value="MYB34"/>
    <att type="string" name="Column 8" value="AT5G05730"/>
    <att type="string" name="canonicalName" value="AT5G05730"/>
    <att type="list" name="cytoscape.alias.list">
      <att type="string" name="cytoscape.alias.list" value="AT5G05730"/>
    </att>
    <graphics type="ELLIPSE" h="40.0" w="40.0" x="912.2694702148438" y="1844.281005859375" fill="#ff9999" width="1" outline="#666666" cy:nodeTransparency="1.0" cy:nodeLabelFont="SansSerif.bold-0-12" cy:nodeLabel="AT5G05730" cy:borderLineType="solid"/>
  </node>
  <node label="HY5" id="-117">
    <att type="string" name="Column 1" value="HY5"/>
    <att type="string" name="Column 2" value="2.3.1.74"/>
    <att type="integer" name="Column 3" value="27"/>
    <att type="string" name="Column 4" value="AT5G13930"/>
    <att type="string" name="Column 5" value="AT5G11260"/>
    <att type="string" name="Column 6" value="AT5G13930"/>
    <att type="string" name="Column 7" value="HY5"/>
    <att type="string" name="Column 8" value="TT4"/>
    <att type="integer" name="Column 9" value="17319847"/>
    <att type="string" name="canonicalName" value="HY5"/>
    <att type="list" name="cytoscape.alias.list">
      <att type="string" name="cytoscape.alias.list" value="HY5"/>
    </att>
    <graphics type="ELLIPSE" h="40.0" w="40.0" x="244.0" y="1759.0" fill="#ff9999" width="1" outline="#666666" cy:nodeTransparency="1.0" cy:nodeLabelFont="SansSerif.bold-0-12" cy:nodeLabel="HY5" cy:borderLineType="solid"/>
  </node>
  <node label="TSM1" id="-116">
    <att type="string" name="Column 1" value="TSM1"/>
    <att type="string" name="Column 2" value="2.1.1.-"/>
    <att type="integer" name="Column 3" value="26"/>
    <att type="string" name="Column 4" value="AT1G67990"/>
    <att type="string" name="Column 5" value="AT2G16910"/>
    <att type="string" name="Column 6" value="AT1G67990"/>
    <att type="string" name="Column 7" value="AMS"/>
    <att type="string" name="Column 8" value="TSM1"/>
    <att type="integer" name="Column 9" value="20118226"/>
    <att type="string" name="canonicalName" value="TSM1"/>
    <att type="list" name="cytoscape.alias.list">
      <att type="string" name="cytoscape.alias.list" value="TSM1"/>
    </att>
    <graphics type="ELLIPSE" h="40.0" w="40.0" x="1760.859130859375" y="1499.7008056640625" fill="#ff9999" width="1" outline="#666666" cy:nodeTransparency="1.0" cy:nodeLabelFont="SansSerif.bold-0-12" cy:nodeLabel="TSM1" cy:borderLineType="solid"/>
  </node>
  <node label="WRKY62" id="-115">
    <att type="string" name="Column 1" value="WRKY62"/>
    <att type="string" name="Column 2" value="1.13.11.12"/>
    <att type="integer" name="Column 3" value="17"/>
    <att type="string" name="Column 4" value="AT3G45140"/>
    <att type="string" name="Column 5" value="AT5G01900"/>
    <att type="string" name="Column 6" value="AT3G45140"/>
    <att type="string" name="Column 7" value="WRKY62"/>
    <att type="string" name="Column 8" value="LOX2"/>
    <att type="integer" name="Column 9" value="17510065"/>
    <att type="string" name="canonicalName" value="WRKY62"/>
    <att type="list" name="cytoscape.alias.list">
      <att type="string" name="cytoscape.alias.list" value="WRKY62"/>
    </att>
    <graphics type="ELLIPSE" h="40.0" w="40.0" x="2124.0" y="110.0" fill="#ff9999" width="1" outline="#666666" cy:nodeTransparency="1.0" cy:nodeLabelFont="SansSerif.bold-0-12" cy:nodeLabel="WRKY62" cy:borderLineType="solid"/>
  </node>
  <node label="RAP2.3" id="-114">
    <att type="string" name="Column 1" value="RAP2.3"/>
    <att type="string" name="Column 2" value="2.5.1.18"/>
    <att type="integer" name="Column 3" value="578"/>
    <att type="string" name="Column 4" value="AT2G47730"/>
    <att type="string" name="Column 5" value="AT3G16770"/>
    <att type="string" name="Column 6" value="AT2G47730"/>
    <att type="string" name="Column 7" value="RAP2.3"/>
    <att type="string" name="Column 8" value="GSTF8"/>
    <att type="string" name="canonicalName" value="RAP2.3"/>
    <att type="list" name="cytoscape.alias.list">
      <att type="string" name="cytoscape.alias.list" value="RAP2.3"/>
    </att>
    <graphics type="ELLIPSE" h="40.0" w="40.0" x="1685.0" y="1679.0" fill="#ff9999" width="1" outline="#666666" cy:nodeTransparency="1.0" cy:nodeLabelFont="SansSerif.bold-0-12" cy:nodeLabel="RAP2.3" cy:borderLineType="solid"/>
  </node>
  <node label="MYB75" id="-113">
    <att type="string" name="Column 1" value="MYB75"/>
    <att type="string" name="Column 2" value="2.4.1.-"/>
    <att type="integer" name="Column 3" value="12348"/>
    <att type="string" name="Column 4" value="AT5G17050"/>
    <att type="string" name="Column 5" value="AT1G56650"/>
    <att type="string" name="Column 6" value="AT5G17050"/>
    <att type="string" name="Column 7" value="MYB75"/>
    <att type="string" name="Column 8" value="UGT78D2"/>
    <att type="integer" name="Column 9" value="19192188"/>
    <att type="string" name="canonicalName" value="MYB75"/>
    <att type="list" name="cytoscape.alias.list">
      <att type="string" name="cytoscape.alias.list" value="MYB75"/>
    </att>
    <graphics type="ELLIPSE" h="40.0" w="40.0" x="394.0" y="1932.0" fill="#ff9999" width="1" outline="#666666" cy:nodeTransparency="1.0" cy:nodeLabelFont="SansSerif.bold-0-12" cy:nodeLabel="MYB75" cy:borderLineType="solid"/>
  </node>
  <node label="GL3" id="-112">
    <att type="string" name="Column 1" value="GL3"/>
    <att type="string" name="Column 2" value="2.3.1.74"/>
    <att type="integer" name="Column 3" value="27"/>
    <att type="string" name="Column 4" value="AT5G13930"/>
    <att type="string" name="Column 5" value="AT5G41315"/>
    <att type="string" name="Column 6" value="AT5G13930"/>
    <att type="string" name="Column 7" value="GL3"/>
    <att type="string" name="Column 8" value="TT4"/>
    <att type="integer" name="Column 9" value="19621239"/>
    <att type="string" name="canonicalName" value="GL3"/>
    <att type="list" name="cytoscape.alias.list">
      <att type="string" name="cytoscape.alias.list" value="GL3"/>
    </att>
    <graphics type="ELLIPSE" h="40.0" w="40.0" x="115.0" y="1724.0" fill="#ff9999" width="1" outline="#666666" cy:nodeTransparency="1.0" cy:nodeLabelFont="SansSerif.bold-0-12" cy:nodeLabel="GL3" cy:borderLineType="solid"/>
  </node>
  <node label="DHAR1" id="-111">
    <att type="string" name="Column 1" value="DHAR1"/>
    <att type="string" name="Column 2" value="2.5.1.18"/>
    <att type="integer" name="Column 3" value="578"/>
    <att type="string" name="Column 4" value="AT1G19570"/>
    <att type="string" name="Column 5" value="AT5G23000"/>
    <att type="string" name="Column 6" value="AT1G19570"/>
    <att type="string" name="Column 7" value="MYB37"/>
    <att type="string" name="Column 8" value="DHAR1"/>
    <att type="integer" name="Column 9" value="15308753"/>
    <att type="string" name="canonicalName" value="DHAR1"/>
    <att type="list" name="cytoscape.alias.list">
      <att type="string" name="cytoscape.alias.list" value="DHAR1"/>
    </att>
    <graphics type="ELLIPSE" h="40.0" w="40.0" x="2122.800048828125" y="1499.0" fill="#ff9999" width="1" outline="#666666" cy:nodeTransparency="1.0" cy:nodeLabelFont="SansSerif.bold-0-12" cy:nodeLabel="DHAR1" cy:borderLineType="solid"/>
  </node>
  <node label="GL2" id="-110">
    <att type="string" name="Column 1" value="GL2"/>
    <att type="string" name="Column 2" value="3.1.4.4"/>
    <att type="integer" name="Column 3" value="127"/>
    <att type="string" name="Column 4" value="AT3G16785"/>
    <att type="string" name="Column 5" value="AT1G79840"/>
    <att type="string" name="Column 6" value="AT3G16785"/>
    <att type="string" name="Column 7" value="GL2"/>
    <att type="string" name="Column 8" value="PLDP1"/>
    <att type="string" name="canonicalName" value="GL2"/>
    <att type="list" name="cytoscape.alias.list">
      <att type="string" name="cytoscape.alias.list" value="GL2"/>
    </att>
    <graphics type="ELLIPSE" h="40.0" w="40.0" x="0.5" y="2113.0" fill="#ff9999" width="1" outline="#666666" cy:nodeTransparency="1.0" cy:nodeLabelFont="SansSerif.bold-0-12" cy:nodeLabel="GL2" cy:borderLineType="solid"/>
  </node>
  <node label="OBP1" id="-109">
    <att type="string" name="Column 1" value="OBP1"/>
    <att type="string" name="Column 2" value="2.5.1.18"/>
    <att type="integer" name="Column 3" value="578"/>
    <att type="string" name="Column 4" value="AT2G47730"/>
    <att type="string" name="Column 5" value="AT3G50410"/>
    <att type="string" name="Column 6" value="AT2G47730"/>
    <att type="string" name="Column 7" value="OBP1"/>
    <att type="string" name="Column 8" value="GSTF8"/>
    <att type="string" name="canonicalName" value="OBP1"/>
    <att type="list" name="cytoscape.alias.list">
      <att type="string" name="cytoscape.alias.list" value="OBP1"/>
    </att>
    <graphics type="ELLIPSE" h="40.0" w="40.0" x="1518.0" y="1696.0" fill="#ff9999" width="1" outline="#666666" cy:nodeTransparency="1.0" cy:nodeLabelFont="SansSerif.bold-0-12" cy:nodeLabel="OBP1" cy:borderLineType="solid"/>
  </node>
  <node label="TCP1" id="-108">
    <att type="string" name="Column 1" value="TCP1"/>
    <att type="string" name="Column 2" value="1.14.13.-"/>
    <att type="integer" name="Column 3" value="37"/>
    <att type="string" name="Column 4" value="AT3G50660"/>
    <att type="string" name="Column 5" value="AT1G67260"/>
    <att type="string" name="Column 6" value="AT3G50660"/>
    <att type="string" name="Column 7" value="TCP1"/>
    <att type="string" name="Column 8" value="DWF4"/>
    <att type="integer" name="Column 9" value="20435901"/>
    <att type="string" name="canonicalName" value="TCP1"/>
    <att type="list" name="cytoscape.alias.list">
      <att type="string" name="cytoscape.alias.list" value="TCP1"/>
    </att>
    <graphics type="ELLIPSE" h="40.0" w="40.0" x="540.0" y="281.0" fill="#ff9999" width="1" outline="#666666" cy:nodeTransparency="1.0" cy:nodeLabelFont="SansSerif.bold-0-12" cy:nodeLabel="TCP1" cy:borderLineType="solid"/>
  </node>
  <node label="DFL1" id="-107">
    <att type="string" name="Column 1" value="DFL1"/>
    <att type="string" name="Column 2" value="6.3.-.-"/>
    <att type="integer" name="Column 3" value="127"/>
    <att type="string" name="Column 4" value="AT5G54510"/>
    <att type="string" name="Column 5" value="AT5G37020"/>
    <att type="string" name="Column 6" value="AT5G54510"/>
    <att type="string" name="Column 7" value="ARF8"/>
    <att type="string" name="Column 8" value="DFL1"/>
    <att type="integer" name="Column 9" value="19435933"/>
    <att type="string" name="canonicalName" value="DFL1"/>
    <att type="list" name="cytoscape.alias.list">
      <att type="string" name="cytoscape.alias.list" value="DFL1"/>
    </att>
    <graphics type="ELLIPSE" h="40.0" w="40.0" x="745.0" y="1009.0" fill="#ff9999" width="1" outline="#666666" cy:nodeTransparency="1.0" cy:nodeLabelFont="SansSerif.bold-0-12" cy:nodeLabel="DFL1" cy:borderLineType="solid"/>
  </node>
  <node label="HYH" id="-106">
    <att type="string" name="Column 1" value="HYH"/>
    <att type="string" name="Column 2" value="2.3.1.74"/>
    <att type="integer" name="Column 3" value="27"/>
    <att type="string" name="Column 4" value="AT5G13930"/>
    <att type="string" name="Column 5" value="AT3G17609"/>
    <att type="string" name="Column 6" value="AT5G13930"/>
    <att type="string" name="Column 7" value="HYH"/>
    <att type="string" name="Column 8" value="TT4"/>
    <att type="integer" name="Column 9" value="18055587"/>
    <att type="string" name="canonicalName" value="HYH"/>
    <att type="list" name="cytoscape.alias.list">
      <att type="string" name="cytoscape.alias.list" value="HYH"/>
    </att>
    <graphics type="ELLIPSE" h="40.0" w="40.0" x="273.0" y="2038.0" fill="#ff9999" width="1" outline="#666666" cy:nodeTransparency="1.0" cy:nodeLabelFont="SansSerif.bold-0-12" cy:nodeLabel="HYH" cy:borderLineType="solid"/>
  </node>
  <node label="BZR1" id="-105">
    <att type="string" name="Column 1" value="BZR1"/>
    <att type="string" name="Column 2" value="1.14.13.-"/>
    <att type="integer" name="Column 3" value="37"/>
    <att type="string" name="Column 4" value="AT3G50660"/>
    <att type="string" name="Column 5" value="AT1G75080"/>
    <att type="string" name="Column 6" value="AT3G50660"/>
    <att type="string" name="Column 7" value="BZR1"/>
    <att type="string" name="Column 8" value="DWF4"/>
    <att type="string" name="canonicalName" value="BZR1"/>
    <att type="list" name="cytoscape.alias.list">
      <att type="string" name="cytoscape.alias.list" value="BZR1"/>
    </att>
    <graphics type="ELLIPSE" h="40.0" w="40.0" x="405.5" y="309.0" fill="#ff9999" width="1" outline="#666666" cy:nodeTransparency="1.0" cy:nodeLabelFont="SansSerif.bold-0-12" cy:nodeLabel="BZR1" cy:borderLineType="solid"/>
  </node>
  <node label="EDS16" id="-104">
    <att type="string" name="Column 1" value="EDS16"/>
    <att type="string" name="Column 2" value="5.4.4.2"/>
    <att type="integer" name="Column 3" value="58"/>
    <att type="string" name="Column 4" value="AT1G74710"/>
    <att type="string" name="Column 5" value="AT3G28910"/>
    <att type="string" name="Column 6" value="AT1G74710"/>
    <att type="string" name="Column 7" value="MYB30"/>
    <att type="string" name="Column 8" value="EDS16"/>
    <att type="integer" name="Column 9" value="16730712"/>
    <att type="string" name="canonicalName" value="EDS16"/>
    <att type="list" name="cytoscape.alias.list">
      <att type="string" name="cytoscape.alias.list" value="EDS16"/>
    </att>
    <graphics type="ELLIPSE" h="40.0" w="40.0" x="718.0" y="1870.0" fill="#ff9999" width="1" outline="#666666" cy:nodeTransparency="1.0" cy:nodeLabelFont="SansSerif.bold-0-12" cy:nodeLabel="EDS16" cy:borderLineType="solid"/>
  </node>
  <node label="ADH1" id="-103">
    <att type="string" name="Column 1" value="ADH1"/>
    <att type="string" name="Column 2" value="1.1.1.1"/>
    <att type="integer" name="Column 3" value="58"/>
    <att type="string" name="Column 4" value="AT1G77120"/>
    <att type="string" name="Column 5" value="AT4G25470"/>
    <att type="string" name="Column 6" value="AT1G77120"/>
    <att type="string" name="Column 7" value="CBF2"/>
    <att type="string" name="Column 8" value="ADH1"/>
    <att type="integer" name="Column 9" value="18441225"/>
    <att type="string" name="canonicalName" value="ADH1"/>
    <att type="list" name="cytoscape.alias.list">
      <att type="string" name="cytoscape.alias.list" value="ADH1"/>
    </att>
    <graphics type="ELLIPSE" h="40.0" w="40.0" x="1886.0" y="482.0" fill="#ff9999" width="1" outline="#666666" cy:nodeTransparency="1.0" cy:nodeLabelFont="SansSerif.bold-0-12" cy:nodeLabel="ADH1" cy:borderLineType="solid"/>
  </node>
  <node label="UGT78D2" id="-102">
    <att type="string" name="Column 1" value="UGT78D2"/>
    <att type="string" name="Column 2" value="2.4.1.-"/>
    <att type="integer" name="Column 3" value="12348"/>
    <att type="string" name="Column 4" value="AT5G17050"/>
    <att type="string" name="Column 5" value="AT1G56650"/>
    <att type="string" name="Column 6" value="AT5G17050"/>
    <att type="string" name="Column 7" value="MYB75"/>
    <att type="string" name="Column 8" value="UGT78D2"/>
    <att type="string" name="canonicalName" value="UGT78D2"/>
    <att type="list" name="cytoscape.alias.list">
      <att type="string" name="cytoscape.alias.list" value="UGT78D2"/>
    </att>
    <graphics type="ELLIPSE" h="40.0" w="40.0" x="474.49639892578125" y="1949.1353759765625" fill="#ff9999" width="1" outline="#666666" cy:nodeTransparency="1.0" cy:nodeLabelFont="SansSerif.bold-0-12" cy:nodeLabel="UGT78D2" cy:borderLineType="solid"/>
  </node>
  <node label="MYB63" id="-101">
    <att type="string" name="Column 1" value="MYB63"/>
    <att type="string" name="Column 2" value="2.1.1.-"/>
    <att type="integer" name="Column 3" value="26"/>
    <att type="string" name="Column 4" value="AT5G54160"/>
    <att type="string" name="Column 5" value="AT1G79180"/>
    <att type="string" name="Column 6" value="AT5G54160"/>
    <att type="string" name="Column 7" value="MYB63"/>
    <att type="string" name="Column 8" value="ATOMT1"/>
    <att type="integer" name="Column 9" value="19122102"/>
    <att type="string" name="canonicalName" value="MYB63"/>
    <att type="list" name="cytoscape.alias.list">
      <att type="string" name="cytoscape.alias.list" value="MYB63"/>
    </att>
    <graphics type="ELLIPSE" h="40.0" w="40.0" x="1044.0" y="1754.0" fill="#ff9999" width="1" outline="#666666" cy:nodeTransparency="1.0" cy:nodeLabelFont="SansSerif.bold-0-12" cy:nodeLabel="MYB63" cy:borderLineType="solid"/>
  </node>
  <node label="AP1" id="-100">
    <att type="string" name="Column 1" value="AP1"/>
    <att type="string" name="Column 2" value="2.5.1.18"/>
    <att type="integer" name="Column 3" value="578"/>
    <att type="string" name="Column 4" value="AT2G47730"/>
    <att type="string" name="Column 5" value="AT1G69120"/>
    <att type="string" name="Column 6" value="AT2G47730"/>
    <att type="string" name="Column 7" value="AP1"/>
    <att type="string" name="Column 8" value="GSTF8"/>
    <att type="integer" name="Column 9" value="11997371"/>
    <att type="string" name="canonicalName" value="AP1"/>
    <att type="list" name="cytoscape.alias.list">
      <att type="string" name="cytoscape.alias.list" value="AP1"/>
    </att>
    <graphics type="ELLIPSE" h="40.0" w="40.0" x="1601.0" y="1499.0" fill="#ff9999" width="1" outline="#666666" cy:nodeTransparency="1.0" cy:nodeLabelFont="SansSerif.bold-0-12" cy:nodeLabel="AP1" cy:borderLineType="solid"/>
  </node>
  <node label="IRX1" id="-99">
    <att type="string" name="Column 1" value="IRX1"/>
    <att type="string" name="Column 2" value="2.4.1.12"/>
    <att type="integer" name="Column 3" value="157"/>
    <att type="string" name="Column 4" value="AT4G18780"/>
    <att type="string" name="Column 5" value="AT3G13890"/>
    <att type="string" name="Column 6" value="AT4G18780"/>
    <att type="string" name="Column 7" value="MYB26"/>
    <att type="string" name="Column 8" value="IRX1"/>
    <att type="integer" name="Column 9" value="19327132"/>
    <att type="string" name="canonicalName" value="IRX1"/>
    <att type="list" name="cytoscape.alias.list">
      <att type="string" name="cytoscape.alias.list" value="IRX1"/>
    </att>
    <graphics type="ELLIPSE" h="40.0" w="40.0" x="1248.265869140625" y="1499.5980224609375" fill="#ff9999" width="1" outline="#666666" cy:nodeTransparency="1.0" cy:nodeLabelFont="SansSerif.bold-0-12" cy:nodeLabel="IRX1" cy:borderLineType="solid"/>
  </node>
  <node label="FLS1" id="-98">
    <att type="string" name="Column 1" value="FLS1"/>
    <att type="string" name="Column 2" value="1.14.11.23"/>
    <att type="integer" name="Column 3" value="67"/>
    <att type="string" name="Column 4" value="AT5G08640"/>
    <att type="string" name="Column 5" value="AT5G41315"/>
    <att type="string" name="Column 6" value="AT5G08640"/>
    <att type="string" name="Column 7" value="GL3"/>
    <att type="string" name="Column 8" value="FLS1"/>
    <att type="integer" name="Column 9" value="19621239"/>
    <att type="string" name="canonicalName" value="FLS1"/>
    <att type="list" name="cytoscape.alias.list">
      <att type="string" name="cytoscape.alias.list" value="FLS1"/>
    </att>
    <graphics type="ELLIPSE" h="40.0" w="40.0" x="0.0" y="1758.0" fill="#ff9999" width="1" outline="#666666" cy:nodeTransparency="1.0" cy:nodeLabelFont="SansSerif.bold-0-12" cy:nodeLabel="FLS1" cy:borderLineType="solid"/>
  </node>
  <node label="LEC2" id="-97">
    <att type="string" name="Column 1" value="LEC2"/>
    <att type="string" name="Column 2" value="1.14.11.-"/>
    <att type="integer" name="Column 3" value="567"/>
    <att type="string" name="Column 4" value="AT1G80340"/>
    <att type="string" name="Column 5" value="AT1G28300"/>
    <att type="string" name="Column 6" value="AT1G80340"/>
    <att type="string" name="Column 7" value="LEC2"/>
    <att type="string" name="Column 8" value="GA3OX2"/>
    <att type="integer" name="Column 9" value="18287041"/>
    <att type="string" name="canonicalName" value="LEC2"/>
    <att type="list" name="cytoscape.alias.list">
      <att type="string" name="cytoscape.alias.list" value="LEC2"/>
    </att>
    <graphics type="ELLIPSE" h="40.0" w="40.0" x="826.0" y="321.0" fill="#ff9999" width="1" outline="#666666" cy:nodeTransparency="1.0" cy:nodeLabelFont="SansSerif.bold-0-12" cy:nodeLabel="LEC2" cy:borderLineType="solid"/>
  </node>
  <node label="IRX3" id="-96">
    <att type="string" name="Column 1" value="IRX3"/>
    <att type="string" name="Column 2" value="2.4.1.12"/>
    <att type="integer" name="Column 3" value="157"/>
    <att type="string" name="Column 4" value="AT5G17420"/>
    <att type="string" name="Column 5" value="AT3G13890"/>
    <att type="string" name="Column 6" value="AT5G17420"/>
    <att type="string" name="Column 7" value="MYB26"/>
    <att type="string" name="Column 8" value="IRX3"/>
    <att type="integer" name="Column 9" value="19327132"/>
    <att type="string" name="canonicalName" value="IRX3"/>
    <att type="list" name="cytoscape.alias.list">
      <att type="string" name="cytoscape.alias.list" value="IRX3"/>
    </att>
    <graphics type="ELLIPSE" h="40.0" w="40.0" x="1392.0" y="1660.0" fill="#ff9999" width="1" outline="#666666" cy:nodeTransparency="1.0" cy:nodeLabelFont="SansSerif.bold-0-12" cy:nodeLabel="IRX3" cy:borderLineType="solid"/>
  </node>
  <node label="ATHB-1" id="-95">
    <att type="string" name="Column 1" value="ATHB-1"/>
    <att type="string" name="Column 2" value="1.14.17.4"/>
    <att type="integer" name="Column 3" value="5"/>
    <att type="string" name="Column 4" value="AT2G19590"/>
    <att type="string" name="Column 5" value="AT3G01470"/>
    <att type="string" name="Column 6" value="AT2G19590"/>
    <att type="string" name="Column 7" value="ATHB-1"/>
    <att type="string" name="Column 8" value="ATACO1"/>
    <att type="string" name="canonicalName" value="ATHB-1"/>
    <att type="list" name="cytoscape.alias.list">
      <att type="string" name="cytoscape.alias.list" value="ATHB-1"/>
    </att>
    <graphics type="ELLIPSE" h="40.0" w="40.0" x="646.0" y="1499.0" fill="#ff9999" width="1" outline="#666666" cy:nodeTransparency="1.0" cy:nodeLabelFont="SansSerif.bold-0-12" cy:nodeLabel="ATHB-1" cy:borderLineType="solid"/>
  </node>
  <node label="GA3OX2" id="-94">
    <att type="string" name="Column 1" value="GA3OX2"/>
    <att type="string" name="Column 2" value="1.14.11.-"/>
    <att type="integer" name="Column 3" value="567"/>
    <att type="string" name="Column 4" value="AT1G80340"/>
    <att type="string" name="Column 5" value="AT4G36930"/>
    <att type="string" name="Column 6" value="AT1G80340"/>
    <att type="string" name="Column 7" value="SPT"/>
    <att type="string" name="Column 8" value="GA3OX2"/>
    <att type="string" name="canonicalName" value="GA3OX2"/>
    <att type="list" name="cytoscape.alias.list">
      <att type="string" name="cytoscape.alias.list" value="GA3OX2"/>
    </att>
    <graphics type="ELLIPSE" h="40.0" w="40.0" x="716.0" y="474.0" fill="#ff9999" width="1" outline="#666666" cy:nodeTransparency="1.0" cy:nodeLabelFont="SansSerif.bold-0-12" cy:nodeLabel="GA3OX2" cy:borderLineType="solid"/>
  </node>
  <node label="WRKY17" id="-93">
    <att type="string" name="Column 1" value="WRKY17"/>
    <att type="string" name="Column 2" value="1.13.11.12"/>
    <att type="integer" name="Column 3" value="17"/>
    <att type="string" name="Column 4" value="AT3G45140"/>
    <att type="string" name="Column 5" value="AT2G24570"/>
    <att type="string" name="Column 6" value="AT3G45140"/>
    <att type="string" name="Column 7" value="WRKY17"/>
    <att type="string" name="Column 8" value="LOX2"/>
    <att type="integer" name="Column 9" value="17114354"/>
    <att type="string" name="canonicalName" value="WRKY17"/>
    <att type="list" name="cytoscape.alias.list">
      <att type="string" name="cytoscape.alias.list" value="WRKY17"/>
    </att>
    <graphics type="ELLIPSE" h="40.0" w="40.0" x="1998.0" y="0.0" fill="#ff9999" width="1" outline="#666666" cy:nodeTransparency="1.0" cy:nodeLabelFont="SansSerif.bold-0-12" cy:nodeLabel="WRKY17" cy:borderLineType="solid"/>
  </node>
  <node label="ANAC019" id="-92">
    <att type="string" name="Column 1" value="ANAC019"/>
    <att type="string" name="Column 2" value="1.13.11.12"/>
    <att type="integer" name="Column 3" value="17"/>
    <att type="string" name="Column 4" value="AT3G45140"/>
    <att type="string" name="Column 5" value="AT1G52890"/>
    <att type="string" name="Column 6" value="AT3G45140"/>
    <att type="string" name="Column 7" value="ANAC019"/>
    <att type="string" name="Column 8" value="LOX2"/>
    <att type="integer" name="Column 9" value="18427573"/>
    <att type="string" name="canonicalName" value="ANAC019"/>
    <att type="list" name="cytoscape.alias.list">
      <att type="string" name="cytoscape.alias.list" value="ANAC019"/>
    </att>
    <graphics type="ELLIPSE" h="40.0" w="40.0" x="2078.5" y="207.0" fill="#ff9999" width="1" outline="#666666" cy:nodeTransparency="1.0" cy:nodeLabelFont="SansSerif.bold-0-12" cy:nodeLabel="ANAC019" cy:borderLineType="solid"/>
  </node>
  <node label="AG" id="-91">
    <att type="string" name="Column 1" value="AG"/>
    <att type="string" name="Column 2" value="1.14.11.-"/>
    <att type="integer" name="Column 3" value="567"/>
    <att type="string" name="Column 4" value="AT1G15550"/>
    <att type="string" name="Column 5" value="AT4G18960"/>
    <att type="string" name="Column 6" value="AT1G15550"/>
    <att type="string" name="Column 7" value="AG"/>
    <att type="string" name="Column 8" value="GA3OX1"/>
    <att type="string" name="canonicalName" value="AG"/>
    <att type="list" name="cytoscape.alias.list">
      <att type="string" name="cytoscape.alias.list" value="AG"/>
    </att>
    <graphics type="ELLIPSE" h="40.0" w="40.0" x="399.0" y="671.0" fill="#ff9999" width="1" outline="#666666" cy:nodeTransparency="1.0" cy:nodeLabelFont="SansSerif.bold-0-12" cy:nodeLabel="AG" cy:borderLineType="solid"/>
  </node>
  <node label="GAI" id="-90">
    <att type="string" name="Column 1" value="GAI"/>
    <att type="string" name="Column 2" value="1.14.11.-"/>
    <att type="integer" name="Column 3" value="567"/>
    <att type="string" name="Column 4" value="AT1G15550"/>
    <att type="string" name="Column 5" value="AT1G14920"/>
    <att type="string" name="Column 6" value="AT1G15550"/>
    <att type="string" name="Column 7" value="GAI"/>
    <att type="string" name="Column 8" value="GA3OX1"/>
    <att type="integer" name="Column 9" value="10517835"/>
    <att type="string" name="canonicalName" value="GAI"/>
    <att type="list" name="cytoscape.alias.list">
      <att type="string" name="cytoscape.alias.list" value="GAI"/>
    </att>
    <graphics type="ELLIPSE" h="40.0" w="40.0" x="695.0" y="775.0" fill="#ff9999" width="1" outline="#666666" cy:nodeTransparency="1.0" cy:nodeLabelFont="SansSerif.bold-0-12" cy:nodeLabel="GAI" cy:borderLineType="solid"/>
  </node>
  <node label="WRKY11" id="-89">
    <att type="string" name="Column 1" value="WRKY11"/>
    <att type="string" name="Column 2" value="1.13.11.12"/>
    <att type="integer" name="Column 3" value="17"/>
    <att type="string" name="Column 4" value="AT3G45140"/>
    <att type="string" name="Column 5" value="AT4G31550"/>
    <att type="string" name="Column 6" value="AT3G45140"/>
    <att type="string" name="Column 7" value="WRKY11"/>
    <att type="string" name="Column 8" value="LOX2"/>
    <att type="integer" name="Column 9" value="17114354"/>
    <att type="string" name="canonicalName" value="WRKY11"/>
    <att type="list" name="cytoscape.alias.list">
      <att type="string" name="cytoscape.alias.list" value="WRKY11"/>
    </att>
    <graphics type="ELLIPSE" h="40.0" w="40.0" x="1914.0" y="35.0" fill="#ff9999" width="1" outline="#666666" cy:nodeTransparency="1.0" cy:nodeLabelFont="SansSerif.bold-0-12" cy:nodeLabel="WRKY11" cy:borderLineType="solid"/>
  </node>
  <node label="BRU6" id="-88">
    <att type="string" name="Column 1" value="BRU6"/>
    <att type="string" name="Column 2" value="6.3.-.-"/>
    <att type="integer" name="Column 3" value="127"/>
    <att type="string" name="Column 4" value="AT4G37390"/>
    <att type="string" name="Column 5" value="AT5G20730"/>
    <att type="string" name="Column 6" value="AT4G37390"/>
    <att type="string" name="Column 7" value="ARF7"/>
    <att type="string" name="Column 8" value="BRU6"/>
    <att type="string" name="canonicalName" value="BRU6"/>
    <att type="list" name="cytoscape.alias.list">
      <att type="string" name="cytoscape.alias.list" value="BRU6"/>
    </att>
    <graphics type="ELLIPSE" h="40.0" w="40.0" x="822.0" y="1409.0" fill="#ff9999" width="1" outline="#666666" cy:nodeTransparency="1.0" cy:nodeLabelFont="SansSerif.bold-0-12" cy:nodeLabel="BRU6" cy:borderLineType="solid"/>
  </node>
  <node label="STZ" id="-87">
    <att type="string" name="Column 1" value="STZ"/>
    <att type="string" name="Column 2" value="1.13.11.12"/>
    <att type="integer" name="Column 3" value="17"/>
    <att type="string" name="Column 4" value="AT1G17420"/>
    <att type="string" name="Column 5" value="AT1G27730"/>
    <att type="string" name="Column 6" value="AT1G17420"/>
    <att type="string" name="Column 7" value="STZ"/>
    <att type="string" name="Column 8" value="LOX3"/>
    <att type="integer" name="Column 9" value="20140232"/>
    <att type="string" name="canonicalName" value="STZ"/>
    <att type="list" name="cytoscape.alias.list">
      <att type="string" name="cytoscape.alias.list" value="STZ"/>
    </att>
    <graphics type="ELLIPSE" h="40.0" w="40.0" x="1604.0" y="105.0" fill="#ff9999" width="1" outline="#666666" cy:nodeTransparency="1.0" cy:nodeLabelFont="SansSerif.bold-0-12" cy:nodeLabel="STZ" cy:borderLineType="solid"/>
  </node>
  <node label="ABF2" id="-86">
    <att type="string" name="Column 1" value="ABF2"/>
    <att type="string" name="Column 2" value="1.1.1.1"/>
    <att type="integer" name="Column 3" value="58"/>
    <att type="string" name="Column 4" value="AT1G77120"/>
    <att type="string" name="Column 5" value="AT1G45249"/>
    <att type="string" name="Column 6" value="AT1G77120"/>
    <att type="string" name="Column 7" value="ABF2"/>
    <att type="string" name="Column 8" value="ADH1"/>
    <att type="integer" name="Column 9" value="15516505"/>
    <att type="string" name="canonicalName" value="ABF2"/>
    <att type="list" name="cytoscape.alias.list">
      <att type="string" name="cytoscape.alias.list" value="ABF2"/>
    </att>
    <graphics type="ELLIPSE" h="40.0" w="40.0" x="1912.0" y="623.0" fill="#ff9999" width="1" outline="#666666" cy:nodeTransparency="1.0" cy:nodeLabelFont="SansSerif.bold-0-12" cy:nodeLabel="ABF2" cy:borderLineType="solid"/>
  </node>
  <node label="GA3OX1" id="-85">
    <att type="string" name="Column 1" value="GA3OX1"/>
    <att type="string" name="Column 2" value="1.14.11.-"/>
    <att type="integer" name="Column 3" value="567"/>
    <att type="string" name="Column 4" value="AT1G15550"/>
    <att type="string" name="Column 5" value="AT4G36930"/>
    <att type="string" name="Column 6" value="AT1G15550"/>
    <att type="string" name="Column 7" value="SPT"/>
    <att type="string" name="Column 8" value="GA3OX1"/>
    <att type="integer" name="Column 9" value="18757556"/>
    <att type="string" name="canonicalName" value="GA3OX1"/>
    <att type="list" name="cytoscape.alias.list">
      <att type="string" name="cytoscape.alias.list" value="GA3OX1"/>
    </att>
    <graphics type="ELLIPSE" h="40.0" w="40.0" x="531.0" y="720.0" fill="#ff9999" width="1" outline="#666666" cy:nodeTransparency="1.0" cy:nodeLabelFont="SansSerif.bold-0-12" cy:nodeLabel="GA3OX1" cy:borderLineType="solid"/>
  </node>
  <node label="MYB58" id="-84">
    <att type="string" name="Column 1" value="MYB58"/>
    <att type="string" name="Column 2" value="2.1.1.-"/>
    <att type="integer" name="Column 3" value="26"/>
    <att type="string" name="Column 4" value="AT5G54160"/>
    <att type="string" name="Column 5" value="AT1G16490"/>
    <att type="string" name="Column 6" value="AT5G54160"/>
    <att type="string" name="Column 7" value="MYB58"/>
    <att type="string" name="Column 8" value="ATOMT1"/>
    <att type="integer" name="Column 9" value="19122102"/>
    <att type="string" name="canonicalName" value="MYB58"/>
    <att type="list" name="cytoscape.alias.list">
      <att type="string" name="cytoscape.alias.list" value="MYB58"/>
    </att>
    <graphics type="ELLIPSE" h="40.0" w="40.0" x="1173.0" y="1499.0" fill="#ff9999" width="1" outline="#666666" cy:nodeTransparency="1.0" cy:nodeLabelFont="SansSerif.bold-0-12" cy:nodeLabel="MYB58" cy:borderLineType="solid"/>
  </node>
  <node label="AAO1" id="-83">
    <att type="string" name="Column 1" value="AAO1"/>
    <att type="string" name="Column 2" value="1.2.3.7"/>
    <att type="integer" name="Column 3" value="12"/>
    <att type="string" name="Column 4" value="AT5G20960"/>
    <att type="string" name="Column 5" value="AT2G20180"/>
    <att type="string" name="Column 6" value="AT5G20960"/>
    <att type="string" name="Column 7" value="PIL5"/>
    <att type="string" name="Column 8" value="AAO1"/>
    <att type="integer" name="Column 9" value="19244139"/>
    <att type="string" name="canonicalName" value="AAO1"/>
    <att type="list" name="cytoscape.alias.list">
      <att type="string" name="cytoscape.alias.list" value="AAO1"/>
    </att>
    <graphics type="ELLIPSE" h="40.0" w="40.0" x="625.4642333984375" y="639.7764282226562" fill="#ff9999" width="1" outline="#666666" cy:nodeTransparency="1.0" cy:nodeLabelFont="SansSerif.bold-0-12" cy:nodeLabel="AAO1" cy:borderLineType="solid"/>
  </node>
  <node label="GH3.3" id="-82">
    <att type="string" name="Column 1" value="GH3.3"/>
    <att type="string" name="Column 2" value="6.3.-.-"/>
    <att type="integer" name="Column 3" value="127"/>
    <att type="string" name="Column 4" value="AT2G23170"/>
    <att type="string" name="Column 5" value="AT3G51060"/>
    <att type="string" name="Column 6" value="AT2G23170"/>
    <att type="string" name="Column 7" value="STY1"/>
    <att type="string" name="Column 8" value="GH3.3"/>
    <att type="integer" name="Column 9" value="16740145"/>
    <att type="string" name="canonicalName" value="GH3.3"/>
    <att type="list" name="cytoscape.alias.list">
      <att type="string" name="cytoscape.alias.list" value="GH3.3"/>
    </att>
    <graphics type="ELLIPSE" h="40.0" w="40.0" x="807.1399536132812" y="1160.130859375" fill="#ff9999" width="1" outline="#666666" cy:nodeTransparency="1.0" cy:nodeLabelFont="SansSerif.bold-0-12" cy:nodeLabel="GH3.3" cy:borderLineType="solid"/>
  </node>
  <node label="HOS10" id="-81">
    <att type="string" name="Column 1" value="HOS10"/>
    <att type="string" name="Column 2" value="1.1.1.1"/>
    <att type="integer" name="Column 3" value="58"/>
    <att type="string" name="Column 4" value="AT1G77120"/>
    <att type="string" name="Column 5" value="AT1G35515"/>
    <att type="string" name="Column 6" value="AT1G77120"/>
    <att type="string" name="Column 7" value="HOS10"/>
    <att type="string" name="Column 8" value="ADH1"/>
    <att type="integer" name="Column 9" value="15994234"/>
    <att type="string" name="canonicalName" value="HOS10"/>
    <att type="list" name="cytoscape.alias.list">
      <att type="string" name="cytoscape.alias.list" value="HOS10"/>
    </att>
    <graphics type="ELLIPSE" h="40.0" w="40.0" x="1989.0" y="579.0" fill="#ff9999" width="1" outline="#666666" cy:nodeTransparency="1.0" cy:nodeLabelFont="SansSerif.bold-0-12" cy:nodeLabel="HOS10" cy:borderLineType="solid"/>
  </node>
  <node label="GSTF8" id="-80">
    <att type="string" name="Column 1" value="GSTF8"/>
    <att type="string" name="Column 2" value="2.5.1.18"/>
    <att type="integer" name="Column 3" value="578"/>
    <att type="string" name="Column 4" value="AT2G47730"/>
    <att type="string" name="Column 5" value="AT3G50410"/>
    <att type="string" name="Column 6" value="AT2G47730"/>
    <att type="string" name="Column 7" value="OBP1"/>
    <att type="string" name="Column 8" value="GSTF8"/>
    <att type="integer" name="Column 9" value="11997371"/>
    <att type="string" name="canonicalName" value="GSTF8"/>
    <att type="list" name="cytoscape.alias.list">
      <att type="string" name="cytoscape.alias.list" value="GSTF8"/>
    </att>
    <graphics type="ELLIPSE" h="40.0" w="40.0" x="1590.0" y="1602.0" fill="#ff9999" width="1" outline="#666666" cy:nodeTransparency="1.0" cy:nodeLabelFont="SansSerif.bold-0-12" cy:nodeLabel="GSTF8" cy:borderLineType="solid"/>
  </node>
  <node label="GH3.4" id="-79">
    <att type="string" name="Column 1" value="GH3.4"/>
    <att type="string" name="Column 2" value="6.3.-.-"/>
    <att type="integer" name="Column 3" value="127"/>
    <att type="string" name="Column 4" value="AT1G59500"/>
    <att type="string" name="Column 5" value="AT3G51060"/>
    <att type="string" name="Column 6" value="AT1G59500"/>
    <att type="string" name="Column 7" value="STY1"/>
    <att type="string" name="Column 8" value="GH3.4"/>
    <att type="integer" name="Column 9" value="19435933"/>
    <att type="string" name="canonicalName" value="GH3.4"/>
    <att type="list" name="cytoscape.alias.list">
      <att type="string" name="cytoscape.alias.list" value="GH3.4"/>
    </att>
    <graphics type="ELLIPSE" h="40.0" w="40.0" x="753.1815185546875" y="1315.6336669921875" fill="#ff9999" width="1" outline="#666666" cy:nodeTransparency="1.0" cy:nodeLabelFont="SansSerif.bold-0-12" cy:nodeLabel="GH3.4" cy:borderLineType="solid"/>
  </node>
  <node label="ORA47" id="-78">
    <att type="string" name="Column 1" value="ORA47"/>
    <att type="string" name="Column 2" value="1.13.11.12"/>
    <att type="integer" name="Column 3" value="17"/>
    <att type="string" name="Column 4" value="AT1G17420"/>
    <att type="string" name="Column 5" value="AT1G74930"/>
    <att type="string" name="Column 6" value="AT1G17420"/>
    <att type="string" name="Column 7" value="ORA47"/>
    <att type="string" name="Column 8" value="LOX3"/>
    <att type="integer" name="Column 9" value="20140232"/>
    <att type="string" name="canonicalName" value="ORA47"/>
    <att type="list" name="cytoscape.alias.list">
      <att type="string" name="cytoscape.alias.list" value="ORA47"/>
    </att>
    <graphics type="ELLIPSE" h="40.0" w="40.0" x="1544.0" y="329.0" fill="#ff9999" width="1" outline="#666666" cy:nodeTransparency="1.0" cy:nodeLabelFont="SansSerif.bold-0-12" cy:nodeLabel="ORA47" cy:borderLineType="solid"/>
  </node>
  <node label="GSTF6" id="-77">
    <att type="string" name="Column 1" value="GSTF6"/>
    <att type="string" name="Column 2" value="2.5.1.18"/>
    <att type="integer" name="Column 3" value="578"/>
    <att type="string" name="Column 4" value="AT1G02930"/>
    <att type="string" name="Column 5" value="AT1G52890"/>
    <att type="string" name="Column 6" value="AT1G02930"/>
    <att type="string" name="Column 7" value="ANAC019"/>
    <att type="string" name="Column 8" value="GSTF6"/>
    <att type="integer" name="Column 9" value="19995345"/>
    <att type="string" name="canonicalName" value="GSTF6"/>
    <att type="list" name="cytoscape.alias.list">
      <att type="string" name="cytoscape.alias.list" value="GSTF6"/>
    </att>
    <graphics type="ELLIPSE" h="40.0" w="40.0" x="2151.446533203125" y="245.10638427734375" fill="#ff9999" width="1" outline="#666666" cy:nodeTransparency="1.0" cy:nodeLabelFont="SansSerif.bold-0-12" cy:nodeLabel="GSTF6" cy:borderLineType="solid"/>
  </node>
  <node label="AMS" id="-76">
    <att type="string" name="Column 1" value="AMS"/>
    <att type="string" name="Column 2" value="2.1.1.-"/>
    <att type="integer" name="Column 3" value="26"/>
    <att type="string" name="Column 4" value="AT1G67990"/>
    <att type="string" name="Column 5" value="AT2G16910"/>
    <att type="string" name="Column 6" value="AT1G67990"/>
    <att type="string" name="Column 7" value="AMS"/>
    <att type="string" name="Column 8" value="TSM1"/>
    <att type="integer" name="Column 9" value="20118226"/>
    <att type="string" name="canonicalName" value="AMS"/>
    <att type="list" name="cytoscape.alias.list">
      <att type="string" name="cytoscape.alias.list" value="AMS"/>
    </att>
    <graphics type="ELLIPSE" h="40.0" w="40.0" x="1760.5" y="1582.0" fill="#ff9999" width="1" outline="#666666" cy:nodeTransparency="1.0" cy:nodeLabelFont="SansSerif.bold-0-12" cy:nodeLabel="AMS" cy:borderLineType="solid"/>
  </node>
  <node label="HFR1" id="-75">
    <att type="string" name="Column 1" value="HFR1"/>
    <att type="string" name="Column 2" value="2.3.1.74"/>
    <att type="integer" name="Column 3" value="27"/>
    <att type="string" name="Column 4" value="AT5G13930"/>
    <att type="string" name="Column 5" value="AT1G02340"/>
    <att type="string" name="Column 6" value="AT5G13930"/>
    <att type="string" name="Column 7" value="HFR1"/>
    <att type="string" name="Column 8" value="TT4"/>
    <att type="integer" name="Column 9" value="11090209"/>
    <att type="string" name="canonicalName" value="HFR1"/>
    <att type="list" name="cytoscape.alias.list">
      <att type="string" name="cytoscape.alias.list" value="HFR1"/>
    </att>
    <graphics type="ELLIPSE" h="40.0" w="40.0" x="324.0" y="1964.0" fill="#ff9999" width="1" outline="#666666" cy:nodeTransparency="1.0" cy:nodeLabelFont="SansSerif.bold-0-12" cy:nodeLabel="HFR1" cy:borderLineType="solid"/>
  </node>
  <node label="AT5G17050" id="-74">
    <att type="string" name="Column 1" value="AT5G17050"/>
    <att type="string" name="Column 2" value="2.4.1.-"/>
    <att type="integer" name="Column 3" value="12348"/>
    <att type="string" name="Column 4" value="AT5G17050"/>
    <att type="string" name="Column 5" value="AT2G16910"/>
    <att type="string" name="Column 6" value="AT5G17050"/>
    <att type="string" name="Column 7" value="AMS"/>
    <att type="string" name="Column 8" value="AT5G17050"/>
    <att type="integer" name="Column 9" value="20118226"/>
    <att type="string" name="canonicalName" value="AT5G17050"/>
    <att type="list" name="cytoscape.alias.list">
      <att type="string" name="cytoscape.alias.list" value="AT5G17050"/>
    </att>
    <graphics type="ELLIPSE" h="40.0" w="40.0" x="1760.859130859375" y="1664.2991943359375" fill="#ff9999" width="1" outline="#666666" cy:nodeTransparency="1.0" cy:nodeLabelFont="SansSerif.bold-0-12" cy:nodeLabel="AT5G17050" cy:borderLineType="solid"/>
  </node>
  <node label="WES1" id="-73">
    <att type="string" name="Column 1" value="WES1"/>
    <att type="string" name="Column 2" value="6.3.-.-"/>
    <att type="integer" name="Column 3" value="127"/>
    <att type="string" name="Column 4" value="AT4G27260"/>
    <att type="string" name="Column 5" value="AT5G20730"/>
    <att type="string" name="Column 6" value="AT4G27260"/>
    <att type="string" name="Column 7" value="ARF7"/>
    <att type="string" name="Column 8" value="WES1"/>
    <att type="integer" name="Column 9" value="19654206"/>
    <att type="string" name="canonicalName" value="WES1"/>
    <att type="list" name="cytoscape.alias.list">
      <att type="string" name="cytoscape.alias.list" value="WES1"/>
    </att>
    <graphics type="ELLIPSE" h="40.0" w="40.0" x="916.0" y="1291.0" fill="#ff9999" width="1" outline="#666666" cy:nodeTransparency="1.0" cy:nodeLabelFont="SansSerif.bold-0-12" cy:nodeLabel="WES1" cy:borderLineType="solid"/>
  </node>
  <node label="MYB37" id="-72">
    <att type="string" name="Column 1" value="MYB37"/>
    <att type="string" name="Column 2" value="2.5.1.18"/>
    <att type="integer" name="Column 3" value="578"/>
    <att type="string" name="Column 4" value="AT1G19570"/>
    <att type="string" name="Column 5" value="AT5G23000"/>
    <att type="string" name="Column 6" value="AT1G19570"/>
    <att type="string" name="Column 7" value="MYB37"/>
    <att type="string" name="Column 8" value="DHAR1"/>
    <att type="integer" name="Column 9" value="15308753"/>
    <att type="string" name="canonicalName" value="MYB37"/>
    <att type="list" name="cytoscape.alias.list">
      <att type="string" name="cytoscape.alias.list" value="MYB37"/>
    </att>
    <graphics type="ELLIPSE" h="40.0" w="40.0" x="2040.5" y="1499.0" fill="#ff9999" width="1" outline="#666666" cy:nodeTransparency="1.0" cy:nodeLabelFont="SansSerif.bold-0-12" cy:nodeLabel="MYB37" cy:borderLineType="solid"/>
  </node>
  <node label="GH3.17" id="-71">
    <att type="string" name="Column 1" value="GH3.17"/>
    <att type="string" name="Column 2" value="6.3.-.-"/>
    <att type="integer" name="Column 3" value="127"/>
    <att type="string" name="Column 4" value="AT1G28130"/>
    <att type="string" name="Column 5" value="AT5G37020"/>
    <att type="string" name="Column 6" value="AT1G28130"/>
    <att type="string" name="Column 7" value="ARF8"/>
    <att type="string" name="Column 8" value="GH3.17"/>
    <att type="string" name="canonicalName" value="GH3.17"/>
    <att type="list" name="cytoscape.alias.list">
      <att type="string" name="cytoscape.alias.list" value="GH3.17"/>
    </att>
    <graphics type="ELLIPSE" h="40.0" w="40.0" x="551.8651123046875" y="1191.2681884765625" fill="#ff9999" width="1" outline="#666666" cy:nodeTransparency="1.0" cy:nodeLabelFont="SansSerif.bold-0-12" cy:nodeLabel="GH3.17" cy:borderLineType="solid"/>
  </node>
  <node label="MYB2" id="-70">
    <att type="string" name="Column 1" value="MYB2"/>
    <att type="string" name="Column 2" value="1.1.1.1"/>
    <att type="integer" name="Column 3" value="58"/>
    <att type="string" name="Column 4" value="AT1G77120"/>
    <att type="string" name="Column 5" value="AT2G47190"/>
    <att type="string" name="Column 6" value="AT1G77120"/>
    <att type="string" name="Column 7" value="MYB2"/>
    <att type="string" name="Column 8" value="ADH1"/>
    <att type="string" name="canonicalName" value="MYB2"/>
    <att type="list" name="cytoscape.alias.list">
      <att type="string" name="cytoscape.alias.list" value="MYB2"/>
    </att>
    <graphics type="ELLIPSE" h="40.0" w="40.0" x="1828.0" y="610.0" fill="#ff9999" width="1" outline="#666666" cy:nodeTransparency="1.0" cy:nodeLabelFont="SansSerif.bold-0-12" cy:nodeLabel="MYB2" cy:borderLineType="solid"/>
  </node>
  <node label="MYB4" id="-69">
    <att type="string" name="Column 1" value="MYB4"/>
    <att type="string" name="Column 2" value="2.3.1.74"/>
    <att type="integer" name="Column 3" value="27"/>
    <att type="string" name="Column 4" value="AT5G13930"/>
    <att type="string" name="Column 5" value="AT4G38620"/>
    <att type="string" name="Column 6" value="AT5G13930"/>
    <att type="string" name="Column 7" value="MYB4"/>
    <att type="string" name="Column 8" value="TT4"/>
    <att type="integer" name="Column 9" value="19604393"/>
    <att type="string" name="canonicalName" value="MYB4"/>
    <att type="list" name="cytoscape.alias.list">
      <att type="string" name="cytoscape.alias.list" value="MYB4"/>
    </att>
    <graphics type="ELLIPSE" h="40.0" w="40.0" x="110.0" y="1989.0" fill="#ff9999" width="1" outline="#666666" cy:nodeTransparency="1.0" cy:nodeLabelFont="SansSerif.bold-0-12" cy:nodeLabel="MYB4" cy:borderLineType="solid"/>
  </node>
  <node label="GA2OX2" id="-68">
    <att type="string" name="Column 1" value="GA2OX2"/>
    <att type="string" name="Column 2" value="1.14.11.-"/>
    <att type="integer" name="Column 3" value="567"/>
    <att type="string" name="Column 4" value="AT1G30040"/>
    <att type="string" name="Column 5" value="AT2G20180"/>
    <att type="string" name="Column 6" value="AT1G30040"/>
    <att type="string" name="Column 7" value="PIL5"/>
    <att type="string" name="Column 8" value="GA2OX2"/>
    <att type="integer" name="Column 9" value="18757555"/>
    <att type="string" name="canonicalName" value="GA2OX2"/>
    <att type="list" name="cytoscape.alias.list">
      <att type="string" name="cytoscape.alias.list" value="GA2OX2"/>
    </att>
    <graphics type="ELLIPSE" h="40.0" w="40.0" x="882.0" y="653.0" fill="#ff9999" width="1" outline="#666666" cy:nodeTransparency="1.0" cy:nodeLabelFont="SansSerif.bold-0-12" cy:nodeLabel="GA2OX2" cy:borderLineType="solid"/>
  </node>
  <node label="TT2" id="-67">
    <att type="string" name="Column 1" value="TT2"/>
    <att type="string" name="Column 2" value="1.14.11.23"/>
    <att type="integer" name="Column 3" value="67"/>
    <att type="string" name="Column 4" value="AT4G22880"/>
    <att type="string" name="Column 5" value="AT5G35550"/>
    <att type="string" name="Column 6" value="AT4G22880"/>
    <att type="string" name="Column 7" value="TT2"/>
    <att type="string" name="Column 8" value="LDOX"/>
    <att type="string" name="canonicalName" value="TT2"/>
    <att type="list" name="cytoscape.alias.list">
      <att type="string" name="cytoscape.alias.list" value="TT2"/>
    </att>
    <graphics type="ELLIPSE" h="40.0" w="40.0" x="318.0" y="1532.0" fill="#ff9999" width="1" outline="#666666" cy:nodeTransparency="1.0" cy:nodeLabelFont="SansSerif.bold-0-12" cy:nodeLabel="TT2" cy:borderLineType="solid"/>
  </node>
  <node label="MYB30" id="-66">
    <att type="string" name="Column 1" value="MYB30"/>
    <att type="string" name="Column 2" value="5.4.4.2"/>
    <att type="integer" name="Column 3" value="58"/>
    <att type="string" name="Column 4" value="AT1G74710"/>
    <att type="string" name="Column 5" value="AT3G28910"/>
    <att type="string" name="Column 6" value="AT1G74710"/>
    <att type="string" name="Column 7" value="MYB30"/>
    <att type="string" name="Column 8" value="EDS16"/>
    <att type="integer" name="Column 9" value="16730712"/>
    <att type="string" name="canonicalName" value="MYB30"/>
    <att type="list" name="cytoscape.alias.list">
      <att type="string" name="cytoscape.alias.list" value="MYB30"/>
    </att>
    <graphics type="ELLIPSE" h="40.0" w="40.0" x="835.0" y="1846.0" fill="#ff9999" width="1" outline="#666666" cy:nodeTransparency="1.0" cy:nodeLabelFont="SansSerif.bold-0-12" cy:nodeLabel="MYB30" cy:borderLineType="solid"/>
  </node>
  <node label="GA2OX4" id="-65">
    <att type="string" name="Column 1" value="GA2OX4"/>
    <att type="string" name="Column 2" value="1.14.11.-"/>
    <att type="integer" name="Column 3" value="567"/>
    <att type="string" name="Column 4" value="AT1G47990"/>
    <att type="string" name="Column 5" value="AT1G62360"/>
    <att type="string" name="Column 6" value="AT1G47990"/>
    <att type="string" name="Column 7" value="BUM1"/>
    <att type="string" name="Column 8" value="GA2OX4"/>
    <att type="integer" name="Column 9" value="18757555"/>
    <att type="string" name="canonicalName" value="GA2OX4"/>
    <att type="list" name="cytoscape.alias.list">
      <att type="string" name="cytoscape.alias.list" value="GA2OX4"/>
    </att>
    <graphics type="ELLIPSE" h="40.0" w="39.99993896484375" x="1013.7326965332031" y="738.3272094726562" fill="#ff9999" width="1" outline="#666666" cy:nodeTransparency="1.0" cy:nodeLabelFont="SansSerif.bold-0-12" cy:nodeLabel="GA2OX4" cy:borderLineType="solid"/>
  </node>
  <node label="ARF2" id="-64">
    <att type="string" name="Column 1" value="ARF2"/>
    <att type="string" name="Column 2" value="4.4.1.14"/>
    <att type="integer" name="Column 3" value="2457"/>
    <att type="string" name="Column 4" value="AT4G37770"/>
    <att type="string" name="Column 5" value="AT5G62000"/>
    <att type="string" name="Column 6" value="AT4G37770"/>
    <att type="string" name="Column 7" value="ARF2"/>
    <att type="string" name="Column 8" value="ACS8"/>
    <att type="integer" name="Column 9" value="15960614"/>
    <att type="string" name="canonicalName" value="ARF2"/>
    <att type="list" name="cytoscape.alias.list">
      <att type="string" name="cytoscape.alias.list" value="ARF2"/>
    </att>
    <graphics type="ELLIPSE" h="40.0" w="40.0" x="1345.0" y="128.0" fill="#ff9999" width="1" outline="#666666" cy:nodeTransparency="1.0" cy:nodeLabelFont="SansSerif.bold-0-12" cy:nodeLabel="ARF2" cy:borderLineType="solid"/>
  </node>
  <node label="GA2OX3" id="-63">
    <att type="string" name="Column 1" value="GA2OX3"/>
    <att type="string" name="Column 2" value="1.14.11.-"/>
    <att type="integer" name="Column 3" value="567"/>
    <att type="string" name="Column 4" value="AT2G34555"/>
    <att type="string" name="Column 5" value="AT4G25490"/>
    <att type="string" name="Column 6" value="AT2G34555"/>
    <att type="string" name="Column 7" value="CBF1"/>
    <att type="string" name="Column 8" value="GA2OX3"/>
    <att type="integer" name="Column 9" value="18757556"/>
    <att type="string" name="canonicalName" value="GA2OX3"/>
    <att type="list" name="cytoscape.alias.list">
      <att type="string" name="cytoscape.alias.list" value="GA2OX3"/>
    </att>
    <graphics type="ELLIPSE" h="40.0" w="40.00001525878906" x="261.7151107788086" y="664.2837524414062" fill="#ff9999" width="1" outline="#666666" cy:nodeTransparency="1.0" cy:nodeLabelFont="SansSerif.bold-0-12" cy:nodeLabel="GA2OX3" cy:borderLineType="solid"/>
  </node>
  <node label="GA2OX6" id="-62">
    <att type="string" name="Column 1" value="GA2OX6"/>
    <att type="string" name="Column 2" value="1.14.11.-"/>
    <att type="integer" name="Column 3" value="567"/>
    <att type="string" name="Column 4" value="AT1G02400"/>
    <att type="string" name="Column 5" value="AT5G13790"/>
    <att type="string" name="Column 6" value="AT1G02400"/>
    <att type="string" name="Column 7" value="AGL15"/>
    <att type="string" name="Column 8" value="GA2OX6"/>
    <att type="integer" name="Column 9" value="18757556"/>
    <att type="string" name="canonicalName" value="GA2OX6"/>
    <att type="list" name="cytoscape.alias.list">
      <att type="string" name="cytoscape.alias.list" value="GA2OX6"/>
    </att>
    <graphics type="ELLIPSE" h="40.0" w="40.0" x="130.0" y="768.0" fill="#ff9999" width="1" outline="#666666" cy:nodeTransparency="1.0" cy:nodeLabelFont="SansSerif.bold-0-12" cy:nodeLabel="GA2OX6" cy:borderLineType="solid"/>
  </node>
  <node label="MYB32" id="-61">
    <att type="string" name="Column 1" value="MYB32"/>
    <att type="string" name="Column 2" value="1.14.11.23"/>
    <att type="integer" name="Column 3" value="67"/>
    <att type="string" name="Column 4" value="AT4G22880"/>
    <att type="string" name="Column 5" value="AT4G34990"/>
    <att type="string" name="Column 6" value="AT4G22880"/>
    <att type="string" name="Column 7" value="MYB32"/>
    <att type="string" name="Column 8" value="LDOX"/>
    <att type="integer" name="Column 9" value="15584962"/>
    <att type="string" name="canonicalName" value="MYB32"/>
    <att type="list" name="cytoscape.alias.list">
      <att type="string" name="cytoscape.alias.list" value="MYB32"/>
    </att>
    <graphics type="ELLIPSE" h="40.0" w="40.0" x="200.0" y="1499.0" fill="#ff9999" width="1" outline="#666666" cy:nodeTransparency="1.0" cy:nodeLabelFont="SansSerif.bold-0-12" cy:nodeLabel="MYB32" cy:borderLineType="solid"/>
  </node>
  <node label="TT4" id="-60">
    <att type="string" name="Column 1" value="TT4"/>
    <att type="string" name="Column 2" value="2.3.1.74"/>
    <att type="integer" name="Column 3" value="27"/>
    <att type="string" name="Column 4" value="AT5G13930"/>
    <att type="string" name="Column 5" value="AT5G41315"/>
    <att type="string" name="Column 6" value="AT5G13930"/>
    <att type="string" name="Column 7" value="GL3"/>
    <att type="string" name="Column 8" value="TT4"/>
    <att type="integer" name="Column 9" value="19621239"/>
    <att type="string" name="canonicalName" value="TT4"/>
    <att type="list" name="cytoscape.alias.list">
      <att type="string" name="cytoscape.alias.list" value="TT4"/>
    </att>
    <graphics type="ELLIPSE" h="40.0" w="40.0" x="213.0" y="1889.0" fill="#ff9999" width="1" outline="#666666" cy:nodeTransparency="1.0" cy:nodeLabelFont="SansSerif.bold-0-12" cy:nodeLabel="TT4" cy:borderLineType="solid"/>
  </node>
  <node label="MYB34" id="-59">
    <att type="string" name="Column 1" value="MYB34"/>
    <att type="string" name="Column 2" value="2.6.1.5"/>
    <att type="integer" name="Column 3" value="127"/>
    <att type="string" name="Column 4" value="AT2G20610"/>
    <att type="string" name="Column 5" value="AT5G60890"/>
    <att type="string" name="Column 6" value="AT2G20610"/>
    <att type="string" name="Column 7" value="MYB34"/>
    <att type="string" name="Column 8" value="SUR1"/>
    <att type="integer" name="Column 9" value="17420480"/>
    <att type="string" name="canonicalName" value="MYB34"/>
    <att type="list" name="cytoscape.alias.list">
      <att type="string" name="cytoscape.alias.list" value="MYB34"/>
    </att>
    <graphics type="ELLIPSE" h="40.0" w="40.0" x="910.5" y="1762.0" fill="#ff9999" width="1" outline="#666666" cy:nodeTransparency="1.0" cy:nodeLabelFont="SansSerif.bold-0-12" cy:nodeLabel="MYB34" cy:borderLineType="solid"/>
  </node>
  <node label="GA2OX7" id="-58">
    <att type="string" name="Column 1" value="GA2OX7"/>
    <att type="string" name="Column 2" value="1.14.11.13"/>
    <att type="integer" name="Column 3" value="56"/>
    <att type="string" name="Column 4" value="AT1G50960"/>
    <att type="string" name="Column 5" value="AT1G12610"/>
    <att type="string" name="Column 6" value="AT1G50960"/>
    <att type="string" name="Column 7" value="DDF1"/>
    <att type="string" name="Column 8" value="GA2OX7"/>
    <att type="string" name="canonicalName" value="GA2OX7"/>
    <att type="list" name="cytoscape.alias.list">
      <att type="string" name="cytoscape.alias.list" value="GA2OX7"/>
    </att>
    <graphics type="ELLIPSE" h="40.0" w="39.99998474121094" x="240.79999542236328" y="2113.0" fill="#ff9999" width="1" outline="#666666" cy:nodeTransparency="1.0" cy:nodeLabelFont="SansSerif.bold-0-12" cy:nodeLabel="GA2OX7" cy:borderLineType="solid"/>
  </node>
  <node label="ARF17" id="-57">
    <att type="string" name="Column 1" value="ARF17"/>
    <att type="string" name="Column 2" value="6.3.-.-"/>
    <att type="integer" name="Column 3" value="127"/>
    <att type="string" name="Column 4" value="AT4G27260"/>
    <att type="string" name="Column 5" value="AT1G77850"/>
    <att type="string" name="Column 6" value="AT4G27260"/>
    <att type="string" name="Column 7" value="ARF17"/>
    <att type="string" name="Column 8" value="WES1"/>
    <att type="integer" name="Column 9" value="15829600"/>
    <att type="string" name="canonicalName" value="ARF17"/>
    <att type="list" name="cytoscape.alias.list">
      <att type="string" name="cytoscape.alias.list" value="ARF17"/>
    </att>
    <graphics type="ELLIPSE" h="40.0" w="40.0" x="842.0" y="1152.0" fill="#ff9999" width="1" outline="#666666" cy:nodeTransparency="1.0" cy:nodeLabelFont="SansSerif.bold-0-12" cy:nodeLabel="ARF17" cy:borderLineType="solid"/>
  </node>
  <node label="AT4G14090" id="-56">
    <att type="string" name="Column 1" value="AT4G14090"/>
    <att type="string" name="Column 2" value="2.4.1.121"/>
    <att type="integer" name="Column 3" value="128"/>
    <att type="string" name="Column 4" value="AT4G14090"/>
    <att type="string" name="Column 5" value="AT1G56650"/>
    <att type="string" name="Column 6" value="AT4G14090"/>
    <att type="string" name="Column 7" value="MYB75"/>
    <att type="string" name="Column 8" value="AT4G14090"/>
    <att type="string" name="canonicalName" value="AT4G14090"/>
    <att type="list" name="cytoscape.alias.list">
      <att type="string" name="cytoscape.alias.list" value="AT4G14090"/>
    </att>
    <graphics type="ELLIPSE" h="40.0" w="40.0" x="339.268798828125" y="1993.4637451171875" fill="#ff9999" width="1" outline="#666666" cy:nodeTransparency="1.0" cy:nodeLabelFont="SansSerif.bold-0-12" cy:nodeLabel="AT4G14090" cy:borderLineType="solid"/>
  </node>
  <node label="RAP2.12" id="-55">
    <att type="string" name="Column 1" value="RAP2.12"/>
    <att type="string" name="Column 2" value="1.1.1.1"/>
    <att type="integer" name="Column 3" value="58"/>
    <att type="string" name="Column 4" value="AT1G77120"/>
    <att type="string" name="Column 5" value="AT1G53910"/>
    <att type="string" name="Column 6" value="AT1G77120"/>
    <att type="string" name="Column 7" value="RAP2.12"/>
    <att type="string" name="Column 8" value="ADH1"/>
    <att type="integer" name="Column 9" value="18441225"/>
    <att type="string" name="canonicalName" value="RAP2.12"/>
    <att type="list" name="cytoscape.alias.list">
      <att type="string" name="cytoscape.alias.list" value="RAP2.12"/>
    </att>
    <graphics type="ELLIPSE" h="40.0" w="40.0" x="2015.0" y="492.0" fill="#ff9999" width="1" outline="#666666" cy:nodeTransparency="1.0" cy:nodeLabelFont="SansSerif.bold-0-12" cy:nodeLabel="RAP2.12" cy:borderLineType="solid"/>
  </node>
  <node label="PIF4" id="-54">
    <att type="string" name="Column 1" value="PIF4"/>
    <att type="string" name="Column 2" value="2.3.1.74"/>
    <att type="integer" name="Column 3" value="27"/>
    <att type="string" name="Column 4" value="AT5G13930"/>
    <att type="string" name="Column 5" value="AT2G43010"/>
    <att type="string" name="Column 6" value="AT5G13930"/>
    <att type="string" name="Column 7" value="PIF4"/>
    <att type="string" name="Column 8" value="TT4"/>
    <att type="string" name="canonicalName" value="PIF4"/>
    <att type="list" name="cytoscape.alias.list">
      <att type="string" name="cytoscape.alias.list" value="PIF4"/>
    </att>
    <graphics type="ELLIPSE" h="40.0" w="40.0" x="185.0" y="2030.0" fill="#ff9999" width="1" outline="#666666" cy:nodeTransparency="1.0" cy:nodeLabelFont="SansSerif.bold-0-12" cy:nodeLabel="PIF4" cy:borderLineType="solid"/>
  </node>
  <node label="NCED6" id="-53">
    <att type="string" name="Column 1" value="NCED6"/>
    <att type="string" name="Column 2" value="1.13.11.51"/>
    <att type="integer" name="Column 3" value="125"/>
    <att type="string" name="Column 4" value="AT3G24220"/>
    <att type="string" name="Column 5" value="AT2G20180"/>
    <att type="string" name="Column 6" value="AT3G24220"/>
    <att type="string" name="Column 7" value="PIL5"/>
    <att type="string" name="Column 8" value="NCED6"/>
    <att type="string" name="canonicalName" value="NCED6"/>
    <att type="list" name="cytoscape.alias.list">
      <att type="string" name="cytoscape.alias.list" value="NCED6"/>
    </att>
    <graphics type="ELLIPSE" h="40.0" w="40.0" x="651.9712524414062" y="752.8465576171875" fill="#ff9999" width="1" outline="#666666" cy:nodeTransparency="1.0" cy:nodeLabelFont="SansSerif.bold-0-12" cy:nodeLabel="NCED6" cy:borderLineType="solid"/>
  </node>
  <node label="PIF3" id="-52">
    <att type="string" name="Column 1" value="PIF3"/>
    <att type="string" name="Column 2" value="2.3.1.74"/>
    <att type="integer" name="Column 3" value="27"/>
    <att type="string" name="Column 4" value="AT5G13930"/>
    <att type="string" name="Column 5" value="AT1G09530"/>
    <att type="string" name="Column 6" value="AT5G13930"/>
    <att type="string" name="Column 7" value="PIF3"/>
    <att type="string" name="Column 8" value="TT4"/>
    <att type="integer" name="Column 9" value="18245378"/>
    <att type="string" name="canonicalName" value="PIF3"/>
    <att type="list" name="cytoscape.alias.list">
      <att type="string" name="cytoscape.alias.list" value="PIF3"/>
    </att>
    <graphics type="ELLIPSE" h="40.0" w="40.0" x="299.0" y="1757.0" fill="#ff9999" width="1" outline="#666666" cy:nodeTransparency="1.0" cy:nodeLabelFont="SansSerif.bold-0-12" cy:nodeLabel="PIF3" cy:borderLineType="solid"/>
  </node>
  <node label="NCED9" id="-51">
    <att type="string" name="Column 1" value="NCED9"/>
    <att type="string" name="Column 2" value="1.13.11.51"/>
    <att type="integer" name="Column 3" value="125"/>
    <att type="string" name="Column 4" value="AT1G78390"/>
    <att type="string" name="Column 5" value="AT2G20180"/>
    <att type="string" name="Column 6" value="AT1G78390"/>
    <att type="string" name="Column 7" value="PIL5"/>
    <att type="string" name="Column 8" value="NCED9"/>
    <att type="string" name="canonicalName" value="NCED9"/>
    <att type="list" name="cytoscape.alias.list">
      <att type="string" name="cytoscape.alias.list" value="NCED9"/>
    </att>
    <graphics type="ELLIPSE" h="40.0" w="40.0" x="765.1559448242188" y="726.8330688476562" fill="#ff9999" width="1" outline="#666666" cy:nodeTransparency="1.0" cy:nodeLabelFont="SansSerif.bold-0-12" cy:nodeLabel="NCED9" cy:borderLineType="solid"/>
  </node>
  <node label="RGA1" id="-50">
    <att type="string" name="Column 1" value="RGA1"/>
    <att type="string" name="Column 2" value="1.14.11.-"/>
    <att type="integer" name="Column 3" value="567"/>
    <att type="string" name="Column 4" value="AT1G15550"/>
    <att type="string" name="Column 5" value="AT2G01570"/>
    <att type="string" name="Column 6" value="AT1G15550"/>
    <att type="string" name="Column 7" value="RGA1"/>
    <att type="string" name="Column 8" value="GA3OX1"/>
    <att type="integer" name="Column 9" value="10517835"/>
    <att type="string" name="canonicalName" value="RGA1"/>
    <att type="list" name="cytoscape.alias.list">
      <att type="string" name="cytoscape.alias.list" value="RGA1"/>
    </att>
    <graphics type="ELLIPSE" h="40.0" w="40.0" x="677.0" y="819.0" fill="#ff9999" width="1" outline="#666666" cy:nodeTransparency="1.0" cy:nodeLabelFont="SansSerif.bold-0-12" cy:nodeLabel="RGA1" cy:borderLineType="solid"/>
  </node>
  <node label="MYB26" id="-49">
    <att type="string" name="Column 1" value="MYB26"/>
    <att type="string" name="Column 2" value="2.4.1.12"/>
    <att type="integer" name="Column 3" value="157"/>
    <att type="string" name="Column 4" value="AT5G17420"/>
    <att type="string" name="Column 5" value="AT3G13890"/>
    <att type="string" name="Column 6" value="AT5G17420"/>
    <att type="string" name="Column 7" value="MYB26"/>
    <att type="string" name="Column 8" value="IRX3"/>
    <att type="integer" name="Column 9" value="19327132"/>
    <att type="string" name="canonicalName" value="MYB26"/>
    <att type="list" name="cytoscape.alias.list">
      <att type="string" name="cytoscape.alias.list" value="MYB26"/>
    </att>
    <graphics type="ELLIPSE" h="40.0" w="40.0" x="1292.5" y="1569.0" fill="#ff9999" width="1" outline="#666666" cy:nodeTransparency="1.0" cy:nodeLabelFont="SansSerif.bold-0-12" cy:nodeLabel="MYB26" cy:borderLineType="solid"/>
  </node>
  <node label="MYC2" id="-48">
    <att type="string" name="Column 1" value="MYC2"/>
    <att type="string" name="Column 2" value="2.6.1.5"/>
    <att type="integer" name="Column 3" value="127"/>
    <att type="string" name="Column 4" value="AT2G24850"/>
    <att type="string" name="Column 5" value="AT1G32640"/>
    <att type="string" name="Column 6" value="AT2G24850"/>
    <att type="string" name="Column 7" value="MYC2"/>
    <att type="string" name="Column 8" value="TAT3"/>
    <att type="integer" name="Column 9" value="15208388"/>
    <att type="string" name="canonicalName" value="MYC2"/>
    <att type="list" name="cytoscape.alias.list">
      <att type="string" name="cytoscape.alias.list" value="MYC2"/>
    </att>
    <graphics type="ELLIPSE" h="40.0" w="40.0" x="1794.5" y="281.0" fill="#ff9999" width="1" outline="#666666" cy:nodeTransparency="1.0" cy:nodeLabelFont="SansSerif.bold-0-12" cy:nodeLabel="MYC2" cy:borderLineType="solid"/>
  </node>
  <node label="WRKY6" id="-47">
    <att type="string" name="Column 1" value="WRKY6"/>
    <att type="string" name="Column 2" value="1.13.11.12"/>
    <att type="integer" name="Column 3" value="17"/>
    <att type="string" name="Column 4" value="AT1G17420"/>
    <att type="string" name="Column 5" value="AT1G62300"/>
    <att type="string" name="Column 6" value="AT1G17420"/>
    <att type="string" name="Column 7" value="WRKY6"/>
    <att type="string" name="Column 8" value="LOX3"/>
    <att type="integer" name="Column 9" value="18641266"/>
    <att type="string" name="canonicalName" value="WRKY6"/>
    <att type="list" name="cytoscape.alias.list">
      <att type="string" name="cytoscape.alias.list" value="WRKY6"/>
    </att>
    <graphics type="ELLIPSE" h="40.0" w="40.0" x="1517.0" y="152.0" fill="#ff9999" width="1" outline="#666666" cy:nodeTransparency="1.0" cy:nodeLabelFont="SansSerif.bold-0-12" cy:nodeLabel="WRKY6" cy:borderLineType="solid"/>
  </node>
  <node label="DWF4" id="-46">
    <att type="string" name="Column 1" value="DWF4"/>
    <att type="string" name="Column 2" value="1.14.13.93"/>
    <att type="integer" name="Column 3" value="135"/>
    <att type="string" name="Column 4" value="AT3G50660"/>
    <att type="string" name="Column 5" value="AT2G20180"/>
    <att type="string" name="Column 6" value="AT3G50660"/>
    <att type="string" name="Column 7" value="PIL5"/>
    <att type="string" name="Column 8" value="DWF4"/>
    <att type="integer" name="Column 9" value="19244139"/>
    <att type="string" name="canonicalName" value="DWF4"/>
    <att type="list" name="cytoscape.alias.list">
      <att type="string" name="cytoscape.alias.list" value="DWF4"/>
    </att>
    <graphics type="ELLIPSE" h="40.0" w="40.0" x="566.0" y="424.0" fill="#ff9999" width="1" outline="#666666" cy:nodeTransparency="1.0" cy:nodeLabelFont="SansSerif.bold-0-12" cy:nodeLabel="DWF4" cy:borderLineType="solid"/>
  </node>
  <node label="ATNFXL1" id="-45">
    <att type="string" name="Column 1" value="ATNFXL1"/>
    <att type="string" name="Column 2" value="5.4.4.2"/>
    <att type="integer" name="Column 3" value="58"/>
    <att type="string" name="Column 4" value="AT1G74710"/>
    <att type="string" name="Column 5" value="AT1G10170"/>
    <att type="string" name="Column 6" value="AT1G74710"/>
    <att type="string" name="Column 7" value="ATNFXL1"/>
    <att type="string" name="Column 8" value="EDS16"/>
    <att type="integer" name="Column 9" value="18069941"/>
    <att type="string" name="canonicalName" value="ATNFXL1"/>
    <att type="list" name="cytoscape.alias.list">
      <att type="string" name="cytoscape.alias.list" value="ATNFXL1"/>
    </att>
    <graphics type="ELLIPSE" h="40.0" w="40.0" x="634.0" y="1951.0" fill="#ff9999" width="1" outline="#666666" cy:nodeTransparency="1.0" cy:nodeLabelFont="SansSerif.bold-0-12" cy:nodeLabel="ATNFXL1" cy:borderLineType="solid"/>
  </node>
  <node label="TAT3" id="-44">
    <att type="string" name="Column 1" value="TAT3"/>
    <att type="string" name="Column 2" value="2.6.1.5"/>
    <att type="integer" name="Column 3" value="127"/>
    <att type="string" name="Column 4" value="AT2G24850"/>
    <att type="string" name="Column 5" value="AT1G32640"/>
    <att type="string" name="Column 6" value="AT2G24850"/>
    <att type="string" name="Column 7" value="MYC2"/>
    <att type="string" name="Column 8" value="TAT3"/>
    <att type="integer" name="Column 9" value="15208388"/>
    <att type="string" name="canonicalName" value="TAT3"/>
    <att type="list" name="cytoscape.alias.list">
      <att type="string" name="cytoscape.alias.list" value="TAT3"/>
    </att>
    <graphics type="ELLIPSE" h="40.0" w="40.0" x="1811.5321044921875" y="200.48170471191406" fill="#ff9999" width="1" outline="#666666" cy:nodeTransparency="1.0" cy:nodeLabelFont="SansSerif.bold-0-12" cy:nodeLabel="TAT3" cy:borderLineType="solid"/>
  </node>
  <node label="STY1" id="-43">
    <att type="string" name="Column 1" value="STY1"/>
    <att type="string" name="Column 2" value="6.3.-.-"/>
    <att type="integer" name="Column 3" value="127"/>
    <att type="string" name="Column 4" value="AT4G27260"/>
    <att type="string" name="Column 5" value="AT3G51060"/>
    <att type="string" name="Column 6" value="AT4G27260"/>
    <att type="string" name="Column 7" value="STY1"/>
    <att type="string" name="Column 8" value="WES1"/>
    <att type="integer" name="Column 9" value="19435933"/>
    <att type="string" name="canonicalName" value="STY1"/>
    <att type="list" name="cytoscape.alias.list">
      <att type="string" name="cytoscape.alias.list" value="STY1"/>
    </att>
    <graphics type="ELLIPSE" h="40.0" w="40.0" x="780.5" y="1238.0" fill="#ff9999" width="1" outline="#666666" cy:nodeTransparency="1.0" cy:nodeLabelFont="SansSerif.bold-0-12" cy:nodeLabel="STY1" cy:borderLineType="solid"/>
  </node>
  <node label="WRKY3" id="-42">
    <att type="string" name="Column 1" value="WRKY3"/>
    <att type="string" name="Column 2" value="1.13.11.12"/>
    <att type="integer" name="Column 3" value="17"/>
    <att type="string" name="Column 4" value="AT1G17420"/>
    <att type="string" name="Column 5" value="AT2G03340"/>
    <att type="string" name="Column 6" value="AT1G17420"/>
    <att type="string" name="Column 7" value="WRKY3"/>
    <att type="string" name="Column 8" value="LOX3"/>
    <att type="integer" name="Column 9" value="18641266"/>
    <att type="string" name="canonicalName" value="WRKY3"/>
    <att type="list" name="cytoscape.alias.list">
      <att type="string" name="cytoscape.alias.list" value="WRKY3"/>
    </att>
    <graphics type="ELLIPSE" h="40.0" w="40.0" x="1493.0" y="244.0" fill="#ff9999" width="1" outline="#666666" cy:nodeTransparency="1.0" cy:nodeLabelFont="SansSerif.bold-0-12" cy:nodeLabel="WRKY3" cy:borderLineType="solid"/>
  </node>
  <node label="MYB29" id="-41">
    <att type="string" name="Column 1" value="MYB29"/>
    <att type="string" name="Column 2" value="1.14.13.-"/>
    <att type="integer" name="Column 3" value="37"/>
    <att type="string" name="Column 4" value="AT1G16400"/>
    <att type="string" name="Column 5" value="AT5G07690"/>
    <att type="string" name="Column 6" value="AT1G16400"/>
    <att type="string" name="Column 7" value="MYB29"/>
    <att type="string" name="Column 8" value="CYP79F2"/>
    <att type="integer" name="Column 9" value="17420480"/>
    <att type="string" name="canonicalName" value="MYB29"/>
    <att type="list" name="cytoscape.alias.list">
      <att type="string" name="cytoscape.alias.list" value="MYB29"/>
    </att>
    <graphics type="ELLIPSE" h="40.0" w="40.0" x="1836.0" y="1546.0" fill="#ff9999" width="1" outline="#666666" cy:nodeTransparency="1.0" cy:nodeLabelFont="SansSerif.bold-0-12" cy:nodeLabel="MYB29" cy:borderLineType="solid"/>
  </node>
  <node label="VND7" id="-40">
    <att type="string" name="Column 1" value="VND7"/>
    <att type="string" name="Column 2" value="2.4.1.12"/>
    <att type="integer" name="Column 3" value="157"/>
    <att type="string" name="Column 4" value="AT5G17420"/>
    <att type="string" name="Column 5" value="AT1G71930"/>
    <att type="string" name="Column 6" value="AT5G17420"/>
    <att type="string" name="Column 7" value="VND7"/>
    <att type="string" name="Column 8" value="IRX3"/>
    <att type="integer" name="Column 9" value="17329564"/>
    <att type="string" name="canonicalName" value="VND7"/>
    <att type="list" name="cytoscape.alias.list">
      <att type="string" name="cytoscape.alias.list" value="VND7"/>
    </att>
    <graphics type="ELLIPSE" h="40.0" w="40.0" x="1443.0" y="1736.0" fill="#ff9999" width="1" outline="#666666" cy:nodeTransparency="1.0" cy:nodeLabelFont="SansSerif.bold-0-12" cy:nodeLabel="VND7" cy:borderLineType="solid"/>
  </node>
  <node label="MYB28" id="-39">
    <att type="string" name="Column 1" value="MYB28"/>
    <att type="string" name="Column 2" value="2.6.1.5"/>
    <att type="integer" name="Column 3" value="127"/>
    <att type="string" name="Column 4" value="AT2G20610"/>
    <att type="string" name="Column 5" value="AT5G61420"/>
    <att type="string" name="Column 6" value="AT2G20610"/>
    <att type="string" name="Column 7" value="MYB28"/>
    <att type="string" name="Column 8" value="SUR1"/>
    <att type="integer" name="Column 9" value="17420480"/>
    <att type="string" name="canonicalName" value="MYB28"/>
    <att type="list" name="cytoscape.alias.list">
      <att type="string" name="cytoscape.alias.list" value="MYB28"/>
    </att>
    <graphics type="ELLIPSE" h="40.0" w="40.0" x="969.0" y="1499.0" fill="#ff9999" width="1" outline="#666666" cy:nodeTransparency="1.0" cy:nodeLabelFont="SansSerif.bold-0-12" cy:nodeLabel="MYB28" cy:borderLineType="solid"/>
  </node>
  <node label="EGL3" id="-38">
    <att type="string" name="Column 1" value="EGL3"/>
    <att type="string" name="Column 2" value="2.3.1.74"/>
    <att type="integer" name="Column 3" value="27"/>
    <att type="string" name="Column 4" value="AT5G13930"/>
    <att type="string" name="Column 5" value="AT1G63650"/>
    <att type="string" name="Column 6" value="AT5G13930"/>
    <att type="string" name="Column 7" value="EGL3"/>
    <att type="string" name="Column 8" value="TT4"/>
    <att type="integer" name="Column 9" value="19621239"/>
    <att type="string" name="canonicalName" value="EGL3"/>
    <att type="list" name="cytoscape.alias.list">
      <att type="string" name="cytoscape.alias.list" value="EGL3"/>
    </att>
    <graphics type="ELLIPSE" h="40.0" w="40.0" x="142.0" y="1767.0" fill="#ff9999" width="1" outline="#666666" cy:nodeTransparency="1.0" cy:nodeLabelFont="SansSerif.bold-0-12" cy:nodeLabel="EGL3" cy:borderLineType="solid"/>
  </node>
  <node label="PLDP1" id="-37">
    <att type="string" name="Column 1" value="PLDP1"/>
    <att type="string" name="Column 2" value="3.1.4.4"/>
    <att type="integer" name="Column 3" value="127"/>
    <att type="string" name="Column 4" value="AT3G16785"/>
    <att type="string" name="Column 5" value="AT1G79840"/>
    <att type="string" name="Column 6" value="AT3G16785"/>
    <att type="string" name="Column 7" value="GL2"/>
    <att type="string" name="Column 8" value="PLDP1"/>
    <att type="string" name="canonicalName" value="PLDP1"/>
    <att type="list" name="cytoscape.alias.list">
      <att type="string" name="cytoscape.alias.list" value="PLDP1"/>
    </att>
    <graphics type="ELLIPSE" h="40.0" w="40.000003814697266" x="82.80000114440918" y="2113.0" fill="#ff9999" width="1" outline="#666666" cy:nodeTransparency="1.0" cy:nodeLabelFont="SansSerif.bold-0-12" cy:nodeLabel="PLDP1" cy:borderLineType="solid"/>
  </node>
  <node label="EIL1" id="-36">
    <att type="string" name="Column 1" value="EIL1"/>
    <att type="string" name="Column 2" value="5.4.4.2"/>
    <att type="integer" name="Column 3" value="58"/>
    <att type="string" name="Column 4" value="AT1G74710"/>
    <att type="string" name="Column 5" value="AT2G27050"/>
    <att type="string" name="Column 6" value="AT1G74710"/>
    <att type="string" name="Column 7" value="EIL1"/>
    <att type="string" name="Column 8" value="EDS16"/>
    <att type="integer" name="Column 9" value="19717619"/>
    <att type="string" name="canonicalName" value="EIL1"/>
    <att type="list" name="cytoscape.alias.list">
      <att type="string" name="cytoscape.alias.list" value="EIL1"/>
    </att>
    <graphics type="ELLIPSE" h="40.0" w="40.0" x="776.0" y="1975.0" fill="#ff9999" width="1" outline="#666666" cy:nodeTransparency="1.0" cy:nodeLabelFont="SansSerif.bold-0-12" cy:nodeLabel="EIL1" cy:borderLineType="solid"/>
  </node>
  <node label="ARF7" id="-35">
    <att type="string" name="Column 1" value="ARF7"/>
    <att type="string" name="Column 2" value="6.3.-.-"/>
    <att type="integer" name="Column 3" value="127"/>
    <att type="string" name="Column 4" value="AT4G27260"/>
    <att type="string" name="Column 5" value="AT5G20730"/>
    <att type="string" name="Column 6" value="AT4G27260"/>
    <att type="string" name="Column 7" value="ARF7"/>
    <att type="string" name="Column 8" value="WES1"/>
    <att type="integer" name="Column 9" value="19654206"/>
    <att type="string" name="canonicalName" value="ARF7"/>
    <att type="list" name="cytoscape.alias.list">
      <att type="string" name="cytoscape.alias.list" value="ARF7"/>
    </att>
    <graphics type="ELLIPSE" h="40.0" w="40.0" x="929.0" y="1424.0" fill="#ff9999" width="1" outline="#666666" cy:nodeTransparency="1.0" cy:nodeLabelFont="SansSerif.bold-0-12" cy:nodeLabel="ARF7" cy:borderLineType="solid"/>
  </node>
  <node label="DAG1" id="-34">
    <att type="string" name="Column 1" value="DAG1"/>
    <att type="string" name="Column 2" value="1.14.11.-"/>
    <att type="integer" name="Column 3" value="567"/>
    <att type="string" name="Column 4" value="AT1G15550"/>
    <att type="string" name="Column 5" value="AT3G61850"/>
    <att type="string" name="Column 6" value="AT1G15550"/>
    <att type="string" name="Column 7" value="DAG1"/>
    <att type="string" name="Column 8" value="GA3OX1"/>
    <att type="integer" name="Column 9" value="19874540"/>
    <att type="string" name="canonicalName" value="DAG1"/>
    <att type="list" name="cytoscape.alias.list">
      <att type="string" name="cytoscape.alias.list" value="DAG1"/>
    </att>
    <graphics type="ELLIPSE" h="40.0" w="40.0" x="429.0" y="812.0" fill="#ff9999" width="1" outline="#666666" cy:nodeTransparency="1.0" cy:nodeLabelFont="SansSerif.bold-0-12" cy:nodeLabel="DAG1" cy:borderLineType="solid"/>
  </node>
  <node label="EIL3" id="-33">
    <att type="string" name="Column 1" value="EIL3"/>
    <att type="string" name="Column 2" value="1.14.13.-"/>
    <att type="integer" name="Column 3" value="37"/>
    <att type="string" name="Column 4" value="AT1G16400"/>
    <att type="string" name="Column 5" value="AT1G73730"/>
    <att type="string" name="Column 6" value="AT1G16400"/>
    <att type="string" name="Column 7" value="EIL3"/>
    <att type="string" name="Column 8" value="CYP79F2"/>
    <att type="integer" name="Column 9" value="17114350"/>
    <att type="string" name="canonicalName" value="EIL3"/>
    <att type="list" name="cytoscape.alias.list">
      <att type="string" name="cytoscape.alias.list" value="EIL3"/>
    </att>
    <graphics type="ELLIPSE" h="40.0" w="40.0" x="1965.0" y="1600.0" fill="#ff9999" width="1" outline="#666666" cy:nodeTransparency="1.0" cy:nodeLabelFont="SansSerif.bold-0-12" cy:nodeLabel="EIL3" cy:borderLineType="solid"/>
  </node>
  <node label="ARF8" id="-32">
    <att type="string" name="Column 1" value="ARF8"/>
    <att type="string" name="Column 2" value="6.3.-.-"/>
    <att type="integer" name="Column 3" value="127"/>
    <att type="string" name="Column 4" value="AT1G28130"/>
    <att type="string" name="Column 5" value="AT5G37020"/>
    <att type="string" name="Column 6" value="AT1G28130"/>
    <att type="string" name="Column 7" value="ARF8"/>
    <att type="string" name="Column 8" value="GH3.17"/>
    <att type="string" name="canonicalName" value="ARF8"/>
    <att type="list" name="cytoscape.alias.list">
      <att type="string" name="cytoscape.alias.list" value="ARF8"/>
    </att>
    <graphics type="ELLIPSE" h="40.0" w="40.0" x="604.5" y="1128.0" fill="#ff9999" width="1" outline="#666666" cy:nodeTransparency="1.0" cy:nodeLabelFont="SansSerif.bold-0-12" cy:nodeLabel="ARF8" cy:borderLineType="solid"/>
  </node>
  <node label="GA20OX1" id="-31">
    <att type="string" name="Column 1" value="GA20OX1"/>
    <att type="string" name="Column 2" value="1.14.11.-"/>
    <att type="integer" name="Column 3" value="567"/>
    <att type="string" name="Column 4" value="AT4G25420"/>
    <att type="string" name="Column 5" value="AT4G08150"/>
    <att type="string" name="Column 6" value="AT4G25420"/>
    <att type="string" name="Column 7" value="KNAT1"/>
    <att type="string" name="Column 8" value="GA20OX1"/>
    <att type="integer" name="Column 9" value="20668225"/>
    <att type="string" name="canonicalName" value="GA20OX1"/>
    <att type="list" name="cytoscape.alias.list">
      <att type="string" name="cytoscape.alias.list" value="GA20OX1"/>
    </att>
    <graphics type="ELLIPSE" h="40.0" w="40.0" x="850.0" y="829.0" fill="#ff9999" width="1" outline="#666666" cy:nodeTransparency="1.0" cy:nodeLabelFont="SansSerif.bold-0-12" cy:nodeLabel="GA20OX1" cy:borderLineType="solid"/>
  </node>
  <node label="CPD" id="-30">
    <att type="string" name="Column 1" value="CPD"/>
    <att type="string" name="Column 2" value="1.14.13.93"/>
    <att type="integer" name="Column 3" value="135"/>
    <att type="string" name="Column 4" value="AT5G05690"/>
    <att type="string" name="Column 5" value="AT1G75080"/>
    <att type="string" name="Column 6" value="AT5G05690"/>
    <att type="string" name="Column 7" value="BZR1"/>
    <att type="string" name="Column 8" value="CPD"/>
    <att type="string" name="canonicalName" value="CPD"/>
    <att type="list" name="cytoscape.alias.list">
      <att type="string" name="cytoscape.alias.list" value="CPD"/>
    </att>
    <graphics type="ELLIPSE" h="40.0" w="40.0" x="346.3189697265625" y="251.80825805664062" fill="#ff9999" width="1" outline="#666666" cy:nodeTransparency="1.0" cy:nodeLabelFont="SansSerif.bold-0-12" cy:nodeLabel="CPD" cy:borderLineType="solid"/>
  </node>
  <node label="ATHB-12" id="-29">
    <att type="string" name="Column 1" value="ATHB-12"/>
    <att type="string" name="Column 2" value="1.14.11.23"/>
    <att type="integer" name="Column 3" value="67"/>
    <att type="string" name="Column 4" value="AT4G25420"/>
    <att type="string" name="Column 5" value="AT3G61890"/>
    <att type="string" name="Column 6" value="AT4G25420"/>
    <att type="string" name="Column 7" value="ATHB-12"/>
    <att type="string" name="Column 8" value="GA20OX1"/>
    <att type="integer" name="Column 9" value="20668225"/>
    <att type="string" name="canonicalName" value="ATHB-12"/>
    <att type="list" name="cytoscape.alias.list">
      <att type="string" name="cytoscape.alias.list" value="ATHB-12"/>
    </att>
    <graphics type="ELLIPSE" h="40.0" w="40.0" x="1000.0" y="847.0" fill="#ff9999" width="1" outline="#666666" cy:nodeTransparency="1.0" cy:nodeLabelFont="SansSerif.bold-0-12" cy:nodeLabel="ATHB-12" cy:borderLineType="solid"/>
  </node>
  <node label="DDF1" id="-28">
    <att type="string" name="Column 1" value="DDF1"/>
    <att type="string" name="Column 2" value="1.14.11.13"/>
    <att type="integer" name="Column 3" value="56"/>
    <att type="string" name="Column 4" value="AT1G50960"/>
    <att type="string" name="Column 5" value="AT1G12610"/>
    <att type="string" name="Column 6" value="AT1G50960"/>
    <att type="string" name="Column 7" value="DDF1"/>
    <att type="string" name="Column 8" value="GA2OX7"/>
    <att type="string" name="canonicalName" value="DDF1"/>
    <att type="list" name="cytoscape.alias.list">
      <att type="string" name="cytoscape.alias.list" value="DDF1"/>
    </att>
    <graphics type="ELLIPSE" h="40.0" w="40.0" x="158.5" y="2113.0" fill="#ff9999" width="1" outline="#666666" cy:nodeTransparency="1.0" cy:nodeLabelFont="SansSerif.bold-0-12" cy:nodeLabel="DDF1" cy:borderLineType="solid"/>
  </node>
  <node label="PIL6" id="-27">
    <att type="string" name="Column 1" value="PIL6"/>
    <att type="string" name="Column 2" value="4.4.1.14"/>
    <att type="integer" name="Column 3" value="2457"/>
    <att type="string" name="Column 4" value="AT4G37770"/>
    <att type="string" name="Column 5" value="AT3G59060"/>
    <att type="string" name="Column 6" value="AT4G37770"/>
    <att type="string" name="Column 7" value="PIL6"/>
    <att type="string" name="Column 8" value="ACS8"/>
    <att type="integer" name="Column 9" value="18065691"/>
    <att type="string" name="canonicalName" value="PIL6"/>
    <att type="list" name="cytoscape.alias.list">
      <att type="string" name="cytoscape.alias.list" value="PIL6"/>
    </att>
    <graphics type="ELLIPSE" h="40.0" w="40.0" x="1068.0" y="125.0" fill="#ff9999" width="1" outline="#666666" cy:nodeTransparency="1.0" cy:nodeLabelFont="SansSerif.bold-0-12" cy:nodeLabel="PIL6" cy:borderLineType="solid"/>
  </node>
  <node label="PIL5" id="-26">
    <att type="string" name="Column 1" value="PIL5"/>
    <att type="string" name="Column 2" value="1.13.11.51"/>
    <att type="integer" name="Column 3" value="125"/>
    <att type="string" name="Column 4" value="AT1G78390"/>
    <att type="string" name="Column 5" value="AT2G20180"/>
    <att type="string" name="Column 6" value="AT1G78390"/>
    <att type="string" name="Column 7" value="PIL5"/>
    <att type="string" name="Column 8" value="NCED9"/>
    <att type="integer" name="Column 9" value="19244139"/>
    <att type="string" name="canonicalName" value="PIL5"/>
    <att type="list" name="cytoscape.alias.list">
      <att type="string" name="cytoscape.alias.list" value="PIL5"/>
    </att>
    <graphics type="ELLIPSE" h="40.0" w="40.0" x="695.5" y="683.0" fill="#ff9999" width="1" outline="#666666" cy:nodeTransparency="1.0" cy:nodeLabelFont="SansSerif.bold-0-12" cy:nodeLabel="PIL5" cy:borderLineType="solid"/>
  </node>
  <node label="MYB12" id="-25">
    <att type="string" name="Column 1" value="MYB12"/>
    <att type="string" name="Column 2" value="2.3.1.74"/>
    <att type="integer" name="Column 3" value="27"/>
    <att type="string" name="Column 4" value="AT5G13930"/>
    <att type="string" name="Column 5" value="AT2G47460"/>
    <att type="string" name="Column 6" value="AT5G13930"/>
    <att type="string" name="Column 7" value="MYB12"/>
    <att type="string" name="Column 8" value="TT4"/>
    <att type="string" name="canonicalName" value="MYB12"/>
    <att type="list" name="cytoscape.alias.list">
      <att type="string" name="cytoscape.alias.list" value="MYB12"/>
    </att>
    <graphics type="ELLIPSE" h="40.0" w="40.0" x="64.0" y="1868.0" fill="#ff9999" width="1" outline="#666666" cy:nodeTransparency="1.0" cy:nodeLabelFont="SansSerif.bold-0-12" cy:nodeLabel="MYB12" cy:borderLineType="solid"/>
  </node>
  <node label="GSTF12" id="-24">
    <att type="string" name="Column 1" value="GSTF12"/>
    <att type="string" name="Column 2" value="1.11.1.9"/>
    <att type="integer" name="Column 3" value="15"/>
    <att type="string" name="Column 4" value="AT5G17220"/>
    <att type="string" name="Column 5" value="AT1G56650"/>
    <att type="string" name="Column 6" value="AT5G17220"/>
    <att type="string" name="Column 7" value="MYB75"/>
    <att type="string" name="Column 8" value="GSTF12"/>
    <att type="integer" name="Column 9" value="19192188"/>
    <att type="string" name="canonicalName" value="GSTF12"/>
    <att type="list" name="cytoscape.alias.list">
      <att type="string" name="cytoscape.alias.list" value="GSTF12"/>
    </att>
    <graphics type="ELLIPSE" h="40.0" w="40.0" x="369.04730224609375" y="1853.5738525390625" fill="#ff9999" width="1" outline="#666666" cy:nodeTransparency="1.0" cy:nodeLabelFont="SansSerif.bold-0-12" cy:nodeLabel="GSTF12" cy:borderLineType="solid"/>
  </node>
  <node label="ACS8" id="-23">
    <att type="string" name="Column 1" value="ACS8"/>
    <att type="string" name="Column 2" value="4.4.1.14"/>
    <att type="integer" name="Column 3" value="2457"/>
    <att type="string" name="Column 4" value="AT4G37770"/>
    <att type="string" name="Column 5" value="AT5G62000"/>
    <att type="string" name="Column 6" value="AT4G37770"/>
    <att type="string" name="Column 7" value="ARF2"/>
    <att type="string" name="Column 8" value="ACS8"/>
    <att type="integer" name="Column 9" value="15960614"/>
    <att type="string" name="canonicalName" value="ACS8"/>
    <att type="list" name="cytoscape.alias.list">
      <att type="string" name="cytoscape.alias.list" value="ACS8"/>
    </att>
    <graphics type="ELLIPSE" h="40.0" w="40.0" x="1211.0" y="97.0" fill="#ff9999" width="1" outline="#666666" cy:nodeTransparency="1.0" cy:nodeLabelFont="SansSerif.bold-0-12" cy:nodeLabel="ACS8" cy:borderLineType="solid"/>
  </node>
  <node label="ATOMT1" id="-22">
    <att type="string" name="Column 1" value="ATOMT1"/>
    <att type="string" name="Column 2" value="2.1.1.-"/>
    <att type="integer" name="Column 3" value="26"/>
    <att type="string" name="Column 4" value="AT5G54160"/>
    <att type="string" name="Column 5" value="AT1G79180"/>
    <att type="string" name="Column 6" value="AT5G54160"/>
    <att type="string" name="Column 7" value="MYB63"/>
    <att type="string" name="Column 8" value="ATOMT1"/>
    <att type="integer" name="Column 9" value="19122102"/>
    <att type="string" name="canonicalName" value="ATOMT1"/>
    <att type="list" name="cytoscape.alias.list">
      <att type="string" name="cytoscape.alias.list" value="ATOMT1"/>
    </att>
    <graphics type="ELLIPSE" h="40.0" w="40.0" x="1060.0" y="1659.0" fill="#ff9999" width="1" outline="#666666" cy:nodeTransparency="1.0" cy:nodeLabelFont="SansSerif.bold-0-12" cy:nodeLabel="ATOMT1" cy:borderLineType="solid"/>
  </node>
  <node label="ACS6" id="-21">
    <att type="string" name="Column 1" value="ACS6"/>
    <att type="string" name="Column 2" value="4.4.1.14"/>
    <att type="integer" name="Column 3" value="2457"/>
    <att type="string" name="Column 4" value="AT4G11280"/>
    <att type="string" name="Column 5" value="AT5G62000"/>
    <att type="string" name="Column 6" value="AT4G11280"/>
    <att type="string" name="Column 7" value="ARF2"/>
    <att type="string" name="Column 8" value="ACS6"/>
    <att type="integer" name="Column 9" value="15960614"/>
    <att type="string" name="canonicalName" value="ACS6"/>
    <att type="list" name="cytoscape.alias.list">
      <att type="string" name="cytoscape.alias.list" value="ACS6"/>
    </att>
    <graphics type="ELLIPSE" h="40.0" w="40.0" x="1393.0" y="0.0" fill="#ff9999" width="1" outline="#666666" cy:nodeTransparency="1.0" cy:nodeLabelFont="SansSerif.bold-0-12" cy:nodeLabel="ACS6" cy:borderLineType="solid"/>
  </node>
  <node label="ACS4" id="-20">
    <att type="string" name="Column 1" value="ACS4"/>
    <att type="string" name="Column 2" value="4.4.1.14"/>
    <att type="integer" name="Column 3" value="2457"/>
    <att type="string" name="Column 4" value="AT2G22810"/>
    <att type="string" name="Column 5" value="AT3G59060"/>
    <att type="string" name="Column 6" value="AT2G22810"/>
    <att type="string" name="Column 7" value="PIL6"/>
    <att type="string" name="Column 8" value="ACS4"/>
    <att type="integer" name="Column 9" value="18065691"/>
    <att type="string" name="canonicalName" value="ACS4"/>
    <att type="list" name="cytoscape.alias.list">
      <att type="string" name="cytoscape.alias.list" value="ACS4"/>
    </att>
    <graphics type="ELLIPSE" h="40.0" w="40.0" x="937.0" y="200.0" fill="#ff9999" width="1" outline="#666666" cy:nodeTransparency="1.0" cy:nodeLabelFont="SansSerif.bold-0-12" cy:nodeLabel="ACS4" cy:borderLineType="solid"/>
  </node>
  <node label="MP" id="-19">
    <att type="string" name="Column 1" value="MP"/>
    <att type="string" name="Column 2" value="4.4.1.14"/>
    <att type="integer" name="Column 3" value="2457"/>
    <att type="string" name="Column 4" value="AT4G37770"/>
    <att type="string" name="Column 5" value="AT1G19850"/>
    <att type="string" name="Column 6" value="AT4G37770"/>
    <att type="string" name="Column 7" value="MP"/>
    <att type="string" name="Column 8" value="ACS8"/>
    <att type="integer" name="Column 9" value="15960614"/>
    <att type="string" name="canonicalName" value="MP"/>
    <att type="list" name="cytoscape.alias.list">
      <att type="string" name="cytoscape.alias.list" value="MP"/>
    </att>
    <graphics type="ELLIPSE" h="40.0" w="40.0" x="1297.0" y="8.0" fill="#ff9999" width="1" outline="#666666" cy:nodeTransparency="1.0" cy:nodeLabelFont="SansSerif.bold-0-12" cy:nodeLabel="MP" cy:borderLineType="solid"/>
  </node>
  <node label="ACS2" id="-18">
    <att type="string" name="Column 1" value="ACS2"/>
    <att type="string" name="Column 2" value="4.4.1.14"/>
    <att type="integer" name="Column 3" value="2457"/>
    <att type="string" name="Column 4" value="AT1G01480"/>
    <att type="string" name="Column 5" value="AT5G62000"/>
    <att type="string" name="Column 6" value="AT1G01480"/>
    <att type="string" name="Column 7" value="ARF2"/>
    <att type="string" name="Column 8" value="ACS2"/>
    <att type="integer" name="Column 9" value="15960614"/>
    <att type="string" name="canonicalName" value="ACS2"/>
    <att type="list" name="cytoscape.alias.list">
      <att type="string" name="cytoscape.alias.list" value="ACS2"/>
    </att>
    <graphics type="ELLIPSE" h="40.0" w="40.0" x="1418.0" y="63.0" fill="#ff9999" width="1" outline="#666666" cy:nodeTransparency="1.0" cy:nodeLabelFont="SansSerif.bold-0-12" cy:nodeLabel="ACS2" cy:borderLineType="solid"/>
  </node>
  <node label="ANAC055" id="-17">
    <att type="string" name="Column 1" value="ANAC055"/>
    <att type="string" name="Column 2" value="1.13.11.12"/>
    <att type="integer" name="Column 3" value="17"/>
    <att type="string" name="Column 4" value="AT3G45140"/>
    <att type="string" name="Column 5" value="AT3G15500"/>
    <att type="string" name="Column 6" value="AT3G45140"/>
    <att type="string" name="Column 7" value="ANAC055"/>
    <att type="string" name="Column 8" value="LOX2"/>
    <att type="integer" name="Column 9" value="18427573"/>
    <att type="string" name="canonicalName" value="ANAC055"/>
    <att type="list" name="cytoscape.alias.list">
      <att type="string" name="cytoscape.alias.list" value="ANAC055"/>
    </att>
    <graphics type="ELLIPSE" h="40.0" w="40.0" x="2080.0" y="32.0" fill="#ff9999" width="1" outline="#666666" cy:nodeTransparency="1.0" cy:nodeLabelFont="SansSerif.bold-0-12" cy:nodeLabel="ANAC055" cy:borderLineType="solid"/>
  </node>
  <node label="CBF2" id="-16">
    <att type="string" name="Column 1" value="CBF2"/>
    <att type="string" name="Column 2" value="1.1.1.1"/>
    <att type="integer" name="Column 3" value="58"/>
    <att type="string" name="Column 4" value="AT1G77120"/>
    <att type="string" name="Column 5" value="AT4G25470"/>
    <att type="string" name="Column 6" value="AT1G77120"/>
    <att type="string" name="Column 7" value="CBF2"/>
    <att type="string" name="Column 8" value="ADH1"/>
    <att type="string" name="canonicalName" value="CBF2"/>
    <att type="list" name="cytoscape.alias.list">
      <att type="string" name="cytoscape.alias.list" value="CBF2"/>
    </att>
    <graphics type="ELLIPSE" h="40.0" w="40.0" x="1771.0" y="531.0" fill="#ff9999" width="1" outline="#666666" cy:nodeTransparency="1.0" cy:nodeLabelFont="SansSerif.bold-0-12" cy:nodeLabel="CBF2" cy:borderLineType="solid"/>
  </node>
  <node label="CBF1" id="-15">
    <att type="string" name="Column 1" value="CBF1"/>
    <att type="string" name="Column 2" value="1.14.11.-"/>
    <att type="integer" name="Column 3" value="567"/>
    <att type="string" name="Column 4" value="AT1G15550"/>
    <att type="string" name="Column 5" value="AT4G25490"/>
    <att type="string" name="Column 6" value="AT1G15550"/>
    <att type="string" name="Column 7" value="CBF1"/>
    <att type="string" name="Column 8" value="GA3OX1"/>
    <att type="integer" name="Column 9" value="18757556"/>
    <att type="string" name="canonicalName" value="CBF1"/>
    <att type="list" name="cytoscape.alias.list">
      <att type="string" name="cytoscape.alias.list" value="CBF1"/>
    </att>
    <graphics type="ELLIPSE" h="40.0" w="40.0" x="271.5" y="746.0" fill="#ff9999" width="1" outline="#666666" cy:nodeTransparency="1.0" cy:nodeLabelFont="SansSerif.bold-0-12" cy:nodeLabel="CBF1" cy:borderLineType="solid"/>
  </node>
  <node label="CYP79F1" id="-14">
    <att type="string" name="Column 1" value="CYP79F1"/>
    <att type="string" name="Column 2" value="1.14.13.-"/>
    <att type="integer" name="Column 3" value="37"/>
    <att type="string" name="Column 4" value="AT1G16410"/>
    <att type="string" name="Column 5" value="AT5G07690"/>
    <att type="string" name="Column 6" value="AT1G16410"/>
    <att type="string" name="Column 7" value="MYB29"/>
    <att type="string" name="Column 8" value="CYP79F1"/>
    <att type="integer" name="Column 9" value="17420480"/>
    <att type="string" name="canonicalName" value="CYP79F1"/>
    <att type="list" name="cytoscape.alias.list">
      <att type="string" name="cytoscape.alias.list" value="CYP79F1"/>
    </att>
    <graphics type="ELLIPSE" h="40.0" w="40.0" x="1925.0" y="1499.0" fill="#ff9999" width="1" outline="#666666" cy:nodeTransparency="1.0" cy:nodeLabelFont="SansSerif.bold-0-12" cy:nodeLabel="CYP79F1" cy:borderLineType="solid"/>
  </node>
  <node label="SPT" id="-13">
    <att type="string" name="Column 1" value="SPT"/>
    <att type="string" name="Column 2" value="1.14.11.-"/>
    <att type="integer" name="Column 3" value="567"/>
    <att type="string" name="Column 4" value="AT1G80340"/>
    <att type="string" name="Column 5" value="AT4G36930"/>
    <att type="string" name="Column 6" value="AT1G80340"/>
    <att type="string" name="Column 7" value="SPT"/>
    <att type="string" name="Column 8" value="GA3OX2"/>
    <att type="string" name="canonicalName" value="SPT"/>
    <att type="list" name="cytoscape.alias.list">
      <att type="string" name="cytoscape.alias.list" value="SPT"/>
    </att>
    <graphics type="ELLIPSE" h="40.0" w="40.0" x="579.0" y="562.0" fill="#ff9999" width="1" outline="#666666" cy:nodeTransparency="1.0" cy:nodeLabelFont="SansSerif.bold-0-12" cy:nodeLabel="SPT" cy:borderLineType="solid"/>
  </node>
  <node label="SUR1" id="-12">
    <att type="string" name="Column 1" value="SUR1"/>
    <att type="string" name="Column 2" value="2.6.1.5"/>
    <att type="integer" name="Column 3" value="127"/>
    <att type="string" name="Column 4" value="AT2G20610"/>
    <att type="string" name="Column 5" value="AT5G61420"/>
    <att type="string" name="Column 6" value="AT2G20610"/>
    <att type="string" name="Column 7" value="MYB28"/>
    <att type="string" name="Column 8" value="SUR1"/>
    <att type="integer" name="Column 9" value="17420480"/>
    <att type="string" name="canonicalName" value="SUR1"/>
    <att type="list" name="cytoscape.alias.list">
      <att type="string" name="cytoscape.alias.list" value="SUR1"/>
    </att>
    <graphics type="ELLIPSE" h="40.0" w="40.0" x="948.0" y="1576.0" fill="#ff9999" width="1" outline="#666666" cy:nodeTransparency="1.0" cy:nodeLabelFont="SansSerif.bold-0-12" cy:nodeLabel="SUR1" cy:borderLineType="solid"/>
  </node>
  <node label="CYP79F2" id="-11">
    <att type="string" name="Column 1" value="CYP79F2"/>
    <att type="string" name="Column 2" value="1.14.13.-"/>
    <att type="integer" name="Column 3" value="37"/>
    <att type="string" name="Column 4" value="AT1G16400"/>
    <att type="string" name="Column 5" value="AT5G07690"/>
    <att type="string" name="Column 6" value="AT1G16400"/>
    <att type="string" name="Column 7" value="MYB29"/>
    <att type="string" name="Column 8" value="CYP79F2"/>
    <att type="integer" name="Column 9" value="17420480"/>
    <att type="string" name="canonicalName" value="CYP79F2"/>
    <att type="list" name="cytoscape.alias.list">
      <att type="string" name="cytoscape.alias.list" value="CYP79F2"/>
    </att>
    <graphics type="ELLIPSE" h="40.0" w="40.0" x="1872.0" y="1644.0" fill="#ff9999" width="1" outline="#666666" cy:nodeTransparency="1.0" cy:nodeLabelFont="SansSerif.bold-0-12" cy:nodeLabel="CYP79F2" cy:borderLineType="solid"/>
  </node>
  <node label="KNAT1" id="-10">
    <att type="string" name="Column 1" value="KNAT1"/>
    <att type="string" name="Column 2" value="1.14.11.-"/>
    <att type="integer" name="Column 3" value="567"/>
    <att type="string" name="Column 4" value="AT4G25420"/>
    <att type="string" name="Column 5" value="AT4G08150"/>
    <att type="string" name="Column 6" value="AT4G25420"/>
    <att type="string" name="Column 7" value="KNAT1"/>
    <att type="string" name="Column 8" value="GA20OX1"/>
    <att type="string" name="canonicalName" value="KNAT1"/>
    <att type="list" name="cytoscape.alias.list">
      <att type="string" name="cytoscape.alias.list" value="KNAT1"/>
    </att>
    <graphics type="ELLIPSE" h="40.0" w="40.0" x="956.0" y="927.0" fill="#ff9999" width="1" outline="#666666" cy:nodeTransparency="1.0" cy:nodeLabelFont="SansSerif.bold-0-12" cy:nodeLabel="KNAT1" cy:borderLineType="solid"/>
  </node>
  <node label="EIN3" id="-9">
    <att type="string" name="Column 1" value="EIN3"/>
    <att type="string" name="Column 2" value="5.4.4.2"/>
    <att type="integer" name="Column 3" value="58"/>
    <att type="string" name="Column 4" value="AT1G74710"/>
    <att type="string" name="Column 5" value="AT3G20770"/>
    <att type="string" name="Column 6" value="AT1G74710"/>
    <att type="string" name="Column 7" value="EIN3"/>
    <att type="string" name="Column 8" value="EDS16"/>
    <att type="integer" name="Column 9" value="17011517"/>
    <att type="string" name="canonicalName" value="EIN3"/>
    <att type="list" name="cytoscape.alias.list">
      <att type="string" name="cytoscape.alias.list" value="EIN3"/>
    </att>
    <graphics type="ELLIPSE" h="40.0" w="40.0" x="629.5" y="1736.0" fill="#ff9999" width="1" outline="#666666" cy:nodeTransparency="1.0" cy:nodeLabelFont="SansSerif.bold-0-12" cy:nodeLabel="EIN3" cy:borderLineType="solid"/>
  </node>
  <node label="VRN1" id="-8">
    <att type="string" name="Column 1" value="VRN1"/>
    <att type="string" name="Column 2" value="2.4.1.-"/>
    <att type="integer" name="Column 3" value="12348"/>
    <att type="string" name="Column 4" value="AT2G03220"/>
    <att type="string" name="Column 5" value="AT3G18990"/>
    <att type="string" name="Column 6" value="AT2G03220"/>
    <att type="string" name="Column 7" value="VRN1"/>
    <att type="string" name="Column 8" value="FT1"/>
    <att type="string" name="canonicalName" value="VRN1"/>
    <att type="list" name="cytoscape.alias.list">
      <att type="string" name="cytoscape.alias.list" value="VRN1"/>
    </att>
    <graphics type="ELLIPSE" h="40.0" w="40.0" x="316.5" y="2113.0" fill="#ff9999" width="1" outline="#666666" cy:nodeTransparency="1.0" cy:nodeLabelFont="SansSerif.bold-0-12" cy:nodeLabel="VRN1" cy:borderLineType="solid"/>
  </node>
  <node label="ATACO1" id="-7">
    <att type="string" name="Column 1" value="ATACO1"/>
    <att type="string" name="Column 2" value="1.14.17.4"/>
    <att type="integer" name="Column 3" value="5"/>
    <att type="string" name="Column 4" value="AT2G19590"/>
    <att type="string" name="Column 5" value="AT3G20770"/>
    <att type="string" name="Column 6" value="AT2G19590"/>
    <att type="string" name="Column 7" value="EIN3"/>
    <att type="string" name="Column 8" value="ATACO1"/>
    <att type="integer" name="Column 9" value="17011517"/>
    <att type="string" name="canonicalName" value="ATACO1"/>
    <att type="list" name="cytoscape.alias.list">
      <att type="string" name="cytoscape.alias.list" value="ATACO1"/>
    </att>
    <graphics type="ELLIPSE" h="40.0" w="40.0" x="644.0" y="1609.0" fill="#ff9999" width="1" outline="#666666" cy:nodeTransparency="1.0" cy:nodeLabelFont="SansSerif.bold-0-12" cy:nodeLabel="ATACO1" cy:borderLineType="solid"/>
  </node>
  <node label="ATACO2" id="-6">
    <att type="string" name="Column 1" value="ATACO2"/>
    <att type="string" name="Column 2" value="1.14.17.4"/>
    <att type="integer" name="Column 3" value="5"/>
    <att type="string" name="Column 4" value="AT1G62380"/>
    <att type="string" name="Column 5" value="AT3G20770"/>
    <att type="string" name="Column 6" value="AT1G62380"/>
    <att type="string" name="Column 7" value="EIN3"/>
    <att type="string" name="Column 8" value="ATACO2"/>
    <att type="integer" name="Column 9" value="17011517"/>
    <att type="string" name="canonicalName" value="ATACO2"/>
    <att type="list" name="cytoscape.alias.list">
      <att type="string" name="cytoscape.alias.list" value="ATACO2"/>
    </att>
    <graphics type="ELLIPSE" h="40.0" w="40.0" x="550.2569580078125" y="1758.2222900390625" fill="#ff9999" width="1" outline="#666666" cy:nodeTransparency="1.0" cy:nodeLabelFont="SansSerif.bold-0-12" cy:nodeLabel="ATACO2" cy:borderLineType="solid"/>
  </node>
  <node label="LOX3" id="-5">
    <att type="string" name="Column 1" value="LOX3"/>
    <att type="string" name="Column 2" value="1.13.11.12"/>
    <att type="integer" name="Column 3" value="17"/>
    <att type="string" name="Column 4" value="AT1G17420"/>
    <att type="string" name="Column 5" value="AT2G03340"/>
    <att type="string" name="Column 6" value="AT1G17420"/>
    <att type="string" name="Column 7" value="WRKY3"/>
    <att type="string" name="Column 8" value="LOX3"/>
    <att type="integer" name="Column 9" value="18641266"/>
    <att type="string" name="canonicalName" value="LOX3"/>
    <att type="list" name="cytoscape.alias.list">
      <att type="string" name="cytoscape.alias.list" value="LOX3"/>
    </att>
    <graphics type="ELLIPSE" h="40.0" w="40.0" x="1633.0" y="231.0" fill="#ff9999" width="1" outline="#666666" cy:nodeTransparency="1.0" cy:nodeLabelFont="SansSerif.bold-0-12" cy:nodeLabel="LOX3" cy:borderLineType="solid"/>
  </node>
  <node label="LOX2" id="-4">
    <att type="string" name="Column 1" value="LOX2"/>
    <att type="string" name="Column 2" value="1.13.11.12"/>
    <att type="integer" name="Column 3" value="17"/>
    <att type="string" name="Column 4" value="AT3G45140"/>
    <att type="string" name="Column 5" value="AT5G01900"/>
    <att type="string" name="Column 6" value="AT3G45140"/>
    <att type="string" name="Column 7" value="WRKY62"/>
    <att type="string" name="Column 8" value="LOX2"/>
    <att type="integer" name="Column 9" value="17510065"/>
    <att type="string" name="canonicalName" value="LOX2"/>
    <att type="list" name="cytoscape.alias.list">
      <att type="string" name="cytoscape.alias.list" value="LOX2"/>
    </att>
    <graphics type="ELLIPSE" h="40.0" w="40.0" x="1986.0" y="137.0" fill="#ff9999" width="1" outline="#666666" cy:nodeTransparency="1.0" cy:nodeLabelFont="SansSerif.bold-0-12" cy:nodeLabel="LOX2" cy:borderLineType="solid"/>
  </node>
  <node label="CYP707A2" id="-3">
    <att type="string" name="Column 1" value="CYP707A2"/>
    <att type="string" name="Column 2" value="1.14.13.93"/>
    <att type="integer" name="Column 3" value="135"/>
    <att type="string" name="Column 4" value="AT2G29090"/>
    <att type="string" name="Column 5" value="AT2G20180"/>
    <att type="string" name="Column 6" value="AT2G29090"/>
    <att type="string" name="Column 7" value="PIL5"/>
    <att type="string" name="Column 8" value="CYP707A2"/>
    <att type="integer" name="Column 9" value="19244139"/>
    <att type="string" name="canonicalName" value="CYP707A2"/>
    <att type="list" name="cytoscape.alias.list">
      <att type="string" name="cytoscape.alias.list" value="CYP707A2"/>
    </att>
    <graphics type="ELLIPSE" h="40.0" w="40.0" x="739.6365966796875" y="613.5360107421875" fill="#ff9999" width="1" outline="#666666" cy:nodeTransparency="1.0" cy:nodeLabelFont="SansSerif.bold-0-12" cy:nodeLabel="CYP707A2" cy:borderLineType="solid"/>
  </node>
  <node label="FT1" id="-2">
    <att type="string" name="Column 1" value="FT1"/>
    <att type="string" name="Column 2" value="2.4.1.-"/>
    <att type="integer" name="Column 3" value="12348"/>
    <att type="string" name="Column 4" value="AT2G03220"/>
    <att type="string" name="Column 5" value="AT3G18990"/>
    <att type="string" name="Column 6" value="AT2G03220"/>
    <att type="string" name="Column 7" value="VRN1"/>
    <att type="string" name="Column 8" value="FT1"/>
    <att type="string" name="canonicalName" value="FT1"/>
    <att type="list" name="cytoscape.alias.list">
      <att type="string" name="cytoscape.alias.list" value="FT1"/>
    </att>
    <graphics type="ELLIPSE" h="40.0" w="40.0" x="398.79998779296875" y="2113.0" fill="#ff9999" width="1" outline="#666666" cy:nodeTransparency="1.0" cy:nodeLabelFont="SansSerif.bold-0-12" cy:nodeLabel="FT1" cy:borderLineType="solid"/>
  </node>
  <node label="LDOX" id="-1">
    <att type="string" name="Column 1" value="LDOX"/>
    <att type="string" name="Column 2" value="1.14.11.-"/>
    <att type="integer" name="Column 3" value="567"/>
    <att type="string" name="Column 4" value="AT4G22880"/>
    <att type="string" name="Column 5" value="AT5G41315"/>
    <att type="string" name="Column 6" value="AT4G22880"/>
    <att type="string" name="Column 7" value="GL3"/>
    <att type="string" name="Column 8" value="LDOX"/>
    <att type="integer" name="Column 9" value="19621239"/>
    <att type="string" name="canonicalName" value="LDOX"/>
    <att type="list" name="cytoscape.alias.list">
      <att type="string" name="cytoscape.alias.list" value="LDOX"/>
    </att>
    <graphics type="ELLIPSE" h="40.0" w="40.0" x="226.0" y="1633.0" fill="#ff9999" width="1" outline="#666666" cy:nodeTransparency="1.0" cy:nodeLabelFont="SansSerif.bold-0-12" cy:nodeLabel="LDOX" cy:borderLineType="solid"/>
  </node>
  <edge label="BUM1 (pp) GA2OX4" source="-121" target="-65">
    <att type="string" name="canonicalName" value="BUM1 (pp) GA2OX4"/>
    <att type="string" name="interaction" value="pp" cy:editable="false"/>
    <graphics width="1" fill="#0000ff" cy:sourceArrow="0" cy:targetArrow="0" cy:sourceArrowColor="#000000" cy:targetArrowColor="#000000" cy:edgeLabelFont="Default-0-10" cy:edgeLabel="" cy:edgeLineType="SOLID" cy:curved="STRAIGHT_LINES"/>
  </edge>
  <edge label="BUM1 (pp) GA2OX2" source="-121" target="-68">
    <att type="string" name="canonicalName" value="BUM1 (pp) GA2OX2"/>
    <att type="string" name="interaction" value="pp" cy:editable="false"/>
    <graphics width="1" fill="#0000ff" cy:sourceArrow="0" cy:targetArrow="0" cy:sourceArrowColor="#000000" cy:targetArrowColor="#000000" cy:edgeLabelFont="Default-0-10" cy:edgeLabel="" cy:edgeLineType="SOLID" cy:curved="STRAIGHT_LINES"/>
  </edge>
  <edge label="BUM1 (pp) GA20OX1" source="-121" target="-31">
    <att type="string" name="canonicalName" value="BUM1 (pp) GA20OX1"/>
    <att type="string" name="interaction" value="pp" cy:editable="false"/>
    <graphics width="1" fill="#0000ff" cy:sourceArrow="0" cy:targetArrow="0" cy:sourceArrowColor="#000000" cy:targetArrowColor="#000000" cy:edgeLabelFont="Default-0-10" cy:edgeLabel="" cy:edgeLineType="SOLID" cy:curved="STRAIGHT_LINES"/>
  </edge>
  <edge label="AGL15 (pp) GA2OX6" source="-120" target="-62">
    <att type="string" name="canonicalName" value="AGL15 (pp) GA2OX6"/>
    <att type="string" name="interaction" value="pp" cy:editable="false"/>
    <graphics width="1" fill="#0000ff" cy:sourceArrow="0" cy:targetArrow="0" cy:sourceArrowColor="#000000" cy:targetArrowColor="#000000" cy:edgeLabelFont="Default-0-10" cy:edgeLabel="" cy:edgeLineType="SOLID" cy:curved="STRAIGHT_LINES"/>
  </edge>
  <edge label="FUS3 (pp) GA3OX2" source="-119" target="-94">
    <att type="string" name="canonicalName" value="FUS3 (pp) GA3OX2"/>
    <att type="string" name="interaction" value="pp" cy:editable="false"/>
    <graphics width="1" fill="#0000ff" cy:sourceArrow="0" cy:targetArrow="0" cy:sourceArrowColor="#000000" cy:targetArrowColor="#000000" cy:edgeLabelFont="Default-0-10" cy:edgeLabel="" cy:edgeLineType="SOLID" cy:curved="STRAIGHT_LINES"/>
  </edge>
  <edge label="FUS3 (pp) GA3OX1" source="-119" target="-85">
    <att type="string" name="canonicalName" value="FUS3 (pp) GA3OX1"/>
    <att type="string" name="interaction" value="pp" cy:editable="false"/>
    <graphics width="1" fill="#0000ff" cy:sourceArrow="0" cy:targetArrow="0" cy:sourceArrowColor="#000000" cy:targetArrowColor="#000000" cy:edgeLabelFont="Default-0-10" cy:edgeLabel="" cy:edgeLineType="SOLID" cy:curved="STRAIGHT_LINES"/>
  </edge>
  <edge label="HY5 (pp) TT4" source="-117" target="-60">
    <att type="string" name="canonicalName" value="HY5 (pp) TT4"/>
    <att type="string" name="interaction" value="pp" cy:editable="false"/>
    <graphics width="1" fill="#0000ff" cy:sourceArrow="0" cy:targetArrow="0" cy:sourceArrowColor="#000000" cy:targetArrowColor="#000000" cy:edgeLabelFont="Default-0-10" cy:edgeLabel="" cy:edgeLineType="SOLID" cy:curved="STRAIGHT_LINES"/>
  </edge>
  <edge label="HY5 (pp) LDOX" source="-117" target="-1">
    <att type="string" name="canonicalName" value="HY5 (pp) LDOX"/>
    <att type="string" name="interaction" value="pp" cy:editable="false"/>
    <graphics width="1" fill="#0000ff" cy:sourceArrow="0" cy:targetArrow="0" cy:sourceArrowColor="#000000" cy:targetArrowColor="#000000" cy:edgeLabelFont="Default-0-10" cy:edgeLabel="" cy:edgeLineType="SOLID" cy:curved="STRAIGHT_LINES"/>
  </edge>
  <edge label="WRKY62 (pp) LOX2" source="-115" target="-4">
    <att type="string" name="canonicalName" value="WRKY62 (pp) LOX2"/>
    <att type="string" name="interaction" value="pp" cy:editable="false"/>
    <graphics width="1" fill="#0000ff" cy:sourceArrow="0" cy:targetArrow="0" cy:sourceArrowColor="#000000" cy:targetArrowColor="#000000" cy:edgeLabelFont="Default-0-10" cy:edgeLabel="" cy:edgeLineType="SOLID" cy:curved="STRAIGHT_LINES"/>
  </edge>
  <edge label="RAP2.3 (pp) GSTF8" source="-114" target="-80">
    <att type="string" name="canonicalName" value="RAP2.3 (pp) GSTF8"/>
    <att type="string" name="interaction" value="pp" cy:editable="false"/>
    <graphics width="1" fill="#0000ff" cy:sourceArrow="0" cy:targetArrow="0" cy:sourceArrowColor="#000000" cy:targetArrowColor="#000000" cy:edgeLabelFont="Default-0-10" cy:edgeLabel="" cy:edgeLineType="SOLID" cy:curved="STRAIGHT_LINES"/>
  </edge>
  <edge label="MYB75 (pp) UGT78D2" source="-113" target="-102">
    <att type="string" name="canonicalName" value="MYB75 (pp) UGT78D2"/>
    <att type="string" name="interaction" value="pp" cy:editable="false"/>
    <graphics width="1" fill="#0000ff" cy:sourceArrow="0" cy:targetArrow="0" cy:sourceArrowColor="#000000" cy:targetArrowColor="#000000" cy:edgeLabelFont="Default-0-10" cy:edgeLabel="" cy:edgeLineType="SOLID" cy:curved="STRAIGHT_LINES"/>
  </edge>
  <edge label="MYB75 (pp) TT4" source="-113" target="-60">
    <att type="string" name="canonicalName" value="MYB75 (pp) TT4"/>
    <att type="string" name="interaction" value="pp" cy:editable="false"/>
    <graphics width="1" fill="#0000ff" cy:sourceArrow="0" cy:targetArrow="0" cy:sourceArrowColor="#000000" cy:targetArrowColor="#000000" cy:edgeLabelFont="Default-0-10" cy:edgeLabel="" cy:edgeLineType="SOLID" cy:curved="STRAIGHT_LINES"/>
  </edge>
  <edge label="MYB75 (pp) GSTF12" source="-113" target="-24">
    <att type="string" name="canonicalName" value="MYB75 (pp) GSTF12"/>
    <att type="string" name="interaction" value="pp" cy:editable="false"/>
    <graphics width="1" fill="#0000ff" cy:sourceArrow="0" cy:targetArrow="0" cy:sourceArrowColor="#000000" cy:targetArrowColor="#000000" cy:edgeLabelFont="Default-0-10" cy:edgeLabel="" cy:edgeLineType="SOLID" cy:curved="STRAIGHT_LINES"/>
  </edge>
  <edge label="MYB75 (pp) AT4G14090" source="-113" target="-56">
    <att type="string" name="canonicalName" value="MYB75 (pp) AT4G14090"/>
    <att type="string" name="interaction" value="pp" cy:editable="false"/>
    <graphics width="1" fill="#0000ff" cy:sourceArrow="0" cy:targetArrow="0" cy:sourceArrowColor="#000000" cy:targetArrowColor="#000000" cy:edgeLabelFont="Default-0-10" cy:edgeLabel="" cy:edgeLineType="SOLID" cy:curved="STRAIGHT_LINES"/>
  </edge>
  <edge label="GL3 (pp) TT4" source="-112" target="-60">
    <att type="string" name="canonicalName" value="GL3 (pp) TT4"/>
    <att type="string" name="interaction" value="pp" cy:editable="false"/>
    <graphics width="1" fill="#0000ff" cy:sourceArrow="0" cy:targetArrow="0" cy:sourceArrowColor="#000000" cy:targetArrowColor="#000000" cy:edgeLabelFont="Default-0-10" cy:edgeLabel="" cy:edgeLineType="SOLID" cy:curved="STRAIGHT_LINES"/>
  </edge>
  <edge label="GL3 (pp) LDOX" source="-112" target="-1">
    <att type="string" name="canonicalName" value="GL3 (pp) LDOX"/>
    <att type="string" name="interaction" value="pp" cy:editable="false"/>
    <graphics width="1" fill="#0000ff" cy:sourceArrow="0" cy:targetArrow="0" cy:sourceArrowColor="#000000" cy:targetArrowColor="#000000" cy:edgeLabelFont="Default-0-10" cy:edgeLabel="" cy:edgeLineType="SOLID" cy:curved="STRAIGHT_LINES"/>
  </edge>
  <edge label="GL3 (pp) FLS1" source="-112" target="-98">
    <att type="string" name="canonicalName" value="GL3 (pp) FLS1"/>
    <att type="string" name="interaction" value="pp" cy:editable="false"/>
    <graphics width="1" fill="#0000ff" cy:sourceArrow="0" cy:targetArrow="0" cy:sourceArrowColor="#000000" cy:targetArrowColor="#000000" cy:edgeLabelFont="Default-0-10" cy:edgeLabel="" cy:edgeLineType="SOLID" cy:curved="STRAIGHT_LINES"/>
  </edge>
  <edge label="GL2 (pp) PLDP1" source="-110" target="-37">
    <att type="string" name="canonicalName" value="GL2 (pp) PLDP1"/>
    <att type="string" name="interaction" value="pp" cy:editable="false"/>
    <graphics width="1" fill="#0000ff" cy:sourceArrow="0" cy:targetArrow="0" cy:sourceArrowColor="#000000" cy:targetArrowColor="#000000" cy:edgeLabelFont="Default-0-10" cy:edgeLabel="" cy:edgeLineType="SOLID" cy:curved="STRAIGHT_LINES"/>
  </edge>
  <edge label="OBP1 (pp) GSTF8" source="-109" target="-80">
    <att type="string" name="canonicalName" value="OBP1 (pp) GSTF8"/>
    <att type="string" name="interaction" value="pp" cy:editable="false"/>
    <graphics width="1" fill="#0000ff" cy:sourceArrow="0" cy:targetArrow="0" cy:sourceArrowColor="#000000" cy:targetArrowColor="#000000" cy:edgeLabelFont="Default-0-10" cy:edgeLabel="" cy:edgeLineType="SOLID" cy:curved="STRAIGHT_LINES"/>
  </edge>
  <edge label="TCP1 (pp) DWF4" source="-108" target="-46">
    <att type="string" name="canonicalName" value="TCP1 (pp) DWF4"/>
    <att type="string" name="interaction" value="pp" cy:editable="false"/>
    <graphics width="1" fill="#0000ff" cy:sourceArrow="0" cy:targetArrow="0" cy:sourceArrowColor="#000000" cy:targetArrowColor="#000000" cy:edgeLabelFont="Default-0-10" cy:edgeLabel="" cy:edgeLineType="SOLID" cy:curved="STRAIGHT_LINES"/>
  </edge>
  <edge label="HYH (pp) TT4" source="-106" target="-60">
    <att type="string" name="canonicalName" value="HYH (pp) TT4"/>
    <att type="string" name="interaction" value="pp" cy:editable="false"/>
    <graphics width="1" fill="#0000ff" cy:sourceArrow="0" cy:targetArrow="0" cy:sourceArrowColor="#000000" cy:targetArrowColor="#000000" cy:edgeLabelFont="Default-0-10" cy:edgeLabel="" cy:edgeLineType="SOLID" cy:curved="STRAIGHT_LINES"/>
  </edge>
  <edge label="BZR1 (pp) DWF4" source="-105" target="-46">
    <att type="string" name="canonicalName" value="BZR1 (pp) DWF4"/>
    <att type="string" name="interaction" value="pp" cy:editable="false"/>
    <graphics width="1" fill="#0000ff" cy:sourceArrow="0" cy:targetArrow="0" cy:sourceArrowColor="#000000" cy:targetArrowColor="#000000" cy:edgeLabelFont="Default-0-10" cy:edgeLabel="" cy:edgeLineType="SOLID" cy:curved="STRAIGHT_LINES"/>
  </edge>
  <edge label="BZR1 (pp) CPD" source="-105" target="-30">
    <att type="string" name="canonicalName" value="BZR1 (pp) CPD"/>
    <att type="string" name="interaction" value="pp" cy:editable="false"/>
    <graphics width="1" fill="#0000ff" cy:sourceArrow="0" cy:targetArrow="0" cy:sourceArrowColor="#000000" cy:targetArrowColor="#000000" cy:edgeLabelFont="Default-0-10" cy:edgeLabel="" cy:edgeLineType="SOLID" cy:curved="STRAIGHT_LINES"/>
  </edge>
  <edge label="MYB63 (pp) ATOMT1" source="-101" target="-22">
    <att type="string" name="canonicalName" value="MYB63 (pp) ATOMT1"/>
    <att type="string" name="interaction" value="pp" cy:editable="false"/>
    <graphics width="1" fill="#0000ff" cy:sourceArrow="0" cy:targetArrow="0" cy:sourceArrowColor="#000000" cy:targetArrowColor="#000000" cy:edgeLabelFont="Default-0-10" cy:edgeLabel="" cy:edgeLineType="SOLID" cy:curved="STRAIGHT_LINES"/>
  </edge>
  <edge label="AP1 (pp) GSTF8" source="-100" target="-80">
    <att type="string" name="canonicalName" value="AP1 (pp) GSTF8"/>
    <att type="string" name="interaction" value="pp" cy:editable="false"/>
    <graphics width="1" fill="#0000ff" cy:sourceArrow="0" cy:targetArrow="0" cy:sourceArrowColor="#000000" cy:targetArrowColor="#000000" cy:edgeLabelFont="Default-0-10" cy:edgeLabel="" cy:edgeLineType="SOLID" cy:curved="STRAIGHT_LINES"/>
  </edge>
  <edge label="LEC2 (pp) GA3OX2" source="-97" target="-94">
    <att type="string" name="canonicalName" value="LEC2 (pp) GA3OX2"/>
    <att type="string" name="interaction" value="pp" cy:editable="false"/>
    <graphics width="1" fill="#0000ff" cy:sourceArrow="0" cy:targetArrow="0" cy:sourceArrowColor="#000000" cy:targetArrowColor="#000000" cy:edgeLabelFont="Default-0-10" cy:edgeLabel="" cy:edgeLineType="SOLID" cy:curved="STRAIGHT_LINES"/>
  </edge>
  <edge label="LEC2 (pp) ACS4" source="-97" target="-20">
    <att type="string" name="canonicalName" value="LEC2 (pp) ACS4"/>
    <att type="string" name="interaction" value="pp" cy:editable="false"/>
    <graphics width="1" fill="#0000ff" cy:sourceArrow="0" cy:targetArrow="0" cy:sourceArrowColor="#000000" cy:targetArrowColor="#000000" cy:edgeLabelFont="Default-0-10" cy:edgeLabel="" cy:edgeLineType="SOLID" cy:curved="STRAIGHT_LINES"/>
  </edge>
  <edge label="ATHB-1 (pp) ATACO1" source="-95" target="-7">
    <att type="string" name="canonicalName" value="ATHB-1 (pp) ATACO1"/>
    <att type="string" name="interaction" value="pp" cy:editable="false"/>
    <graphics width="1" fill="#0000ff" cy:sourceArrow="0" cy:targetArrow="0" cy:sourceArrowColor="#000000" cy:targetArrowColor="#000000" cy:edgeLabelFont="Default-0-10" cy:edgeLabel="" cy:edgeLineType="SOLID" cy:curved="STRAIGHT_LINES"/>
  </edge>
  <edge label="WRKY17 (pp) LOX2" source="-93" target="-4">
    <att type="string" name="canonicalName" value="WRKY17 (pp) LOX2"/>
    <att type="string" name="interaction" value="pp" cy:editable="false"/>
    <graphics width="1" fill="#0000ff" cy:sourceArrow="0" cy:targetArrow="0" cy:sourceArrowColor="#000000" cy:targetArrowColor="#000000" cy:edgeLabelFont="Default-0-10" cy:edgeLabel="" cy:edgeLineType="SOLID" cy:curved="STRAIGHT_LINES"/>
  </edge>
  <edge label="ANAC019 (pp) LOX2" source="-92" target="-4">
    <att type="string" name="canonicalName" value="ANAC019 (pp) LOX2"/>
    <att type="string" name="interaction" value="pp" cy:editable="false"/>
    <graphics width="1" fill="#0000ff" cy:sourceArrow="0" cy:targetArrow="0" cy:sourceArrowColor="#000000" cy:targetArrowColor="#000000" cy:edgeLabelFont="Default-0-10" cy:edgeLabel="" cy:edgeLineType="SOLID" cy:curved="STRAIGHT_LINES"/>
  </edge>
  <edge label="ANAC019 (pp) GSTF6" source="-92" target="-77">
    <att type="string" name="canonicalName" value="ANAC019 (pp) GSTF6"/>
    <att type="string" name="interaction" value="pp" cy:editable="false"/>
    <graphics width="1" fill="#0000ff" cy:sourceArrow="0" cy:targetArrow="0" cy:sourceArrowColor="#000000" cy:targetArrowColor="#000000" cy:edgeLabelFont="Default-0-10" cy:edgeLabel="" cy:edgeLineType="SOLID" cy:curved="STRAIGHT_LINES"/>
  </edge>
  <edge label="AG (pp) GA3OX1" source="-91" target="-85">
    <att type="string" name="canonicalName" value="AG (pp) GA3OX1"/>
    <att type="string" name="interaction" value="pp" cy:editable="false"/>
    <graphics width="1" fill="#0000ff" cy:sourceArrow="0" cy:targetArrow="0" cy:sourceArrowColor="#000000" cy:targetArrowColor="#000000" cy:edgeLabelFont="Default-0-10" cy:edgeLabel="" cy:edgeLineType="SOLID" cy:curved="STRAIGHT_LINES"/>
  </edge>
  <edge label="GAI (pp) GA3OX1" source="-90" target="-85">
    <att type="string" name="canonicalName" value="GAI (pp) GA3OX1"/>
    <att type="string" name="interaction" value="pp" cy:editable="false"/>
    <graphics width="1" fill="#0000ff" cy:sourceArrow="0" cy:targetArrow="0" cy:sourceArrowColor="#000000" cy:targetArrowColor="#000000" cy:edgeLabelFont="Default-0-10" cy:edgeLabel="" cy:edgeLineType="SOLID" cy:curved="STRAIGHT_LINES"/>
  </edge>
  <edge label="GAI (pp) GA20OX1" source="-90" target="-31">
    <att type="string" name="canonicalName" value="GAI (pp) GA20OX1"/>
    <att type="string" name="interaction" value="pp" cy:editable="false"/>
    <graphics width="1" fill="#0000ff" cy:sourceArrow="0" cy:targetArrow="0" cy:sourceArrowColor="#000000" cy:targetArrowColor="#000000" cy:edgeLabelFont="Default-0-10" cy:edgeLabel="" cy:edgeLineType="SOLID" cy:curved="STRAIGHT_LINES"/>
  </edge>
  <edge label="WRKY11 (pp) LOX2" source="-89" target="-4">
    <att type="string" name="canonicalName" value="WRKY11 (pp) LOX2"/>
    <att type="string" name="interaction" value="pp" cy:editable="false"/>
    <graphics width="1" fill="#0000ff" cy:sourceArrow="0" cy:targetArrow="0" cy:sourceArrowColor="#000000" cy:targetArrowColor="#000000" cy:edgeLabelFont="Default-0-10" cy:edgeLabel="" cy:edgeLineType="SOLID" cy:curved="STRAIGHT_LINES"/>
  </edge>
  <edge label="STZ (pp) LOX3" source="-87" target="-5">
    <att type="string" name="canonicalName" value="STZ (pp) LOX3"/>
    <att type="string" name="interaction" value="pp" cy:editable="false"/>
    <graphics width="1" fill="#0000ff" cy:sourceArrow="0" cy:targetArrow="0" cy:sourceArrowColor="#000000" cy:targetArrowColor="#000000" cy:edgeLabelFont="Default-0-10" cy:edgeLabel="" cy:edgeLineType="SOLID" cy:curved="STRAIGHT_LINES"/>
  </edge>
  <edge label="ABF2 (pp) ADH1" source="-86" target="-103">
    <att type="string" name="canonicalName" value="ABF2 (pp) ADH1"/>
    <att type="string" name="interaction" value="pp" cy:editable="false"/>
    <graphics width="1" fill="#0000ff" cy:sourceArrow="0" cy:targetArrow="0" cy:sourceArrowColor="#000000" cy:targetArrowColor="#000000" cy:edgeLabelFont="Default-0-10" cy:edgeLabel="" cy:edgeLineType="SOLID" cy:curved="STRAIGHT_LINES"/>
  </edge>
  <edge label="MYB58 (pp) ATOMT1" source="-84" target="-22">
    <att type="string" name="canonicalName" value="MYB58 (pp) ATOMT1"/>
    <att type="string" name="interaction" value="pp" cy:editable="false"/>
    <graphics width="1" fill="#0000ff" cy:sourceArrow="0" cy:targetArrow="0" cy:sourceArrowColor="#000000" cy:targetArrowColor="#000000" cy:edgeLabelFont="Default-0-10" cy:edgeLabel="" cy:edgeLineType="SOLID" cy:curved="STRAIGHT_LINES"/>
  </edge>
  <edge label="HOS10 (pp) ADH1" source="-81" target="-103">
    <att type="string" name="canonicalName" value="HOS10 (pp) ADH1"/>
    <att type="string" name="interaction" value="pp" cy:editable="false"/>
    <graphics width="1" fill="#0000ff" cy:sourceArrow="0" cy:targetArrow="0" cy:sourceArrowColor="#000000" cy:targetArrowColor="#000000" cy:edgeLabelFont="Default-0-10" cy:edgeLabel="" cy:edgeLineType="SOLID" cy:curved="STRAIGHT_LINES"/>
  </edge>
  <edge label="ORA47 (pp) LOX3" source="-78" target="-5">
    <att type="string" name="canonicalName" value="ORA47 (pp) LOX3"/>
    <att type="string" name="interaction" value="pp" cy:editable="false"/>
    <graphics width="1" fill="#0000ff" cy:sourceArrow="0" cy:targetArrow="0" cy:sourceArrowColor="#000000" cy:targetArrowColor="#000000" cy:edgeLabelFont="Default-0-10" cy:edgeLabel="" cy:edgeLineType="SOLID" cy:curved="STRAIGHT_LINES"/>
  </edge>
  <edge label="AMS (pp) TSM1" source="-76" target="-116">
    <att type="string" name="canonicalName" value="AMS (pp) TSM1"/>
    <att type="string" name="interaction" value="pp" cy:editable="false"/>
    <graphics width="1" fill="#0000ff" cy:sourceArrow="0" cy:targetArrow="0" cy:sourceArrowColor="#000000" cy:targetArrowColor="#000000" cy:edgeLabelFont="Default-0-10" cy:edgeLabel="" cy:edgeLineType="SOLID" cy:curved="STRAIGHT_LINES"/>
  </edge>
  <edge label="AMS (pp) AT5G17050" source="-76" target="-74">
    <att type="string" name="canonicalName" value="AMS (pp) AT5G17050"/>
    <att type="string" name="interaction" value="pp" cy:editable="false"/>
    <graphics width="1" fill="#0000ff" cy:sourceArrow="0" cy:targetArrow="0" cy:sourceArrowColor="#000000" cy:targetArrowColor="#000000" cy:edgeLabelFont="Default-0-10" cy:edgeLabel="" cy:edgeLineType="SOLID" cy:curved="STRAIGHT_LINES"/>
  </edge>
  <edge label="HFR1 (pp) TT4" source="-75" target="-60">
    <att type="string" name="canonicalName" value="HFR1 (pp) TT4"/>
    <att type="string" name="interaction" value="pp" cy:editable="false"/>
    <graphics width="1" fill="#0000ff" cy:sourceArrow="0" cy:targetArrow="0" cy:sourceArrowColor="#000000" cy:targetArrowColor="#000000" cy:edgeLabelFont="Default-0-10" cy:edgeLabel="" cy:edgeLineType="SOLID" cy:curved="STRAIGHT_LINES"/>
  </edge>
  <edge label="MYB37 (pp) DHAR1" source="-72" target="-111">
    <att type="string" name="canonicalName" value="MYB37 (pp) DHAR1"/>
    <att type="string" name="interaction" value="pp" cy:editable="false"/>
    <graphics width="1" fill="#0000ff" cy:sourceArrow="0" cy:targetArrow="0" cy:sourceArrowColor="#000000" cy:targetArrowColor="#000000" cy:edgeLabelFont="Default-0-10" cy:edgeLabel="" cy:edgeLineType="SOLID" cy:curved="STRAIGHT_LINES"/>
  </edge>
  <edge label="MYB2 (pp) ADH1" source="-70" target="-103">
    <att type="string" name="canonicalName" value="MYB2 (pp) ADH1"/>
    <att type="string" name="interaction" value="pp" cy:editable="false"/>
    <graphics width="1" fill="#0000ff" cy:sourceArrow="0" cy:targetArrow="0" cy:sourceArrowColor="#000000" cy:targetArrowColor="#000000" cy:edgeLabelFont="Default-0-10" cy:edgeLabel="" cy:edgeLineType="SOLID" cy:curved="STRAIGHT_LINES"/>
  </edge>
  <edge label="MYB4 (pp) TT4" source="-69" target="-60">
    <att type="string" name="canonicalName" value="MYB4 (pp) TT4"/>
    <att type="string" name="interaction" value="pp" cy:editable="false"/>
    <graphics width="1" fill="#0000ff" cy:sourceArrow="0" cy:targetArrow="0" cy:sourceArrowColor="#000000" cy:targetArrowColor="#000000" cy:edgeLabelFont="Default-0-10" cy:edgeLabel="" cy:edgeLineType="SOLID" cy:curved="STRAIGHT_LINES"/>
  </edge>
  <edge label="TT2 (pp) LDOX" source="-67" target="-1">
    <att type="string" name="canonicalName" value="TT2 (pp) LDOX"/>
    <att type="string" name="interaction" value="pp" cy:editable="false"/>
    <graphics width="1" fill="#0000ff" cy:sourceArrow="0" cy:targetArrow="0" cy:sourceArrowColor="#000000" cy:targetArrowColor="#000000" cy:edgeLabelFont="Default-0-10" cy:edgeLabel="" cy:edgeLineType="SOLID" cy:curved="STRAIGHT_LINES"/>
  </edge>
  <edge label="MYB30 (pp) EDS16" source="-66" target="-104">
    <att type="string" name="canonicalName" value="MYB30 (pp) EDS16"/>
    <att type="string" name="interaction" value="pp" cy:editable="false"/>
    <graphics width="1" fill="#0000ff" cy:sourceArrow="0" cy:targetArrow="0" cy:sourceArrowColor="#000000" cy:targetArrowColor="#000000" cy:edgeLabelFont="Default-0-10" cy:edgeLabel="" cy:edgeLineType="SOLID" cy:curved="STRAIGHT_LINES"/>
  </edge>
  <edge label="ARF2 (pp) ACS8" source="-64" target="-23">
    <att type="string" name="canonicalName" value="ARF2 (pp) ACS8"/>
    <att type="string" name="interaction" value="pp" cy:editable="false"/>
    <graphics width="1" fill="#0000ff" cy:sourceArrow="0" cy:targetArrow="0" cy:sourceArrowColor="#000000" cy:targetArrowColor="#000000" cy:edgeLabelFont="Default-0-10" cy:edgeLabel="" cy:edgeLineType="SOLID" cy:curved="STRAIGHT_LINES"/>
  </edge>
  <edge label="ARF2 (pp) ACS6" source="-64" target="-21">
    <att type="string" name="canonicalName" value="ARF2 (pp) ACS6"/>
    <att type="string" name="interaction" value="pp" cy:editable="false"/>
    <graphics width="1" fill="#0000ff" cy:sourceArrow="0" cy:targetArrow="0" cy:sourceArrowColor="#000000" cy:targetArrowColor="#000000" cy:edgeLabelFont="Default-0-10" cy:edgeLabel="" cy:edgeLineType="SOLID" cy:curved="STRAIGHT_LINES"/>
  </edge>
  <edge label="ARF2 (pp) ACS2" source="-64" target="-18">
    <att type="string" name="canonicalName" value="ARF2 (pp) ACS2"/>
    <att type="string" name="interaction" value="pp" cy:editable="false"/>
    <graphics width="1" fill="#0000ff" cy:sourceArrow="0" cy:targetArrow="0" cy:sourceArrowColor="#000000" cy:targetArrowColor="#000000" cy:edgeLabelFont="Default-0-10" cy:edgeLabel="" cy:edgeLineType="SOLID" cy:curved="STRAIGHT_LINES"/>
  </edge>
  <edge label="MYB32 (pp) LDOX" source="-61" target="-1">
    <att type="string" name="canonicalName" value="MYB32 (pp) LDOX"/>
    <att type="string" name="interaction" value="pp" cy:editable="false"/>
    <graphics width="1" fill="#0000ff" cy:sourceArrow="0" cy:targetArrow="0" cy:sourceArrowColor="#000000" cy:targetArrowColor="#000000" cy:edgeLabelFont="Default-0-10" cy:edgeLabel="" cy:edgeLineType="SOLID" cy:curved="STRAIGHT_LINES"/>
  </edge>
  <edge label="MYB34 (pp) SUR1" source="-59" target="-12">
    <att type="string" name="canonicalName" value="MYB34 (pp) SUR1"/>
    <att type="string" name="interaction" value="pp" cy:editable="false"/>
    <graphics width="1" fill="#0000ff" cy:sourceArrow="0" cy:targetArrow="0" cy:sourceArrowColor="#000000" cy:targetArrowColor="#000000" cy:edgeLabelFont="Default-0-10" cy:edgeLabel="" cy:edgeLineType="SOLID" cy:curved="STRAIGHT_LINES"/>
  </edge>
  <edge label="MYB34 (pp) AT5G05730" source="-59" target="-118">
    <att type="string" name="canonicalName" value="MYB34 (pp) AT5G05730"/>
    <att type="string" name="interaction" value="pp" cy:editable="false"/>
    <graphics width="1" fill="#0000ff" cy:sourceArrow="0" cy:targetArrow="0" cy:sourceArrowColor="#000000" cy:targetArrowColor="#000000" cy:edgeLabelFont="Default-0-10" cy:edgeLabel="" cy:edgeLineType="SOLID" cy:curved="STRAIGHT_LINES"/>
  </edge>
  <edge label="ARF17 (pp) WES1" source="-57" target="-73">
    <att type="string" name="canonicalName" value="ARF17 (pp) WES1"/>
    <att type="string" name="interaction" value="pp" cy:editable="false"/>
    <graphics width="1" fill="#0000ff" cy:sourceArrow="0" cy:targetArrow="0" cy:sourceArrowColor="#000000" cy:targetArrowColor="#000000" cy:edgeLabelFont="Default-0-10" cy:edgeLabel="" cy:edgeLineType="SOLID" cy:curved="STRAIGHT_LINES"/>
  </edge>
  <edge label="ARF17 (pp) DFL1" source="-57" target="-107">
    <att type="string" name="canonicalName" value="ARF17 (pp) DFL1"/>
    <att type="string" name="interaction" value="pp" cy:editable="false"/>
    <graphics width="1" fill="#0000ff" cy:sourceArrow="0" cy:targetArrow="0" cy:sourceArrowColor="#000000" cy:targetArrowColor="#000000" cy:edgeLabelFont="Default-0-10" cy:edgeLabel="" cy:edgeLineType="SOLID" cy:curved="STRAIGHT_LINES"/>
  </edge>
  <edge label="RAP2.12 (pp) ADH1" source="-55" target="-103">
    <att type="string" name="canonicalName" value="RAP2.12 (pp) ADH1"/>
    <att type="string" name="interaction" value="pp" cy:editable="false"/>
    <graphics width="1" fill="#0000ff" cy:sourceArrow="0" cy:targetArrow="0" cy:sourceArrowColor="#000000" cy:targetArrowColor="#000000" cy:edgeLabelFont="Default-0-10" cy:edgeLabel="" cy:edgeLineType="SOLID" cy:curved="STRAIGHT_LINES"/>
  </edge>
  <edge label="PIF4 (pp) TT4" source="-54" target="-60">
    <att type="string" name="canonicalName" value="PIF4 (pp) TT4"/>
    <att type="string" name="interaction" value="pp" cy:editable="false"/>
    <graphics width="1" fill="#0000ff" cy:sourceArrow="0" cy:targetArrow="0" cy:sourceArrowColor="#000000" cy:targetArrowColor="#000000" cy:edgeLabelFont="Default-0-10" cy:edgeLabel="" cy:edgeLineType="SOLID" cy:curved="STRAIGHT_LINES"/>
  </edge>
  <edge label="PIF3 (pp) TT4" source="-52" target="-60">
    <att type="string" name="canonicalName" value="PIF3 (pp) TT4"/>
    <att type="string" name="interaction" value="pp" cy:editable="false"/>
    <graphics width="1" fill="#0000ff" cy:sourceArrow="0" cy:targetArrow="0" cy:sourceArrowColor="#000000" cy:targetArrowColor="#000000" cy:edgeLabelFont="Default-0-10" cy:edgeLabel="" cy:edgeLineType="SOLID" cy:curved="STRAIGHT_LINES"/>
  </edge>
  <edge label="PIF3 (pp) LDOX" source="-52" target="-1">
    <att type="string" name="canonicalName" value="PIF3 (pp) LDOX"/>
    <att type="string" name="interaction" value="pp" cy:editable="false"/>
    <graphics width="1" fill="#0000ff" cy:sourceArrow="0" cy:targetArrow="0" cy:sourceArrowColor="#000000" cy:targetArrowColor="#000000" cy:edgeLabelFont="Default-0-10" cy:edgeLabel="" cy:edgeLineType="SOLID" cy:curved="STRAIGHT_LINES"/>
  </edge>
  <edge label="RGA1 (pp) GA3OX1" source="-50" target="-85">
    <att type="string" name="canonicalName" value="RGA1 (pp) GA3OX1"/>
    <att type="string" name="interaction" value="pp" cy:editable="false"/>
    <graphics width="1" fill="#0000ff" cy:sourceArrow="0" cy:targetArrow="0" cy:sourceArrowColor="#000000" cy:targetArrowColor="#000000" cy:edgeLabelFont="Default-0-10" cy:edgeLabel="" cy:edgeLineType="SOLID" cy:curved="STRAIGHT_LINES"/>
  </edge>
  <edge label="RGA1 (pp) GA20OX1" source="-50" target="-31">
    <att type="string" name="canonicalName" value="RGA1 (pp) GA20OX1"/>
    <att type="string" name="interaction" value="pp" cy:editable="false"/>
    <graphics width="1" fill="#0000ff" cy:sourceArrow="0" cy:targetArrow="0" cy:sourceArrowColor="#000000" cy:targetArrowColor="#000000" cy:edgeLabelFont="Default-0-10" cy:edgeLabel="" cy:edgeLineType="SOLID" cy:curved="STRAIGHT_LINES"/>
  </edge>
  <edge label="MYB26 (pp) IRX3" source="-49" target="-96">
    <att type="string" name="canonicalName" value="MYB26 (pp) IRX3"/>
    <att type="string" name="interaction" value="pp" cy:editable="false"/>
    <graphics width="1" fill="#0000ff" cy:sourceArrow="0" cy:targetArrow="0" cy:sourceArrowColor="#000000" cy:targetArrowColor="#000000" cy:edgeLabelFont="Default-0-10" cy:edgeLabel="" cy:edgeLineType="SOLID" cy:curved="STRAIGHT_LINES"/>
  </edge>
  <edge label="MYB26 (pp) IRX1" source="-49" target="-99">
    <att type="string" name="canonicalName" value="MYB26 (pp) IRX1"/>
    <att type="string" name="interaction" value="pp" cy:editable="false"/>
    <graphics width="1" fill="#0000ff" cy:sourceArrow="0" cy:targetArrow="0" cy:sourceArrowColor="#000000" cy:targetArrowColor="#000000" cy:edgeLabelFont="Default-0-10" cy:edgeLabel="" cy:edgeLineType="SOLID" cy:curved="STRAIGHT_LINES"/>
  </edge>
  <edge label="MYC2 (pp) TAT3" source="-48" target="-44">
    <att type="string" name="canonicalName" value="MYC2 (pp) TAT3"/>
    <att type="string" name="interaction" value="pp" cy:editable="false"/>
    <graphics width="1" fill="#0000ff" cy:sourceArrow="0" cy:targetArrow="0" cy:sourceArrowColor="#000000" cy:targetArrowColor="#000000" cy:edgeLabelFont="Default-0-10" cy:edgeLabel="" cy:edgeLineType="SOLID" cy:curved="STRAIGHT_LINES"/>
  </edge>
  <edge label="MYC2 (pp) LOX3" source="-48" target="-5">
    <att type="string" name="canonicalName" value="MYC2 (pp) LOX3"/>
    <att type="string" name="interaction" value="pp" cy:editable="false"/>
    <graphics width="1" fill="#0000ff" cy:sourceArrow="0" cy:targetArrow="0" cy:sourceArrowColor="#000000" cy:targetArrowColor="#000000" cy:edgeLabelFont="Default-0-10" cy:edgeLabel="" cy:edgeLineType="SOLID" cy:curved="STRAIGHT_LINES"/>
  </edge>
  <edge label="MYC2 (pp) LOX2" source="-48" target="-4">
    <att type="string" name="canonicalName" value="MYC2 (pp) LOX2"/>
    <att type="string" name="interaction" value="pp" cy:editable="false"/>
    <graphics width="1" fill="#0000ff" cy:sourceArrow="0" cy:targetArrow="0" cy:sourceArrowColor="#000000" cy:targetArrowColor="#000000" cy:edgeLabelFont="Default-0-10" cy:edgeLabel="" cy:edgeLineType="SOLID" cy:curved="STRAIGHT_LINES"/>
  </edge>
  <edge label="MYC2 (pp) ADH1" source="-48" target="-103">
    <att type="string" name="canonicalName" value="MYC2 (pp) ADH1"/>
    <att type="string" name="interaction" value="pp" cy:editable="false"/>
    <graphics width="1" fill="#0000ff" cy:sourceArrow="0" cy:targetArrow="0" cy:sourceArrowColor="#000000" cy:targetArrowColor="#000000" cy:edgeLabelFont="Default-0-10" cy:edgeLabel="" cy:edgeLineType="SOLID" cy:curved="STRAIGHT_LINES"/>
  </edge>
  <edge label="WRKY6 (pp) LOX3" source="-47" target="-5">
    <att type="string" name="canonicalName" value="WRKY6 (pp) LOX3"/>
    <att type="string" name="interaction" value="pp" cy:editable="false"/>
    <graphics width="1" fill="#0000ff" cy:sourceArrow="0" cy:targetArrow="0" cy:sourceArrowColor="#000000" cy:targetArrowColor="#000000" cy:edgeLabelFont="Default-0-10" cy:edgeLabel="" cy:edgeLineType="SOLID" cy:curved="STRAIGHT_LINES"/>
  </edge>
  <edge label="ATNFXL1 (pp) EDS16" source="-45" target="-104">
    <att type="string" name="canonicalName" value="ATNFXL1 (pp) EDS16"/>
    <att type="string" name="interaction" value="pp" cy:editable="false"/>
    <graphics width="1" fill="#0000ff" cy:sourceArrow="0" cy:targetArrow="0" cy:sourceArrowColor="#000000" cy:targetArrowColor="#000000" cy:edgeLabelFont="Default-0-10" cy:edgeLabel="" cy:edgeLineType="SOLID" cy:curved="STRAIGHT_LINES"/>
  </edge>
  <edge label="STY1 (pp) WES1" source="-43" target="-73">
    <att type="string" name="canonicalName" value="STY1 (pp) WES1"/>
    <att type="string" name="interaction" value="pp" cy:editable="false"/>
    <graphics width="1" fill="#0000ff" cy:sourceArrow="0" cy:targetArrow="0" cy:sourceArrowColor="#000000" cy:targetArrowColor="#000000" cy:edgeLabelFont="Default-0-10" cy:edgeLabel="" cy:edgeLineType="SOLID" cy:curved="STRAIGHT_LINES"/>
  </edge>
  <edge label="STY1 (pp) GH3.4" source="-43" target="-79">
    <att type="string" name="canonicalName" value="STY1 (pp) GH3.4"/>
    <att type="string" name="interaction" value="pp" cy:editable="false"/>
    <graphics width="1" fill="#0000ff" cy:sourceArrow="0" cy:targetArrow="0" cy:sourceArrowColor="#000000" cy:targetArrowColor="#000000" cy:edgeLabelFont="Default-0-10" cy:edgeLabel="" cy:edgeLineType="SOLID" cy:curved="STRAIGHT_LINES"/>
  </edge>
  <edge label="STY1 (pp) GH3.3" source="-43" target="-82">
    <att type="string" name="canonicalName" value="STY1 (pp) GH3.3"/>
    <att type="string" name="interaction" value="pp" cy:editable="false"/>
    <graphics width="1" fill="#0000ff" cy:sourceArrow="0" cy:targetArrow="0" cy:sourceArrowColor="#000000" cy:targetArrowColor="#000000" cy:edgeLabelFont="Default-0-10" cy:edgeLabel="" cy:edgeLineType="SOLID" cy:curved="STRAIGHT_LINES"/>
  </edge>
  <edge label="STY1 (pp) DFL1" source="-43" target="-107">
    <att type="string" name="canonicalName" value="STY1 (pp) DFL1"/>
    <att type="string" name="interaction" value="pp" cy:editable="false"/>
    <graphics width="1" fill="#0000ff" cy:sourceArrow="0" cy:targetArrow="0" cy:sourceArrowColor="#000000" cy:targetArrowColor="#000000" cy:edgeLabelFont="Default-0-10" cy:edgeLabel="" cy:edgeLineType="SOLID" cy:curved="STRAIGHT_LINES"/>
  </edge>
  <edge label="STY1 (pp) BRU6" source="-43" target="-88">
    <att type="string" name="canonicalName" value="STY1 (pp) BRU6"/>
    <att type="string" name="interaction" value="pp" cy:editable="false"/>
    <graphics width="1" fill="#0000ff" cy:sourceArrow="0" cy:targetArrow="0" cy:sourceArrowColor="#000000" cy:targetArrowColor="#000000" cy:edgeLabelFont="Default-0-10" cy:edgeLabel="" cy:edgeLineType="SOLID" cy:curved="STRAIGHT_LINES"/>
  </edge>
  <edge label="WRKY3 (pp) LOX3" source="-42" target="-5">
    <att type="string" name="canonicalName" value="WRKY3 (pp) LOX3"/>
    <att type="string" name="interaction" value="pp" cy:editable="false"/>
    <graphics width="1" fill="#0000ff" cy:sourceArrow="0" cy:targetArrow="0" cy:sourceArrowColor="#000000" cy:targetArrowColor="#000000" cy:edgeLabelFont="Default-0-10" cy:edgeLabel="" cy:edgeLineType="SOLID" cy:curved="STRAIGHT_LINES"/>
  </edge>
  <edge label="MYB29 (pp) CYP79F2" source="-41" target="-11">
    <att type="string" name="canonicalName" value="MYB29 (pp) CYP79F2"/>
    <att type="string" name="interaction" value="pp" cy:editable="false"/>
    <graphics width="1" fill="#0000ff" cy:sourceArrow="0" cy:targetArrow="0" cy:sourceArrowColor="#000000" cy:targetArrowColor="#000000" cy:edgeLabelFont="Default-0-10" cy:edgeLabel="" cy:edgeLineType="SOLID" cy:curved="STRAIGHT_LINES"/>
  </edge>
  <edge label="MYB29 (pp) CYP79F1" source="-41" target="-14">
    <att type="string" name="canonicalName" value="MYB29 (pp) CYP79F1"/>
    <att type="string" name="interaction" value="pp" cy:editable="false"/>
    <graphics width="1" fill="#0000ff" cy:sourceArrow="0" cy:targetArrow="0" cy:sourceArrowColor="#000000" cy:targetArrowColor="#000000" cy:edgeLabelFont="Default-0-10" cy:edgeLabel="" cy:edgeLineType="SOLID" cy:curved="STRAIGHT_LINES"/>
  </edge>
  <edge label="VND7 (pp) IRX3" source="-40" target="-96">
    <att type="string" name="canonicalName" value="VND7 (pp) IRX3"/>
    <att type="string" name="interaction" value="pp" cy:editable="false"/>
    <graphics width="1" fill="#0000ff" cy:sourceArrow="0" cy:targetArrow="0" cy:sourceArrowColor="#000000" cy:targetArrowColor="#000000" cy:edgeLabelFont="Default-0-10" cy:edgeLabel="" cy:edgeLineType="SOLID" cy:curved="STRAIGHT_LINES"/>
  </edge>
  <edge label="MYB28 (pp) SUR1" source="-39" target="-12">
    <att type="string" name="canonicalName" value="MYB28 (pp) SUR1"/>
    <att type="string" name="interaction" value="pp" cy:editable="false"/>
    <graphics width="1" fill="#0000ff" cy:sourceArrow="0" cy:targetArrow="0" cy:sourceArrowColor="#000000" cy:targetArrowColor="#000000" cy:edgeLabelFont="Default-0-10" cy:edgeLabel="" cy:edgeLineType="SOLID" cy:curved="STRAIGHT_LINES"/>
  </edge>
  <edge label="EGL3 (pp) TT4" source="-38" target="-60">
    <att type="string" name="canonicalName" value="EGL3 (pp) TT4"/>
    <att type="string" name="interaction" value="pp" cy:editable="false"/>
    <graphics width="1" fill="#0000ff" cy:sourceArrow="0" cy:targetArrow="0" cy:sourceArrowColor="#000000" cy:targetArrowColor="#000000" cy:edgeLabelFont="Default-0-10" cy:edgeLabel="" cy:edgeLineType="SOLID" cy:curved="STRAIGHT_LINES"/>
  </edge>
  <edge label="EGL3 (pp) LDOX" source="-38" target="-1">
    <att type="string" name="canonicalName" value="EGL3 (pp) LDOX"/>
    <att type="string" name="interaction" value="pp" cy:editable="false"/>
    <graphics width="1" fill="#0000ff" cy:sourceArrow="0" cy:targetArrow="0" cy:sourceArrowColor="#000000" cy:targetArrowColor="#000000" cy:edgeLabelFont="Default-0-10" cy:edgeLabel="" cy:edgeLineType="SOLID" cy:curved="STRAIGHT_LINES"/>
  </edge>
  <edge label="EGL3 (pp) FLS1" source="-38" target="-98">
    <att type="string" name="canonicalName" value="EGL3 (pp) FLS1"/>
    <att type="string" name="interaction" value="pp" cy:editable="false"/>
    <graphics width="1" fill="#0000ff" cy:sourceArrow="0" cy:targetArrow="0" cy:sourceArrowColor="#000000" cy:targetArrowColor="#000000" cy:edgeLabelFont="Default-0-10" cy:edgeLabel="" cy:edgeLineType="SOLID" cy:curved="STRAIGHT_LINES"/>
  </edge>
  <edge label="EIL1 (pp) EDS16" source="-36" target="-104">
    <att type="string" name="canonicalName" value="EIL1 (pp) EDS16"/>
    <att type="string" name="interaction" value="pp" cy:editable="false"/>
    <graphics width="1" fill="#0000ff" cy:sourceArrow="0" cy:targetArrow="0" cy:sourceArrowColor="#000000" cy:targetArrowColor="#000000" cy:edgeLabelFont="Default-0-10" cy:edgeLabel="" cy:edgeLineType="SOLID" cy:curved="STRAIGHT_LINES"/>
  </edge>
  <edge label="ARF7 (pp) WES1" source="-35" target="-73">
    <att type="string" name="canonicalName" value="ARF7 (pp) WES1"/>
    <att type="string" name="interaction" value="pp" cy:editable="false"/>
    <graphics width="1" fill="#0000ff" cy:sourceArrow="0" cy:targetArrow="0" cy:sourceArrowColor="#000000" cy:targetArrowColor="#000000" cy:edgeLabelFont="Default-0-10" cy:edgeLabel="" cy:edgeLineType="SOLID" cy:curved="STRAIGHT_LINES"/>
  </edge>
  <edge label="ARF7 (pp) BRU6" source="-35" target="-88">
    <att type="string" name="canonicalName" value="ARF7 (pp) BRU6"/>
    <att type="string" name="interaction" value="pp" cy:editable="false"/>
    <graphics width="1" fill="#0000ff" cy:sourceArrow="0" cy:targetArrow="0" cy:sourceArrowColor="#000000" cy:targetArrowColor="#000000" cy:edgeLabelFont="Default-0-10" cy:edgeLabel="" cy:edgeLineType="SOLID" cy:curved="STRAIGHT_LINES"/>
  </edge>
  <edge label="DAG1 (pp) GA3OX1" source="-34" target="-85">
    <att type="string" name="canonicalName" value="DAG1 (pp) GA3OX1"/>
    <att type="string" name="interaction" value="pp" cy:editable="false"/>
    <graphics width="1" fill="#0000ff" cy:sourceArrow="0" cy:targetArrow="0" cy:sourceArrowColor="#000000" cy:targetArrowColor="#000000" cy:edgeLabelFont="Default-0-10" cy:edgeLabel="" cy:edgeLineType="SOLID" cy:curved="STRAIGHT_LINES"/>
  </edge>
  <edge label="EIL3 (pp) CYP79F2" source="-33" target="-11">
    <att type="string" name="canonicalName" value="EIL3 (pp) CYP79F2"/>
    <att type="string" name="interaction" value="pp" cy:editable="false"/>
    <graphics width="1" fill="#0000ff" cy:sourceArrow="0" cy:targetArrow="0" cy:sourceArrowColor="#000000" cy:targetArrowColor="#000000" cy:edgeLabelFont="Default-0-10" cy:edgeLabel="" cy:edgeLineType="SOLID" cy:curved="STRAIGHT_LINES"/>
  </edge>
  <edge label="EIL3 (pp) CYP79F1" source="-33" target="-14">
    <att type="string" name="canonicalName" value="EIL3 (pp) CYP79F1"/>
    <att type="string" name="interaction" value="pp" cy:editable="false"/>
    <graphics width="1" fill="#0000ff" cy:sourceArrow="0" cy:targetArrow="0" cy:sourceArrowColor="#000000" cy:targetArrowColor="#000000" cy:edgeLabelFont="Default-0-10" cy:edgeLabel="" cy:edgeLineType="SOLID" cy:curved="STRAIGHT_LINES"/>
  </edge>
  <edge label="ARF8 (pp) GH3.17" source="-32" target="-71">
    <att type="string" name="canonicalName" value="ARF8 (pp) GH3.17"/>
    <att type="string" name="interaction" value="pp" cy:editable="false"/>
    <graphics width="1" fill="#0000ff" cy:sourceArrow="0" cy:targetArrow="0" cy:sourceArrowColor="#000000" cy:targetArrowColor="#000000" cy:edgeLabelFont="Default-0-10" cy:edgeLabel="" cy:edgeLineType="SOLID" cy:curved="STRAIGHT_LINES"/>
  </edge>
  <edge label="ARF8 (pp) DFL1" source="-32" target="-107">
    <att type="string" name="canonicalName" value="ARF8 (pp) DFL1"/>
    <att type="string" name="interaction" value="pp" cy:editable="false"/>
    <graphics width="1" fill="#0000ff" cy:sourceArrow="0" cy:targetArrow="0" cy:sourceArrowColor="#000000" cy:targetArrowColor="#000000" cy:edgeLabelFont="Default-0-10" cy:edgeLabel="" cy:edgeLineType="SOLID" cy:curved="STRAIGHT_LINES"/>
  </edge>
  <edge label="ATHB-12 (pp) GA20OX1" source="-29" target="-31">
    <att type="string" name="canonicalName" value="ATHB-12 (pp) GA20OX1"/>
    <att type="string" name="interaction" value="pp" cy:editable="false"/>
    <graphics width="1" fill="#0000ff" cy:sourceArrow="0" cy:targetArrow="0" cy:sourceArrowColor="#000000" cy:targetArrowColor="#000000" cy:edgeLabelFont="Default-0-10" cy:edgeLabel="" cy:edgeLineType="SOLID" cy:curved="STRAIGHT_LINES"/>
  </edge>
  <edge label="DDF1 (pp) GA2OX7" source="-28" target="-58">
    <att type="string" name="canonicalName" value="DDF1 (pp) GA2OX7"/>
    <att type="string" name="interaction" value="pp" cy:editable="false"/>
    <graphics width="1" fill="#0000ff" cy:sourceArrow="0" cy:targetArrow="0" cy:sourceArrowColor="#000000" cy:targetArrowColor="#000000" cy:edgeLabelFont="Default-0-10" cy:edgeLabel="" cy:edgeLineType="SOLID" cy:curved="STRAIGHT_LINES"/>
  </edge>
  <edge label="PIL6 (pp) ACS8" source="-27" target="-23">
    <att type="string" name="canonicalName" value="PIL6 (pp) ACS8"/>
    <att type="string" name="interaction" value="pp" cy:editable="false"/>
    <graphics width="1" fill="#0000ff" cy:sourceArrow="0" cy:targetArrow="0" cy:sourceArrowColor="#000000" cy:targetArrowColor="#000000" cy:edgeLabelFont="Default-0-10" cy:edgeLabel="" cy:edgeLineType="SOLID" cy:curved="STRAIGHT_LINES"/>
  </edge>
  <edge label="PIL6 (pp) ACS4" source="-27" target="-20">
    <att type="string" name="canonicalName" value="PIL6 (pp) ACS4"/>
    <att type="string" name="interaction" value="pp" cy:editable="false"/>
    <graphics width="1" fill="#0000ff" cy:sourceArrow="0" cy:targetArrow="0" cy:sourceArrowColor="#000000" cy:targetArrowColor="#000000" cy:edgeLabelFont="Default-0-10" cy:edgeLabel="" cy:edgeLineType="SOLID" cy:curved="STRAIGHT_LINES"/>
  </edge>
  <edge label="PIL5 (pp) NCED9" source="-26" target="-51">
    <att type="string" name="canonicalName" value="PIL5 (pp) NCED9"/>
    <att type="string" name="interaction" value="pp" cy:editable="false"/>
    <graphics width="1" fill="#0000ff" cy:sourceArrow="0" cy:targetArrow="0" cy:sourceArrowColor="#000000" cy:targetArrowColor="#000000" cy:edgeLabelFont="Default-0-10" cy:edgeLabel="" cy:edgeLineType="SOLID" cy:curved="STRAIGHT_LINES"/>
  </edge>
  <edge label="PIL5 (pp) NCED6" source="-26" target="-53">
    <att type="string" name="canonicalName" value="PIL5 (pp) NCED6"/>
    <att type="string" name="interaction" value="pp" cy:editable="false"/>
    <graphics width="1" fill="#0000ff" cy:sourceArrow="0" cy:targetArrow="0" cy:sourceArrowColor="#000000" cy:targetArrowColor="#000000" cy:edgeLabelFont="Default-0-10" cy:edgeLabel="" cy:edgeLineType="SOLID" cy:curved="STRAIGHT_LINES"/>
  </edge>
  <edge label="PIL5 (pp) GA3OX2" source="-26" target="-94">
    <att type="string" name="canonicalName" value="PIL5 (pp) GA3OX2"/>
    <att type="string" name="interaction" value="pp" cy:editable="false"/>
    <graphics width="1" fill="#0000ff" cy:sourceArrow="0" cy:targetArrow="0" cy:sourceArrowColor="#000000" cy:targetArrowColor="#000000" cy:edgeLabelFont="Default-0-10" cy:edgeLabel="" cy:edgeLineType="SOLID" cy:curved="STRAIGHT_LINES"/>
  </edge>
  <edge label="PIL5 (pp) GA3OX1" source="-26" target="-85">
    <att type="string" name="canonicalName" value="PIL5 (pp) GA3OX1"/>
    <att type="string" name="interaction" value="pp" cy:editable="false"/>
    <graphics width="1" fill="#0000ff" cy:sourceArrow="0" cy:targetArrow="0" cy:sourceArrowColor="#000000" cy:targetArrowColor="#000000" cy:edgeLabelFont="Default-0-10" cy:edgeLabel="" cy:edgeLineType="SOLID" cy:curved="STRAIGHT_LINES"/>
  </edge>
  <edge label="PIL5 (pp) GA2OX2" source="-26" target="-68">
    <att type="string" name="canonicalName" value="PIL5 (pp) GA2OX2"/>
    <att type="string" name="interaction" value="pp" cy:editable="false"/>
    <graphics width="1" fill="#0000ff" cy:sourceArrow="0" cy:targetArrow="0" cy:sourceArrowColor="#000000" cy:targetArrowColor="#000000" cy:edgeLabelFont="Default-0-10" cy:edgeLabel="" cy:edgeLineType="SOLID" cy:curved="STRAIGHT_LINES"/>
  </edge>
  <edge label="PIL5 (pp) DWF4" source="-26" target="-46">
    <att type="string" name="canonicalName" value="PIL5 (pp) DWF4"/>
    <att type="string" name="interaction" value="pp" cy:editable="false"/>
    <graphics width="1" fill="#0000ff" cy:sourceArrow="0" cy:targetArrow="0" cy:sourceArrowColor="#000000" cy:targetArrowColor="#000000" cy:edgeLabelFont="Default-0-10" cy:edgeLabel="" cy:edgeLineType="SOLID" cy:curved="STRAIGHT_LINES"/>
  </edge>
  <edge label="PIL5 (pp) DFL1" source="-26" target="-107">
    <att type="string" name="canonicalName" value="PIL5 (pp) DFL1"/>
    <att type="string" name="interaction" value="pp" cy:editable="false"/>
    <graphics width="1" fill="#0000ff" cy:sourceArrow="0" cy:targetArrow="0" cy:sourceArrowColor="#000000" cy:targetArrowColor="#000000" cy:edgeLabelFont="Default-0-10" cy:edgeLabel="" cy:edgeLineType="SOLID" cy:curved="STRAIGHT_LINES"/>
  </edge>
  <edge label="PIL5 (pp) CYP707A2" source="-26" target="-3">
    <att type="string" name="canonicalName" value="PIL5 (pp) CYP707A2"/>
    <att type="string" name="interaction" value="pp" cy:editable="false"/>
    <graphics width="1" fill="#0000ff" cy:sourceArrow="0" cy:targetArrow="0" cy:sourceArrowColor="#000000" cy:targetArrowColor="#000000" cy:edgeLabelFont="Default-0-10" cy:edgeLabel="" cy:edgeLineType="SOLID" cy:curved="STRAIGHT_LINES"/>
  </edge>
  <edge label="PIL5 (pp) AAO1" source="-26" target="-83">
    <att type="string" name="canonicalName" value="PIL5 (pp) AAO1"/>
    <att type="string" name="interaction" value="pp" cy:editable="false"/>
    <graphics width="1" fill="#0000ff" cy:sourceArrow="0" cy:targetArrow="0" cy:sourceArrowColor="#000000" cy:targetArrowColor="#000000" cy:edgeLabelFont="Default-0-10" cy:edgeLabel="" cy:edgeLineType="SOLID" cy:curved="STRAIGHT_LINES"/>
  </edge>
  <edge label="MYB12 (pp) TT4" source="-25" target="-60">
    <att type="string" name="canonicalName" value="MYB12 (pp) TT4"/>
    <att type="string" name="interaction" value="pp" cy:editable="false"/>
    <graphics width="1" fill="#0000ff" cy:sourceArrow="0" cy:targetArrow="0" cy:sourceArrowColor="#000000" cy:targetArrowColor="#000000" cy:edgeLabelFont="Default-0-10" cy:edgeLabel="" cy:edgeLineType="SOLID" cy:curved="STRAIGHT_LINES"/>
  </edge>
  <edge label="MYB12 (pp) FLS1" source="-25" target="-98">
    <att type="string" name="canonicalName" value="MYB12 (pp) FLS1"/>
    <att type="string" name="interaction" value="pp" cy:editable="false"/>
    <graphics width="1" fill="#0000ff" cy:sourceArrow="0" cy:targetArrow="0" cy:sourceArrowColor="#000000" cy:targetArrowColor="#000000" cy:edgeLabelFont="Default-0-10" cy:edgeLabel="" cy:edgeLineType="SOLID" cy:curved="STRAIGHT_LINES"/>
  </edge>
  <edge label="MP (pp) ACS8" source="-19" target="-23">
    <att type="string" name="canonicalName" value="MP (pp) ACS8"/>
    <att type="string" name="interaction" value="pp" cy:editable="false"/>
    <graphics width="1" fill="#0000ff" cy:sourceArrow="0" cy:targetArrow="0" cy:sourceArrowColor="#000000" cy:targetArrowColor="#000000" cy:edgeLabelFont="Default-0-10" cy:edgeLabel="" cy:edgeLineType="SOLID" cy:curved="STRAIGHT_LINES"/>
  </edge>
  <edge label="MP (pp) ACS6" source="-19" target="-21">
    <att type="string" name="canonicalName" value="MP (pp) ACS6"/>
    <att type="string" name="interaction" value="pp" cy:editable="false"/>
    <graphics width="1" fill="#0000ff" cy:sourceArrow="0" cy:targetArrow="0" cy:sourceArrowColor="#000000" cy:targetArrowColor="#000000" cy:edgeLabelFont="Default-0-10" cy:edgeLabel="" cy:edgeLineType="SOLID" cy:curved="STRAIGHT_LINES"/>
  </edge>
  <edge label="MP (pp) ACS2" source="-19" target="-18">
    <att type="string" name="canonicalName" value="MP (pp) ACS2"/>
    <att type="string" name="interaction" value="pp" cy:editable="false"/>
    <graphics width="1" fill="#0000ff" cy:sourceArrow="0" cy:targetArrow="0" cy:sourceArrowColor="#000000" cy:targetArrowColor="#000000" cy:edgeLabelFont="Default-0-10" cy:edgeLabel="" cy:edgeLineType="SOLID" cy:curved="STRAIGHT_LINES"/>
  </edge>
  <edge label="ANAC055 (pp) LOX2" source="-17" target="-4">
    <att type="string" name="canonicalName" value="ANAC055 (pp) LOX2"/>
    <att type="string" name="interaction" value="pp" cy:editable="false"/>
    <graphics width="1" fill="#0000ff" cy:sourceArrow="0" cy:targetArrow="0" cy:sourceArrowColor="#000000" cy:targetArrowColor="#000000" cy:edgeLabelFont="Default-0-10" cy:edgeLabel="" cy:edgeLineType="SOLID" cy:curved="STRAIGHT_LINES"/>
  </edge>
  <edge label="CBF2 (pp) ADH1" source="-16" target="-103">
    <att type="string" name="canonicalName" value="CBF2 (pp) ADH1"/>
    <att type="string" name="interaction" value="pp" cy:editable="false"/>
    <graphics width="1" fill="#0000ff" cy:sourceArrow="0" cy:targetArrow="0" cy:sourceArrowColor="#000000" cy:targetArrowColor="#000000" cy:edgeLabelFont="Default-0-10" cy:edgeLabel="" cy:edgeLineType="SOLID" cy:curved="STRAIGHT_LINES"/>
  </edge>
  <edge label="CBF1 (pp) GA3OX1" source="-15" target="-85">
    <att type="string" name="canonicalName" value="CBF1 (pp) GA3OX1"/>
    <att type="string" name="interaction" value="pp" cy:editable="false"/>
    <graphics width="1" fill="#0000ff" cy:sourceArrow="0" cy:targetArrow="0" cy:sourceArrowColor="#000000" cy:targetArrowColor="#000000" cy:edgeLabelFont="Default-0-10" cy:edgeLabel="" cy:edgeLineType="SOLID" cy:curved="STRAIGHT_LINES"/>
  </edge>
  <edge label="CBF1 (pp) GA2OX6" source="-15" target="-62">
    <att type="string" name="canonicalName" value="CBF1 (pp) GA2OX6"/>
    <att type="string" name="interaction" value="pp" cy:editable="false"/>
    <graphics width="1" fill="#0000ff" cy:sourceArrow="0" cy:targetArrow="0" cy:sourceArrowColor="#000000" cy:targetArrowColor="#000000" cy:edgeLabelFont="Default-0-10" cy:edgeLabel="" cy:edgeLineType="SOLID" cy:curved="STRAIGHT_LINES"/>
  </edge>
  <edge label="CBF1 (pp) GA2OX3" source="-15" target="-63">
    <att type="string" name="canonicalName" value="CBF1 (pp) GA2OX3"/>
    <att type="string" name="interaction" value="pp" cy:editable="false"/>
    <graphics width="1" fill="#0000ff" cy:sourceArrow="0" cy:targetArrow="0" cy:sourceArrowColor="#000000" cy:targetArrowColor="#000000" cy:edgeLabelFont="Default-0-10" cy:edgeLabel="" cy:edgeLineType="SOLID" cy:curved="STRAIGHT_LINES"/>
  </edge>
  <edge label="SPT (pp) GA3OX2" source="-13" target="-94">
    <att type="string" name="canonicalName" value="SPT (pp) GA3OX2"/>
    <att type="string" name="interaction" value="pp" cy:editable="false"/>
    <graphics width="1" fill="#0000ff" cy:sourceArrow="0" cy:targetArrow="0" cy:sourceArrowColor="#000000" cy:targetArrowColor="#000000" cy:edgeLabelFont="Default-0-10" cy:edgeLabel="" cy:edgeLineType="SOLID" cy:curved="STRAIGHT_LINES"/>
  </edge>
  <edge label="SPT (pp) GA3OX1" source="-13" target="-85">
    <att type="string" name="canonicalName" value="SPT (pp) GA3OX1"/>
    <att type="string" name="interaction" value="pp" cy:editable="false"/>
    <graphics width="1" fill="#0000ff" cy:sourceArrow="0" cy:targetArrow="0" cy:sourceArrowColor="#000000" cy:targetArrowColor="#000000" cy:edgeLabelFont="Default-0-10" cy:edgeLabel="" cy:edgeLineType="SOLID" cy:curved="STRAIGHT_LINES"/>
  </edge>
  <edge label="KNAT1 (pp) GA20OX1" source="-10" target="-31">
    <att type="string" name="canonicalName" value="KNAT1 (pp) GA20OX1"/>
    <att type="string" name="interaction" value="pp" cy:editable="false"/>
    <graphics width="1" fill="#0000ff" cy:sourceArrow="0" cy:targetArrow="0" cy:sourceArrowColor="#000000" cy:targetArrowColor="#000000" cy:edgeLabelFont="Default-0-10" cy:edgeLabel="" cy:edgeLineType="SOLID" cy:curved="STRAIGHT_LINES"/>
  </edge>
  <edge label="EIN3 (pp) EDS16" source="-9" target="-104">
    <att type="string" name="canonicalName" value="EIN3 (pp) EDS16"/>
    <att type="string" name="interaction" value="pp" cy:editable="false"/>
    <graphics width="1" fill="#0000ff" cy:sourceArrow="0" cy:targetArrow="0" cy:sourceArrowColor="#000000" cy:targetArrowColor="#000000" cy:edgeLabelFont="Default-0-10" cy:edgeLabel="" cy:edgeLineType="SOLID" cy:curved="STRAIGHT_LINES"/>
  </edge>
  <edge label="EIN3 (pp) ATACO2" source="-9" target="-6">
    <att type="string" name="canonicalName" value="EIN3 (pp) ATACO2"/>
    <att type="string" name="interaction" value="pp" cy:editable="false"/>
    <graphics width="1" fill="#0000ff" cy:sourceArrow="0" cy:targetArrow="0" cy:sourceArrowColor="#000000" cy:targetArrowColor="#000000" cy:edgeLabelFont="Default-0-10" cy:edgeLabel="" cy:edgeLineType="SOLID" cy:curved="STRAIGHT_LINES"/>
  </edge>
  <edge label="EIN3 (pp) ATACO1" source="-9" target="-7">
    <att type="string" name="canonicalName" value="EIN3 (pp) ATACO1"/>
    <att type="string" name="interaction" value="pp" cy:editable="false"/>
    <graphics width="1" fill="#0000ff" cy:sourceArrow="0" cy:targetArrow="0" cy:sourceArrowColor="#000000" cy:targetArrowColor="#000000" cy:edgeLabelFont="Default-0-10" cy:edgeLabel="" cy:edgeLineType="SOLID" cy:curved="STRAIGHT_LINES"/>
  </edge>
  <edge label="VRN1 (pp) FT1" source="-8" target="-2">
    <att type="string" name="canonicalName" value="VRN1 (pp) FT1"/>
    <att type="string" name="interaction" value="pp" cy:editable="false"/>
    <graphics width="1" fill="#0000ff" cy:sourceArrow="0" cy:targetArrow="0" cy:sourceArrowColor="#000000" cy:targetArrowColor="#000000" cy:edgeLabelFont="Default-0-10" cy:edgeLabel="" cy:edgeLineType="SOLID" cy:curved="STRAIGHT_LINES"/>
  </edge>
</graph>
