# Supplementary material for: The Arabidopsis phytohormone crosstalk network involves a consecutive metabolic route and circular control units of transcription factors that regulate enzyme-encoding genes
Source: BMC Syst Biol. 2016 Sep 2;10(1):87. doi: 10.1186/s12918-016-0333-9 (PMC5009710; doi:10.1186/s12918-016-0333-9)
Supplement: Additional file 2: — XML, XGMML, GML, SIF and NNF format of the identified models in the manuscript. (ZIP 164 kb) [file 12918_2016_333_MOESM2_ESM.zip › Supplementary file 3_TFs_interactome_network_b.gml]

Creator	"Cytoscape"
Version	1.0
graph	[
	node	[
		root_index	-31
		id	-31
		graphics	[
			x	850.0
			y	829.0
			w	40.0
			h	40.0
			fill	"#ff9999"
			type	"ellipse"
			outline	"#666666"
			outline_width	1.5
		]
		label	"GA20OX1"
	]
	node	[
		root_index	-32
		id	-32
		graphics	[
			x	604.5
			y	1128.0
			w	40.0
			h	40.0
			fill	"#ff9999"
			type	"ellipse"
			outline	"#666666"
			outline_width	1.5
		]
		label	"ARF8"
	]
	node	[
		root_index	-29
		id	-29
		graphics	[
			x	1000.0
			y	847.0
			w	40.0
			h	40.0
			fill	"#ff9999"
			type	"ellipse"
			outline	"#666666"
			outline_width	1.5
		]
		label	"ATHB-12"
	]
	node	[
		root_index	-30
		id	-30
		graphics	[
			x	346.3189697265625
			y	251.80825805664062
			w	40.0
			h	40.0
			fill	"#ff9999"
			type	"ellipse"
			outline	"#666666"
			outline_width	1.5
		]
		label	"CPD"
	]
	node	[
		root_index	-27
		id	-27
		graphics	[
			x	1068.0
			y	125.0
			w	40.0
			h	40.0
			fill	"#ff9999"
			type	"ellipse"
			outline	"#666666"
			outline_width	1.5
		]
		label	"PIL6"
	]
	node	[
		root_index	-28
		id	-28
		graphics	[
			x	158.5
			y	2113.0
			w	40.0
			h	40.0
			fill	"#ff9999"
			type	"ellipse"
			outline	"#666666"
			outline_width	1.5
		]
		label	"DDF1"
	]
	node	[
		root_index	-25
		id	-25
		graphics	[
			x	64.0
			y	1868.0
			w	40.0
			h	40.0
			fill	"#ff9999"
			type	"ellipse"
			outline	"#666666"
			outline_width	1.5
		]
		label	"MYB12"
	]
	node	[
		root_index	-26
		id	-26
		graphics	[
			x	695.5
			y	683.0
			w	40.0
			h	40.0
			fill	"#ff9999"
			type	"ellipse"
			outline	"#666666"
			outline_width	1.5
		]
		label	"PIL5"
	]
	node	[
		root_index	-23
		id	-23
		graphics	[
			x	1211.0
			y	97.0
			w	40.0
			h	40.0
			fill	"#ff9999"
			type	"ellipse"
			outline	"#666666"
			outline_width	1.5
		]
		label	"ACS8"
	]
	node	[
		root_index	-24
		id	-24
		graphics	[
			x	369.04730224609375
			y	1853.5738525390625
			w	40.0
			h	40.0
			fill	"#ff9999"
			type	"ellipse"
			outline	"#666666"
			outline_width	1.5
		]
		label	"GSTF12"
	]
	node	[
		root_index	-21
		id	-21
		graphics	[
			x	1393.0
			y	0.0
			w	40.0
			h	40.0
			fill	"#ff9999"
			type	"ellipse"
			outline	"#666666"
			outline_width	1.5
		]
		label	"ACS6"
	]
	node	[
		root_index	-22
		id	-22
		graphics	[
			x	1060.0
			y	1659.0
			w	40.0
			h	40.0
			fill	"#ff9999"
			type	"ellipse"
			outline	"#666666"
			outline_width	1.5
		]
		label	"ATOMT1"
	]
	node	[
		root_index	-19
		id	-19
		graphics	[
			x	1297.0
			y	8.0
			w	40.0
			h	40.0
			fill	"#ff9999"
			type	"ellipse"
			outline	"#666666"
			outline_width	1.5
		]
		label	"MP"
	]
	node	[
		root_index	-20
		id	-20
		graphics	[
			x	937.0
			y	200.0
			w	40.0
			h	40.0
			fill	"#ff9999"
			type	"ellipse"
			outline	"#666666"
			outline_width	1.5
		]
		label	"ACS4"
	]
	node	[
		root_index	-17
		id	-17
		graphics	[
			x	2080.0
			y	32.0
			w	40.0
			h	40.0
			fill	"#ff9999"
			type	"ellipse"
			outline	"#666666"
			outline_width	1.5
		]
		label	"ANAC055"
	]
	node	[
		root_index	-18
		id	-18
		graphics	[
			x	1418.0
			y	63.0
			w	40.0
			h	40.0
			fill	"#ff9999"
			type	"ellipse"
			outline	"#666666"
			outline_width	1.5
		]
		label	"ACS2"
	]
	node	[
		root_index	-16
		id	-16
		graphics	[
			x	1771.0
			y	531.0
			w	40.0
			h	40.0
			fill	"#ff9999"
			type	"ellipse"
			outline	"#666666"
			outline_width	1.5
		]
		label	"CBF2"
	]
	node	[
		root_index	-15
		id	-15
		graphics	[
			x	271.5
			y	746.0
			w	40.0
			h	40.0
			fill	"#ff9999"
			type	"ellipse"
			outline	"#666666"
			outline_width	1.5
		]
		label	"CBF1"
	]
	node	[
		root_index	-14
		id	-14
		graphics	[
			x	1925.0
			y	1499.0
			w	40.0
			h	40.0
			fill	"#ff9999"
			type	"ellipse"
			outline	"#666666"
			outline_width	1.5
		]
		label	"CYP79F1"
	]
	node	[
		root_index	-13
		id	-13
		graphics	[
			x	579.0
			y	562.0
			w	40.0
			h	40.0
			fill	"#ff9999"
			type	"ellipse"
			outline	"#666666"
			outline_width	1.5
		]
		label	"SPT"
	]
	node	[
		root_index	-12
		id	-12
		graphics	[
			x	948.0
			y	1576.0
			w	40.0
			h	40.0
			fill	"#ff9999"
			type	"ellipse"
			outline	"#666666"
			outline_width	1.5
		]
		label	"SUR1"
	]
	node	[
		root_index	-11
		id	-11
		graphics	[
			x	1872.0
			y	1644.0
			w	40.0
			h	40.0
			fill	"#ff9999"
			type	"ellipse"
			outline	"#666666"
			outline_width	1.5
		]
		label	"CYP79F2"
	]
	node	[
		root_index	-10
		id	-10
		graphics	[
			x	956.0
			y	927.0
			w	40.0
			h	40.0
			fill	"#ff9999"
			type	"ellipse"
			outline	"#666666"
			outline_width	1.5
		]
		label	"KNAT1"
	]
	node	[
		root_index	-9
		id	-9
		graphics	[
			x	629.5
			y	1736.0
			w	40.0
			h	40.0
			fill	"#ff9999"
			type	"ellipse"
			outline	"#666666"
			outline_width	1.5
		]
		label	"EIN3"
	]
	node	[
		root_index	-8
		id	-8
		graphics	[
			x	316.5
			y	2113.0
			w	40.0
			h	40.0
			fill	"#ff9999"
			type	"ellipse"
			outline	"#666666"
			outline_width	1.5
		]
		label	"VRN1"
	]
	node	[
		root_index	-7
		id	-7
		graphics	[
			x	644.0
			y	1609.0
			w	40.0
			h	40.0
			fill	"#ff9999"
			type	"ellipse"
			outline	"#666666"
			outline_width	1.5
		]
		label	"ATACO1"
	]
	node	[
		root_index	-6
		id	-6
		graphics	[
			x	550.2569580078125
			y	1758.2222900390625
			w	40.0
			h	40.0
			fill	"#ff9999"
			type	"ellipse"
			outline	"#666666"
			outline_width	1.5
		]
		label	"ATACO2"
	]
	node	[
		root_index	-5
		id	-5
		graphics	[
			x	1633.0
			y	231.0
			w	40.0
			h	40.0
			fill	"#ff9999"
			type	"ellipse"
			outline	"#666666"
			outline_width	1.5
		]
		label	"LOX3"
	]
	node	[
		root_index	-4
		id	-4
		graphics	[
			x	1986.0
			y	137.0
			w	40.0
			h	40.0
			fill	"#ff9999"
			type	"ellipse"
			outline	"#666666"
			outline_width	1.5
		]
		label	"LOX2"
	]
	node	[
		root_index	-3
		id	-3
		graphics	[
			x	739.6365966796875
			y	613.5360107421875
			w	40.0
			h	40.0
			fill	"#ff9999"
			type	"ellipse"
			outline	"#666666"
			outline_width	1.5
		]
		label	"CYP707A2"
	]
	node	[
		root_index	-2
		id	-2
		graphics	[
			x	398.79998779296875
			y	2113.0
			w	40.0
			h	40.0
			fill	"#ff9999"
			type	"ellipse"
			outline	"#666666"
			outline_width	1.5
		]
		label	"FT1"
	]
	node	[
		root_index	-1
		id	-1
		graphics	[
			x	226.0
			y	1633.0
			w	40.0
			h	40.0
			fill	"#ff9999"
			type	"ellipse"
			outline	"#666666"
			outline_width	1.5
		]
		label	"LDOX"
	]
	node	[
		root_index	-61
		id	-61
		graphics	[
			x	200.0
			y	1499.0
			w	40.0
			h	40.0
			fill	"#ff9999"
			type	"ellipse"
			outline	"#666666"
			outline_width	1.5
		]
		label	"MYB32"
	]
	node	[
		root_index	-62
		id	-62
		graphics	[
			x	130.0
			y	768.0
			w	40.0
			h	40.0
			fill	"#ff9999"
			type	"ellipse"
			outline	"#666666"
			outline_width	1.5
		]
		label	"GA2OX6"
	]
	node	[
		root_index	-63
		id	-63
		graphics	[
			x	261.7151107788086
			y	664.2837524414062
			w	40.00001525878906
			h	40.0
			fill	"#ff9999"
			type	"ellipse"
			outline	"#666666"
			outline_width	1.5
		]
		label	"GA2OX3"
	]
	node	[
		root_index	-64
		id	-64
		graphics	[
			x	1345.0
			y	128.0
			w	40.0
			h	40.0
			fill	"#ff9999"
			type	"ellipse"
			outline	"#666666"
			outline_width	1.5
		]
		label	"ARF2"
	]
	node	[
		root_index	-57
		id	-57
		graphics	[
			x	842.0
			y	1152.0
			w	40.0
			h	40.0
			fill	"#ff9999"
			type	"ellipse"
			outline	"#666666"
			outline_width	1.5
		]
		label	"ARF17"
	]
	node	[
		root_index	-58
		id	-58
		graphics	[
			x	240.79999542236328
			y	2113.0
			w	39.99998474121094
			h	40.0
			fill	"#ff9999"
			type	"ellipse"
			outline	"#666666"
			outline_width	1.5
		]
		label	"GA2OX7"
	]
	node	[
		root_index	-59
		id	-59
		graphics	[
			x	910.5
			y	1762.0
			w	40.0
			h	40.0
			fill	"#ff9999"
			type	"ellipse"
			outline	"#666666"
			outline_width	1.5
		]
		label	"MYB34"
	]
	node	[
		root_index	-60
		id	-60
		graphics	[
			x	213.0
			y	1889.0
			w	40.0
			h	40.0
			fill	"#ff9999"
			type	"ellipse"
			outline	"#666666"
			outline_width	1.5
		]
		label	"TT4"
	]
	node	[
		root_index	-53
		id	-53
		graphics	[
			x	651.9712524414062
			y	752.8465576171875
			w	40.0
			h	40.0
			fill	"#ff9999"
			type	"ellipse"
			outline	"#666666"
			outline_width	1.5
		]
		label	"NCED6"
	]
	node	[
		root_index	-54
		id	-54
		graphics	[
			x	185.0
			y	2030.0
			w	40.0
			h	40.0
			fill	"#ff9999"
			type	"ellipse"
			outline	"#666666"
			outline_width	1.5
		]
		label	"PIF4"
	]
	node	[
		root_index	-55
		id	-55
		graphics	[
			x	2015.0
			y	492.0
			w	40.0
			h	40.0
			fill	"#ff9999"
			type	"ellipse"
			outline	"#666666"
			outline_width	1.5
		]
		label	"RAP2.12"
	]
	node	[
		root_index	-56
		id	-56
		graphics	[
			x	339.268798828125
			y	1993.4637451171875
			w	40.0
			h	40.0
			fill	"#ff9999"
			type	"ellipse"
			outline	"#666666"
			outline_width	1.5
		]
		label	"AT4G14090"
	]
	node	[
		root_index	-49
		id	-49
		graphics	[
			x	1292.5
			y	1569.0
			w	40.0
			h	40.0
			fill	"#ff9999"
			type	"ellipse"
			outline	"#666666"
			outline_width	1.5
		]
		label	"MYB26"
	]
	node	[
		root_index	-50
		id	-50
		graphics	[
			x	677.0
			y	819.0
			w	40.0
			h	40.0
			fill	"#ff9999"
			type	"ellipse"
			outline	"#666666"
			outline_width	1.5
		]
		label	"RGA1"
	]
	node	[
		root_index	-51
		id	-51
		graphics	[
			x	765.1559448242188
			y	726.8330688476562
			w	40.0
			h	40.0
			fill	"#ff9999"
			type	"ellipse"
			outline	"#666666"
			outline_width	1.5
		]
		label	"NCED9"
	]
	node	[
		root_index	-52
		id	-52
		graphics	[
			x	299.0
			y	1757.0
			w	40.0
			h	40.0
			fill	"#ff9999"
			type	"ellipse"
			outline	"#666666"
			outline_width	1.5
		]
		label	"PIF3"
	]
	node	[
		root_index	-46
		id	-46
		graphics	[
			x	566.0
			y	424.0
			w	40.0
			h	40.0
			fill	"#ff9999"
			type	"ellipse"
			outline	"#666666"
			outline_width	1.5
		]
		label	"DWF4"
	]
	node	[
		root_index	-45
		id	-45
		graphics	[
			x	634.0
			y	1951.0
			w	40.0
			h	40.0
			fill	"#ff9999"
			type	"ellipse"
			outline	"#666666"
			outline_width	1.5
		]
		label	"ATNFXL1"
	]
	node	[
		root_index	-48
		id	-48
		graphics	[
			x	1794.5
			y	281.0
			w	40.0
			h	40.0
			fill	"#ff9999"
			type	"ellipse"
			outline	"#666666"
			outline_width	1.5
		]
		label	"MYC2"
	]
	node	[
		root_index	-47
		id	-47
		graphics	[
			x	1517.0
			y	152.0
			w	40.0
			h	40.0
			fill	"#ff9999"
			type	"ellipse"
			outline	"#666666"
			outline_width	1.5
		]
		label	"WRKY6"
	]
	node	[
		root_index	-42
		id	-42
		graphics	[
			x	1493.0
			y	244.0
			w	40.0
			h	40.0
			fill	"#ff9999"
			type	"ellipse"
			outline	"#666666"
			outline_width	1.5
		]
		label	"WRKY3"
	]
	node	[
		root_index	-41
		id	-41
		graphics	[
			x	1836.0
			y	1546.0
			w	40.0
			h	40.0
			fill	"#ff9999"
			type	"ellipse"
			outline	"#666666"
			outline_width	1.5
		]
		label	"MYB29"
	]
	node	[
		root_index	-44
		id	-44
		graphics	[
			x	1811.5321044921875
			y	200.48170471191406
			w	40.0
			h	40.0
			fill	"#ff9999"
			type	"ellipse"
			outline	"#666666"
			outline_width	1.5
		]
		label	"TAT3"
	]
	node	[
		root_index	-43
		id	-43
		graphics	[
			x	780.5
			y	1238.0
			w	40.0
			h	40.0
			fill	"#ff9999"
			type	"ellipse"
			outline	"#666666"
			outline_width	1.5
		]
		label	"STY1"
	]
	node	[
		root_index	-38
		id	-38
		graphics	[
			x	142.0
			y	1767.0
			w	40.0
			h	40.0
			fill	"#ff9999"
			type	"ellipse"
			outline	"#666666"
			outline_width	1.5
		]
		label	"EGL3"
	]
	node	[
		root_index	-37
		id	-37
		graphics	[
			x	82.80000114440918
			y	2113.0
			w	40.000003814697266
			h	40.0
			fill	"#ff9999"
			type	"ellipse"
			outline	"#666666"
			outline_width	1.5
		]
		label	"PLDP1"
	]
	node	[
		root_index	-40
		id	-40
		graphics	[
			x	1443.0
			y	1736.0
			w	40.0
			h	40.0
			fill	"#ff9999"
			type	"ellipse"
			outline	"#666666"
			outline_width	1.5
		]
		label	"VND7"
	]
	node	[
		root_index	-39
		id	-39
		graphics	[
			x	969.0
			y	1499.0
			w	40.0
			h	40.0
			fill	"#ff9999"
			type	"ellipse"
			outline	"#666666"
			outline_width	1.5
		]
		label	"MYB28"
	]
	node	[
		root_index	-34
		id	-34
		graphics	[
			x	429.0
			y	812.0
			w	40.0
			h	40.0
			fill	"#ff9999"
			type	"ellipse"
			outline	"#666666"
			outline_width	1.5
		]
		label	"DAG1"
	]
	node	[
		root_index	-33
		id	-33
		graphics	[
			x	1965.0
			y	1600.0
			w	40.0
			h	40.0
			fill	"#ff9999"
			type	"ellipse"
			outline	"#666666"
			outline_width	1.5
		]
		label	"EIL3"
	]
	node	[
		root_index	-36
		id	-36
		graphics	[
			x	776.0
			y	1975.0
			w	40.0
			h	40.0
			fill	"#ff9999"
			type	"ellipse"
			outline	"#666666"
			outline_width	1.5
		]
		label	"EIL1"
	]
	node	[
		root_index	-35
		id	-35
		graphics	[
			x	929.0
			y	1424.0
			w	40.0
			h	40.0
			fill	"#ff9999"
			type	"ellipse"
			outline	"#666666"
			outline_width	1.5
		]
		label	"ARF7"
	]
	node	[
		root_index	-91
		id	-91
		graphics	[
			x	399.0
			y	671.0
			w	40.0
			h	40.0
			fill	"#ff9999"
			type	"ellipse"
			outline	"#666666"
			outline_width	1.5
		]
		label	"AG"
	]
	node	[
		root_index	-92
		id	-92
		graphics	[
			x	2078.5
			y	207.0
			w	40.0
			h	40.0
			fill	"#ff9999"
			type	"ellipse"
			outline	"#666666"
			outline_width	1.5
		]
		label	"ANAC019"
	]
	node	[
		root_index	-89
		id	-89
		graphics	[
			x	1914.0
			y	35.0
			w	40.0
			h	40.0
			fill	"#ff9999"
			type	"ellipse"
			outline	"#666666"
			outline_width	1.5
		]
		label	"WRKY11"
	]
	node	[
		root_index	-90
		id	-90
		graphics	[
			x	695.0
			y	775.0
			w	40.0
			h	40.0
			fill	"#ff9999"
			type	"ellipse"
			outline	"#666666"
			outline_width	1.5
		]
		label	"GAI"
	]
	node	[
		root_index	-95
		id	-95
		graphics	[
			x	646.0
			y	1499.0
			w	40.0
			h	40.0
			fill	"#ff9999"
			type	"ellipse"
			outline	"#666666"
			outline_width	1.5
		]
		label	"ATHB-1"
	]
	node	[
		root_index	-96
		id	-96
		graphics	[
			x	1392.0
			y	1660.0
			w	40.0
			h	40.0
			fill	"#ff9999"
			type	"ellipse"
			outline	"#666666"
			outline_width	1.5
		]
		label	"IRX3"
	]
	node	[
		root_index	-93
		id	-93
		graphics	[
			x	1998.0
			y	0.0
			w	40.0
			h	40.0
			fill	"#ff9999"
			type	"ellipse"
			outline	"#666666"
			outline_width	1.5
		]
		label	"WRKY17"
	]
	node	[
		root_index	-94
		id	-94
		graphics	[
			x	716.0
			y	474.0
			w	40.0
			h	40.0
			fill	"#ff9999"
			type	"ellipse"
			outline	"#666666"
			outline_width	1.5
		]
		label	"GA3OX2"
	]
	node	[
		root_index	-83
		id	-83
		graphics	[
			x	625.4642333984375
			y	639.7764282226562
			w	40.0
			h	40.0
			fill	"#ff9999"
			type	"ellipse"
			outline	"#666666"
			outline_width	1.5
		]
		label	"AAO1"
	]
	node	[
		root_index	-84
		id	-84
		graphics	[
			x	1173.0
			y	1499.0
			w	40.0
			h	40.0
			fill	"#ff9999"
			type	"ellipse"
			outline	"#666666"
			outline_width	1.5
		]
		label	"MYB58"
	]
	node	[
		root_index	-81
		id	-81
		graphics	[
			x	1989.0
			y	579.0
			w	40.0
			h	40.0
			fill	"#ff9999"
			type	"ellipse"
			outline	"#666666"
			outline_width	1.5
		]
		label	"HOS10"
	]
	node	[
		root_index	-82
		id	-82
		graphics	[
			x	807.1399536132812
			y	1160.130859375
			w	40.0
			h	40.0
			fill	"#ff9999"
			type	"ellipse"
			outline	"#666666"
			outline_width	1.5
		]
		label	"GH3.3"
	]
	node	[
		root_index	-87
		id	-87
		graphics	[
			x	1604.0
			y	105.0
			w	40.0
			h	40.0
			fill	"#ff9999"
			type	"ellipse"
			outline	"#666666"
			outline_width	1.5
		]
		label	"STZ"
	]
	node	[
		root_index	-88
		id	-88
		graphics	[
			x	822.0
			y	1409.0
			w	40.0
			h	40.0
			fill	"#ff9999"
			type	"ellipse"
			outline	"#666666"
			outline_width	1.5
		]
		label	"BRU6"
	]
	node	[
		root_index	-85
		id	-85
		graphics	[
			x	531.0
			y	720.0
			w	40.0
			h	40.0
			fill	"#ff9999"
			type	"ellipse"
			outline	"#666666"
			outline_width	1.5
		]
		label	"GA3OX1"
	]
	node	[
		root_index	-86
		id	-86
		graphics	[
			x	1912.0
			y	623.0
			w	40.0
			h	40.0
			fill	"#ff9999"
			type	"ellipse"
			outline	"#666666"
			outline_width	1.5
		]
		label	"ABF2"
	]
	node	[
		root_index	-76
		id	-76
		graphics	[
			x	1760.5
			y	1582.0
			w	40.0
			h	40.0
			fill	"#ff9999"
			type	"ellipse"
			outline	"#666666"
			outline_width	1.5
		]
		label	"AMS"
	]
	node	[
		root_index	-75
		id	-75
		graphics	[
			x	324.0
			y	1964.0
			w	40.0
			h	40.0
			fill	"#ff9999"
			type	"ellipse"
			outline	"#666666"
			outline_width	1.5
		]
		label	"HFR1"
	]
	node	[
		root_index	-74
		id	-74
		graphics	[
			x	1760.859130859375
			y	1664.2991943359375
			w	40.0
			h	40.0
			fill	"#ff9999"
			type	"ellipse"
			outline	"#666666"
			outline_width	1.5
		]
		label	"AT5G17050"
	]
	node	[
		root_index	-73
		id	-73
		graphics	[
			x	916.0
			y	1291.0
			w	40.0
			h	40.0
			fill	"#ff9999"
			type	"ellipse"
			outline	"#666666"
			outline_width	1.5
		]
		label	"WES1"
	]
	node	[
		root_index	-80
		id	-80
		graphics	[
			x	1590.0
			y	1602.0
			w	40.0
			h	40.0
			fill	"#ff9999"
			type	"ellipse"
			outline	"#666666"
			outline_width	1.5
		]
		label	"GSTF8"
	]
	node	[
		root_index	-79
		id	-79
		graphics	[
			x	753.1815185546875
			y	1315.6336669921875
			w	40.0
			h	40.0
			fill	"#ff9999"
			type	"ellipse"
			outline	"#666666"
			outline_width	1.5
		]
		label	"GH3.4"
	]
	node	[
		root_index	-78
		id	-78
		graphics	[
			x	1544.0
			y	329.0
			w	40.0
			h	40.0
			fill	"#ff9999"
			type	"ellipse"
			outline	"#666666"
			outline_width	1.5
		]
		label	"ORA47"
	]
	node	[
		root_index	-77
		id	-77
		graphics	[
			x	2151.446533203125
			y	245.10638427734375
			w	40.0
			h	40.0
			fill	"#ff9999"
			type	"ellipse"
			outline	"#666666"
			outline_width	1.5
		]
		label	"GSTF6"
	]
	node	[
		root_index	-68
		id	-68
		graphics	[
			x	882.0
			y	653.0
			w	40.0
			h	40.0
			fill	"#ff9999"
			type	"ellipse"
			outline	"#666666"
			outline_width	1.5
		]
		label	"GA2OX2"
	]
	node	[
		root_index	-67
		id	-67
		graphics	[
			x	318.0
			y	1532.0
			w	40.0
			h	40.0
			fill	"#ff9999"
			type	"ellipse"
			outline	"#666666"
			outline_width	1.5
		]
		label	"TT2"
	]
	node	[
		root_index	-66
		id	-66
		graphics	[
			x	835.0
			y	1846.0
			w	40.0
			h	40.0
			fill	"#ff9999"
			type	"ellipse"
			outline	"#666666"
			outline_width	1.5
		]
		label	"MYB30"
	]
	node	[
		root_index	-65
		id	-65
		graphics	[
			x	1013.7326965332031
			y	738.3272094726562
			w	39.99993896484375
			h	40.0
			fill	"#ff9999"
			type	"ellipse"
			outline	"#666666"
			outline_width	1.5
		]
		label	"GA2OX4"
	]
	node	[
		root_index	-72
		id	-72
		graphics	[
			x	2040.5
			y	1499.0
			w	40.0
			h	40.0
			fill	"#ff9999"
			type	"ellipse"
			outline	"#666666"
			outline_width	1.5
		]
		label	"MYB37"
	]
	node	[
		root_index	-71
		id	-71
		graphics	[
			x	551.8651123046875
			y	1191.2681884765625
			w	40.0
			h	40.0
			fill	"#ff9999"
			type	"ellipse"
			outline	"#666666"
			outline_width	1.5
		]
		label	"GH3.17"
	]
	node	[
		root_index	-70
		id	-70
		graphics	[
			x	1828.0
			y	610.0
			w	40.0
			h	40.0
			fill	"#ff9999"
			type	"ellipse"
			outline	"#666666"
			outline_width	1.5
		]
		label	"MYB2"
	]
	node	[
		root_index	-69
		id	-69
		graphics	[
			x	110.0
			y	1989.0
			w	40.0
			h	40.0
			fill	"#ff9999"
			type	"ellipse"
			outline	"#666666"
			outline_width	1.5
		]
		label	"MYB4"
	]
	node	[
		root_index	-121
		id	-121
		graphics	[
			x	931.5
			y	735.0
			w	40.0
			h	40.0
			fill	"#ff9999"
			type	"ellipse"
			outline	"#666666"
			outline_width	1.5
		]
		label	"BUM1"
	]
	node	[
		root_index	-113
		id	-113
		graphics	[
			x	394.0
			y	1932.0
			w	40.0
			h	40.0
			fill	"#ff9999"
			type	"ellipse"
			outline	"#666666"
			outline_width	1.5
		]
		label	"MYB75"
	]
	node	[
		root_index	-114
		id	-114
		graphics	[
			x	1685.0
			y	1679.0
			w	40.0
			h	40.0
			fill	"#ff9999"
			type	"ellipse"
			outline	"#666666"
			outline_width	1.5
		]
		label	"RAP2.3"
	]
	node	[
		root_index	-115
		id	-115
		graphics	[
			x	2124.0
			y	110.0
			w	40.0
			h	40.0
			fill	"#ff9999"
			type	"ellipse"
			outline	"#666666"
			outline_width	1.5
		]
		label	"WRKY62"
	]
	node	[
		root_index	-116
		id	-116
		graphics	[
			x	1760.859130859375
			y	1499.7008056640625
			w	40.0
			h	40.0
			fill	"#ff9999"
			type	"ellipse"
			outline	"#666666"
			outline_width	1.5
		]
		label	"TSM1"
	]
	node	[
		root_index	-117
		id	-117
		graphics	[
			x	244.0
			y	1759.0
			w	40.0
			h	40.0
			fill	"#ff9999"
			type	"ellipse"
			outline	"#666666"
			outline_width	1.5
		]
		label	"HY5"
	]
	node	[
		root_index	-118
		id	-118
		graphics	[
			x	912.2694702148438
			y	1844.281005859375
			w	40.0
			h	40.0
			fill	"#ff9999"
			type	"ellipse"
			outline	"#666666"
			outline_width	1.5
		]
		label	"AT5G05730"
	]
	node	[
		root_index	-119
		id	-119
		graphics	[
			x	623.0
			y	588.0
			w	40.0
			h	40.0
			fill	"#ff9999"
			type	"ellipse"
			outline	"#666666"
			outline_width	1.5
		]
		label	"FUS3"
	]
	node	[
		root_index	-120
		id	-120
		graphics	[
			x	0.0
			y	785.0
			w	40.0
			h	40.0
			fill	"#ff9999"
			type	"ellipse"
			outline	"#666666"
			outline_width	1.5
		]
		label	"AGL15"
	]
	node	[
		root_index	-106
		id	-106
		graphics	[
			x	273.0
			y	2038.0
			w	40.0
			h	40.0
			fill	"#ff9999"
			type	"ellipse"
			outline	"#666666"
			outline_width	1.5
		]
		label	"HYH"
	]
	node	[
		root_index	-105
		id	-105
		graphics	[
			x	405.5
			y	309.0
			w	40.0
			h	40.0
			fill	"#ff9999"
			type	"ellipse"
			outline	"#666666"
			outline_width	1.5
		]
		label	"BZR1"
	]
	node	[
		root_index	-108
		id	-108
		graphics	[
			x	540.0
			y	281.0
			w	40.0
			h	40.0
			fill	"#ff9999"
			type	"ellipse"
			outline	"#666666"
			outline_width	1.5
		]
		label	"TCP1"
	]
	node	[
		root_index	-107
		id	-107
		graphics	[
			x	745.0
			y	1009.0
			w	40.0
			h	40.0
			fill	"#ff9999"
			type	"ellipse"
			outline	"#666666"
			outline_width	1.5
		]
		label	"DFL1"
	]
	node	[
		root_index	-110
		id	-110
		graphics	[
			x	0.5
			y	2113.0
			w	40.0
			h	40.0
			fill	"#ff9999"
			type	"ellipse"
			outline	"#666666"
			outline_width	1.5
		]
		label	"GL2"
	]
	node	[
		root_index	-109
		id	-109
		graphics	[
			x	1518.0
			y	1696.0
			w	40.0
			h	40.0
			fill	"#ff9999"
			type	"ellipse"
			outline	"#666666"
			outline_width	1.5
		]
		label	"OBP1"
	]
	node	[
		root_index	-112
		id	-112
		graphics	[
			x	115.0
			y	1724.0
			w	40.0
			h	40.0
			fill	"#ff9999"
			type	"ellipse"
			outline	"#666666"
			outline_width	1.5
		]
		label	"GL3"
	]
	node	[
		root_index	-111
		id	-111
		graphics	[
			x	2122.800048828125
			y	1499.0
			w	40.0
			h	40.0
			fill	"#ff9999"
			type	"ellipse"
			outline	"#666666"
			outline_width	1.5
		]
		label	"DHAR1"
	]
	node	[
		root_index	-98
		id	-98
		graphics	[
			x	0.0
			y	1758.0
			w	40.0
			h	40.0
			fill	"#ff9999"
			type	"ellipse"
			outline	"#666666"
			outline_width	1.5
		]
		label	"FLS1"
	]
	node	[
		root_index	-97
		id	-97
		graphics	[
			x	826.0
			y	321.0
			w	40.0
			h	40.0
			fill	"#ff9999"
			type	"ellipse"
			outline	"#666666"
			outline_width	1.5
		]
		label	"LEC2"
	]
	node	[
		root_index	-100
		id	-100
		graphics	[
			x	1601.0
			y	1499.0
			w	40.0
			h	40.0
			fill	"#ff9999"
			type	"ellipse"
			outline	"#666666"
			outline_width	1.5
		]
		label	"AP1"
	]
	node	[
		root_index	-99
		id	-99
		graphics	[
			x	1248.265869140625
			y	1499.5980224609375
			w	40.0
			h	40.0
			fill	"#ff9999"
			type	"ellipse"
			outline	"#666666"
			outline_width	1.5
		]
		label	"IRX1"
	]
	node	[
		root_index	-102
		id	-102
		graphics	[
			x	474.49639892578125
			y	1949.1353759765625
			w	40.0
			h	40.0
			fill	"#ff9999"
			type	"ellipse"
			outline	"#666666"
			outline_width	1.5
		]
		label	"UGT78D2"
	]
	node	[
		root_index	-101
		id	-101
		graphics	[
			x	1044.0
			y	1754.0
			w	40.0
			h	40.0
			fill	"#ff9999"
			type	"ellipse"
			outline	"#666666"
			outline_width	1.5
		]
		label	"MYB63"
	]
	node	[
		root_index	-104
		id	-104
		graphics	[
			x	718.0
			y	1870.0
			w	40.0
			h	40.0
			fill	"#ff9999"
			type	"ellipse"
			outline	"#666666"
			outline_width	1.5
		]
		label	"EDS16"
	]
	node	[
		root_index	-103
		id	-103
		graphics	[
			x	1886.0
			y	482.0
			w	40.0
			h	40.0
			fill	"#ff9999"
			type	"ellipse"
			outline	"#666666"
			outline_width	1.5
		]
		label	"ADH1"
	]
	edge	[
		root_index	-31
		target	-65
		source	-121
		graphics	[
			width	1.5
			fill	"#0000ff"
			type	"line"
			Line	[
			]
			source_arrow	0
			target_arrow	0
		]
		label	"pp"
	]
	edge	[
		root_index	-32
		target	-98
		source	-38
		graphics	[
			width	1.5
			fill	"#0000ff"
			type	"line"
			Line	[
			]
			source_arrow	0
			target_arrow	0
		]
		label	"pp"
	]
	edge	[
		root_index	-29
		target	-31
		source	-121
		graphics	[
			width	1.5
			fill	"#0000ff"
			type	"line"
			Line	[
			]
			source_arrow	0
			target_arrow	0
		]
		label	"pp"
	]
	edge	[
		root_index	-30
		target	-68
		source	-121
		graphics	[
			width	1.5
			fill	"#0000ff"
			type	"line"
			Line	[
			]
			source_arrow	0
			target_arrow	0
		]
		label	"pp"
	]
	edge	[
		root_index	-27
		target	-102
		source	-113
		graphics	[
			width	1.5
			fill	"#0000ff"
			type	"line"
			Line	[
			]
			source_arrow	0
			target_arrow	0
		]
		label	"pp"
	]
	edge	[
		root_index	-28
		target	-5
		source	-47
		graphics	[
			width	1.5
			fill	"#0000ff"
			type	"line"
			Line	[
			]
			source_arrow	0
			target_arrow	0
		]
		label	"pp"
	]
	edge	[
		root_index	-25
		target	-24
		source	-113
		graphics	[
			width	1.5
			fill	"#0000ff"
			type	"line"
			Line	[
			]
			source_arrow	0
			target_arrow	0
		]
		label	"pp"
	]
	edge	[
		root_index	-26
		target	-60
		source	-113
		graphics	[
			width	1.5
			fill	"#0000ff"
			type	"line"
			Line	[
			]
			source_arrow	0
			target_arrow	0
		]
		label	"pp"
	]
	edge	[
		root_index	-23
		target	-103
		source	-55
		graphics	[
			width	1.5
			fill	"#0000ff"
			type	"line"
			Line	[
			]
			source_arrow	0
			target_arrow	0
		]
		label	"pp"
	]
	edge	[
		root_index	-24
		target	-56
		source	-113
		graphics	[
			width	1.5
			fill	"#0000ff"
			type	"line"
			Line	[
			]
			source_arrow	0
			target_arrow	0
		]
		label	"pp"
	]
	edge	[
		root_index	-21
		target	-77
		source	-92
		graphics	[
			width	1.5
			fill	"#0000ff"
			type	"line"
			Line	[
			]
			source_arrow	0
			target_arrow	0
		]
		label	"pp"
	]
	edge	[
		root_index	-22
		target	-4
		source	-92
		graphics	[
			width	1.5
			fill	"#0000ff"
			type	"line"
			Line	[
			]
			source_arrow	0
			target_arrow	0
		]
		label	"pp"
	]
	edge	[
		root_index	-19
		target	-103
		source	-81
		graphics	[
			width	1.5
			fill	"#0000ff"
			type	"line"
			Line	[
			]
			source_arrow	0
			target_arrow	0
		]
		label	"pp"
	]
	edge	[
		root_index	-20
		target	-103
		source	-86
		graphics	[
			width	1.5
			fill	"#0000ff"
			type	"line"
			Line	[
			]
			source_arrow	0
			target_arrow	0
		]
		label	"pp"
	]
	edge	[
		root_index	-17
		target	-5
		source	-48
		graphics	[
			width	1.5
			fill	"#0000ff"
			type	"line"
			Line	[
			]
			source_arrow	0
			target_arrow	0
		]
		label	"pp"
	]
	edge	[
		root_index	-18
		target	-44
		source	-48
		graphics	[
			width	1.5
			fill	"#0000ff"
			type	"line"
			Line	[
			]
			source_arrow	0
			target_arrow	0
		]
		label	"pp"
	]
	edge	[
		root_index	-16
		target	-4
		source	-48
		graphics	[
			width	1.5
			fill	"#0000ff"
			type	"line"
			Line	[
			]
			source_arrow	0
			target_arrow	0
		]
		label	"pp"
	]
	edge	[
		root_index	-15
		target	-103
		source	-48
		graphics	[
			width	1.5
			fill	"#0000ff"
			type	"line"
			Line	[
			]
			source_arrow	0
			target_arrow	0
		]
		label	"pp"
	]
	edge	[
		root_index	-14
		target	-94
		source	-97
		graphics	[
			width	1.5
			fill	"#0000ff"
			type	"line"
			Line	[
			]
			source_arrow	0
			target_arrow	0
		]
		label	"pp"
	]
	edge	[
		root_index	-13
		target	-20
		source	-97
		graphics	[
			width	1.5
			fill	"#0000ff"
			type	"line"
			Line	[
			]
			source_arrow	0
			target_arrow	0
		]
		label	"pp"
	]
	edge	[
		root_index	-12
		target	-5
		source	-87
		graphics	[
			width	1.5
			fill	"#0000ff"
			type	"line"
			Line	[
			]
			source_arrow	0
			target_arrow	0
		]
		label	"pp"
	]
	edge	[
		root_index	-11
		target	-23
		source	-19
		graphics	[
			width	1.5
			fill	"#0000ff"
			type	"line"
			Line	[
			]
			source_arrow	0
			target_arrow	0
		]
		label	"pp"
	]
	edge	[
		root_index	-10
		target	-21
		source	-19
		graphics	[
			width	1.5
			fill	"#0000ff"
			type	"line"
			Line	[
			]
			source_arrow	0
			target_arrow	0
		]
		label	"pp"
	]
	edge	[
		root_index	-9
		target	-18
		source	-19
		graphics	[
			width	1.5
			fill	"#0000ff"
			type	"line"
			Line	[
			]
			source_arrow	0
			target_arrow	0
		]
		label	"pp"
	]
	edge	[
		root_index	-8
		target	-22
		source	-84
		graphics	[
			width	1.5
			fill	"#0000ff"
			type	"line"
			Line	[
			]
			source_arrow	0
			target_arrow	0
		]
		label	"pp"
	]
	edge	[
		root_index	-7
		target	-85
		source	-90
		graphics	[
			width	1.5
			fill	"#0000ff"
			type	"line"
			Line	[
			]
			source_arrow	0
			target_arrow	0
		]
		label	"pp"
	]
	edge	[
		root_index	-6
		target	-31
		source	-90
		graphics	[
			width	1.5
			fill	"#0000ff"
			type	"line"
			Line	[
			]
			source_arrow	0
			target_arrow	0
		]
		label	"pp"
	]
	edge	[
		root_index	-5
		target	-58
		source	-28
		graphics	[
			width	1.5
			fill	"#0000ff"
			type	"line"
			Line	[
			]
			source_arrow	0
			target_arrow	0
		]
		label	"pp"
	]
	edge	[
		root_index	-4
		target	-104
		source	-45
		graphics	[
			width	1.5
			fill	"#0000ff"
			type	"line"
			Line	[
			]
			source_arrow	0
			target_arrow	0
		]
		label	"pp"
	]
	edge	[
		root_index	-3
		target	-60
		source	-52
		graphics	[
			width	1.5
			fill	"#0000ff"
			type	"line"
			Line	[
			]
			source_arrow	0
			target_arrow	0
		]
		label	"pp"
	]
	edge	[
		root_index	-2
		target	-1
		source	-52
		graphics	[
			width	1.5
			fill	"#0000ff"
			type	"line"
			Line	[
			]
			source_arrow	0
			target_arrow	0
		]
		label	"pp"
	]
	edge	[
		root_index	-1
		target	-60
		source	-75
		graphics	[
			width	1.5
			fill	"#0000ff"
			type	"line"
			Line	[
			]
			source_arrow	0
			target_arrow	0
		]
		label	"pp"
	]
	edge	[
		root_index	-61
		target	-4
		source	-93
		graphics	[
			width	1.5
			fill	"#0000ff"
			type	"line"
			Line	[
			]
			source_arrow	0
			target_arrow	0
		]
		label	"pp"
	]
	edge	[
		root_index	-62
		target	-104
		source	-36
		graphics	[
			width	1.5
			fill	"#0000ff"
			type	"line"
			Line	[
			]
			source_arrow	0
			target_arrow	0
		]
		label	"pp"
	]
	edge	[
		root_index	-63
		target	-60
		source	-54
		graphics	[
			width	1.5
			fill	"#0000ff"
			type	"line"
			Line	[
			]
			source_arrow	0
			target_arrow	0
		]
		label	"pp"
	]
	edge	[
		root_index	-64
		target	-103
		source	-70
		graphics	[
			width	1.5
			fill	"#0000ff"
			type	"line"
			Line	[
			]
			source_arrow	0
			target_arrow	0
		]
		label	"pp"
	]
	edge	[
		root_index	-57
		target	-85
		source	-26
		graphics	[
			width	1.5
			fill	"#0000ff"
			type	"line"
			Line	[
			]
			source_arrow	0
			target_arrow	0
		]
		label	"pp"
	]
	edge	[
		root_index	-58
		target	-94
		source	-26
		graphics	[
			width	1.5
			fill	"#0000ff"
			type	"line"
			Line	[
			]
			source_arrow	0
			target_arrow	0
		]
		label	"pp"
	]
	edge	[
		root_index	-59
		target	-53
		source	-26
		graphics	[
			width	1.5
			fill	"#0000ff"
			type	"line"
			Line	[
			]
			source_arrow	0
			target_arrow	0
		]
		label	"pp"
	]
	edge	[
		root_index	-60
		target	-51
		source	-26
		graphics	[
			width	1.5
			fill	"#0000ff"
			type	"line"
			Line	[
			]
			source_arrow	0
			target_arrow	0
		]
		label	"pp"
	]
	edge	[
		root_index	-53
		target	-3
		source	-26
		graphics	[
			width	1.5
			fill	"#0000ff"
			type	"line"
			Line	[
			]
			source_arrow	0
			target_arrow	0
		]
		label	"pp"
	]
	edge	[
		root_index	-54
		target	-107
		source	-26
		graphics	[
			width	1.5
			fill	"#0000ff"
			type	"line"
			Line	[
			]
			source_arrow	0
			target_arrow	0
		]
		label	"pp"
	]
	edge	[
		root_index	-55
		target	-46
		source	-26
		graphics	[
			width	1.5
			fill	"#0000ff"
			type	"line"
			Line	[
			]
			source_arrow	0
			target_arrow	0
		]
		label	"pp"
	]
	edge	[
		root_index	-56
		target	-68
		source	-26
		graphics	[
			width	1.5
			fill	"#0000ff"
			type	"line"
			Line	[
			]
			source_arrow	0
			target_arrow	0
		]
		label	"pp"
	]
	edge	[
		root_index	-49
		target	-5
		source	-42
		graphics	[
			width	1.5
			fill	"#0000ff"
			type	"line"
			Line	[
			]
			source_arrow	0
			target_arrow	0
		]
		label	"pp"
	]
	edge	[
		root_index	-50
		target	-74
		source	-76
		graphics	[
			width	1.5
			fill	"#0000ff"
			type	"line"
			Line	[
			]
			source_arrow	0
			target_arrow	0
		]
		label	"pp"
	]
	edge	[
		root_index	-51
		target	-116
		source	-76
		graphics	[
			width	1.5
			fill	"#0000ff"
			type	"line"
			Line	[
			]
			source_arrow	0
			target_arrow	0
		]
		label	"pp"
	]
	edge	[
		root_index	-52
		target	-83
		source	-26
		graphics	[
			width	1.5
			fill	"#0000ff"
			type	"line"
			Line	[
			]
			source_arrow	0
			target_arrow	0
		]
		label	"pp"
	]
	edge	[
		root_index	-46
		target	-37
		source	-110
		graphics	[
			width	1.5
			fill	"#0000ff"
			type	"line"
			Line	[
			]
			source_arrow	0
			target_arrow	0
		]
		label	"pp"
	]
	edge	[
		root_index	-45
		target	-22
		source	-101
		graphics	[
			width	1.5
			fill	"#0000ff"
			type	"line"
			Line	[
			]
			source_arrow	0
			target_arrow	0
		]
		label	"pp"
	]
	edge	[
		root_index	-48
		target	-85
		source	-50
		graphics	[
			width	1.5
			fill	"#0000ff"
			type	"line"
			Line	[
			]
			source_arrow	0
			target_arrow	0
		]
		label	"pp"
	]
	edge	[
		root_index	-47
		target	-31
		source	-50
		graphics	[
			width	1.5
			fill	"#0000ff"
			type	"line"
			Line	[
			]
			source_arrow	0
			target_arrow	0
		]
		label	"pp"
	]
	edge	[
		root_index	-42
		target	-46
		source	-105
		graphics	[
			width	1.5
			fill	"#0000ff"
			type	"line"
			Line	[
			]
			source_arrow	0
			target_arrow	0
		]
		label	"pp"
	]
	edge	[
		root_index	-41
		target	-30
		source	-105
		graphics	[
			width	1.5
			fill	"#0000ff"
			type	"line"
			Line	[
			]
			source_arrow	0
			target_arrow	0
		]
		label	"pp"
	]
	edge	[
		root_index	-44
		target	-73
		source	-57
		graphics	[
			width	1.5
			fill	"#0000ff"
			type	"line"
			Line	[
			]
			source_arrow	0
			target_arrow	0
		]
		label	"pp"
	]
	edge	[
		root_index	-43
		target	-107
		source	-57
		graphics	[
			width	1.5
			fill	"#0000ff"
			type	"line"
			Line	[
			]
			source_arrow	0
			target_arrow	0
		]
		label	"pp"
	]
	edge	[
		root_index	-38
		target	-14
		source	-33
		graphics	[
			width	1.5
			fill	"#0000ff"
			type	"line"
			Line	[
			]
			source_arrow	0
			target_arrow	0
		]
		label	"pp"
	]
	edge	[
		root_index	-37
		target	-96
		source	-40
		graphics	[
			width	1.5
			fill	"#0000ff"
			type	"line"
			Line	[
			]
			source_arrow	0
			target_arrow	0
		]
		label	"pp"
	]
	edge	[
		root_index	-40
		target	-5
		source	-78
		graphics	[
			width	1.5
			fill	"#0000ff"
			type	"line"
			Line	[
			]
			source_arrow	0
			target_arrow	0
		]
		label	"pp"
	]
	edge	[
		root_index	-39
		target	-11
		source	-33
		graphics	[
			width	1.5
			fill	"#0000ff"
			type	"line"
			Line	[
			]
			source_arrow	0
			target_arrow	0
		]
		label	"pp"
	]
	edge	[
		root_index	-34
		target	-60
		source	-38
		graphics	[
			width	1.5
			fill	"#0000ff"
			type	"line"
			Line	[
			]
			source_arrow	0
			target_arrow	0
		]
		label	"pp"
	]
	edge	[
		root_index	-33
		target	-1
		source	-38
		graphics	[
			width	1.5
			fill	"#0000ff"
			type	"line"
			Line	[
			]
			source_arrow	0
			target_arrow	0
		]
		label	"pp"
	]
	edge	[
		root_index	-36
		target	-80
		source	-100
		graphics	[
			width	1.5
			fill	"#0000ff"
			type	"line"
			Line	[
			]
			source_arrow	0
			target_arrow	0
		]
		label	"pp"
	]
	edge	[
		root_index	-35
		target	-46
		source	-108
		graphics	[
			width	1.5
			fill	"#0000ff"
			type	"line"
			Line	[
			]
			source_arrow	0
			target_arrow	0
		]
		label	"pp"
	]
	edge	[
		root_index	-91
		target	-85
		source	-91
		graphics	[
			width	1.5
			fill	"#0000ff"
			type	"line"
			Line	[
			]
			source_arrow	0
			target_arrow	0
		]
		label	"pp"
	]
	edge	[
		root_index	-92
		target	-103
		source	-16
		graphics	[
			width	1.5
			fill	"#0000ff"
			type	"line"
			Line	[
			]
			source_arrow	0
			target_arrow	0
		]
		label	"pp"
	]
	edge	[
		root_index	-89
		target	-31
		source	-29
		graphics	[
			width	1.5
			fill	"#0000ff"
			type	"line"
			Line	[
			]
			source_arrow	0
			target_arrow	0
		]
		label	"pp"
	]
	edge	[
		root_index	-90
		target	-31
		source	-10
		graphics	[
			width	1.5
			fill	"#0000ff"
			type	"line"
			Line	[
			]
			source_arrow	0
			target_arrow	0
		]
		label	"pp"
	]
	edge	[
		root_index	-95
		target	-85
		source	-15
		graphics	[
			width	1.5
			fill	"#0000ff"
			type	"line"
			Line	[
			]
			source_arrow	0
			target_arrow	0
		]
		label	"pp"
	]
	edge	[
		root_index	-96
		target	-4
		source	-89
		graphics	[
			width	1.5
			fill	"#0000ff"
			type	"line"
			Line	[
			]
			source_arrow	0
			target_arrow	0
		]
		label	"pp"
	]
	edge	[
		root_index	-93
		target	-63
		source	-15
		graphics	[
			width	1.5
			fill	"#0000ff"
			type	"line"
			Line	[
			]
			source_arrow	0
			target_arrow	0
		]
		label	"pp"
	]
	edge	[
		root_index	-94
		target	-62
		source	-15
		graphics	[
			width	1.5
			fill	"#0000ff"
			type	"line"
			Line	[
			]
			source_arrow	0
			target_arrow	0
		]
		label	"pp"
	]
	edge	[
		root_index	-83
		target	-82
		source	-43
		graphics	[
			width	1.5
			fill	"#0000ff"
			type	"line"
			Line	[
			]
			source_arrow	0
			target_arrow	0
		]
		label	"pp"
	]
	edge	[
		root_index	-84
		target	-79
		source	-43
		graphics	[
			width	1.5
			fill	"#0000ff"
			type	"line"
			Line	[
			]
			source_arrow	0
			target_arrow	0
		]
		label	"pp"
	]
	edge	[
		root_index	-81
		target	-88
		source	-43
		graphics	[
			width	1.5
			fill	"#0000ff"
			type	"line"
			Line	[
			]
			source_arrow	0
			target_arrow	0
		]
		label	"pp"
	]
	edge	[
		root_index	-82
		target	-107
		source	-43
		graphics	[
			width	1.5
			fill	"#0000ff"
			type	"line"
			Line	[
			]
			source_arrow	0
			target_arrow	0
		]
		label	"pp"
	]
	edge	[
		root_index	-87
		target	-23
		source	-27
		graphics	[
			width	1.5
			fill	"#0000ff"
			type	"line"
			Line	[
			]
			source_arrow	0
			target_arrow	0
		]
		label	"pp"
	]
	edge	[
		root_index	-88
		target	-85
		source	-34
		graphics	[
			width	1.5
			fill	"#0000ff"
			type	"line"
			Line	[
			]
			source_arrow	0
			target_arrow	0
		]
		label	"pp"
	]
	edge	[
		root_index	-85
		target	-73
		source	-43
		graphics	[
			width	1.5
			fill	"#0000ff"
			type	"line"
			Line	[
			]
			source_arrow	0
			target_arrow	0
		]
		label	"pp"
	]
	edge	[
		root_index	-86
		target	-20
		source	-27
		graphics	[
			width	1.5
			fill	"#0000ff"
			type	"line"
			Line	[
			]
			source_arrow	0
			target_arrow	0
		]
		label	"pp"
	]
	edge	[
		root_index	-76
		target	-104
		source	-9
		graphics	[
			width	1.5
			fill	"#0000ff"
			type	"line"
			Line	[
			]
			source_arrow	0
			target_arrow	0
		]
		label	"pp"
	]
	edge	[
		root_index	-75
		target	-6
		source	-9
		graphics	[
			width	1.5
			fill	"#0000ff"
			type	"line"
			Line	[
			]
			source_arrow	0
			target_arrow	0
		]
		label	"pp"
	]
	edge	[
		root_index	-74
		target	-7
		source	-9
		graphics	[
			width	1.5
			fill	"#0000ff"
			type	"line"
			Line	[
			]
			source_arrow	0
			target_arrow	0
		]
		label	"pp"
	]
	edge	[
		root_index	-73
		target	-2
		source	-8
		graphics	[
			width	1.5
			fill	"#0000ff"
			type	"line"
			Line	[
			]
			source_arrow	0
			target_arrow	0
		]
		label	"pp"
	]
	edge	[
		root_index	-80
		target	-80
		source	-109
		graphics	[
			width	1.5
			fill	"#0000ff"
			type	"line"
			Line	[
			]
			source_arrow	0
			target_arrow	0
		]
		label	"pp"
	]
	edge	[
		root_index	-79
		target	-104
		source	-66
		graphics	[
			width	1.5
			fill	"#0000ff"
			type	"line"
			Line	[
			]
			source_arrow	0
			target_arrow	0
		]
		label	"pp"
	]
	edge	[
		root_index	-78
		target	-94
		source	-119
		graphics	[
			width	1.5
			fill	"#0000ff"
			type	"line"
			Line	[
			]
			source_arrow	0
			target_arrow	0
		]
		label	"pp"
	]
	edge	[
		root_index	-77
		target	-85
		source	-119
		graphics	[
			width	1.5
			fill	"#0000ff"
			type	"line"
			Line	[
			]
			source_arrow	0
			target_arrow	0
		]
		label	"pp"
	]
	edge	[
		root_index	-68
		target	-99
		source	-49
		graphics	[
			width	1.5
			fill	"#0000ff"
			type	"line"
			Line	[
			]
			source_arrow	0
			target_arrow	0
		]
		label	"pp"
	]
	edge	[
		root_index	-67
		target	-7
		source	-95
		graphics	[
			width	1.5
			fill	"#0000ff"
			type	"line"
			Line	[
			]
			source_arrow	0
			target_arrow	0
		]
		label	"pp"
	]
	edge	[
		root_index	-66
		target	-60
		source	-25
		graphics	[
			width	1.5
			fill	"#0000ff"
			type	"line"
			Line	[
			]
			source_arrow	0
			target_arrow	0
		]
		label	"pp"
	]
	edge	[
		root_index	-65
		target	-98
		source	-25
		graphics	[
			width	1.5
			fill	"#0000ff"
			type	"line"
			Line	[
			]
			source_arrow	0
			target_arrow	0
		]
		label	"pp"
	]
	edge	[
		root_index	-72
		target	-60
		source	-106
		graphics	[
			width	1.5
			fill	"#0000ff"
			type	"line"
			Line	[
			]
			source_arrow	0
			target_arrow	0
		]
		label	"pp"
	]
	edge	[
		root_index	-71
		target	-80
		source	-114
		graphics	[
			width	1.5
			fill	"#0000ff"
			type	"line"
			Line	[
			]
			source_arrow	0
			target_arrow	0
		]
		label	"pp"
	]
	edge	[
		root_index	-70
		target	-4
		source	-17
		graphics	[
			width	1.5
			fill	"#0000ff"
			type	"line"
			Line	[
			]
			source_arrow	0
			target_arrow	0
		]
		label	"pp"
	]
	edge	[
		root_index	-69
		target	-96
		source	-49
		graphics	[
			width	1.5
			fill	"#0000ff"
			type	"line"
			Line	[
			]
			source_arrow	0
			target_arrow	0
		]
		label	"pp"
	]
	edge	[
		root_index	-121
		target	-23
		source	-64
		graphics	[
			width	1.5
			fill	"#0000ff"
			type	"line"
			Line	[
			]
			source_arrow	0
			target_arrow	0
		]
		label	"pp"
	]
	edge	[
		root_index	-113
		target	-98
		source	-112
		graphics	[
			width	1.5
			fill	"#0000ff"
			type	"line"
			Line	[
			]
			source_arrow	0
			target_arrow	0
		]
		label	"pp"
	]
	edge	[
		root_index	-114
		target	-1
		source	-112
		graphics	[
			width	1.5
			fill	"#0000ff"
			type	"line"
			Line	[
			]
			source_arrow	0
			target_arrow	0
		]
		label	"pp"
	]
	edge	[
		root_index	-115
		target	-60
		source	-112
		graphics	[
			width	1.5
			fill	"#0000ff"
			type	"line"
			Line	[
			]
			source_arrow	0
			target_arrow	0
		]
		label	"pp"
	]
	edge	[
		root_index	-116
		target	-118
		source	-59
		graphics	[
			width	1.5
			fill	"#0000ff"
			type	"line"
			Line	[
			]
			source_arrow	0
			target_arrow	0
		]
		label	"pp"
	]
	edge	[
		root_index	-117
		target	-12
		source	-59
		graphics	[
			width	1.5
			fill	"#0000ff"
			type	"line"
			Line	[
			]
			source_arrow	0
			target_arrow	0
		]
		label	"pp"
	]
	edge	[
		root_index	-118
		target	-12
		source	-39
		graphics	[
			width	1.5
			fill	"#0000ff"
			type	"line"
			Line	[
			]
			source_arrow	0
			target_arrow	0
		]
		label	"pp"
	]
	edge	[
		root_index	-119
		target	-18
		source	-64
		graphics	[
			width	1.5
			fill	"#0000ff"
			type	"line"
			Line	[
			]
			source_arrow	0
			target_arrow	0
		]
		label	"pp"
	]
	edge	[
		root_index	-120
		target	-21
		source	-64
		graphics	[
			width	1.5
			fill	"#0000ff"
			type	"line"
			Line	[
			]
			source_arrow	0
			target_arrow	0
		]
		label	"pp"
	]
	edge	[
		root_index	-106
		target	-62
		source	-120
		graphics	[
			width	1.5
			fill	"#0000ff"
			type	"line"
			Line	[
			]
			source_arrow	0
			target_arrow	0
		]
		label	"pp"
	]
	edge	[
		root_index	-105
		target	-60
		source	-117
		graphics	[
			width	1.5
			fill	"#0000ff"
			type	"line"
			Line	[
			]
			source_arrow	0
			target_arrow	0
		]
		label	"pp"
	]
	edge	[
		root_index	-108
		target	-73
		source	-35
		graphics	[
			width	1.5
			fill	"#0000ff"
			type	"line"
			Line	[
			]
			source_arrow	0
			target_arrow	0
		]
		label	"pp"
	]
	edge	[
		root_index	-107
		target	-88
		source	-35
		graphics	[
			width	1.5
			fill	"#0000ff"
			type	"line"
			Line	[
			]
			source_arrow	0
			target_arrow	0
		]
		label	"pp"
	]
	edge	[
		root_index	-110
		target	-1
		source	-67
		graphics	[
			width	1.5
			fill	"#0000ff"
			type	"line"
			Line	[
			]
			source_arrow	0
			target_arrow	0
		]
		label	"pp"
	]
	edge	[
		root_index	-109
		target	-111
		source	-72
		graphics	[
			width	1.5
			fill	"#0000ff"
			type	"line"
			Line	[
			]
			source_arrow	0
			target_arrow	0
		]
		label	"pp"
	]
	edge	[
		root_index	-112
		target	-71
		source	-32
		graphics	[
			width	1.5
			fill	"#0000ff"
			type	"line"
			Line	[
			]
			source_arrow	0
			target_arrow	0
		]
		label	"pp"
	]
	edge	[
		root_index	-111
		target	-107
		source	-32
		graphics	[
			width	1.5
			fill	"#0000ff"
			type	"line"
			Line	[
			]
			source_arrow	0
			target_arrow	0
		]
		label	"pp"
	]
	edge	[
		root_index	-98
		target	-85
		source	-13
		graphics	[
			width	1.5
			fill	"#0000ff"
			type	"line"
			Line	[
			]
			source_arrow	0
			target_arrow	0
		]
		label	"pp"
	]
	edge	[
		root_index	-97
		target	-1
		source	-61
		graphics	[
			width	1.5
			fill	"#0000ff"
			type	"line"
			Line	[
			]
			source_arrow	0
			target_arrow	0
		]
		label	"pp"
	]
	edge	[
		root_index	-100
		target	-60
		source	-69
		graphics	[
			width	1.5
			fill	"#0000ff"
			type	"line"
			Line	[
			]
			source_arrow	0
			target_arrow	0
		]
		label	"pp"
	]
	edge	[
		root_index	-99
		target	-94
		source	-13
		graphics	[
			width	1.5
			fill	"#0000ff"
			type	"line"
			Line	[
			]
			source_arrow	0
			target_arrow	0
		]
		label	"pp"
	]
	edge	[
		root_index	-102
		target	-14
		source	-41
		graphics	[
			width	1.5
			fill	"#0000ff"
			type	"line"
			Line	[
			]
			source_arrow	0
			target_arrow	0
		]
		label	"pp"
	]
	edge	[
		root_index	-101
		target	-4
		source	-115
		graphics	[
			width	1.5
			fill	"#0000ff"
			type	"line"
			Line	[
			]
			source_arrow	0
			target_arrow	0
		]
		label	"pp"
	]
	edge	[
		root_index	-104
		target	-1
		source	-117
		graphics	[
			width	1.5
			fill	"#0000ff"
			type	"line"
			Line	[
			]
			source_arrow	0
			target_arrow	0
		]
		label	"pp"
	]
	edge	[
		root_index	-103
		target	-11
		source	-41
		graphics	[
			width	1.5
			fill	"#0000ff"
			type	"line"
			Line	[
			]
			source_arrow	0
			target_arrow	0
		]
		label	"pp"
	]
]
Title	"AB1_CORR_EC_GENE_network"
