# Supplementary material for: The Arabidopsis phytohormone crosstalk network involves a consecutive metabolic route and circular control units of transcription factors that regulate enzyme-encoding genes
Source: BMC Syst Biol. 2016 Sep 2;10(1):87. doi: 10.1186/s12918-016-0333-9 (PMC5009710; doi:10.1186/s12918-016-0333-9)
Supplement: Additional file 2: — XML, XGMML, GML, SIF and NNF format of the identified models in the manuscript. (ZIP 164 kb) [file 12918_2016_333_MOESM2_ESM.zip › Supplementary file 3_TFs_interactome_network_c.sif]

BUM1	pp	GA2OX4
BUM1	pp	GA2OX2
BUM1	pp	GA20OX1
AGL15	pp	GA2OX6
FUS3	pp	GA3OX2
FUS3	pp	GA3OX1
HY5	pp	TT4
HY5	pp	LDOX
WRKY62	pp	LOX2
RAP2.3	pp	GSTF8
MYB75	pp	UGT78D2
MYB75	pp	TT4
MYB75	pp	GSTF12
MYB75	pp	AT4G14090
GL3	pp	TT4
GL3	pp	LDOX
GL3	pp	FLS1
GL2	pp	PLDP1
OBP1	pp	GSTF8
TCP1	pp	DWF4
HYH	pp	TT4
BZR1	pp	DWF4
BZR1	pp	CPD
MYB63	pp	ATOMT1
AP1	pp	GSTF8
LEC2	pp	GA3OX2
LEC2	pp	ACS4
ATHB-1	pp	ATACO1
WRKY17	pp	LOX2
ANAC019	pp	LOX2
ANAC019	pp	GSTF6
AG	pp	GA3OX1
GAI	pp	GA3OX1
GAI	pp	GA20OX1
WRKY11	pp	LOX2
STZ	pp	LOX3
ABF2	pp	ADH1
MYB58	pp	ATOMT1
HOS10	pp	ADH1
ORA47	pp	LOX3
AMS	pp	TSM1
AMS	pp	AT5G17050
HFR1	pp	TT4
MYB37	pp	DHAR1
MYB2	pp	ADH1
MYB4	pp	TT4
TT2	pp	LDOX
MYB30	pp	EDS16
ARF2	pp	ACS8
ARF2	pp	ACS6
ARF2	pp	ACS2
MYB32	pp	LDOX
MYB34	pp	SUR1
MYB34	pp	AT5G05730
ARF17	pp	WES1
ARF17	pp	DFL1
RAP2.12	pp	ADH1
PIF4	pp	TT4
PIF3	pp	TT4
PIF3	pp	LDOX
RGA1	pp	GA3OX1
RGA1	pp	GA20OX1
MYB26	pp	IRX3
MYB26	pp	IRX1
MYC2	pp	TAT3
MYC2	pp	LOX3
MYC2	pp	LOX2
MYC2	pp	ADH1
WRKY6	pp	LOX3
ATNFXL1	pp	EDS16
STY1	pp	WES1
STY1	pp	GH3.4
STY1	pp	GH3.3
STY1	pp	DFL1
STY1	pp	BRU6
WRKY3	pp	LOX3
MYB29	pp	CYP79F2
MYB29	pp	CYP79F1
VND7	pp	IRX3
MYB28	pp	SUR1
EGL3	pp	TT4
EGL3	pp	LDOX
EGL3	pp	FLS1
EIL1	pp	EDS16
ARF7	pp	WES1
ARF7	pp	BRU6
DAG1	pp	GA3OX1
EIL3	pp	CYP79F2
EIL3	pp	CYP79F1
ARF8	pp	GH3.17
ARF8	pp	DFL1
ATHB-12	pp	GA20OX1
DDF1	pp	GA2OX7
PIL6	pp	ACS8
PIL6	pp	ACS4
PIL5	pp	NCED9
PIL5	pp	NCED6
PIL5	pp	GA3OX2
PIL5	pp	GA3OX1
PIL5	pp	GA2OX2
PIL5	pp	DWF4
PIL5	pp	DFL1
PIL5	pp	CYP707A2
PIL5	pp	AAO1
MYB12	pp	TT4
MYB12	pp	FLS1
MP	pp	ACS8
MP	pp	ACS6
MP	pp	ACS2
ANAC055	pp	LOX2
CBF2	pp	ADH1
CBF1	pp	GA3OX1
CBF1	pp	GA2OX6
CBF1	pp	GA2OX3
SPT	pp	GA3OX2
SPT	pp	GA3OX1
KNAT1	pp	GA20OX1
EIN3	pp	EDS16
EIN3	pp	ATACO2
EIN3	pp	ATACO1
VRN1	pp	FT1
