# Supplementary material for: The Arabidopsis phytohormone crosstalk network involves a consecutive metabolic route and circular control units of transcription factors that regulate enzyme-encoding genes
Source: BMC Syst Biol. 2016 Sep 2;10(1):87. doi: 10.1186/s12918-016-0333-9 (PMC5009710; doi:10.1186/s12918-016-0333-9)
Supplement: Additional file 2: — XML, XGMML, GML, SIF and NNF format of the identified models in the manuscript. (ZIP 164 kb) [file 12918_2016_333_MOESM2_ESM.zip › Supplementary file 3_TFs_interactome_network_d.nnf]

AB1_CORR_EC_GENE_network BUM1 pp GA2OX4
AB1_CORR_EC_GENE_network BUM1 pp GA2OX2
AB1_CORR_EC_GENE_network BUM1 pp GA20OX1
AB1_CORR_EC_GENE_network AGL15 pp GA2OX6
AB1_CORR_EC_GENE_network FUS3 pp GA3OX2
AB1_CORR_EC_GENE_network FUS3 pp GA3OX1
AB1_CORR_EC_GENE_network HY5 pp TT4
AB1_CORR_EC_GENE_network HY5 pp LDOX
AB1_CORR_EC_GENE_network WRKY62 pp LOX2
AB1_CORR_EC_GENE_network RAP2.3 pp GSTF8
AB1_CORR_EC_GENE_network MYB75 pp UGT78D2
AB1_CORR_EC_GENE_network MYB75 pp TT4
AB1_CORR_EC_GENE_network MYB75 pp GSTF12
AB1_CORR_EC_GENE_network MYB75 pp AT4G14090
AB1_CORR_EC_GENE_network GL3 pp TT4
AB1_CORR_EC_GENE_network GL3 pp LDOX
AB1_CORR_EC_GENE_network GL3 pp FLS1
AB1_CORR_EC_GENE_network GL2 pp PLDP1
AB1_CORR_EC_GENE_network OBP1 pp GSTF8
AB1_CORR_EC_GENE_network TCP1 pp DWF4
AB1_CORR_EC_GENE_network HYH pp TT4
AB1_CORR_EC_GENE_network BZR1 pp DWF4
AB1_CORR_EC_GENE_network BZR1 pp CPD
AB1_CORR_EC_GENE_network MYB63 pp ATOMT1
AB1_CORR_EC_GENE_network AP1 pp GSTF8
AB1_CORR_EC_GENE_network LEC2 pp GA3OX2
AB1_CORR_EC_GENE_network LEC2 pp ACS4
AB1_CORR_EC_GENE_network ATHB-1 pp ATACO1
AB1_CORR_EC_GENE_network WRKY17 pp LOX2
AB1_CORR_EC_GENE_network ANAC019 pp LOX2
AB1_CORR_EC_GENE_network ANAC019 pp GSTF6
AB1_CORR_EC_GENE_network AG pp GA3OX1
AB1_CORR_EC_GENE_network GAI pp GA3OX1
AB1_CORR_EC_GENE_network GAI pp GA20OX1
AB1_CORR_EC_GENE_network WRKY11 pp LOX2
AB1_CORR_EC_GENE_network STZ pp LOX3
AB1_CORR_EC_GENE_network ABF2 pp ADH1
AB1_CORR_EC_GENE_network MYB58 pp ATOMT1
AB1_CORR_EC_GENE_network HOS10 pp ADH1
AB1_CORR_EC_GENE_network ORA47 pp LOX3
AB1_CORR_EC_GENE_network AMS pp TSM1
AB1_CORR_EC_GENE_network AMS pp AT5G17050
AB1_CORR_EC_GENE_network HFR1 pp TT4
AB1_CORR_EC_GENE_network MYB37 pp DHAR1
AB1_CORR_EC_GENE_network MYB2 pp ADH1
AB1_CORR_EC_GENE_network MYB4 pp TT4
AB1_CORR_EC_GENE_network TT2 pp LDOX
AB1_CORR_EC_GENE_network MYB30 pp EDS16
AB1_CORR_EC_GENE_network ARF2 pp ACS8
AB1_CORR_EC_GENE_network ARF2 pp ACS6
AB1_CORR_EC_GENE_network ARF2 pp ACS2
AB1_CORR_EC_GENE_network MYB32 pp LDOX
AB1_CORR_EC_GENE_network MYB34 pp SUR1
AB1_CORR_EC_GENE_network MYB34 pp AT5G05730
AB1_CORR_EC_GENE_network ARF17 pp WES1
AB1_CORR_EC_GENE_network ARF17 pp DFL1
AB1_CORR_EC_GENE_network RAP2.12 pp ADH1
AB1_CORR_EC_GENE_network PIF4 pp TT4
AB1_CORR_EC_GENE_network PIF3 pp TT4
AB1_CORR_EC_GENE_network PIF3 pp LDOX
AB1_CORR_EC_GENE_network RGA1 pp GA3OX1
AB1_CORR_EC_GENE_network RGA1 pp GA20OX1
AB1_CORR_EC_GENE_network MYB26 pp IRX3
AB1_CORR_EC_GENE_network MYB26 pp IRX1
AB1_CORR_EC_GENE_network MYC2 pp TAT3
AB1_CORR_EC_GENE_network MYC2 pp LOX3
AB1_CORR_EC_GENE_network MYC2 pp LOX2
AB1_CORR_EC_GENE_network MYC2 pp ADH1
AB1_CORR_EC_GENE_network WRKY6 pp LOX3
AB1_CORR_EC_GENE_network ATNFXL1 pp EDS16
AB1_CORR_EC_GENE_network STY1 pp WES1
AB1_CORR_EC_GENE_network STY1 pp GH3.4
AB1_CORR_EC_GENE_network STY1 pp GH3.3
AB1_CORR_EC_GENE_network STY1 pp DFL1
AB1_CORR_EC_GENE_network STY1 pp BRU6
AB1_CORR_EC_GENE_network WRKY3 pp LOX3
AB1_CORR_EC_GENE_network MYB29 pp CYP79F2
AB1_CORR_EC_GENE_network MYB29 pp CYP79F1
AB1_CORR_EC_GENE_network VND7 pp IRX3
AB1_CORR_EC_GENE_network MYB28 pp SUR1
AB1_CORR_EC_GENE_network EGL3 pp TT4
AB1_CORR_EC_GENE_network EGL3 pp LDOX
AB1_CORR_EC_GENE_network EGL3 pp FLS1
AB1_CORR_EC_GENE_network EIL1 pp EDS16
AB1_CORR_EC_GENE_network ARF7 pp WES1
AB1_CORR_EC_GENE_network ARF7 pp BRU6
AB1_CORR_EC_GENE_network DAG1 pp GA3OX1
AB1_CORR_EC_GENE_network EIL3 pp CYP79F2
AB1_CORR_EC_GENE_network EIL3 pp CYP79F1
AB1_CORR_EC_GENE_network ARF8 pp GH3.17
AB1_CORR_EC_GENE_network ARF8 pp DFL1
AB1_CORR_EC_GENE_network ATHB-12 pp GA20OX1
AB1_CORR_EC_GENE_network DDF1 pp GA2OX7
AB1_CORR_EC_GENE_network PIL6 pp ACS8
AB1_CORR_EC_GENE_network PIL6 pp ACS4
AB1_CORR_EC_GENE_network PIL5 pp NCED9
AB1_CORR_EC_GENE_network PIL5 pp NCED6
AB1_CORR_EC_GENE_network PIL5 pp GA3OX2
AB1_CORR_EC_GENE_network PIL5 pp GA3OX1
AB1_CORR_EC_GENE_network PIL5 pp GA2OX2
AB1_CORR_EC_GENE_network PIL5 pp DWF4
AB1_CORR_EC_GENE_network PIL5 pp DFL1
AB1_CORR_EC_GENE_network PIL5 pp CYP707A2
AB1_CORR_EC_GENE_network PIL5 pp AAO1
AB1_CORR_EC_GENE_network MYB12 pp TT4
AB1_CORR_EC_GENE_network MYB12 pp FLS1
AB1_CORR_EC_GENE_network MP pp ACS8
AB1_CORR_EC_GENE_network MP pp ACS6
AB1_CORR_EC_GENE_network MP pp ACS2
AB1_CORR_EC_GENE_network ANAC055 pp LOX2
AB1_CORR_EC_GENE_network CBF2 pp ADH1
AB1_CORR_EC_GENE_network CBF1 pp GA3OX1
AB1_CORR_EC_GENE_network CBF1 pp GA2OX6
AB1_CORR_EC_GENE_network CBF1 pp GA2OX3
AB1_CORR_EC_GENE_network SPT pp GA3OX2
AB1_CORR_EC_GENE_network SPT pp GA3OX1
AB1_CORR_EC_GENE_network KNAT1 pp GA20OX1
AB1_CORR_EC_GENE_network EIN3 pp EDS16
AB1_CORR_EC_GENE_network EIN3 pp ATACO2
AB1_CORR_EC_GENE_network EIN3 pp ATACO1
AB1_CORR_EC_GENE_network VRN1 pp FT1
